# Supplementary material for: Global transcriptome analysis identifies differentially expressed genes related to lipid metabolism in Wagyu and Holstein cattle
Source: Sci Rep. 2017 Jul 13;7:5278. doi: 10.1038/s41598-017-05702-5 (PMC5509646; doi:10.1038/s41598-017-05702-5)
Supplement: Supplementary file 2 — Table S1 [file 41598_2017_5702_MOESM2_ESM.xls]

## Sheet: Sheet1
geneID	W_readcount(WvsH)	H_readcount(WvsH)	log2FoldChange(WvsH)	pval(WvsH)	padj(WvsH)	significant(WvsH)	EntrezGene ID	symble_gene_ID	Gene_Description	biological_process	biological_process_description	cellular_component	cellular_component_description	molecular_function	molecular_function_description	Interpro Description
ENSBTAG00000026497	6.17455	30.0378	-2.2824	4.3714e-05	0.00081759	DOWN	618369	A4GALT	alpha 1,4-galactosyltransferase [Source:HGNC Symbol;Acc:HGNC:18149]	--	--	GO:0044444//GO:0005794//GO:0044464//GO:0043229//GO:0005737//GO:0043227//GO:0043231//GO:0005575//GO:0044422//GO:0044446//GO:0044431//GO:0005622//GO:0005623//GO:0005795//GO:0043226//GO:0044424	cytoplasmic part//Golgi apparatus//cell part//intracellular organelle//cytoplasm//membrane-bounded organelle//intracellular membrane-bounded organelle//cellular_component//organelle part//intracellular organelle part//Golgi apparatus part//intracellular//cell//Golgi stack//organelle//intracellular part	GO:0016740//GO:0003674//GO:0016757//GO:0008378//GO:0003824//GO:0016758	transferase activity//molecular_function//transferase activity, transferring glycosyl groups//galactosyltransferase activity//catalytic activity//transferase activity, transferring hexosyl groups	Alpha 1,4-glycosyltransferase domain|Glycosyltransferase, DXD sugar-binding motif|
ENSBTAG00000007759	67.9675	24.3026	1.4837	2.5034e-06	5.8222e-05	UP	511548	ABCB8	ATP binding cassette subfamily B member 8 [Source:HGNC Symbol;Acc:HGNC:49]	GO:0051234//GO:0008150//GO:0009987//GO:0055085//GO:0006790//GO:0000103//GO:0006810//GO:0008152//GO:0051179//GO:0044237	establishment of localization//biological_process//cellular process//transmembrane transport//sulfur compound metabolic process//sulfate assimilation//transport//metabolic process//localization//cellular metabolic process	GO:0005575//GO:0044425//GO:0031224//GO:0016020//GO:0016021	cellular_component//membrane part//intrinsic to membrane//membrane//integral to membrane	GO:0001882//GO:0016301//GO:0043168//GO:0004020//GO:0016820//GO:0015405//GO:0003824//GO:0016817//GO:0042623//GO:0022804//GO:0016787//GO:0097159//GO:0032559//GO:0017076//GO:0030554//GO:0016887//GO:0016818//GO:0043492//GO:0016772//GO:0005524//GO:0032553//GO:0043167//GO:0016773//GO:0003674//GO:0035639//GO:0017111//GO:0001883//GO:0005215//GO:0022857//GO:0016462//GO:0016740//GO:0042626//GO:0000166//GO:…	nucleoside binding//kinase activity//anion binding//adenylylsulfate kinase activity//hydrolase activity, acting on acid anhydrides, catalyzing transmembrane movement of substances//P-P-bond-hydrolysis-driven transmembrane transporter activity//catalytic activity//hydrolase activity, acting on acid anhydrides//ATPase activity, coupled//active transmembrane transporter activity//hydrolase activity/…	AAA+ ATPase domain|ABC transporter type 1, transmembrane domain|ABC transporter, transmembrane domain|ABC transporter-like|P-loop containing nucleoside triphosphate hydrolase|Zeta toxin domain|
ENSBTAG00000016615	99.7902	39.4865	1.3375	1.2697e-07	3.4129e-06	UP	505283	ABHD6	Monoacylglycerol lipase ABHD6 [Source:UniProtKB/Swiss-Prot;Acc:Q1LZ86]	--	--	--	--	GO:0003674//GO:0016787//GO:0003824	molecular_function//hydrolase activity//catalytic activity	Alpha/Beta hydrolase fold|Alpha/beta hydrolase fold-1|NDRG|
ENSBTAG00000018238	42.9844	111.074	-1.3696	4.0852e-08	1.1812e-06	DOWN	507417	ABTB1	ankyrin repeat and BTB domain containing 1 [Source:HGNC Symbol;Acc:HGNC:18275]	GO:0034641//GO:0044271//GO:0055114//GO:0033013//GO:0006725//GO:0006807//GO:0071704//GO:0033014//GO:0009058//GO:0044249//GO:0051186//GO:0015994//GO:0042440//GO:0006779//GO:0051188//GO:0009987//GO:0008150//GO:0015995//GO:0008152//GO:0046483//GO:0019438//GO:0015979//GO:0006778//GO:0046148//GO:0044237//GO:0018130	cellular nitrogen compound metabolic process//cellular nitrogen compound biosynthetic process//oxidation-reduction process//tetrapyrrole metabolic process//cellular aromatic compound metabolic process//nitrogen compound metabolic process//organic substance metabolic process//tetrapyrrole biosynthetic process//biosynthetic process//cellular biosynthetic process//cofactor metabolic process//chlorop…	--	--	GO:0003824//GO:0016615//GO:0016491//GO:0004471//GO:0050662//GO:0048037//GO:0005488//GO:0016614//GO:0005515//GO:0016616//GO:0097159//GO:0003674//GO:0051287//GO:0000166//GO:0004470	catalytic activity//malate dehydrogenase activity//oxidoreductase activity//malate dehydrogenase (decarboxylating) activity//coenzyme binding//cofactor binding//binding//oxidoreductase activity, acting on CH-OH group of donors//protein binding//oxidoreductase activity, acting on the CH-OH group of donors, NAD or NADP as acceptor//organic cyclic compound binding//molecular_function//NAD binding//n…	Ankyrin repeat|Ankyrin repeat-containing domain|BTB/POZ|BTB/POZ fold|BTB/POZ-like|
ENSBTAG00000002863	582.687	283.048	1.0417	7.1891e-26	6.9398e-24	UP	522006	ACAA2	3-ketoacyl-CoA thiolase, mitochondrial [Source:UniProtKB/Swiss-Prot;Acc:Q3T0R7]	GO:0008150//GO:0008152	biological_process//metabolic process	--	--	GO:0016746//GO:0003824//GO:0016747//GO:0003674//GO:0016740	transferase activity, transferring acyl groups//catalytic activity//transferase activity, transferring acyl groups other than amino-acyl groups//molecular_function//transferase activity	Thiolase|Thiolase, C-terminal|Thiolase, N-terminal|Thiolase-like|
ENSBTAG00000012885	506.075	205.891	1.2975	2.931e-31	3.5084e-29	UP	511082	ACAT1	Acetyl-CoA acetyltransferase, mitochondrial [Source:UniProtKB/Swiss-Prot;Acc:Q29RZ0]	GO:0006629//GO:0046394//GO:0009987//GO:0008150//GO:0043436//GO:0032787//GO:0044255//GO:0044281//GO:0008610//GO:0044283//GO:0008152//GO:0044237//GO:0016053//GO:0006082//GO:0044238//GO:0071704//GO:0006633//GO:0009058//GO:0019752//GO:0072330//GO:0006631//GO:0044249	lipid metabolic process//carboxylic acid biosynthetic process//cellular process//biological_process//oxoacid metabolic process//monocarboxylic acid metabolic process//cellular lipid metabolic process//small molecule metabolic process//lipid biosynthetic process//small molecule biosynthetic process//metabolic process//cellular metabolic process//organic acid biosynthetic process//organic acid meta…	--	--	GO:0004312//GO:0016747//GO:0003674//GO:0043167//GO:0016740//GO:0003824//GO:0004315//GO:0016746//GO:0043169//GO:0046914//GO:0008270//GO:0046872//GO:0005488	fatty acid synthase activity//transferase activity, transferring acyl groups other than amino-acyl groups//molecular_function//ion binding//transferase activity//catalytic activity//3-oxoacyl-[acyl-carrier-protein] synthase activity//transferase activity, transferring acyl groups//cation binding//transition metal ion binding//zinc ion binding//metal ion binding//binding	Beta-ketoacyl synthase, N-terminal|Thiolase|Thiolase, C-terminal|Thiolase, N-terminal|Thiolase-like|
ENSBTAG00000002827	41.1795	12.8733	1.6775	6.3549e-05	0.0011468	UP	512044	ACAT2	acetyl-CoA acetyltransferase 2 [Source:HGNC Symbol;Acc:HGNC:94]	GO:0009058//GO:0008610//GO:0044281//GO:0006633//GO:0008152//GO:0044283//GO:0019752//GO:0072330//GO:0044237//GO:0006631//GO:0044249//GO:0016053//GO:0006629//GO:0046394//GO:0008150//GO:0043436//GO:0071704//GO:0009987//GO:0006082//GO:0044238//GO:0032787//GO:0044255	biosynthetic process//lipid biosynthetic process//small molecule metabolic process//fatty acid biosynthetic process//metabolic process//small molecule biosynthetic process//carboxylic acid metabolic process//monocarboxylic acid biosynthetic process//cellular metabolic process//fatty acid metabolic process//cellular biosynthetic process//organic acid biosynthetic process//lipid metabolic process//…	--	--	GO:0003674//GO:0016740//GO:0004315//GO:0016746//GO:0004312//GO:0003824//GO:0016747	molecular_function//transferase activity//3-oxoacyl-[acyl-carrier-protein] synthase activity//transferase activity, transferring acyl groups//fatty acid synthase activity//catalytic activity//transferase activity, transferring acyl groups other than amino-acyl groups	3-Oxoacyl-[acyl-carrier-protein (ACP)] synthase III C-terminal|Thiolase|Thiolase, C-terminal|Thiolase, N-terminal|Thiolase-like|
ENSBTAG00000024950	4.93964	74.3518	-3.9119	7.1462e-17	4.4093e-15	DOWN	509484	ACE	angiotensin I converting enzyme (peptidyl-dipeptidase A) 3 precursor [Source:RefSeq peptide;Acc:NP_001193597]	GO:0071704//GO:0044238//GO:0006508//GO:0008152//GO:0019538//GO:0043170//GO:0008150	organic substance metabolic process//primary metabolic process//proteolysis//metabolic process//protein metabolic process//macromolecule metabolic process//biological_process	GO:0016020//GO:0005575	membrane//cellular_component	GO:0008241//GO:0008238//GO:0003824//GO:0003674//GO:0008237//GO:0070011//GO:0016787//GO:0008233	peptidyl-dipeptidase activity//exopeptidase activity//catalytic activity//molecular_function//metallopeptidase activity//peptidase activity, acting on L-amino acid peptides//hydrolase activity//peptidase activity	Peptidase M2, peptidyl-dipeptidase A|
ENSBTAG00000003220	191.316	82.5627	1.2124	1.1361e-11	4.6892e-10	UP	528076	ACKR1	atypical chemokine receptor 1 (Duffy blood group) [Source:HGNC Symbol;Acc:HGNC:4035]	--	--	--	--	--	--	Duffy antigen/chemokine receptor|
ENSBTAG00000004344	503.083	219.796	1.1946	1.3753e-27	1.444e-25	UP	537161	ACSL1	acyl-CoA synthetase long-chain family member 1 [Source:HGNC Symbol;Acc:HGNC:3569]	GO:0008150//GO:0008152//GO:0009058	biological_process//metabolic process//biosynthetic process	--	--	GO:0003824//GO:0016833//GO:0016830//GO:0016829//GO:0003674	catalytic activity//oxo-acid-lyase activity//carbon-carbon lyase activity//lyase activity//molecular_function	AMP-dependent synthetase/ligase|
ENSBTAG00000013303	980.613	396.763	1.3054	1.744e-59	4.6738e-57	UP	506459	ACSS2	acyl-CoA synthetase short-chain family member 2 [Source:HGNC Symbol;Acc:HGNC:15814]	GO:0008150//GO:0008152	biological_process//metabolic process	--	--	GO:0008047//GO:0003674//GO:0030234//GO:0003824	enzyme activator activity//molecular_function//enzyme regulator activity//catalytic activity	AMP-dependent synthetase/ligase|
ENSBTAG00000014614	160.823	1398.33	-3.1202	9.0587e-240	1.6265e-236	DOWN	515610	ACTA2	Actin, aortic smooth muscle [Source:UniProtKB/Swiss-Prot;Acc:P62739]	--	--	--	--	--	--	Actin-related protein|
ENSBTAG00000015441	12.4916	121.843	-3.286	1.6881e-23	1.4642e-21	DOWN	281595	ACTG2	actin, gamma-enteric smooth muscle [Source:RefSeq peptide;Acc:NP_001013610]	--	--	--	--	--	--	Actin-related protein|
ENSBTAG00000005280	53.7661	12.5845	2.095	1.1935e-07	3.2176e-06	UP	280712	ADA	adenosine deaminase [Source:HGNC Symbol;Acc:HGNC:186]	GO:0006753//GO:0009123//GO:0043170//GO:0009124//GO:0044249//GO:0018130//GO:0044237//GO:0006351//GO:0009156//GO:0008152//GO:0019637//GO:0034645//GO:0044281//GO:0006139//GO:0009058//GO:0034654//GO:0019438//GO:0090304//GO:0046483//GO:0009161//GO:0006725//GO:0044260//GO:0006807//GO:0009167//GO:0009127//GO:0055086//GO:0090407//GO:0009059//GO:0009987//GO:0044238//GO:0008150//GO:0006793//GO:0009126//GO:…	nucleoside phosphate metabolic process//nucleoside monophosphate metabolic process//macromolecule metabolic process//nucleoside monophosphate biosynthetic process//cellular biosynthetic process//heterocycle biosynthetic process//cellular metabolic process//transcription, DNA-dependent//ribonucleoside monophosphate biosynthetic process//metabolic process//organophosphate metabolic process//cellula…	--	--	GO:0005488//GO:0003674//GO:0046983//GO:0003824//GO:0019239//GO:0005515	binding//molecular_function//protein dimerization activity//catalytic activity//deaminase activity//protein binding	Adenosine/AMP deaminase domain|Adenosine/adenine deaminase|
ENSBTAG00000000706	414.407	128.28	1.6918	2.6502e-37	3.8686e-35	UP	512171	ADAMTS1	ADAM metallopeptidase with thrombospondin type 1 motif 1 [Source:HGNC Symbol;Acc:HGNC:217]	GO:0006508//GO:0071704//GO:0008150//GO:0044238//GO:0008152//GO:0043170//GO:0019538	proteolysis//organic substance metabolic process//biological_process//primary metabolic process//metabolic process//macromolecule metabolic process//protein metabolic process	GO:0031012//GO:0005575	extracellular matrix//cellular_component	GO:0003824//GO:0070011//GO:0008270//GO:0046914//GO:0043169//GO:0008233//GO:0016787//GO:0004175//GO:0008237//GO:0043167//GO:0046872//GO:0003674//GO:0004222//GO:0005488	catalytic activity//peptidase activity, acting on L-amino acid peptides//zinc ion binding//transition metal ion binding//cation binding//peptidase activity//hydrolase activity//endopeptidase activity//metallopeptidase activity//ion binding//metal ion binding//molecular_function//metalloendopeptidase activity//binding	ADAM, cysteine-rich|ADAM-TS Spacer 1|Peptidase M12B, ADAM-TS|Peptidase M12B, ADAM-TS1|Peptidase M12B, ADAM-TS8|Peptidase M12B, ADAM/reprolysin|Peptidase M12B, propeptide|Thrombospondin, type 1 repeat|
ENSBTAG00000018460	278.805	104.967	1.4093	4.2201e-20	3.3088e-18	UP	520133	ADAMTS16	ADAM metallopeptidase with thrombospondin type 1 motif 16 [Source:HGNC Symbol;Acc:HGNC:17108]	GO:0008152//GO:0043170//GO:0019538//GO:0008150//GO:0006508//GO:0044238//GO:0071704	metabolic process//macromolecule metabolic process//protein metabolic process//biological_process//proteolysis//primary metabolic process//organic substance metabolic process	GO:0005575//GO:0031012	cellular_component//extracellular matrix	GO:0008237//GO:0003674//GO:0070011//GO:0008233//GO:0016787//GO:0004175//GO:0004222//GO:0003824	metallopeptidase activity//molecular_function//peptidase activity, acting on L-amino acid peptides//peptidase activity//hydrolase activity//endopeptidase activity//metalloendopeptidase activity//catalytic activity	ADAM-TS Spacer 1|PLAC|Peptidase M12B, ADAM-TS|Peptidase M12B, ADAM/reprolysin|Thrombospondin, type 1 repeat|
ENSBTAG00000001010	50.6313	1.3616	5.2167	1.362e-13	6.5741e-12	UP	518395	ADAMTS18	ADAM metallopeptidase with thrombospondin type 1 motif 18 [Source:HGNC Symbol;Acc:HGNC:17110]	GO:0006508//GO:0044238//GO:0071704//GO:0008150//GO:0043170//GO:0019538//GO:0008152	proteolysis//primary metabolic process//organic substance metabolic process//biological_process//macromolecule metabolic process//protein metabolic process//metabolic process	GO:0031224//GO:0031012//GO:0044425//GO:0005575//GO:0016021//GO:0016020	intrinsic to membrane//extracellular matrix//membrane part//cellular_component//integral to membrane//membrane	GO:0046914//GO:0043169//GO:0008270//GO:0008233//GO:0016787//GO:0003824//GO:0070011//GO:0005488//GO:0004222//GO:0008237//GO:0004175//GO:0046872//GO:0003674//GO:0043167	transition metal ion binding//cation binding//zinc ion binding//peptidase activity//hydrolase activity//catalytic activity//peptidase activity, acting on L-amino acid peptides//binding//metalloendopeptidase activity//metallopeptidase activity//endopeptidase activity//metal ion binding//molecular_function//ion binding	ADAM-TS Spacer 1|PLAC|Peptidase M12B, ADAM-TS|Peptidase M12B, ADAM/reprolysin|Peptidase M12B, propeptide|Thrombospondin, type 1 repeat|
ENSBTAG00000013210	83.4514	36.5982	1.1892	1.0032e-05	0.00021316	UP	286806	ADAMTS4	A disintegrin and metalloproteinase with thrombospondin motifs 4 precursor [Source:RefSeq peptide;Acc:NP_858053]	GO:0008150//GO:0019538//GO:0043170//GO:0008152//GO:0044238//GO:0071704//GO:0006508	biological_process//protein metabolic process//macromolecule metabolic process//metabolic process//primary metabolic process//organic substance metabolic process//proteolysis	GO:0005575//GO:0031012	cellular_component//extracellular matrix	GO:0016787//GO:0008233//GO:0070011//GO:0003674//GO:0043167//GO:0008237//GO:0043169//GO:0046914//GO:0008270//GO:0003824//GO:0005488//GO:0004222//GO:0046872//GO:0004175	hydrolase activity//peptidase activity//peptidase activity, acting on L-amino acid peptides//molecular_function//ion binding//metallopeptidase activity//cation binding//transition metal ion binding//zinc ion binding//catalytic activity//binding//metalloendopeptidase activity//metal ion binding//endopeptidase activity	ADAM, cysteine-rich|ADAM-TS Spacer 1|Peptidase M12B, ADAM-TS|Peptidase M12B, ADAM/reprolysin|Peptidase M12B, propeptide|Thrombospondin, type 1 repeat|
ENSBTAG00000000648	71.1023	30.5742	1.2176	3.2999e-05	0.00063779	UP	286805	ADAMTS5	ADAM metallopeptidase with thrombospondin type 1 motif 5 [Source:HGNC Symbol;Acc:HGNC:221]	GO:0008150//GO:0071704//GO:0044238//GO:0006508//GO:0008152//GO:0019538//GO:0043170	biological_process//organic substance metabolic process//primary metabolic process//proteolysis//metabolic process//protein metabolic process//macromolecule metabolic process	GO:0005575//GO:0031012	cellular_component//extracellular matrix	GO:0070011//GO:0003824//GO:0016787//GO:0008233//GO:0008270//GO:0043169//GO:0046914//GO:0043167//GO:0003674//GO:0046872//GO:0004175//GO:0008237//GO:0004222//GO:0005488	peptidase activity, acting on L-amino acid peptides//catalytic activity//hydrolase activity//peptidase activity//zinc ion binding//cation binding//transition metal ion binding//ion binding//molecular_function//metal ion binding//endopeptidase activity//metallopeptidase activity//metalloendopeptidase activity//binding	ADAM, cysteine-rich|ADAM-TS Spacer 1|Peptidase M12B, ADAM-TS|Peptidase M12B, ADAM-TS5|Peptidase M12B, ADAM/reprolysin|Peptidase M12B, propeptide|Thrombospondin, type 1 repeat|
ENSBTAG00000003165	80.5066	28.1398	1.5165	1.9343e-07	5.1075e-06	UP	537051	ADAMTS9	A disintegrin and metalloproteinase with thrombospondin motifs 9 precursor [Source:RefSeq peptide;Acc:NP_001193502]	GO:0019538//GO:0043170//GO:0008152//GO:0008150//GO:0071704//GO:0044238//GO:0006508	protein metabolic process//macromolecule metabolic process//metabolic process//biological_process//organic substance metabolic process//primary metabolic process//proteolysis	GO:0005575//GO:0031012	cellular_component//extracellular matrix	GO:0004222//GO:0005488//GO:0043167//GO:0003674//GO:0046872//GO:0004175//GO:0008237//GO:0016787//GO:0008233//GO:0008270//GO:0043169//GO:0046914//GO:0070011//GO:0003824	metalloendopeptidase activity//binding//ion binding//molecular_function//metal ion binding//endopeptidase activity//metallopeptidase activity//hydrolase activity//peptidase activity//zinc ion binding//cation binding//transition metal ion binding//peptidase activity, acting on L-amino acid peptides//catalytic activity	ADAM-TS Spacer 1|Peptidase M12B, ADAM-TS|Peptidase M12B, ADAM/reprolysin|Peptidase M12B, GON-ADAMTSs|Peptidase M12B, propeptide|Thrombospondin, type 1 repeat|
ENSBTAG00000004645	31.3952	118.047	-1.9107	5.2058e-13	2.4278e-11	DOWN	537483	ADAMTSL3	ADAMTS like 3 [Source:HGNC Symbol;Acc:HGNC:14633]	--	--	--	--	GO:0003674//GO:0016787//GO:0008233//GO:0003824	molecular_function//hydrolase activity//peptidase activity//catalytic activity	Immunoglobulin I-set|Immunoglobulin subtype|Immunoglobulin subtype 2|Immunoglobulin-like domain|PLAC|Peptidase M12B, ADAM-TS|Thrombospondin, type 1 repeat|
ENSBTAG00000003604	59.3707	162.237	-1.4503	4.1724e-12	1.8052e-10	DOWN	507654	ADAMTSL4	ADAMTS like 4 [Source:HGNC Symbol;Acc:HGNC:19706]	--	--	GO:0031012//GO:0005575	extracellular matrix//cellular_component	GO:0043169//GO:0016787//GO:0008233//GO:0003824//GO:0070011//GO:0005488//GO:0004222//GO:0008237//GO:0004175//GO:0003674//GO:0046872//GO:0043167	cation binding//hydrolase activity//peptidase activity//catalytic activity//peptidase activity, acting on L-amino acid peptides//binding//metalloendopeptidase activity//metallopeptidase activity//endopeptidase activity//molecular_function//metal ion binding//ion binding	ADAM-TS Spacer 1|PLAC|Thrombospondin, type 1 repeat|
ENSBTAG00000013848	12.5866	56.032	-2.1544	7.2937e-08	2.0304e-06	DOWN	528174	ADGRD1	Adhesion G-protein coupled receptor D1 [Source:UniProtKB/Swiss-Prot;Acc:A6QLU6]	GO:0007154//GO:0051716//GO:0050789//GO:0008150//GO:0009987//GO:0023052//GO:0050794//GO:0050896//GO:0065007//GO:0007165//GO:0007166//GO:0007218//GO:0007186	cell communication//cellular response to stimulus//regulation of biological process//biological_process//cellular process//signaling//regulation of cellular process//response to stimulus//biological regulation//signal transduction//cell surface receptor linked signaling pathway//neuropeptide signaling pathway//G-protein coupled receptor signaling pathway	GO:0016020//GO:0005575//GO:0044425//GO:0016021//GO:0031224	membrane//cellular_component//membrane part//integral to membrane//intrinsic to membrane	GO:0003674//GO:0004888//GO:0038023//GO:0004871//GO:0060089//GO:0004872//GO:0004930	molecular_function//transmembrane signaling receptor activity//signaling receptor activity//signal transducer activity//molecular transducer activity//receptor activity//G-protein coupled receptor activity	Concanavalin A-like lectin/glucanases superfamily|GPCR, family 2, secretin-like|GPCR, family 2-like|GPS motif|
ENSBTAG00000004347	87.1561	180.846	-1.0531	1.5316e-08	4.6065e-07	DOWN	532674	ADGRF5	adhesion G protein-coupled receptor F5 [Source:HGNC Symbol;Acc:HGNC:19030]	GO:0007154//GO:0050789//GO:0051716//GO:0065007//GO:0050794//GO:0050896//GO:0007218//GO:0023052//GO:0007186//GO:0009987//GO:0007166//GO:0008150//GO:0007165	cell communication//regulation of biological process//cellular response to stimulus//biological regulation//regulation of cellular process//response to stimulus//neuropeptide signaling pathway//signaling//G-protein coupled receptor signaling pathway//cellular process//cell surface receptor linked signaling pathway//biological_process//signal transduction	GO:0016020//GO:0016021//GO:0005575//GO:0044425//GO:0031224	membrane//integral to membrane//cellular_component//membrane part//intrinsic to membrane	GO:0003674//GO:0004888//GO:0060089//GO:0004930//GO:0004871//GO:0038023//GO:0004872	molecular_function//transmembrane signaling receptor activity//molecular transducer activity//G-protein coupled receptor activity//signal transducer activity//signaling receptor activity//receptor activity	GPCR, family 2, Ig-hepta receptor|GPCR, family 2, secretin-like|GPCR, family 2-like|GPS motif|Immunoglobulin subtype|Immunoglobulin-like domain|SEA domain|
ENSBTAG00000018488	55.286	132.447	-1.2604	2.0093e-08	5.9731e-07	DOWN	781149	AFF1	AF4/FMR2 family member 1 [Source:HGNC Symbol;Acc:HGNC:7135]	--	--	--	--	--	--	Transcription factor AF4/FMR2|
ENSBTAG00000025161	793.192	277.602	1.5147	6.1776e-60	1.6806e-57	UP	512112	AGPAT2	1-acyl-sn-glycerol-3-phosphate acyltransferase beta precursor [Source:RefSeq peptide;Acc:NP_001073733]	GO:0008152//GO:0008150	metabolic process//biological_process	--	--	GO:0003674//GO:0016740//GO:0003824//GO:0016746	molecular_function//transferase activity//catalytic activity//transferase activity, transferring acyl groups	1-acyl-sn-glycerol-3-phosphate acyltransferase|Phospholipid/glycerol acyltransferase|
ENSBTAG00000012393	8.54937	76.5799	-3.1631	6.9415e-15	3.754e-13	DOWN	527114	AGT	angiotensinogen [Source:HGNC Symbol;Acc:HGNC:333]	--	--	--	--	--	--	Angiotensinogen|Serpin domain|
ENSBTAG00000045633	19.4736	74.1042	-1.928	8.6446e-09	2.7077e-07	DOWN	281607	AGTR1	Type-1 angiotensin II receptor [Source:UniProtKB/Swiss-Prot;Acc:P25104]	GO:0007154//GO:0050789//GO:0051716//GO:0009987//GO:0008150//GO:0023052//GO:0050794//GO:0050896//GO:0065007//GO:0007166//GO:0007165//GO:0007186	cell communication//regulation of biological process//cellular response to stimulus//cellular process//biological_process//signaling//regulation of cellular process//response to stimulus//biological regulation//cell surface receptor linked signaling pathway//signal transduction//G-protein coupled receptor signaling pathway	GO:0016020//GO:0005575//GO:0044425//GO:0016021//GO:0031224	membrane//cellular_component//membrane part//integral to membrane//intrinsic to membrane	GO:0003674//GO:0004888//GO:0038023//GO:0004871//GO:0060089//GO:0004872//GO:0004930	molecular_function//transmembrane signaling receptor activity//signaling receptor activity//signal transducer activity//molecular transducer activity//receptor activity//G-protein coupled receptor activity	7TM GPCR, olfactory receptor/chemoreceptor Srsx|Angiotensin II receptor family|Angiotensin II receptor type 1|Bradykinin receptor B1|Bradykinin receptor family|Chemokine receptor family|G protein-coupled receptor, rhodopsin-like|GPCR, rhodopsin-like, 7TM|
ENSBTAG00000007746	67.825	31.5644	1.1035	0.00017296	0.0028422	UP	280714	AHR		GO:0023052//GO:0016070//GO:0010556//GO:0032774//GO:0006355//GO:0044271//GO:0034641//GO:0009889//GO:0031323//GO:0010467//GO:0019219//GO:0008150//GO:0071704//GO:0051252//GO:0019222//GO:0007165//GO:0009987//GO:0009059//GO:0044238//GO:0051171//GO:2000112//GO:0060255//GO:0006807//GO:0044260//GO:0006725//GO:0090304//GO:0034654//GO:0019438//GO:0009058//GO:0046483//GO:0006139//GO:0007154//GO:2001141//GO:…	signaling//RNA metabolic process//regulation of macromolecule biosynthetic process//RNA biosynthetic process//regulation of transcription, DNA-dependent//cellular nitrogen compound biosynthetic process//cellular nitrogen compound metabolic process//regulation of biosynthetic process//regulation of cellular metabolic process//gene expression//regulation of nucleobase-containing compound metabolic …	--	--	GO:0005515//GO:0004871//GO:0046983//GO:0003674//GO:0005488//GO:0060089	protein binding//signal transducer activity//protein dimerization activity//molecular_function//binding//molecular transducer activity	Myc-type, basic helix-loop-helix (bHLH) domain|PAC motif|PAS domain|PAS fold|PAS fold-3|T4 recombination endonuclease VII, dimerisation|
ENSBTAG00000022564	9.97427	39.1564	-1.973	2.1468e-05	0.00043164	DOWN	282138	AKR1C4	Dihydrodiol dehydrogenase 3 [Source:UniProtKB/Swiss-Prot;Acc:P52898]	--	--	--	--	GO:0010576//GO:0030234//GO:0030414//GO:0004857//GO:0048551//GO:0061134//GO:0008191//GO:0004866//GO:0061135//GO:0003674	metalloenzyme regulator activity//enzyme regulator activity//peptidase inhibitor activity//enzyme inhibitor activity//metalloenzyme inhibitor activity//peptidase regulator activity//metalloendopeptidase inhibitor activity//endopeptidase inhibitor activity//endopeptidase regulator activity//molecular_function	Aldo/keto reductase subgroup|NADP-dependent oxidoreductase domain|
ENSBTAG00000006326	48.114	98.283	-1.0305	4.2135e-05	0.00079218	DOWN	516864	ALDH1L2	mitochondrial 10-formyltetrahydrofolate dehydrogenase [Source:RefSeq peptide;Acc:NP_001178320]	GO:0008150//GO:0055114//GO:0009058//GO:0008152	biological_process//oxidation-reduction process//biosynthetic process//metabolic process	--	--	GO:0016742//GO:0016741//GO:0003824//GO:0016491//GO:0016740//GO:0003674	hydroxymethyl-, formyl- and related transferase activity//transferase activity, transferring one-carbon groups//catalytic activity//oxidoreductase activity//transferase activity//molecular_function	10-formyltetrahydrofolate dehydrogenase|Acyl carrier protein-like|Aldehyde dehydrogenase domain|Aldehyde/histidinol dehydrogenase|Formyl transferase, C-terminal|Formyl transferase, C-terminal-like|Formyl transferase, N-terminal|
ENSBTAG00000021813	84.8288	41.0957	1.0456	5.7177e-05	0.0010359	UP	540376	AMACR	alpha-methylacyl-CoA racemase [Source:HGNC Symbol;Acc:HGNC:451]	GO:0008150//GO:0005975//GO:0008152//GO:0044238//GO:0071704	biological_process//carbohydrate metabolic process//metabolic process//primary metabolic process//organic substance metabolic process	--	--	GO:0016787//GO:0005509//GO:0003674//GO:0043167//GO:0016798//GO:0016160//GO:0004553//GO:0043169//GO:0003824//GO:0005488//GO:0046872//GO:0004556	hydrolase activity//calcium ion binding//molecular_function//ion binding//hydrolase activity, acting on glycosyl bonds//amylase activity//hydrolase activity, hydrolyzing O-glycosyl compounds//cation binding//catalytic activity//binding//metal ion binding//alpha-amylase activity	CoA-transferase family III|CoA-transferase family III domain|
ENSBTAG00000045492	62.7904	258.086	-2.0392	7.0643e-29	7.8296e-27	DOWN	777597	ANG		--	--	--	--	--	--	Pancreatic ribonuclease|Ribonuclease A-domain|
ENSBTAG00000021811	16.6713	48.7701	-1.5486	6.5157e-05	0.0011711	DOWN	617915	ANGPT4	angiopoietin 4 [Source:HGNC Symbol;Acc:HGNC:487]	--	--	--	--	--	--	Fibrinogen, alpha/beta/gamma chain, C-terminal globular domain|
ENSBTAG00000005308	7.93192	51.0395	-2.6859	4.7769e-09	1.5454e-07	DOWN	514285	ANGPTL5	angiopoietin like 5 [Source:HGNC Symbol;Acc:HGNC:19705]	--	--	--	--	--	--	Fibrinogen, alpha/beta/gamma chain, C-terminal globular domain|
ENSBTAG00000009570	75.9469	15.8854	2.2573	4.4946e-11	1.7815e-09	UP	101902412	ANGPTL8	angiopoietin like 8 [Source:HGNC Symbol;Acc:HGNC:24933]	--	--	--	--	--	--	--
ENSBTAG00000016890	37.0473	79.8807	-1.1085	8.689e-05	0.0015325	DOWN	532631	ANKS1A	ankyrin repeat and sterile alpha motif domain containing 1A [Source:HGNC Symbol;Acc:HGNC:20961]	--	--	--	--	GO:0005488//GO:0005515//GO:0003674	binding//protein binding//molecular_function	Ankyrin repeat|Ankyrin repeat-containing domain|PTB/PI domain|Sterile alpha motif domain|Sterile alpha motif, type 1|Sterile alpha motif, type 2|Sterile alpha motif/pointed domain|
ENSBTAG00000009218	33.9125	7.63323	2.1515	1.9129e-05	0.0003881	UP	518274	ANLN	anillin actin binding protein [Source:HGNC Symbol;Acc:HGNC:14082]	GO:0060255//GO:0044260//GO:0032268//GO:0048518//GO:0048522//GO:0044238//GO:0019220//GO:0010562//GO:0019222//GO:0045937//GO:0071704//GO:0008283//GO:0042325//GO:0031323//GO:0051246//GO:0006468//GO:0051247//GO:0009893//GO:0080090//GO:0001932//GO:0050794//GO:0042327//GO:0065007//GO:0008284//GO:0043412//GO:0009987//GO:0008150//GO:0006793//GO:0044267//GO:0051174//GO:0031325//GO:0006796//GO:0042127//GO:…	regulation of macromolecule metabolic process//cellular macromolecule metabolic process//regulation of cellular protein metabolic process//positive regulation of biological process//positive regulation of cellular process//primary metabolic process//regulation of phosphate metabolic process//positive regulation of phosphorus metabolic process//regulation of metabolic process//positive regulation …	GO:0005576//GO:0005615//GO:0005575//GO:0044421	extracellular region//extracellular space//cellular_component//extracellular region part	GO:0005126//GO:0005488//GO:0005102//GO:0005157//GO:0005515//GO:0003674	cytokine receptor binding//binding//receptor binding//macrophage colony-stimulating factor receptor binding//protein binding//molecular_function	Pleckstrin homology domain|
ENSBTAG00000014324	101.975	216.247	-1.0845	2.2827e-10	8.5746e-09	DOWN	510080	ANTXR2	anthrax toxin receptor 2 [Source:HGNC Symbol;Acc:HGNC:21732]	--	--	GO:0016020//GO:0005575//GO:0044425//GO:0016021//GO:0031224	membrane//cellular_component//membrane part//integral to membrane//intrinsic to membrane	GO:0003674//GO:0004872	molecular_function//receptor activity	Anthrax toxin receptor|Anthrax toxin receptor, C-terminal|Anthrax toxin receptor, extracellular|von Willebrand factor, type A|
ENSBTAG00000005419	18.5711	136.037	-2.8729	4.0179e-23	3.4029e-21	DOWN	509751	AOC1	amine oxidase, copper containing 1 [Source:HGNC Symbol;Acc:HGNC:80]	GO:0008150//GO:0071704//GO:0006807//GO:0055114//GO:0009308//GO:0008152	biological_process//organic substance metabolic process//nitrogen compound metabolic process//oxidation-reduction process//amine metabolic process//metabolic process	--	--	GO:0016641//GO:0097159//GO:0043169//GO:0046914//GO:0043168//GO:0008131//GO:0016491//GO:0003824//GO:0005507//GO:0005488//GO:0000166//GO:0048038//GO:0050660//GO:0003674//GO:0046872//GO:0043167//GO:0048037//GO:0016638//GO:0050662	oxidoreductase activity, acting on the CH-NH2 group of donors, oxygen as acceptor//organic cyclic compound binding//cation binding//transition metal ion binding//anion binding//primary amine oxidase activity//oxidoreductase activity//catalytic activity//copper ion binding//binding//nucleotide binding//quinone binding//flavin adenine dinucleotide binding//molecular_function//metal ion binding//ion…	Copper amine oxidase|Copper amine oxidase, C-terminal|Copper amine oxidase, N-terminal|Copper amine oxidase, N2-terminal|Copper amine oxidase, N3-terminal|
ENSBTAG00000009725	464.896	1185.3	-1.3503	2.3608e-70	8.3116e-68	DOWN	338074	AOX1	aldehyde oxidase 1 [Source:RefSeq peptide;Acc:NP_788841]	GO:0008150//GO:0008152//GO:0055114	biological_process//metabolic process//oxidation-reduction process	GO:0005737//GO:0005575//GO:0044464//GO:0005623//GO:0044424//GO:0005622	cytoplasm//cellular_component//cell part//cell//intracellular part//intracellular	GO:0097159//GO:0043566//GO:0003690//GO:0051540//GO:0043167//GO:0003674//GO:0051536//GO:0043169//GO:0003677//GO:0016491//GO:0003824//GO:0003676//GO:0005488//GO:0009055//GO:0046872	organic cyclic compound binding//structure-specific DNA binding//double-stranded DNA binding//metal cluster binding//ion binding//molecular_function//iron-sulfur cluster binding//cation binding//DNA binding//oxidoreductase activity//catalytic activity//nucleic acid binding//binding//electron carrier activity//metal ion binding	2Fe-2S ferredoxin-type domain|Aldehyde oxidase|Aldehyde oxidase/xanthine dehydrogenase|Aldehyde oxidase/xanthine dehydrogenase, a/b hammerhead|Aldehyde oxidase/xanthine dehydrogenase, molybdopterin binding|CO dehydrogenase flavoprotein, C-terminal|FAD-binding, type 2|Molybdopterin dehydrogenase, FAD-binding|[2Fe-2S]-binding|
ENSBTAG00000005154	20.6135	82.7277	-2.0048	4.3078e-10	1.5594e-08	DOWN	509040	APCDD1	APC down-regulated 1 [Source:HGNC Symbol;Acc:HGNC:15718]	--	--	--	--	--	--	--
ENSBTAG00000002531	35.9549	88.6692	-1.3022	2.4536e-06	5.7139e-05	DOWN	510704	ARHGAP10	Rho GTPase-activating protein 10 [Source:UniProtKB/Swiss-Prot;Acc:Q08DP6]	GO:0050789//GO:0022607//GO:0051716//GO:0065007//GO:0007154//GO:0030030//GO:0030031//GO:0050896//GO:0050794//GO:0071840//GO:0016043//GO:0023052//GO:0044085//GO:0009987//GO:0008150//GO:0007165//GO:0046847	regulation of biological process//cellular component assembly//cellular response to stimulus//biological regulation//cell communication//cell projection organization//cell projection assembly//response to stimulus//regulation of cellular process//cellular component organization or biogenesis//cellular component organization//signaling//cellular component biogenesis//cellular process//biological_p…	--	--	GO:0003674//GO:0019904//GO:0008093//GO:0017124//GO:0005488//GO:0008092//GO:0005515//GO:0060090//GO:0030674	molecular_function//protein domain specific binding//cytoskeletal adaptor activity//SH3 domain binding//binding//cytoskeletal protein binding//protein binding//binding, bridging//protein binding, bridging	Pleckstrin homology domain|Rho GTPase activation protein|Rho GTPase-activating protein domain|SH3 domain|Variant SH3 domain|
ENSBTAG00000015381	82.0265	38.7025	1.0837	4.676e-05	0.00086733	UP	510743	ARHGAP18	rho GTPase-activating protein 18 [Source:RefSeq peptide;Acc:NP_001104242]	GO:0023052//GO:0008150//GO:0009987//GO:0090304//GO:0046483//GO:0008033//GO:0006139//GO:0006810//GO:0007154//GO:0008152//GO:0051716//GO:0050789//GO:0044237//GO:0043170//GO:0016070//GO:0034660//GO:0034641//GO:0051234//GO:0010467//GO:0071704//GO:0007165//GO:0044238//GO:0006725//GO:0006807//GO:0044260//GO:0006399//GO:0065007//GO:0034470//GO:0051179//GO:0050794//GO:0006396//GO:0050896	signaling//biological_process//cellular process//nucleic acid metabolic process//heterocycle metabolic process//tRNA processing//nucleobase-containing compound metabolic process//transport//cell communication//metabolic process//cellular response to stimulus//regulation of biological process//cellular metabolic process//macromolecule metabolic process//RNA metabolic process//ncRNA metabolic proce…	GO:0005575//GO:0044425//GO:0016020//GO:0031224//GO:0016021	cellular_component//membrane part//membrane//intrinsic to membrane//integral to membrane	GO:0043168//GO:0016820//GO:0042623//GO:0016817//GO:0097159//GO:0016787//GO:0022804//GO:0030554//GO:0017076//GO:0032559//GO:0016818//GO:0043167//GO:0032553//GO:0003674//GO:0017111//GO:0035639//GO:0016462//GO:0005215//GO:0000166//GO:0032550//GO:0016788//GO:0015399//GO:0032555//GO:0001882//GO:0004518//GO:0003824//GO:0015405//GO:0043492//GO:0016887//GO:0005524//GO:0001883//GO:0022857//GO:0005488//GO:…	anion binding//hydrolase activity, acting on acid anhydrides, catalyzing transmembrane movement of substances//ATPase activity, coupled//hydrolase activity, acting on acid anhydrides//organic cyclic compound binding//hydrolase activity//active transmembrane transporter activity//adenyl nucleotide binding//purine nucleotide binding//adenyl ribonucleotide binding//hydrolase activity, acting on acid…	Rho GTPase activation protein|Rho GTPase-activating protein domain|
ENSBTAG00000000113	154.411	72.8251	1.0843	2.2906e-08	6.7644e-07	UP	505940	ARHGEF2	Rho/Rac guanine nucleotide exchange factor 2 [Source:HGNC Symbol;Acc:HGNC:682]	GO:0050896//GO:0035556//GO:0009966//GO:0051056//GO:0035023//GO:0007165//GO:0010646//GO:0007264//GO:0008150//GO:0023051//GO:0046578//GO:0050794//GO:0007265//GO:0009987//GO:0051716//GO:0065007//GO:0008152//GO:0048583//GO:0050789//GO:0007266//GO:0055114//GO:0023052//GO:0007154	response to stimulus//intracellular signal transduction//regulation of signal transduction//regulation of small GTPase mediated signal transduction//regulation of Rho protein signal transduction//signal transduction//regulation of cell communication//small GTPase mediated signal transduction//biological_process//regulation of signaling//regulation of Ras protein signal transduction//regulation of…	--	--	GO:0005085//GO:0016667//GO:0030234//GO:0060589//GO:0005088//GO:0016740//GO:0005488//GO:0047134//GO:0016746//GO:0005089//GO:0003824//GO:0016491//GO:0030695//GO:0016651//GO:0016668//GO:0005515//GO:0003674//GO:0005083	guanyl-nucleotide exchange factor activity//oxidoreductase activity, acting on a sulfur group of donors//enzyme regulator activity//nucleoside-triphosphatase regulator activity//Ras guanyl-nucleotide exchange factor activity//transferase activity//binding//protein-disulfide reductase activity//transferase activity, transferring acyl groups//Rho guanyl-nucleotide exchange factor activity//catalyti…	Dbl homology (DH) domain|Pleckstrin homology domain|Protein kinase C-like, phorbol ester/diacylglycerol-binding domain|
ENSBTAG00000015419	73.9521	35.1129	1.0746	0.00012302	0.0020858	UP	526631	ARHGEF37	Rho guanine nucleotide exchange factor 37 [Source:HGNC Symbol;Acc:HGNC:34430]	GO:0050896//GO:0046578//GO:0050794//GO:0010646//GO:0051834//GO:0051805//GO:0065007//GO:0052564//GO:0052173//GO:0035556//GO:0035023//GO:0023051//GO:0044413//GO:0007165//GO:0051807//GO:0006952//GO:0048583//GO:0044419//GO:0007266//GO:0020012//GO:0052572//GO:0007265//GO:0051701//GO:0075136//GO:0052200//GO:0050789//GO:0051716//GO:0051707//GO:0007154//GO:0009607//GO:0009966//GO:0051056//GO:0051832//GO:…	response to stimulus//regulation of Ras protein signal transduction//regulation of cellular process//regulation of cell communication//evasion or tolerance of defenses of other organism involved in symbiotic interaction//evasion or tolerance of immune response of other organism involved in symbiotic interaction//biological regulation//response to immune response of other organism involved in symb…	GO:0005622//GO:0005623//GO:0044424//GO:0044464//GO:0005737//GO:0005575	intracellular//cell//intracellular part//cell part//cytoplasm//cellular_component	GO:0005088//GO:0005488//GO:0030695//GO:0030234//GO:0005089//GO:0003674//GO:0005085//GO:0060589//GO:0005083//GO:0005515	Ras guanyl-nucleotide exchange factor activity//binding//GTPase regulator activity//enzyme regulator activity//Rho guanyl-nucleotide exchange factor activity//molecular_function//guanyl-nucleotide exchange factor activity//nucleoside-triphosphatase regulator activity//small GTPase regulator activity//protein binding	BAR domain|Dbl homology (DH) domain|SH3 domain|Variant SH3 domain|
ENSBTAG00000016847	3.56224	30.9455	-3.1189	8.7896e-07	2.1501e-05	DOWN	538936	ARL4D	ADP-ribosylation factor-like protein 4D [Source:UniProtKB/Swiss-Prot;Acc:Q0VC18]	GO:0009987//GO:0008150//GO:0007264//GO:0023052//GO:0050789//GO:0006000//GO:0051716//GO:0005975//GO:0008152//GO:0007154//GO:0035556//GO:0044238//GO:0071704//GO:0007165//GO:0007166//GO:0007186//GO:0050896//GO:0019318//GO:0050794//GO:0005996//GO:0065007	cellular process//biological_process//small GTPase mediated signal transduction//signaling//regulation of biological process//fructose metabolic process//cellular response to stimulus//carbohydrate metabolic process//metabolic process//cell communication//intracellular signal transduction//primary metabolic process//organic substance metabolic process//signal transduction//cell surface receptor l…	GO:0043227//GO:0005737//GO:0043231//GO:0005634//GO:0005575//GO:0044464//GO:0043229//GO:0043226//GO:0005623//GO:0044424//GO:0005622	membrane-bounded organelle//cytoplasm//intracellular membrane-bounded organelle//nucleus//cellular_component//cell part//intracellular organelle//organelle//cell//intracellular part//intracellular	GO:0003873//GO:0016818//GO:0017076//GO:0032559//GO:0030554//GO:0003924//GO:0032561//GO:0097159//GO:0016787//GO:0016817//GO:0004871//GO:0005515//GO:0043168//GO:0032555//GO:0005525//GO:0032550//GO:0000166//GO:0016462//GO:0016740//GO:0031683//GO:0035639//GO:0017111//GO:0016773//GO:0003674//GO:0032553//GO:0043167//GO:0016772//GO:0005524//GO:0003824//GO:0019001//GO:0001882//GO:0008443//GO:0016301//GO:…	6-phosphofructo-2-kinase activity//hydrolase activity, acting on acid anhydrides, in phosphorus-containing anhydrides//purine nucleotide binding//adenyl ribonucleotide binding//adenyl nucleotide binding//GTPase activity//guanyl ribonucleotide binding//organic cyclic compound binding//hydrolase activity//hydrolase activity, acting on acid anhydrides//signal transducer activity//protein binding//an…	Elongation factor, GTP-binding domain|Gtr1/RagA G protein|Mitochondrial Rho-like|P-loop containing nucleoside triphosphate hydrolase|Signal recognition particle receptor, beta subunit|Small GTP-binding protein domain|Small GTPase superfamily|Small GTPase superfamily, ARF type|Small GTPase superfamily, ARF/SAR type|Small GTPase superfamily, Rab type|Small GTPase superfamily, SAR1-type|
ENSBTAG00000039335	42.5094	119.202	-1.4876	1.3864e-09	4.8243e-08	DOWN	523285	ARRDC2	arrestin domain containing 2 [Source:HGNC Symbol;Acc:HGNC:25225]	--	--	--	--	--	--	Arrestin C-terminal-like domain|Arrestin-like, N-terminal|Immunoglobulin E-set|
ENSBTAG00000007116	69.6774	210.223	-1.5932	2.5058e-17	1.5842e-15	DOWN	541123	ARRDC3	Arrestin domain-containing protein 3 [Source:UniProtKB/Swiss-Prot;Acc:Q0VCA2]	--	--	--	--	--	--	Arrestin C-terminal-like domain|Arrestin-like, N-terminal|Immunoglobulin E-set|
ENSBTAG00000011847	27.073	122.833	-2.1818	9.3102e-16	5.3068e-14	DOWN	507990	ASPN	Asporin [Source:UniProtKB/Swiss-Prot;Acc:Q3ZBN5]	--	--	--	--	GO:0005488//GO:0005515//GO:0003674	binding//protein binding//molecular_function	Leucine-rich repeat|Leucine-rich repeat, typical subtype|Leucine-rich repeat-containing N-terminal|Small leucine-rich proteoglycan, class I, decorin/asporin/byglycan|
ENSBTAG00000008545	60.4631	15.8854	1.9284	1.0136e-07	2.7616e-06	UP	515266	ATF3	Cyclic AMP-dependent transcription factor ATF-3 [Source:UniProtKB/Swiss-Prot;Acc:Q2KII1]	GO:0009059//GO:0009987//GO:0015672//GO:0044238//GO:0019219//GO:0008150//GO:0006812//GO:0051252//GO:0071704//GO:0019222//GO:0060255//GO:0006725//GO:0006807//GO:0044260//GO:2000112//GO:0055085//GO:0051171//GO:0044271//GO:0006355//GO:0034641//GO:0032774//GO:0055114//GO:0016070//GO:0010556//GO:0006818//GO:0015991//GO:0010467//GO:0031323//GO:0009889//GO:0051234//GO:0007049//GO:0018130//GO:0044237//GO:…	macromolecule biosynthetic process//cellular process//monovalent inorganic cation transport//primary metabolic process//regulation of nucleobase-containing compound metabolic process//biological_process//cation transport//regulation of RNA metabolic process//organic substance metabolic process//regulation of metabolic process//regulation of macromolecule metabolic process//cellular aromatic compo…	GO:0033179//GO:0043231//GO:0032991//GO:0033176//GO:0043227//GO:0044424//GO:0016469//GO:0005575//GO:0043226//GO:0005634//GO:0044425//GO:0005623//GO:0043229//GO:0005622//GO:0043234//GO:0016020//GO:0044464//GO:0033177	proton-transporting V-type ATPase, V0 domain//intracellular membrane-bounded organelle//macromolecular complex//proton-transporting V-type ATPase complex//membrane-bounded organelle//intracellular part//proton-transporting two-sector ATPase complex//cellular_component//organelle//nucleus//membrane part//cell//intracellular organelle//intracellular//protein complex//membrane//cell part//proton-tra…	GO:0003677//GO:0015075//GO:0097159//GO:0009916//GO:0022890//GO:0003676//GO:0016682//GO:0016491//GO:0003824//GO:0016679//GO:0005488//GO:0022857//GO:0003700//GO:0005215//GO:0015078//GO:0015077//GO:0008324//GO:0022892//GO:0003674//GO:0022891//GO:0001071//GO:0043565	DNA binding//ion transmembrane transporter activity//organic cyclic compound binding//alternative oxidase activity//inorganic cation transmembrane transporter activity//nucleic acid binding//oxidoreductase activity, acting on diphenols and related substances as donors, oxygen as acceptor//oxidoreductase activity//catalytic activity//oxidoreductase activity, acting on diphenols and related substan…	Basic-leucine zipper domain|Fos transforming protein|Transcription factor, Skn-1-like, DNA-binding domain|
ENSBTAG00000010551	1.66238	21.5793	-3.6983	1.0395e-05	0.00021984	DOWN	515161	ATP1A2	Sodium/potassium-transporting ATPase subunit alpha-2 [Source:UniProtKB/Swiss-Prot;Acc:A2VDL6]	GO:0006139//GO:0046483//GO:0090304//GO:0019438//GO:0034654//GO:0050789//GO:0034645//GO:0008152//GO:0006352//GO:0044237//GO:0018130//GO:0043170//GO:0006355//GO:0010556//GO:0032774//GO:0009889//GO:0009987//GO:0008150//GO:0051171//GO:2000112//GO:2001141//GO:0010468//GO:0009058//GO:0031326//GO:0065007//GO:0006351//GO:0050794//GO:0080090//GO:0044249//GO:0034641//GO:0044271//GO:0016070//GO:0010467//GO:…	nucleobase-containing compound metabolic process//heterocycle metabolic process//nucleic acid metabolic process//aromatic compound biosynthetic process//nucleobase-containing compound biosynthetic process//regulation of biological process//cellular macromolecule biosynthetic process//metabolic process//transcription initiation, DNA-dependent//cellular metabolic process//heterocycle biosynthetic p…	--	--	GO:0003674//GO:0043167//GO:0000166//GO:0000990//GO:0000988//GO:0097159//GO:0046872//GO:0001071//GO:0005488//GO:0003700//GO:0003676//GO:0003824//GO:0016627//GO:0016491//GO:0016987//GO:0003677//GO:0043169//GO:0000996	molecular_function//ion binding//nucleotide binding//core RNA polymerase binding transcription factor activity//protein binding transcription factor activity//organic cyclic compound binding//metal ion binding//nucleic acid binding transcription factor activity//binding//sequence-specific DNA binding transcription factor activity//nucleic acid binding//catalytic activity//oxidoreductase activity,…	Cation-transporting P-type ATPase|Cation-transporting P-type ATPase, C-terminal|Cation-transporting P-type ATPase, N-terminal|HAD-like domain|P-type ATPase, A domain|P-type ATPase, cytoplasmic domain N|Sodium/potassium-transporting P-type ATPase, subfamily IIC|
ENSBTAG00000000945	30.0653	131.993	-2.1343	2.1398e-16	1.2764e-14	DOWN	510329	ATP2C2	ATPase secretory pathway Ca2+ transporting 2 [Source:HGNC Symbol;Acc:HGNC:29103]	--	--	--	--	GO:0005488//GO:0000166//GO:0016740//GO:0004672//GO:0003674//GO:0016773//GO:0046872//GO:0043167//GO:0097159//GO:0004673//GO:0043169//GO:0016772//GO:0016301//GO:0003824//GO:0016775	binding//nucleotide binding//transferase activity//protein kinase activity//molecular_function//phosphotransferase activity, alcohol group as acceptor//metal ion binding//ion binding//organic cyclic compound binding//protein histidine kinase activity//cation binding//transferase activity, transferring phosphorus-containing groups//kinase activity//catalytic activity//phosphotransferase activity, …	Calcium-transporting P-type ATPase, subfamily IIA, PMR1-type|Cation-transporting P-type ATPase|Cation-transporting P-type ATPase, C-terminal|Cation-transporting P-type ATPase, N-terminal|HAD-like domain|P-type ATPase, A domain|P-type ATPase, cytoplasmic domain N|
ENSBTAG00000002083	17.0038	46.7484	-1.4591	0.00018571	0.0030148	DOWN	615936	AUTS2	autism susceptibility candidate 2 [Source:HGNC Symbol;Acc:HGNC:14262]	--	--	--	--	--	--	Autism susceptibility gene 2 protein|
ENSBTAG00000020164	75.9469	36.9696	1.0387	0.00015214	0.0025293	UP	540621	BAZ1A	bromodomain adjacent to zinc finger domain protein 1A [Source:RefSeq peptide;Acc:NP_001179869]	GO:0006139//GO:0046483//GO:0090304//GO:0019438//GO:0034654//GO:0050789//GO:0034645//GO:0008152//GO:0018130//GO:0044237//GO:0043170//GO:0006355//GO:0010556//GO:0032774//GO:0009889//GO:0009987//GO:0008150//GO:0051171//GO:2000112//GO:2001141//GO:0010468//GO:0009058//GO:0031326//GO:0065007//GO:0006351//GO:0050794//GO:0080090//GO:0044249//GO:0034641//GO:0044271//GO:0016070//GO:0010467//GO:0031323//GO:…	nucleobase-containing compound metabolic process//heterocycle metabolic process//nucleic acid metabolic process//aromatic compound biosynthetic process//nucleobase-containing compound biosynthetic process//regulation of biological process//cellular macromolecule biosynthetic process//metabolic process//heterocycle biosynthetic process//cellular metabolic process//macromolecule metabolic process//…	GO:0043229//GO:0044464//GO:0005575//GO:0005634//GO:0043231//GO:0043227//GO:0005622//GO:0044424//GO:0043226//GO:0005623	intracellular organelle//cell part//cellular_component//nucleus//intracellular membrane-bounded organelle//membrane-bounded organelle//intracellular//intracellular part//organelle//cell	GO:0003674//GO:0043167//GO:0005515//GO:0046872//GO:0005488//GO:0046914//GO:0043169//GO:0008270	molecular_function//ion binding//protein binding//metal ion binding//binding//transition metal ion binding//cation binding//zinc ion binding	Bromodomain|DDT domain|DDT domain superfamily|DDT domain, subgroup|Zinc finger, FYVE/PHD-type|Zinc finger, PHD-finger|Zinc finger, PHD-type|
ENSBTAG00000003245	44.2668	11.8418	1.9023	6.3249e-06	0.00013732	UP	506231	BCAR3	breast cancer anti-estrogen resistance 3 [Source:HGNC Symbol;Acc:HGNC:973]	GO:0050896//GO:0050794//GO:0050789//GO:0051716//GO:0065007//GO:0007154//GO:0035556//GO:0009987//GO:0007264//GO:0008150//GO:0007165//GO:0023052	response to stimulus//regulation of cellular process//regulation of biological process//cellular response to stimulus//biological regulation//cell communication//intracellular signal transduction//cellular process//small GTPase mediated signal transduction//biological_process//signal transduction//signaling	GO:0044464//GO:0005622//GO:0005623//GO:0005575	cell part//intracellular//cell//cellular_component	GO:0005488//GO:0003674//GO:0030695//GO:0060589//GO:0005085//GO:0030234//GO:0005515	binding//molecular_function//GTPase regulator activity//nucleoside-triphosphatase regulator activity//guanyl-nucleotide exchange factor activity//enzyme regulator activity//protein binding	Ras guanine nucleotide exchange factor domain|Ras guanine-nucleotide exchange factors catalytic domain|SH2 domain|
ENSBTAG00000000917	119.216	45.4693	1.3906	2.7656e-09	9.3162e-08	UP	510360	BMP1	bone morphogenetic protein 1 [Source:HGNC Symbol;Acc:HGNC:1067]	GO:0008150//GO:0071704//GO:0044238//GO:0006508//GO:0008152//GO:0019538//GO:0043170	biological_process//organic substance metabolic process//primary metabolic process//proteolysis//metabolic process//protein metabolic process//macromolecule metabolic process	GO:0005575//GO:0031012	cellular_component//extracellular matrix	GO:0070011//GO:0005515//GO:0003824//GO:0016787//GO:0008233//GO:0008270//GO:0043169//GO:0046914//GO:0005509//GO:0043167//GO:0003674//GO:0046872//GO:0004175//GO:0008237//GO:0004222//GO:0005488	peptidase activity, acting on L-amino acid peptides//protein binding//catalytic activity//hydrolase activity//peptidase activity//zinc ion binding//cation binding//transition metal ion binding//calcium ion binding//ion binding//molecular_function//metal ion binding//endopeptidase activity//metallopeptidase activity//metalloendopeptidase activity//binding	Bone morphogenetic protein 1/tolloid-like protein|CUB domain|EGF-like calcium-binding domain|Epidermal growth factor-like domain|Peptidase M12A, astacin|Peptidase, metallopeptidase|
ENSBTAG00000017804	57.3758	188.933	-1.7194	2.1607e-17	1.3806e-15	DOWN	615342	BNIP3	BCL2/adenovirus E1B 19 kDa protein-interacting protein 3 [Source:RefSeq peptide;Acc:NP_001069834]	GO:0010942//GO:0010941//GO:0048518//GO:0048522//GO:0050794//GO:0065007//GO:0042981//GO:0008150//GO:0009987//GO:0008219//GO:0016265//GO:0043067//GO:0043068//GO:0012501//GO:0006915//GO:0050789//GO:0043065	positive regulation of cell death//regulation of cell death//positive regulation of biological process//positive regulation of cellular process//regulation of cellular process//biological regulation//regulation of apoptosis//biological_process//cellular process//cell death//death//regulation of programmed cell death//positive regulation of programmed cell death//programmed cell death//apoptosis//…	GO:0031224//GO:0044424//GO:0005623//GO:0043226//GO:0044422//GO:0016021//GO:0031967//GO:0044429//GO:0005622//GO:0044446//GO:0043231//GO:0031975//GO:0005737//GO:0043227//GO:0005575//GO:0044425//GO:0005739//GO:0044444//GO:0043229//GO:0005740//GO:0016020//GO:0044464	intrinsic to membrane//intracellular part//cell//organelle//organelle part//integral to membrane//organelle envelope//mitochondrial part//intracellular//intracellular organelle part//intracellular membrane-bounded organelle//envelope//cytoplasm//membrane-bounded organelle//cellular_component//membrane part//mitochondrion//cytoplasmic part//intracellular organelle//mitochondrial envelope//membrane…	--	--	BNIP3|
ENSBTAG00000022590	11.7791	495.541	-5.3947	3.3354e-117	2.1388e-114	DOWN	533049	BOLA		GO:0050896//GO:0006955//GO:0008150//GO:0019882//GO:0002376	response to stimulus//immune response//biological_process//antigen processing and presentation//immune system process	GO:0032991//GO:0044459//GO:0042611//GO:0005886//GO:0005623//GO:0042612//GO:0005575//GO:0071944//GO:0044425//GO:0043234//GO:0044464//GO:0016020	macromolecular complex//plasma membrane part//MHC protein complex//plasma membrane//cell//MHC class I protein complex//cellular_component//cell periphery//membrane part//protein complex//cell part//membrane	--	--	Immunoglobulin C1-set|Immunoglobulin-like domain|MHC class I alpha chain|MHC class I alpha chain, alpha1 alpha2 domains|MHC class I, alpha chain, C-terminal|MHC classes I/II-like antigen recognition protein|
ENSBTAG00000010645	262.798	1005.77	-1.9363	2.1713e-100	1.2183e-97	DOWN	506214	BoLA DR-ALPHA	major histocompatibility complex, class II, DR alpha [Source:HGNC Symbol;Acc:HGNC:4947]	GO:0002376//GO:0006955//GO:0008150//GO:0019882//GO:0050896	immune system process//immune response//biological_process//antigen processing and presentation//response to stimulus	GO:0043234//GO:0044464//GO:0016020//GO:0044425//GO:0071944//GO:0005575//GO:0016021//GO:0042613//GO:0044459//GO:0032991//GO:0031224//GO:0042611//GO:0005886//GO:0005623	protein complex//cell part//membrane//membrane part//cell periphery//cellular_component//integral to membrane//MHC class II protein complex//plasma membrane part//macromolecular complex//intrinsic to membrane//MHC protein complex//plasma membrane//cell	--	--	Immunoglobulin C1-set|Immunoglobulin-like domain|MHC class II, alpha chain, N-terminal|MHC classes I/II-like antigen recognition protein|
ENSBTAG00000012451	25.6006	99.4795	-1.9582	1.5979e-11	6.5502e-10	DOWN	282491	BOLA-DMB		GO:0050896//GO:0002376//GO:0008150//GO:0006955//GO:0019882	response to stimulus//immune system process//biological_process//immune response//antigen processing and presentation	GO:0042613//GO:0032991//GO:0044459//GO:0005623//GO:0005886//GO:0042611//GO:0016020//GO:0044464//GO:0043234//GO:0005575//GO:0071944//GO:0044425	MHC class II protein complex//macromolecular complex//plasma membrane part//cell//plasma membrane//MHC protein complex//membrane//cell part//protein complex//cellular_component//cell periphery//membrane part	--	--	Immunoglobulin C1-set|Immunoglobulin-like domain|MHC class II, beta chain, N-terminal|MHC classes I/II-like antigen recognition protein|
ENSBTAG00000038128	3.46725	68.6991	-4.3084	1.5577e-16	9.3855e-15	DOWN	282494	BOLA-DQA5		GO:0050896//GO:0002376//GO:0006955//GO:0008150//GO:0019882	response to stimulus//immune system process//immune response//biological_process//antigen processing and presentation	GO:0042613//GO:0044459//GO:0032991//GO:0042611//GO:0005886//GO:0005623//GO:0043234//GO:0044464//GO:0016020//GO:0044425//GO:0005575//GO:0071944	MHC class II protein complex//plasma membrane part//macromolecular complex//MHC protein complex//plasma membrane//cell//protein complex//cell part//membrane//membrane part//cellular_component//cell periphery	--	--	Immunoglobulin C1-set|Immunoglobulin-like domain|MHC class II, alpha chain, N-terminal|MHC classes I/II-like antigen recognition protein|
ENSBTAG00000021077	0	100.676	-7.6536	2.2303e-23	1.9069e-21	DOWN	282495	BOLA-DQB		GO:0002376//GO:0008150//GO:0006955//GO:0019882//GO:0050896	immune system process//biological_process//immune response//antigen processing and presentation//response to stimulus	GO:0043234//GO:0016020//GO:0044464//GO:0044425//GO:0005575//GO:0071944//GO:0042613//GO:0044459//GO:0032991//GO:0042611//GO:0005623//GO:0005886	protein complex//membrane//cell part//membrane part//cellular_component//cell periphery//MHC class II protein complex//plasma membrane part//macromolecular complex//MHC protein complex//cell//plasma membrane	--	--	Immunoglobulin C1-set|Immunoglobulin-like domain|MHC class II, beta chain, N-terminal|MHC classes I/II-like antigen recognition protein|
ENSBTAG00000013919	89.341	335.532	-1.9091	4.747e-34	6.3607e-32	DOWN	101903005	BOLA-DRB3		GO:0050896//GO:0002376//GO:0019882//GO:0008150//GO:0006955	response to stimulus//immune system process//antigen processing and presentation//biological_process//immune response	GO:0042613//GO:0005623//GO:0005886//GO:0042611//GO:0044459//GO:0032991//GO:0016020//GO:0044464//GO:0043234//GO:0044425//GO:0005575//GO:0071944	MHC class II protein complex//cell//plasma membrane//MHC protein complex//plasma membrane part//macromolecular complex//membrane//cell part//protein complex//membrane part//cellular_component//cell periphery	--	--	Immunoglobulin C1-set|Immunoglobulin-like domain|MHC class II, beta chain, N-terminal|MHC classes I/II-like antigen recognition protein|
ENSBTAG00000019386	24.5557	183.032	-2.898	8.4357e-31	1.0031e-28	DOWN	510417	BOLA-NC1	non-classical MHC class I antigen precursor [Source:RefSeq peptide;Acc:NP_001099086]	GO:0002376//GO:0006955//GO:0008150//GO:0019882//GO:0050896	immune system process//immune response//biological_process//antigen processing and presentation//response to stimulus	--	--	--	--	Immunoglobulin C1-set|Immunoglobulin-like domain|MHC class I alpha chain|MHC class I alpha chain, alpha1 alpha2 domains|MHC classes I/II-like antigen recognition protein|
ENSBTAG00000014046	2.46982	19.9702	-3.0154	0.00010151	0.0017592	DOWN	280734	BPI	bactericidal permeability-increasing protein precursor [Source:RefSeq peptide;Acc:NP_776320]	GO:0007154//GO:0050789//GO:0051716//GO:0023052//GO:0009987//GO:0008150//GO:0016055//GO:0065007//GO:0050794//GO:0050896//GO:0007166//GO:0007165	cell communication//regulation of biological process//cellular response to stimulus//signaling//cellular process//biological_process//Wnt receptor signaling pathway//biological regulation//regulation of cellular process//response to stimulus//cell surface receptor linked signaling pathway//signal transduction	--	--	GO:0003674//GO:0005488//GO:0008289	molecular_function//binding//lipid binding	Bactericidal permeability-increasing protein, alpha/beta domain|Lipid-binding serum glycoprotein, C-terminal|Lipid-binding serum glycoprotein, N-terminal|
ENSBTAG00000009144	21.041	0	5.9942	1.6868e-06	4.0168e-05	UP	286882	BPIFA2A		--	--	--	--	GO:0005488//GO:0008289//GO:0003674	binding//lipid binding//molecular_function	Bactericidal permeability-increasing protein, alpha/beta domain|Lipid-binding serum glycoprotein, N-terminal|
ENSBTAG00000004950	69.4874	224.582	-1.6924	5.8795e-20	4.5114e-18	DOWN	280720	BRB	Brain ribonuclease [Source:UniProtKB/Swiss-Prot;Acc:P39873]	GO:0008150//GO:0051704//GO:0009405	biological_process//multi-organism process//pathogenesis	GO:0005575//GO:0005576	cellular_component//extracellular region	GO:0008200//GO:0016247//GO:0016248//GO:0003674	ion channel inhibitor activity//channel regulator activity//channel inhibitor activity//molecular_function	Pancreatic ribonuclease|Ribonuclease A-domain|
ENSBTAG00000015711	32.9151	7.09684	2.2135	1.8246e-05	0.00037186	UP	539364	BTG2	BTG anti-proliferation factor 2 [Source:HGNC Symbol;Acc:HGNC:1131]	--	--	--	--	--	--	Anti-proliferative protein|
ENSBTAG00000045742	3.03978	20.094	-2.7247	0.00021379	0.0034396	DOWN	100270756	C12orf75	Overexpressed in colon carcinoma 1 protein homolog [Source:UniProtKB/Swiss-Prot;Acc:P0C914]	--	--	--	--	--	--	--
ENSBTAG00000009314	46.8791	14.2349	1.7195	1.4205e-05	0.0002952	UP	615569	C1orf168	chromosome 1 open reading frame 168 [Source:HGNC Symbol;Acc:HGNC:27295]	--	--	--	--	--	--	SH3 domain|
ENSBTAG00000007153	109.432	530.076	-2.2762	7.2561e-66	2.4126e-63	DOWN	534961	C1QA	Complement C1q subcomponent subunit A [Source:UniProtKB/Swiss-Prot;Acc:Q5E9E3]	GO:0050896//GO:0002376//GO:0006955//GO:0008150	response to stimulus//immune system process//immune response//biological_process	GO:0016020//GO:0005575	membrane//cellular_component	GO:0005102//GO:0005488//GO:0032813//GO:0003674//GO:0005126//GO:0005515//GO:0005164	receptor binding//binding//tumor necrosis factor receptor superfamily binding//molecular_function//cytokine receptor binding//protein binding//tumor necrosis factor receptor binding	Collagen triple helix repeat|Complement C1q protein|Tumour necrosis factor-like domain|
ENSBTAG00000011196	88.1061	432.701	-2.2961	1.1647e-54	2.5387e-52	DOWN	617435	C1QB	Complement C1q subcomponent subunit B [Source:UniProtKB/Swiss-Prot;Acc:Q2KIV9]	GO:0050896//GO:0006955//GO:0008150//GO:0002376	response to stimulus//immune response//biological_process//immune system process	GO:0019012//GO:0019028//GO:0005575//GO:0044423//GO:0016020	virion//viral capsid//cellular_component//virion part//membrane	GO:0005126//GO:0005102//GO:0005488//GO:0032813//GO:0005515//GO:0005164//GO:0003674	cytokine receptor binding//receptor binding//binding//tumor necrosis factor receptor superfamily binding//protein binding//tumor necrosis factor receptor binding//molecular_function	Collagen triple helix repeat|Complement C1q protein|Tumour necrosis factor-like domain|
ENSBTAG00000011193	67.825	364.827	-2.4273	1.9154e-49	3.6201e-47	DOWN	509968	C1QC	complement C1q subcomponent subunit C precursor [Source:RefSeq peptide;Acc:NP_001193325]	GO:0008150//GO:0006955//GO:0002376//GO:0050896	biological_process//immune response//immune system process//response to stimulus	GO:0005575//GO:0016020	cellular_component//membrane	GO:0005515//GO:0005164//GO:0003674//GO:0005126//GO:0032813//GO:0005488//GO:0005102	protein binding//tumor necrosis factor receptor binding//molecular_function//cytokine receptor binding//tumor necrosis factor receptor superfamily binding//binding//receptor binding	Collagen triple helix repeat|Complement C1q protein|Tumour necrosis factor domain|Tumour necrosis factor-like domain|
ENSBTAG00000017071	10.5442	49.6779	-2.2362	2.1056e-07	5.5112e-06	DOWN	531659	C1QTNF3		GO:0002376//GO:0008150//GO:0006955//GO:0050896	immune system process//biological_process//immune response//response to stimulus	GO:0016020//GO:0005575	membrane//cellular_component	GO:0003674//GO:0005164//GO:0005515//GO:0032813//GO:0005488//GO:0005102//GO:0005126	molecular_function//tumor necrosis factor receptor binding//protein binding//tumor necrosis factor receptor superfamily binding//binding//receptor binding//cytokine receptor binding	Collagen triple helix repeat|Complement C1q protein|Tumour necrosis factor-like domain|
ENSBTAG00000010343	6.41203	36.3507	-2.5031	2.0346e-06	4.8005e-05	DOWN	540131	C1QTNF7	C1q and tumor necrosis factor related protein 7 [Source:HGNC Symbol;Acc:HGNC:14342]	--	--	--	--	--	--	Collagen triple helix repeat|Complement C1q protein|Tumour necrosis factor-like domain|
ENSBTAG00000007450	124.536	361.898	-1.539	2.5233e-27	2.6341e-25	DOWN	515440	C2	complement C2 [Source:HGNC Symbol;Acc:HGNC:1248]	GO:0006022//GO:0043170//GO:0019538//GO:0008152//GO:0006040//GO:0006508//GO:0006807//GO:0008150//GO:0071704//GO:0044238//GO:0006030	aminoglycan metabolic process//macromolecule metabolic process//protein metabolic process//metabolic process//amino sugar metabolic process//proteolysis//nitrogen compound metabolic process//biological_process//organic substance metabolic process//primary metabolic process//chitin metabolic process	GO:0016020//GO:0005576//GO:0005575	membrane//extracellular region//cellular_component	GO:0060089//GO:0005488//GO:0008236//GO:0004175//GO:0004888//GO:0004252//GO:0003674//GO:0004872//GO:0008061//GO:0038023//GO:0016787//GO:0008233//GO:0017171//GO:0004871//GO:0003824//GO:0070011//GO:0004930	molecular transducer activity//binding//serine-type peptidase activity//endopeptidase activity//transmembrane signaling receptor activity//serine-type endopeptidase activity//molecular_function//receptor activity//chitin binding//signaling receptor activity//hydrolase activity//peptidase activity//serine hydrolase activity//signal transducer activity//catalytic activity//peptidase activity, actin…	Complement B/C2|Peptidase S1|Peptidase S1A, chymotrypsin-type|Sushi/SCR/CCP|Trypsin-like cysteine/serine peptidase domain|von Willebrand factor, type A|
ENSBTAG00000021259	157.783	74.8469	1.0759	1.9684e-08	5.8612e-07	UP	529537	C2CD2	C2 calcium dependent domain containing 2 [Source:HGNC Symbol;Acc:HGNC:1266]	--	--	--	--	GO:0005488//GO:0005515//GO:0003674	binding//protein binding//molecular_function	C2 domain|
ENSBTAG00000017280	132.515	329.714	-1.3151	5.3091e-20	4.1266e-18	DOWN	280677	C3	complement C3 preproprotein [Source:RefSeq peptide;Acc:NP_001035559]	GO:0043170//GO:0044237//GO:0044283//GO:0008152//GO:0044281//GO:0008033//GO:0006139//GO:0046483//GO:0090304//GO:0006790//GO:0044272//GO:0009987//GO:0043436//GO:0009070//GO:0008150//GO:0046394//GO:0006535//GO:0019344//GO:0044249//GO:0006520//GO:0006396//GO:0008652//GO:0019752//GO:0000097//GO:0006534//GO:0034470//GO:0006399//GO:0009058//GO:0006725//GO:0006807//GO:0044260//GO:0006082//GO:0044238//GO:…	macromolecule metabolic process//cellular metabolic process//small molecule biosynthetic process//metabolic process//small molecule metabolic process//tRNA processing//nucleobase-containing compound metabolic process//heterocycle metabolic process//nucleic acid metabolic process//sulfur compound metabolic process//sulfur compound biosynthetic process//cellular process//oxoacid metabolic process//…	GO:0044464//GO:0044421//GO:0005737//GO:0005615//GO:0005575//GO:0005576//GO:0005622//GO:0005623//GO:0044424	cell part//extracellular region part//cytoplasm//extracellular space//cellular_component//extracellular region//intracellular//cell//intracellular part	GO:0032555//GO:0004866//GO:0032550//GO:0000166//GO:0016412//GO:0016740//GO:0016407//GO:0035639//GO:0003674//GO:0043167//GO:0032553//GO:0016879//GO:0061135//GO:0016874//GO:0017076//GO:0032559//GO:0030554//GO:0016747//GO:0097159//GO:0010181//GO:0016646//GO:0043168//GO:0016645//GO:0032549//GO:0009001//GO:0005488//GO:0042602//GO:0008374//GO:0050662//GO:0016413//GO:0001883//GO:0048037//GO:0030414//GO:…	purine ribonucleotide binding//endopeptidase inhibitor activity//purine ribonucleoside binding//nucleotide binding//serine O-acyltransferase activity//transferase activity//acetyltransferase activity//purine ribonucleoside triphosphate binding//molecular_function//ion binding//ribonucleotide binding//ligase activity, forming carbon-nitrogen bonds//endopeptidase regulator activity//ligase activity…	Alpha-2-macroglobulin|Alpha-2-macroglobulin, N-terminal|Alpha-2-macroglobulin, N-terminal 2|Alpha-2-macroglobulin, thiol-ester bond-forming|Alpha-macroglobulin complement component|Alpha-macroglobulin, receptor-binding|Anaphylatoxin, complement system|Anaphylatoxin, complement system domain|Anaphylatoxin/fibulin|Netrin domain|Netrin module, non-TIMP type|Terpenoid cyclases/protein prenyltransfera…
ENSBTAG00000019741	27.548	67.1312	-1.285	4.9744e-05	0.00091606	DOWN	540702	C3AR1	complement C3a receptor 1 [Source:HGNC Symbol;Acc:HGNC:1319]	GO:0050896//GO:0050794//GO:0065007//GO:0009058//GO:0007165//GO:0007166//GO:0007186//GO:0050789//GO:0051716//GO:0008152//GO:0007154//GO:0009987//GO:0008150//GO:0023052	response to stimulus//regulation of cellular process//biological regulation//biosynthetic process//signal transduction//cell surface receptor linked signaling pathway//G-protein coupled receptor signaling pathway//regulation of biological process//cellular response to stimulus//metabolic process//cell communication//cellular process//biological_process//signaling	GO:0016021//GO:0005622//GO:0031224//GO:0043226//GO:0005623//GO:0044424//GO:0044444//GO:0005794//GO:0044464//GO:0016020//GO:0043229//GO:0043227//GO:0005737//GO:0043231//GO:0044425//GO:0005575	integral to membrane//intracellular//intrinsic to membrane//organelle//cell//intracellular part//cytoplasmic part//Golgi apparatus//cell part//membrane//intracellular organelle//membrane-bounded organelle//cytoplasm//intracellular membrane-bounded organelle//membrane part//cellular_component	GO:0060089//GO:0050694//GO:0004872//GO:0003824//GO:0008146//GO:0004930//GO:0016782//GO:0016740//GO:0004888//GO:0003674//GO:0038023//GO:0001733//GO:0004871	molecular transducer activity//galactose 3-O-sulfotransferase activity//receptor activity//catalytic activity//sulfotransferase activity//G-protein coupled receptor activity//transferase activity, transferring sulfur-containing groups//transferase activity//transmembrane signaling receptor activity//molecular_function//signaling receptor activity//galactosylceramide sulfotransferase activity//sig…	7TM GPCR, olfactory receptor/chemoreceptor Srsx|Anaphylatoxin chemotactic receptor family|C3a anaphylatoxin chemotactic receptor|C5a1/C5a2 anaphylatoxin chemotactic receptor|G protein-coupled receptor, rhodopsin-like|GPCR, rhodopsin-like, 7TM|
ENSBTAG00000037735	24.2232	84.1718	-1.7969	5.1244e-09	1.642e-07	DOWN	522144	C5AR2	complement component 5a receptor 2 [Source:HGNC Symbol;Acc:HGNC:4527]	GO:0008150//GO:0009987//GO:0023052//GO:0007154//GO:0051716//GO:0050789//GO:0007166//GO:0007165//GO:0007186//GO:0050794//GO:0050896//GO:0065007	biological_process//cellular process//signaling//cell communication//cellular response to stimulus//regulation of biological process//cell surface receptor linked signaling pathway//signal transduction//G-protein coupled receptor signaling pathway//regulation of cellular process//response to stimulus//biological regulation	GO:0005575//GO:0044425//GO:0016020//GO:0031224//GO:0016021	cellular_component//membrane part//membrane//intrinsic to membrane//integral to membrane	GO:0038023//GO:0004871//GO:0003674//GO:0004888//GO:0004872//GO:0004930//GO:0060089	signaling receptor activity//signal transducer activity//molecular_function//transmembrane signaling receptor activity//receptor activity//G-protein coupled receptor activity//molecular transducer activity	C5a1/C5a2 anaphylatoxin chemotactic receptor|G protein-coupled receptor, rhodopsin-like|GPCR, rhodopsin-like, 7TM|
ENSBTAG00000033304	294.573	89.1231	1.7248	1.0974e-27	1.159e-25	UP	617047	C8orf4	Protein C8orf4 homolog [Source:UniProtKB/Swiss-Prot;Acc:Q5E969]	--	--	--	--	--	--	--
ENSBTAG00000026461	9.49931	47.0372	-2.3079	2.6155e-07	6.7666e-06	DOWN	282412	CACNA1H	calcium voltage-gated channel subunit alpha1 H [Source:HGNC Symbol;Acc:HGNC:1395]	GO:0006812//GO:0030001//GO:0051234//GO:0035434//GO:0051179//GO:0006811//GO:0055085//GO:0008150//GO:0009987//GO:0006825//GO:0000041//GO:0034220//GO:0006810	cation transport//metal ion transport//establishment of localization//copper ion transmembrane transport//localization//ion transport//transmembrane transport//biological_process//cellular process//copper ion transport//transition metal ion transport//ion transmembrane transport//transport	GO:0031224//GO:0016021//GO:0044425//GO:0005575//GO:0016020	intrinsic to membrane//integral to membrane//membrane part//cellular_component//membrane	GO:0022890//GO:0046915//GO:0005216//GO:0008324//GO:0022892//GO:0046873//GO:0022857//GO:0005375//GO:0022803//GO:0015075//GO:0015267//GO:0022838//GO:0005215//GO:0022891//GO:0003674	inorganic cation transmembrane transporter activity//transition metal ion transmembrane transporter activity//ion channel activity//cation transmembrane transporter activity//substrate-specific transporter activity//metal ion transmembrane transporter activity//transmembrane transporter activity//copper ion transmembrane transporter activity//passive transmembrane transporter activity//ion transm…	Ion transport domain|Polycystic kidney disease type 2 protein|Polycystin cation channel, PKD1/PKD2|Voltage-dependent calcium channel, T-type, alpha-1 subunit|
ENSBTAG00000008483	192.693	65.8521	1.549	2.8948e-16	1.7098e-14	UP	527140	CALCRL	calcitonin gene-related peptide type 1 receptor precursor [Source:RefSeq peptide;Acc:NP_001095577]	GO:0050789//GO:0051716//GO:0065007//GO:0007154//GO:0050896//GO:0050794//GO:0007186//GO:0023052//GO:0009987//GO:0007166//GO:0008150//GO:0007165	regulation of biological process//cellular response to stimulus//biological regulation//cell communication//response to stimulus//regulation of cellular process//G-protein coupled receptor signaling pathway//signaling//cellular process//cell surface receptor linked signaling pathway//biological_process//signal transduction	GO:0016020//GO:0016021//GO:0044425//GO:0005575//GO:0031224	membrane//integral to membrane//membrane part//cellular_component//intrinsic to membrane	GO:0004888//GO:0003674//GO:0060089//GO:0004871//GO:0004930//GO:0038023//GO:0004872	transmembrane signaling receptor activity//molecular_function//molecular transducer activity//signal transducer activity//G-protein coupled receptor activity//signaling receptor activity//receptor activity	GPCR, family 2, calcitonin gene-related peptide, type 1 receptor|GPCR, family 2, calcitonin receptor|GPCR, family 2, calcitonin receptor family|GPCR, family 2, extracellular hormone receptor domain|GPCR, family 2, secretin-like|GPCR, family 2-like|
ENSBTAG00000012778	713.54	330.539	1.1102	1.8616e-34	2.5515e-32	UP	281662	CAPN2	Calpain-2 catalytic subunit [Source:UniProtKB/Swiss-Prot;Acc:Q27971]	GO:0008152//GO:0043170//GO:0019538//GO:0008150//GO:0006508//GO:0044238//GO:0071704	metabolic process//macromolecule metabolic process//protein metabolic process//biological_process//proteolysis//primary metabolic process//organic substance metabolic process	GO:0044464//GO:0005575//GO:0005622//GO:0005623	cell part//cellular_component//intracellular//cell	GO:0003674//GO:0043167//GO:0004198//GO:0004197//GO:0008234//GO:0070011//GO:0005509//GO:0016787//GO:0008233//GO:0004175//GO:0046872//GO:0005488//GO:0003824//GO:0043169	molecular_function//ion binding//calcium-dependent cysteine-type endopeptidase activity//cysteine-type endopeptidase activity//cysteine-type peptidase activity//peptidase activity, acting on L-amino acid peptides//calcium ion binding//hydrolase activity//peptidase activity//endopeptidase activity//metal ion binding//binding//catalytic activity//cation binding	EF-hand domain|Peptidase C2, calpain family|Peptidase C2, calpain, catalytic domain|Peptidase C2, calpain, domain III|Peptidase C2, calpain, large subunit, domain III|
ENSBTAG00000033221	332.428	822.202	-1.3065	6.1183e-47	1.077e-44	DOWN	767877	CCDC152	coiled-coil domain containing 152 [Source:HGNC Symbol;Acc:HGNC:34438]	--	--	--	--	--	--	--
ENSBTAG00000010793	2901.94	1147.75	1.3382	5.5685e-179	6.6655e-176	UP	515235	CCDC80	coiled-coil domain containing 80 [Source:HGNC Symbol;Acc:HGNC:30649]	--	--	--	--	--	--	--
ENSBTAG00000007193	15.7214	97.5816	-2.6339	1.1537e-15	6.5344e-14	DOWN	616732	CCL16	C-C motif chemokine ligand 16 [Source:HGNC Symbol;Acc:HGNC:10614]	GO:0008150//GO:0006955//GO:0002376//GO:0050896	biological_process//immune response//immune system process//response to stimulus	GO:0005575//GO:0005576	cellular_component//extracellular region	GO:0005515//GO:0005126//GO:0042379//GO:0001664//GO:0005125//GO:0008009//GO:0003674//GO:0005488//GO:0005102	protein binding//cytokine receptor binding//chemokine receptor binding//G-protein coupled receptor binding//cytokine activity//chemokine activity//molecular_function//binding//receptor binding	Chemokine interleukin-8-like domain|
ENSBTAG00000037811	188.609	4.8275	5.288	2.2142e-46	3.8597e-44	UP	281043	CCL2	C-C motif chemokine 2 [Source:UniProtKB/Swiss-Prot;Acc:P28291]	GO:0050896//GO:0002376//GO:0008150//GO:0006955	response to stimulus//immune system process//biological_process//immune response	GO:0005576//GO:0005575	extracellular region//cellular_component	GO:0005488//GO:0005102//GO:0042379//GO:0001664//GO:0005126//GO:0005125//GO:0003674//GO:0008009//GO:0005515	binding//receptor binding//chemokine receptor binding//G-protein coupled receptor binding//cytokine receptor binding//cytokine activity//molecular_function//chemokine activity//protein binding	Chemokine interleukin-8-like domain|
ENSBTAG00000010161	3.46725	39.7753	-3.52	4.2558e-09	1.3868e-07	DOWN	511112	CCL21	C-C motif chemokine 21 precursor [Source:RefSeq peptide;Acc:NP_001033165]	GO:0050896//GO:0006955//GO:0008150//GO:0002376	response to stimulus//immune response//biological_process//immune system process	GO:0005576//GO:0005575	extracellular region//cellular_component	GO:0001664//GO:0042379//GO:0005126//GO:0005125//GO:0005102//GO:0005488//GO:0005515//GO:0003674//GO:0008009	G-protein coupled receptor binding//chemokine receptor binding//cytokine receptor binding//cytokine activity//receptor binding//binding//protein binding//molecular_function//chemokine activity	Chemokine interleukin-8-like domain|
ENSBTAG00000026275	1.75737	53.3088	-4.9229	7.9059e-14	3.9651e-12	DOWN	617258	CCL24	C-C motif chemokine ligand 24 [Source:HGNC Symbol;Acc:HGNC:10623]	GO:0008150//GO:0006955//GO:0002376//GO:0050896	biological_process//immune response//immune system process//response to stimulus	GO:0005575//GO:0005576	cellular_component//extracellular region	GO:0005515//GO:0003674//GO:0008009//GO:0005125//GO:0001664//GO:0042379//GO:0005126//GO:0005488//GO:0005102	protein binding//molecular_function//chemokine activity//cytokine activity//G-protein coupled receptor binding//chemokine receptor binding//cytokine receptor binding//binding//receptor binding	Chemokine interleukin-8-like domain|
ENSBTAG00000014113	31.9652	3.50716	3.1881	3.036e-07	7.821e-06	UP	281044	CCL8	C-C motif chemokine 8 [Source:UniProtKB/Swiss-Prot;Acc:Q09141]	GO:0050896//GO:0002376//GO:0008150//GO:0006955	response to stimulus//immune system process//biological_process//immune response	GO:0005576//GO:0005575	extracellular region//cellular_component	GO:0005488//GO:0005102//GO:0005126//GO:0001664//GO:0042379//GO:0005125//GO:0008009//GO:0003674//GO:0005515	binding//receptor binding//cytokine receptor binding//G-protein coupled receptor binding//chemokine receptor binding//cytokine activity//chemokine activity//molecular_function//protein binding	Chemokine interleukin-8-like domain|
ENSBTAG00000008184	158.116	59.6217	1.4071	4.9658e-12	2.1029e-10	UP	521540	CCT6A	chaperonin containing TCP1 subunit 6A [Source:HGNC Symbol;Acc:HGNC:1620]	GO:0043170//GO:0019538//GO:0044237//GO:0008152//GO:0009847//GO:0044260//GO:0008150//GO:0071704//GO:0044267//GO:0009987//GO:0044238//GO:0032502	macromolecule metabolic process//protein metabolic process//cellular metabolic process//metabolic process//spore germination//cellular macromolecule metabolic process//biological_process//organic substance metabolic process//cellular protein metabolic process//cellular process//primary metabolic process//developmental process	GO:0016020//GO:0005575	membrane//cellular_component	GO:0032550//GO:0032555//GO:0032549//GO:0005488//GO:0000166//GO:0001883//GO:0035639//GO:0032553//GO:0043167//GO:0003674//GO:0005524//GO:0097159//GO:0030554//GO:0032559//GO:0017076//GO:0043168//GO:0001882	purine ribonucleoside binding//purine ribonucleotide binding//ribonucleoside binding//binding//nucleotide binding//purine nucleoside binding//purine ribonucleoside triphosphate binding//ribonucleotide binding//ion binding//molecular_function//ATP binding//organic cyclic compound binding//adenyl nucleotide binding//adenyl ribonucleotide binding//purine nucleotide binding//anion binding//nucleoside…	Chaperone tailless complex polypeptide 1 (TCP-1)|Chaperonin Cpn60|Chaperonin Cpn60/TCP-1|GroEL-like apical domain|T-complex protein 1, zeta subunit|
ENSBTAG00000019669	156.596	574.514	-1.8753	9.9324e-56	2.2292e-53	DOWN	533844	CD163	Scavenger receptor cysteine-rich type 1 protein M130 Soluble CD163 [Source:UniProtKB/Swiss-Prot;Acc:P85521]	GO:0044237//GO:0008152//GO:0016310//GO:0008150//GO:0006793//GO:0009987//GO:0006796	cellular metabolic process//metabolic process//phosphorylation//biological_process//phosphorus metabolic process//cellular process//phosphate-containing compound metabolic process	GO:0016020//GO:0005575	membrane//cellular_component	GO:0004872//GO:0016772//GO:0003824//GO:0016740//GO:0003674//GO:0005044//GO:0038024	receptor activity//transferase activity, transferring phosphorus-containing groups//catalytic activity//transferase activity//molecular_function//scavenger receptor activity//cargo receptor activity	SRCR domain|SRCR-like domain|
ENSBTAG00000007312	7.31447	259.241	-5.1474	1.0592e-61	3.1178e-59	DOWN	513266	CD209		--	--	--	--	GO:0003674//GO:0005488//GO:0030246	molecular_function//binding//carbohydrate binding	C-type lectin|C-type lectin fold|Type-2 ice-structuring protein|
ENSBTAG00000019734	41.7494	89.9071	-1.1067	3.2108e-05	0.0006219	DOWN	508656	CD276	CD276 molecule [Source:HGNC Symbol;Acc:HGNC:19137]	GO:0055114//GO:0008152//GO:0008150	oxidation-reduction process//metabolic process//biological_process	--	--	GO:0003824//GO:0016491//GO:0016655//GO:0003674//GO:0016651	catalytic activity//oxidoreductase activity//oxidoreductase activity, acting on NADH or NADPH, quinone or similar compound as acceptor//molecular_function//oxidoreductase activity, acting on NADH or NADPH	CD80-like, immunoglobulin C2-set|Immunoglobulin C1-set|Immunoglobulin V-set domain|Immunoglobulin V-set, subgroup|Immunoglobulin subtype|Immunoglobulin subtype 2|Immunoglobulin-like domain|
ENSBTAG00000017866	3948.15	1853.64	1.0908	8.4825e-178	9.5189e-175	UP	281052	CD36	Platelet glycoprotein 4 [Source:UniProtKB/Swiss-Prot;Acc:P26201]	GO:0007155//GO:0022610//GO:0008150//GO:0009987	cell adhesion//biological adhesion//biological_process//cellular process	GO:0016020//GO:0005575	membrane//cellular_component	GO:0030695//GO:0030234//GO:0003674//GO:0060589	GTPase regulator activity//enzyme regulator activity//molecular_function//nucleoside-triphosphatase regulator activity	Adhesion molecule CD36|CD36 antigen|
ENSBTAG00000006984	26.2656	81.2423	-1.6291	8.763e-08	2.4169e-06	DOWN	518609	CD55	CD55 molecule (Cromer blood group) [Source:HGNC Symbol;Acc:HGNC:2665]	GO:0044403//GO:0044419//GO:0008150//GO:0051704//GO:0009987//GO:0016032	symbiosis, encompassing mutualism through parasitism//interspecies interaction between organisms//biological_process//multi-organism process//cellular process//viral reproduction	GO:0044216//GO:0005575//GO:0043656//GO:0042025//GO:0043657//GO:0044215//GO:0005576//GO:0043245//GO:0044421//GO:0033646//GO:0033647//GO:0033643//GO:0018995//GO:0044217//GO:0033648	other organism cell//cellular_component//intracellular region of host//host cell nucleus//host cell//other organism//extracellular region//extraorganismal space//extracellular region part//host intracellular part//host intracellular organelle//host cell part//host//other organism part//host intracellular membrane-bounded organelle	--	--	Sushi/SCR/CCP|
ENSBTAG00000022514	13.9165	132.364	-3.2496	3.7163e-25	3.4574e-23	DOWN	528593	CD5L	CD5 antigen-like precursor [Source:RefSeq peptide;Acc:NP_001095589]	GO:0002376//GO:0008150//GO:0006955//GO:0050896	immune system process//biological_process//immune response//response to stimulus	GO:0016020//GO:0005575//GO:0005576	membrane//cellular_component//extracellular region	GO:0004252//GO:0003674//GO:0005044//GO:0070851//GO:0016787//GO:0008233//GO:0038024//GO:0070011//GO:0005515//GO:0070008//GO:0005488//GO:0005102//GO:0008238//GO:0008236//GO:0004175//GO:0008083//GO:0004872//GO:0005143//GO:0017171//GO:0005126//GO:0003824	serine-type endopeptidase activity//molecular_function//scavenger receptor activity//growth factor receptor binding//hydrolase activity//peptidase activity//cargo receptor activity//peptidase activity, acting on L-amino acid peptides//protein binding//serine-type exopeptidase activity//binding//receptor binding//exopeptidase activity//serine-type peptidase activity//endopeptidase activity//growth…	SRCR domain|SRCR-like domain|
ENSBTAG00000000133	65.2602	153.944	-1.2381	2.4694e-09	8.3813e-08	DOWN	504960	CD68	CD68 molecule [Source:HGNC Symbol;Acc:HGNC:1693]	--	--	GO:0005575//GO:0016020	cellular_component//membrane	--	--	Lysosome-associated membrane glycoprotein|
ENSBTAG00000015228	716.485	2367.09	-1.7241	3.5769e-199	4.5874e-196	DOWN	613384	CD74	CD74 molecule [Source:HGNC Symbol;Acc:HGNC:1697]	GO:0051179//GO:0046907//GO:0070727//GO:0050794//GO:0006351//GO:0050896//GO:0044249//GO:0080090//GO:0015031//GO:0009058//GO:0006886//GO:2001141//GO:0010468//GO:0065007//GO:0031326//GO:0051252//GO:0071704//GO:0019222//GO:0019219//GO:0044238//GO:0009059//GO:0006357//GO:0006725//GO:0034613//GO:0006807//GO:0044260//GO:0060255//GO:0016070//GO:0034641//GO:0044271//GO:0033036//GO:0031323//GO:0051234//GO:…	localization//intracellular transport//cellular macromolecule localization//regulation of cellular process//transcription, DNA-dependent//response to stimulus//cellular biosynthetic process//regulation of primary metabolic process//protein transport//biosynthetic process//intracellular protein transport//regulation of RNA biosynthetic process//regulation of gene expression//biological regulation/…	GO:0044422//GO:0005622//GO:0031974//GO:0043233//GO:0044446//GO:0032991//GO:0044424//GO:0005623//GO:0043226//GO:0044451//GO:0044428//GO:0005654//GO:0043229//GO:0044464//GO:0016020//GO:0043234//GO:0043231//GO:0043227//GO:0070013//GO:0031981//GO:0005575//GO:0005634//GO:0016592	organelle part//intracellular//membrane-enclosed lumen//organelle lumen//intracellular organelle part//macromolecular complex//intracellular part//cell//organelle//nucleoplasm part//nuclear part//nucleoplasm//intracellular organelle//cell part//membrane//protein complex//intracellular membrane-bounded organelle//membrane-bounded organelle//intracellular organelle lumen//nuclear lumen//cellular_co…	GO:0005102//GO:0005488//GO:0046912//GO:0001104//GO:0042287//GO:0001076//GO:0003712//GO:0016746//GO:0003824//GO:0016740//GO:0003674//GO:0000988//GO:0000989//GO:0005515//GO:0042289	receptor binding//binding//transferase activity, transferring acyl groups, acyl groups converted into alkyl on transfer//RNA polymerase II transcription cofactor activity//MHC protein binding//RNA polymerase II transcription factor binding transcription factor activity//transcription cofactor activity//transferase activity, transferring acyl groups//catalytic activity//transferase activity//molec…	MHC class II-associated invariant chain|MHC class II-associated invariant chain, trimerisation|MHC class II-associated invariant chain/CLIP, MHC II-interacting|
ENSBTAG00000031252	64.5478	131.663	-1.0284	2.2214e-06	5.2001e-05	DOWN	100335281	CD82	Bos taurus CD82 molecule (CD82), mRNA. [Source:RefSeq mRNA;Acc:NM_001097990]	GO:0044238//GO:0071704//GO:0008152//GO:0008150//GO:0006629	primary metabolic process//organic substance metabolic process//metabolic process//biological_process//lipid metabolic process	GO:0016021//GO:0031224//GO:0016020//GO:0005575//GO:0044425	integral to membrane//intrinsic to membrane//membrane//cellular_component//membrane part	--	--	Tetraspanin|Tetraspanin, EC2 domain|Tetraspanin/Peripherin|
ENSBTAG00000008114	220.194	503.546	-1.1933	1.1846e-25	1.1253e-23	DOWN	509230	CD99	CD99 molecule [Source:HGNC Symbol;Acc:HGNC:7082]	--	--	--	--	--	--	CD99 antigen-like protein 2|
ENSBTAG00000021190	41.4645	4.57994	3.1785	5.7136e-09	1.8061e-07	UP	281062	CDH2	cadherin 2 [Source:HGNC Symbol;Acc:HGNC:1759]	GO:0016337//GO:0022610//GO:0007155//GO:0009987//GO:0008150//GO:0007156	cell-cell adhesion//biological adhesion//cell adhesion//cellular process//biological_process//homophilic cell adhesion	GO:0005575//GO:0016020	cellular_component//membrane	GO:0043169//GO:0046872//GO:0005488//GO:0005509//GO:0003674//GO:0043167	cation binding//metal ion binding//binding//calcium ion binding//molecular_function//ion binding	Cadherin|Cadherin prodomain|Cadherin, cytoplasmic domain|Cadherin-like|Cadherin/Desmocollin|
ENSBTAG00000020261	20.471	0	5.1472	2.6122e-06	6.0285e-05	UP	617096	CDH26	cadherin 26 [Source:HGNC Symbol;Acc:HGNC:15902]	GO:0016337//GO:0022610//GO:0007155//GO:0009987//GO:0008150//GO:0007156	cell-cell adhesion//biological adhesion//cell adhesion//cellular process//biological_process//homophilic cell adhesion	GO:0005575//GO:0016020	cellular_component//membrane	GO:0043169//GO:0046872//GO:0005488//GO:0005509//GO:0003674//GO:0043167	cation binding//metal ion binding//binding//calcium ion binding//molecular_function//ion binding	Cadherin|Cadherin, cytoplasmic domain|Cadherin-like|
ENSBTAG00000008353	54.811	151.716	-1.4688	1.3058e-11	5.3776e-10	DOWN	513497	CDKN1A	cyclin dependent kinase inhibitor 1A [Source:HGNC Symbol;Acc:HGNC:1784]	GO:0048519//GO:0050794//GO:0045786//GO:0065007//GO:0050789//GO:0022402//GO:0048523//GO:0008150//GO:0009987//GO:0007050//GO:0007049//GO:0051726	negative regulation of biological process//regulation of cellular process//negative regulation of cell cycle//biological regulation//regulation of biological process//cell cycle process//negative regulation of cellular process//biological_process//cellular process//cell cycle arrest//cell cycle//regulation of cell cycle	GO:0044464//GO:0005622//GO:0043229//GO:0043227//GO:0043231//GO:0005623//GO:0005634//GO:0043226//GO:0005575//GO:0044424	cell part//intracellular//intracellular organelle//membrane-bounded organelle//intracellular membrane-bounded organelle//cell//nucleus//organelle//cellular_component//intracellular part	GO:0030291//GO:0019210//GO:0004860//GO:0004861//GO:0003674//GO:0030234//GO:0004857//GO:0019207//GO:0016538//GO:0019887	protein serine/threonine kinase inhibitor activity//kinase inhibitor activity//protein kinase inhibitor activity//cyclin-dependent protein kinase inhibitor activity//molecular_function//enzyme regulator activity//enzyme inhibitor activity//kinase regulator activity//cyclin-dependent protein kinase regulator activity//protein kinase regulator activity	Cyclin-dependent kinase inhibitor|
ENSBTAG00000016412	57.1858	25.004	1.1935	0.0002461	0.0039035	UP	527124	CDKN2B	cyclin dependent kinase inhibitor 2B [Source:HGNC Symbol;Acc:HGNC:1788]	--	--	--	--	GO:0005488//GO:0005515//GO:0003674	binding//protein binding//molecular_function	Ankyrin repeat|Ankyrin repeat-containing domain|
ENSBTAG00000046158	570.053	69.8544	3.0287	4.1622e-99	2.198e-96	UP	514076	CFB	Complement factor B Complement factor B Ba fragment Complement factor B Bb fragment [Source:UniProtKB/Swiss-Prot;Acc:P81187]	GO:0044238//GO:0071704//GO:0006508//GO:0008150//GO:0008152//GO:0019538//GO:0043170	primary metabolic process//organic substance metabolic process//proteolysis//biological_process//metabolic process//protein metabolic process//macromolecule metabolic process	GO:0005575//GO:0016020	cellular_component//membrane	GO:0004930//GO:0003824//GO:0017171//GO:0004872//GO:0008236//GO:0004175//GO:0060089//GO:0070011//GO:0004871//GO:0016787//GO:0008233//GO:0038023//GO:0003674//GO:0004252//GO:0004888	G-protein coupled receptor activity//catalytic activity//serine hydrolase activity//receptor activity//serine-type peptidase activity//endopeptidase activity//molecular transducer activity//peptidase activity, acting on L-amino acid peptides//signal transducer activity//hydrolase activity//peptidase activity//signaling receptor activity//molecular_function//serine-type endopeptidase activity//tra…	Complement B/C2|Peptidase S1|Peptidase S1A, chymotrypsin-type|Sushi/SCR/CCP|Trypsin-like cysteine/serine peptidase domain|von Willebrand factor, type A|
ENSBTAG00000039995	36.5723	202.136	-2.4665	1.1702e-28	1.2812e-26	DOWN	280816	CFH	complement factor H precursor [Source:RefSeq peptide;Acc:NP_001029108]	--	--	--	--	--	--	Sushi/SCR/CCP|
ENSBTAG00000002471	42.0344	14.9364	1.4927	0.00020031	0.0032373	UP	504415	CHL1	neural cell adhesion molecule L1-like protein precursor [Source:RefSeq peptide;Acc:NP_001192470]	GO:0008150//GO:0071704//GO:0044267//GO:0009987//GO:0044238//GO:0045184//GO:0044260//GO:0006464//GO:0051234//GO:0033036//GO:0071702//GO:0051179//GO:0019538//GO:0044237//GO:0043170//GO:0015031//GO:0006810//GO:0043412//GO:0008152//GO:0008104	biological_process//organic substance metabolic process//cellular protein metabolic process//cellular process//primary metabolic process//establishment of protein localization//cellular macromolecule metabolic process//protein modification process//establishment of localization//macromolecule localization//organic substance transport//localization//protein metabolic process//cellular metabolic pr…	GO:0005575//GO:0016020	cellular_component//membrane	GO:0097159//GO:0003676//GO:0005515//GO:0005488//GO:0003674	organic cyclic compound binding//nucleic acid binding//protein binding//binding//molecular_function	Fibronectin, type III|Immunoglobulin|Immunoglobulin I-set|Immunoglobulin V-set domain|Immunoglobulin subtype|Immunoglobulin subtype 2|Immunoglobulin-like domain|
ENSBTAG00000013615	48.209	17.9484	1.4254	0.00011802	0.0020066	UP	505144	CHORDC1	Cysteine and histidine-rich domain-containing protein 1 [Source:UniProtKB/Swiss-Prot;Acc:Q29RL2]	--	--	--	--	--	--	CS domain|Cysteine/histidine-rich domain|HSP20-like chaperone|
ENSBTAG00000003130	48.9689	18.1547	1.4315	9.9168e-05	0.0017237	UP	282702	CHRNA3	neuronal acetylcholine receptor subunit alpha-3 precursor [Source:RefSeq peptide;Acc:NP_777144]	GO:0006810//GO:0006811//GO:0051179//GO:0051234//GO:0008150	transport//ion transport//localization//establishment of localization//biological_process	GO:0016020//GO:0005575	membrane//cellular_component	GO:0003674//GO:0005230//GO:0022891//GO:0022839//GO:0022836//GO:0005215//GO:0022857//GO:0015276//GO:0022892//GO:0022838//GO:0005216//GO:0015267//GO:0022834//GO:0015075//GO:0022803	molecular_function//extracellular ligand-gated ion channel activity//substrate-specific transmembrane transporter activity//ion gated channel activity//gated channel activity//transporter activity//transmembrane transporter activity//ligand-gated ion channel activity//substrate-specific transporter activity//substrate-specific channel activity//ion channel activity//channel activity//ligand-gated…	Neurotransmitter-gated ion-channel|Neurotransmitter-gated ion-channel ligand-binding|Neurotransmitter-gated ion-channel transmembrane domain|Nicotinic acetylcholine receptor|
ENSBTAG00000046547	76.3744	26.3656	1.5344	3.1651e-07	8.1069e-06	UP	100336584	CIDEA		GO:0044237//GO:0008152//GO:0046395//GO:0006915//GO:0012501//GO:0044281//GO:0006544//GO:0009071//GO:0043436//GO:0008150//GO:0009987//GO:0016265//GO:0044282//GO:0008219//GO:0006520//GO:0019752//GO:0044248//GO:0009056//GO:0006807//GO:0071704//GO:0016054//GO:0044238//GO:0006082//GO:0009063//GO:0006546//GO:0009069	cellular metabolic process//metabolic process//carboxylic acid catabolic process//apoptosis//programmed cell death//small molecule metabolic process//glycine metabolic process//serine family amino acid catabolic process//oxoacid metabolic process//biological_process//cellular process//death//small molecule catabolic process//cell death//cellular amino acid metabolic process//carboxylic acid metab…	GO:0044464//GO:0005737//GO:0005575//GO:0005622//GO:0005623//GO:0044424	cell part//cytoplasm//cellular_component//intracellular//cell//intracellular part	GO:0016740//GO:0008168//GO:0003674//GO:0016741//GO:0004047//GO:0003824	transferase activity//methyltransferase activity//molecular_function//transferase activity, transferring one-carbon groups//aminomethyltransferase activity//catalytic activity	CIDE-N domain|
ENSBTAG00000002821	158.211	963.19	-2.606	3.7676e-138	3.0749e-135	DOWN	100336614	CILP	cartilage intermediate layer protein [Source:HGNC Symbol;Acc:HGNC:1980]	--	--	--	--	--	--	Carboxypeptidase-like, regulatory domain|Immunoglobulin I-set|Immunoglobulin subtype|Immunoglobulin subtype 2|Immunoglobulin-like domain|Thrombospondin, type 1 repeat|
ENSBTAG00000000345	62.9804	12.2544	2.3616	7.2651e-10	2.5729e-08	UP	514998	CLDN15	claudin 15 [Source:HGNC Symbol;Acc:HGNC:2036]	GO:0050896//GO:0008152//GO:0006979//GO:0006950//GO:0008150//GO:0055114	response to stimulus//metabolic process//response to oxidative stress//response to stress//biological_process//oxidation-reduction process	GO:0016021//GO:0016020//GO:0031224//GO:0044425//GO:0005575	integral to membrane//membrane//intrinsic to membrane//membrane part//cellular_component	GO:0004601//GO:0003674//GO:0016209//GO:0016684//GO:0003824//GO:0016491//GO:0004602	peroxidase activity//molecular_function//antioxidant activity//oxidoreductase activity, acting on peroxide as acceptor//catalytic activity//oxidoreductase activity//glutathione peroxidase activity	Claudin|Claudin-15|PMP-22/EMP/MP20/Claudin superfamily|
ENSBTAG00000005576	48.4465	8.78853	2.4627	3.1283e-08	9.1331e-07	UP	522611	CLEC11A	C-type lectin domain family 11 member A [Source:HGNC Symbol;Acc:HGNC:10576]	--	--	--	--	GO:0005488//GO:0003674//GO:0030246	binding//molecular_function//carbohydrate binding	C-type lectin|C-type lectin fold|
ENSBTAG00000030424	52.9111	183.445	-1.7937	6.973e-18	4.6543e-16	DOWN	536944	CLEC1A	C-type lectin domain family 1 member A [Source:UniProtKB/Swiss-Prot;Acc:Q0VCS6]	--	--	--	--	GO:0003674//GO:0005488//GO:0030246	molecular_function//binding//carbohydrate binding	C-type lectin|C-type lectin fold|
ENSBTAG00000005408	210.837	73.9392	1.5117	4.27e-17	2.6714e-15	UP	613808	CLK1	CDC like kinase 1 [Source:HGNC Symbol;Acc:HGNC:2068]	GO:0006796//GO:0055114//GO:0006468//GO:0006464//GO:0044260//GO:0044267//GO:0071704//GO:0008150//GO:0006793//GO:0044238//GO:0009987//GO:0008152//GO:0016310//GO:0043412//GO:0043170//GO:0019538//GO:0044237	phosphate-containing compound metabolic process//oxidation-reduction process//protein phosphorylation//protein modification process//cellular macromolecule metabolic process//cellular protein metabolic process//organic substance metabolic process//biological_process//phosphorus metabolic process//primary metabolic process//cellular process//metabolic process//phosphorylation//macromolecule modifi…	--	--	GO:0003824//GO:0016491//GO:0001882//GO:0043168//GO:0016301//GO:0016772//GO:0005524//GO:0097159//GO:0017076//GO:0032559//GO:0030554//GO:0035639//GO:0001883//GO:0032553//GO:0043167//GO:0016773//GO:0003674//GO:0004672//GO:0032550//GO:0032549//GO:0032555//GO:0016740//GO:0000166//GO:0005488	catalytic activity//oxidoreductase activity//nucleoside binding//anion binding//kinase activity//transferase activity, transferring phosphorus-containing groups//ATP binding//organic cyclic compound binding//purine nucleotide binding//adenyl ribonucleotide binding//adenyl nucleotide binding//purine ribonucleoside triphosphate binding//purine nucleoside binding//ribonucleotide binding//ion binding…	Protein kinase domain|Protein kinase-like domain|Serine-threonine/tyrosine-protein kinase catalytic domain|Serine/threonine/dual specificity protein kinase, catalytic domain|Tyrosine-protein kinase, catalytic domain|
ENSBTAG00000008129	43.4118	4.91002	3.1443	3.0012e-09	9.979e-08	UP	509969	CLSTN3	Calsyntenin-3 [Source:UniProtKB/Swiss-Prot;Acc:Q0VCN6]	GO:0022610//GO:0007156//GO:0007155//GO:0016337//GO:0008150//GO:0009987	biological adhesion//homophilic cell adhesion//cell adhesion//cell-cell adhesion//biological_process//cellular process	GO:0016020//GO:0005575	membrane//cellular_component	GO:0005488//GO:0043167//GO:0046872//GO:0003674//GO:0005509//GO:0043169	binding//ion binding//metal ion binding//molecular_function//calcium ion binding//cation binding	Cadherin|
ENSBTAG00000011207	33.4376	293.982	-3.1362	3.8235e-52	7.628e-50	DOWN	534583	CNN1	Calponin-1 [Source:UniProtKB/Swiss-Prot;Acc:Q2HJ38]	--	--	--	--	GO:0005488//GO:0005515//GO:0003674	binding//protein binding//molecular_function	Calponin|Calponin homology domain|Calponin repeat|Smooth muscle protein/calponin|
ENSBTAG00000020679	17.8112	69.3592	-1.9613	1.7738e-08	5.3082e-07	DOWN	281705	CNTN1	contactin 1 [Source:HGNC Symbol;Acc:HGNC:2171]	GO:0032501//GO:0009987//GO:0035036//GO:0008150//GO:0022414//GO:0007339//GO:0007155//GO:0019953//GO:0008037//GO:0000003//GO:0022610//GO:0009988//GO:0009566//GO:0007338//GO:0048610	multicellular organismal process//cellular process//sperm-egg recognition//biological_process//reproductive process//binding of sperm to zona pellucida//cell adhesion//sexual reproduction//cell recognition//reproduction//biological adhesion//cell-cell recognition//fertilization//single fertilization//cellular process involved in reproduction	GO:0016020//GO:0044425//GO:0005575//GO:0016021//GO:0005576//GO:0031224	membrane//membrane part//cellular_component//integral to membrane//extracellular region//intrinsic to membrane	GO:0003674//GO:0005515//GO:0005488	molecular_function//protein binding//binding	Fibronectin, type III|Immunoglobulin|Immunoglobulin I-set|Immunoglobulin V-set domain|Immunoglobulin subtype|Immunoglobulin subtype 2|Immunoglobulin-like domain|
ENSBTAG00000020056	144.342	309.703	-1.1014	1.5045e-14	7.8984e-13	DOWN	359712	COL12A1	collagen alpha-1(XII) chain precursor [Source:RefSeq peptide;Acc:NP_001193426]	GO:0019226//GO:0051234//GO:0023051//GO:0051580//GO:0007268//GO:0032879//GO:0009405//GO:0051588//GO:0065007//GO:0007267//GO:0050794//GO:0010646//GO:0051179//GO:0001505//GO:0050877//GO:0051609//GO:0023052//GO:0035637//GO:0006836//GO:0051589//GO:0051704//GO:0009987//GO:0008150//GO:0044057//GO:0051581//GO:0051051//GO:0032501//GO:0007154//GO:0006810//GO:0050804//GO:0031644//GO:0051969//GO:0050789//GO:…	transmission of nerve impulse//establishment of localization//regulation of signaling//regulation of neurotransmitter uptake//synaptic transmission//regulation of localization//pathogenesis//regulation of neurotransmitter transport//biological regulation//cell-cell signaling//regulation of cellular process//regulation of cell communication//localization//regulation of neurotransmitter levels//neu…	GO:0005576//GO:0005575	extracellular region//cellular_component	GO:0003824//GO:0004175//GO:0005102//GO:0005488//GO:0004222//GO:0005515//GO:0070011//GO:0008233//GO:0016787//GO:0003674//GO:0008237//GO:0050827	catalytic activity//endopeptidase activity//receptor binding//binding//metalloendopeptidase activity//protein binding//peptidase activity, acting on L-amino acid peptides//peptidase activity//hydrolase activity//molecular_function//metallopeptidase activity//toxin receptor binding	Collagen triple helix repeat|Concanavalin A-like lectin/glucanases superfamily|Fibronectin, type III|Laminin G domain|von Willebrand factor, type A|
ENSBTAG00000014575	3.32476	39.9404	-3.5865	3.0419e-09	1.0096e-07	DOWN	511602	COL4A5	collagen type IV alpha 5 chain [Source:HGNC Symbol;Acc:HGNC:2207]	GO:0006139//GO:0032501//GO:0046483//GO:0090304//GO:0070192//GO:0022402//GO:0008152//GO:0044237//GO:0071840//GO:0043170//GO:0035825//GO:0051321//GO:0070193//GO:0022414//GO:0007127//GO:0016043//GO:0009987//GO:0044085//GO:0008150//GO:0007129//GO:0048609//GO:0022607//GO:0006259//GO:0000003//GO:0048232//GO:0006310//GO:0007130//GO:0019953//GO:0007126//GO:0051276//GO:0006996//GO:0034641//GO:0007276//GO:…	nucleobase-containing compound metabolic process//multicellular organismal process//heterocycle metabolic process//nucleic acid metabolic process//chromosome organization involved in meiosis//cell cycle process//metabolic process//cellular metabolic process//cellular component organization or biogenesis//macromolecule metabolic process//reciprocal DNA recombination//meiotic cell cycle//synaptonem…	GO:0044421//GO:0005575//GO:0005581//GO:0005576//GO:0044420//GO:0031012//GO:0005578	extracellular region part//cellular_component//collagen//extracellular region//extracellular matrix part//extracellular matrix//proteinaceous extracellular matrix	GO:0003674//GO:0005198//GO:0005201	molecular_function//structural molecule activity//extracellular matrix structural constituent	C-type lectin fold|Collagen IV, non-collagenous|Collagen triple helix repeat|
ENSBTAG00000013760	1.70987	22.322	-3.7065	7.2022e-06	0.00015561	DOWN	523526	COL4A6	collagen type IV alpha 6 chain [Source:HGNC Symbol;Acc:HGNC:2208]	--	--	GO:0044420//GO:0031012//GO:0005578//GO:0005576//GO:0005575//GO:0005581//GO:0044421	extracellular matrix part//extracellular matrix//proteinaceous extracellular matrix//extracellular region//cellular_component//collagen//extracellular region part	GO:0005198//GO:0005201//GO:0003674	structural molecule activity//extracellular matrix structural constituent//molecular_function	C-type lectin fold|Collagen IV, non-collagenous|Collagen triple helix repeat|
ENSBTAG00000013662	408.565	114.54	1.8347	6.6521e-41	1.0477e-38	UP	538564	COL8A1	collagen type VIII alpha 1 chain [Source:HGNC Symbol;Acc:HGNC:2215]	--	--	GO:0016020//GO:0044425//GO:0005575//GO:0016021//GO:0031224	membrane//membrane part//cellular_component//integral to membrane//intrinsic to membrane	GO:0003674//GO:0004872	molecular_function//receptor activity	Collagen triple helix repeat|Complement C1q protein|Tumour necrosis factor-like domain|
ENSBTAG00000014803	9.87928	35.0303	-1.8261	0.00013779	0.0023122	DOWN	537837	CPZ	carboxypeptidase Z [Source:HGNC Symbol;Acc:HGNC:2333]	GO:0072527//GO:0006213//GO:0009987//GO:0008150//GO:0009116//GO:0008152//GO:0044281//GO:0006139//GO:0046483//GO:0043170//GO:0044237//GO:0019538//GO:0034641//GO:0006725//GO:0006807//GO:0006508//GO:0055086//GO:0044238//GO:0071704	pyrimidine-containing compound metabolic process//pyrimidine nucleoside metabolic process//cellular process//biological_process//nucleoside metabolic process//metabolic process//small molecule metabolic process//nucleobase-containing compound metabolic process//heterocycle metabolic process//macromolecule metabolic process//cellular metabolic process//protein metabolic process//cellular nitrogen …	--	--	GO:0005515//GO:0070011//GO:0016757//GO:0008233//GO:0016787//GO:0008237//GO:0004180//GO:0003674//GO:0043167//GO:0016788//GO:0008235//GO:0016740//GO:0003824//GO:0046914//GO:0043169//GO:0008270//GO:0016763//GO:0046872//GO:0008238//GO:0005488//GO:0004181	protein binding//peptidase activity, acting on L-amino acid peptides//transferase activity, transferring glycosyl groups//peptidase activity//hydrolase activity//metallopeptidase activity//carboxypeptidase activity//molecular_function//ion binding//hydrolase activity, acting on ester bonds//metalloexopeptidase activity//transferase activity//catalytic activity//transition metal ion binding//catio…	Carboxypeptidase-like, regulatory domain|Frizzled domain|Peptidase M14, carboxypeptidase A|
ENSBTAG00000038496	55.4284	161.041	-1.5387	5.125e-13	2.3963e-11	DOWN	407126	CR2	complement receptor type 2 precursor [Source:RefSeq peptide;Acc:NP_001185920]	GO:0046483//GO:0019438//GO:0044281//GO:0006575//GO:0008152//GO:0044283//GO:0018130//GO:0044237//GO:0006760//GO:0051186//GO:0046394//GO:0043436//GO:0008150//GO:0009987//GO:0051188//GO:0042558//GO:0009058//GO:0008652//GO:0019752//GO:0042559//GO:0044249//GO:0006520//GO:0009108//GO:0034641//GO:0042398//GO:0016053//GO:0044271//GO:0009396//GO:0071704//GO:0006082//GO:0006732//GO:0044238//GO:0006725//GO:…	heterocycle metabolic process//aromatic compound biosynthetic process//small molecule metabolic process//cellular modified amino acid metabolic process//metabolic process//small molecule biosynthetic process//heterocycle biosynthetic process//cellular metabolic process//folic acid-containing compound metabolic process//cofactor metabolic process//carboxylic acid biosynthetic process//oxoacid meta…	--	--	GO:0003674//GO:0016740//GO:0016778//GO:0003848//GO:0003824//GO:0016772	molecular_function//transferase activity//diphosphotransferase activity//2-amino-4-hydroxy-6-hydroxymethyldihydropteridine diphosphokinase activity//catalytic activity//transferase activity, transferring phosphorus-containing groups	Sushi/SCR/CCP|
ENSBTAG00000011429	73.0972	32.6785	1.1615	4.9405e-05	0.00091168	UP	281715	CREB3	Cyclic AMP-responsive element-binding protein 3 Processed cyclic AMP-responsive element-binding protein 3 [Source:UniProtKB/Swiss-Prot;Acc:Q8SQ19]	GO:0065008//GO:0043170//GO:0044237//GO:0018130//GO:0051701//GO:0051818//GO:0001907//GO:0008152//GO:0034645//GO:0050789//GO:0034654//GO:0019438//GO:0090304//GO:0046483//GO:0006139//GO:2000112//GO:0051171//GO:0051715//GO:0044364//GO:0008150//GO:0009987//GO:0051704//GO:0009889//GO:0044403//GO:0044003//GO:0032774//GO:0010556//GO:0006355//GO:0035821//GO:0080090//GO:0044249//GO:0051883//GO:0050794//GO:…	regulation of biological quality//macromolecule metabolic process//cellular metabolic process//heterocycle biosynthetic process//interaction with host//disruption of cells of other organism involved in symbiotic interaction//killing by symbiont of host cells//metabolic process//cellular macromolecule biosynthetic process//regulation of biological process//nucleobase-containing compound biosynthet…	GO:0044464//GO:0043229//GO:0043227//GO:0043231//GO:0005634//GO:0005575//GO:0005576//GO:0005622//GO:0005623//GO:0043226//GO:0044424	cell part//intracellular organelle//membrane-bounded organelle//intracellular membrane-bounded organelle//nucleus//cellular_component//extracellular region//intracellular//cell//organelle//intracellular part	GO:0043565//GO:0003674//GO:0097159//GO:0003700//GO:0005488//GO:0001071//GO:0003677//GO:0003676	sequence-specific DNA binding//molecular_function//organic cyclic compound binding//sequence-specific DNA binding transcription factor activity//binding//nucleic acid binding transcription factor activity//DNA binding//nucleic acid binding	Basic-leucine zipper domain|Transcription factor, Skn-1-like, DNA-binding domain|
ENSBTAG00000021176	304.643	798.725	-1.3906	3.7092e-50	7.0849e-48	DOWN	505329	CRISPLD2	Cysteine-rich secretory protein LCCL domain-containing 2 [Source:UniProtKB/Swiss-Prot;Acc:A6QLZ7]	GO:0080090//GO:0044249//GO:0050896//GO:0006351//GO:0050794//GO:0006259//GO:0065007//GO:0031326//GO:0009058//GO:0010468//GO:2001141//GO:0044260//GO:0006807//GO:0006725//GO:0060255//GO:0019222//GO:0071704//GO:0051252//GO:0019219//GO:0044238//GO:0009059//GO:0031323//GO:0010467//GO:0016070//GO:0006281//GO:0034641//GO:0044271//GO:0033554//GO:0043170//GO:0018130//GO:0044237//GO:0051716//GO:0034645//GO:…	regulation of primary metabolic process//cellular biosynthetic process//response to stimulus//transcription, DNA-dependent//regulation of cellular process//DNA metabolic process//biological regulation//regulation of cellular biosynthetic process//biosynthetic process//regulation of gene expression//regulation of RNA biosynthetic process//cellular macromolecule metabolic process//nitrogen compound…	--	--	GO:0005488//GO:0046872//GO:0008270//GO:0046914//GO:0043169//GO:0003677//GO:0003824//GO:0003676//GO:0016740//GO:0008168//GO:0043167//GO:0003674//GO:0016741//GO:0097159	binding//metal ion binding//zinc ion binding//transition metal ion binding//cation binding//DNA binding//catalytic activity//nucleic acid binding//transferase activity//methyltransferase activity//ion binding//molecular_function//transferase activity, transferring one-carbon groups//organic cyclic compound binding	CAP domain|Cysteine-rich secretory protein, allergen V5/Tpx-1-related|LCCL domain|
ENSBTAG00000000065	82.1215	35.7318	1.2006	1.0166e-05	0.00021576	UP	512761	CRLS1	cardiolipin synthase 1 [Source:HGNC Symbol;Acc:HGNC:16148]	GO:0044255//GO:0044249//GO:0044238//GO:0044237//GO:0090407//GO:0009987//GO:0071704//GO:0006793//GO:0008150//GO:0008654//GO:0006644//GO:0006796//GO:0019637//GO:0008152//GO:0006629//GO:0008610//GO:0009058	cellular lipid metabolic process//cellular biosynthetic process//primary metabolic process//cellular metabolic process//organophosphate biosynthetic process//cellular process//organic substance metabolic process//phosphorus metabolic process//biological_process//phospholipid biosynthetic process//phospholipid metabolic process//phosphate-containing compound metabolic process//organophosphate meta…	GO:0016020//GO:0005575	membrane//cellular_component	GO:0016772//GO:0016780//GO:0016740//GO:0003824//GO:0003674	transferase activity, transferring phosphorus-containing groups//phosphotransferase activity, for other substituted phosphate groups//transferase activity//catalytic activity//molecular_function	CDP-alcohol phosphatidyltransferase|
ENSBTAG00000008102	49.6814	10.3152	2.2679	9.174e-08	2.5225e-06	UP	100139581	CRTAC1	cartilage acidic protein 1 isoform 2 precursor [Source:RefSeq peptide;Acc:NP_001192254]	--	--	--	--	GO:0043169//GO:0005509//GO:0043167//GO:0003674//GO:0046872//GO:0005488	cation binding//calcium ion binding//ion binding//molecular_function//metal ion binding//binding	ASPIC/UnbV|EGF-like calcium-binding domain|FG-GAP repeat|
ENSBTAG00000005957	98.2703	48.9352	1.0059	2.6785e-05	0.00052618	UP	518622	CSE1L	chromosome segregation 1 like [Source:HGNC Symbol;Acc:HGNC:2431]	GO:0009987//GO:0008150//GO:0034613//GO:0045184//GO:0051649//GO:0071702//GO:0051234//GO:0033036//GO:0051641//GO:0046907//GO:0070727//GO:0051179//GO:0006810//GO:0006886//GO:0015031//GO:0008104	cellular process//biological_process//cellular protein localization//establishment of protein localization//establishment of localization in cell//organic substance transport//establishment of localization//macromolecule localization//cellular localization//intracellular transport//cellular macromolecule localization//localization//transport//intracellular protein transport//protein transport//pr…	--	--	GO:0031267//GO:0019899//GO:0005515//GO:0051020//GO:0017016//GO:0005488//GO:0003674//GO:0008536	small GTPase binding//enzyme binding//protein binding//GTPase binding//Ras GTPase binding//binding//molecular_function//Ran GTPase binding	Armadillo-type fold|CAS/CSE, C-terminal|Exportin/Importin, Cse1-like|Importin-beta, N-terminal domain|
ENSBTAG00000012771	86.5862	287.711	-1.7324	6.4532e-26	6.2631e-24	DOWN	509418	CSF1R	colony stimulating factor 1 receptor [Source:HGNC Symbol;Acc:HGNC:2433]	GO:0016310//GO:0008152//GO:0044237//GO:0019538//GO:0043170//GO:0006464//GO:0006796//GO:0009987//GO:0051704//GO:0008150//GO:0006793//GO:0044267//GO:0000746//GO:0043412//GO:0006468//GO:0044238//GO:0071704//GO:0044260	phosphorylation//metabolic process//cellular metabolic process//protein metabolic process//macromolecule metabolic process//protein modification process//phosphate-containing compound metabolic process//cellular process//multi-organism process//biological_process//phosphorus metabolic process//cellular protein metabolic process//conjugation//macromolecule modification//protein phosphorylation//pr…	--	--	GO:0003674//GO:0016773//GO:0032553//GO:0043167//GO:0035639//GO:0000166//GO:0016740//GO:0032555//GO:0032550//GO:0043168//GO:0030554//GO:0017076//GO:0032559//GO:0097159//GO:0001883//GO:0005488//GO:0032549//GO:0004672//GO:0016301//GO:0001882//GO:0003824//GO:0005524//GO:0016772	molecular_function//phosphotransferase activity, alcohol group as acceptor//ribonucleotide binding//ion binding//purine ribonucleoside triphosphate binding//nucleotide binding//transferase activity//purine ribonucleotide binding//purine ribonucleoside binding//anion binding//adenyl nucleotide binding//purine nucleotide binding//adenyl ribonucleotide binding//organic cyclic compound binding//purin…	Immunoglobulin|Immunoglobulin I-set|Immunoglobulin subtype|Immunoglobulin subtype 2|Immunoglobulin-like domain|Major facilitator superfamily domain, general substrate transporter|Protein kinase domain|Protein kinase-like domain|Serine-threonine/tyrosine-protein kinase catalytic domain|Serine/threonine/dual specificity protein kinase, catalytic domain|Tyrosine-protein kinase, CSF-1/PDGF receptor|T…
ENSBTAG00000016057	167.52	528.756	-1.6583	1.6761e-43	2.8125e-41	DOWN	615329	CSRP1	Cysteine and glycine-rich protein 1 [Source:UniProtKB/Swiss-Prot;Acc:Q3MHY1]	GO:0043170//GO:0044237//GO:0008152//GO:0034645//GO:0006139//GO:0090304//GO:0046483//GO:0009987//GO:0008150//GO:0044249//GO:0006259//GO:0009058//GO:0006725//GO:0044260//GO:0006807//GO:0006260//GO:0009059//GO:0044238//GO:0071704//GO:0034641	macromolecule metabolic process//cellular metabolic process//metabolic process//cellular macromolecule biosynthetic process//nucleobase-containing compound metabolic process//nucleic acid metabolic process//heterocycle metabolic process//cellular process//biological_process//cellular biosynthetic process//DNA metabolic process//biosynthetic process//cellular aromatic compound metabolic process//c…	--	--	GO:0016779//GO:0016740//GO:0034061//GO:0003674//GO:0043167//GO:0097159//GO:0005488//GO:0046872//GO:0043169//GO:0016772//GO:0046914//GO:0008270//GO:0003824//GO:0003887//GO:0001882	nucleotidyltransferase activity//transferase activity//DNA polymerase activity//molecular_function//ion binding//organic cyclic compound binding//binding//metal ion binding//cation binding//transferase activity, transferring phosphorus-containing groups//transition metal ion binding//zinc ion binding//catalytic activity//DNA-directed DNA polymerase activity//nucleoside binding	Zinc finger, LIM-type|
ENSBTAG00000006367	235.25	115.901	1.0213	4.7938e-11	1.8959e-09	UP	281103	CTGF	Connective tissue growth factor [Source:UniProtKB/Swiss-Prot;Acc:O18739]	GO:0065007//GO:0051128//GO:0050789//GO:0016049//GO:0071840//GO:0050794//GO:0016043//GO:0040008//GO:0040007//GO:0008150//GO:0001558//GO:0009987	biological regulation//regulation of cellular component organization//regulation of biological process//cell growth//cellular component organization or biogenesis//regulation of cellular process//cellular component organization//regulation of growth//growth//biological_process//regulation of cell growth//cellular process	GO:0005576//GO:0005575	extracellular region//cellular_component	GO:0019838//GO:0003674//GO:0005488//GO:0005520//GO:0005515	growth factor binding//molecular_function//binding//insulin-like growth factor binding//protein binding	Cystine knot, C-terminal|Glycoprotein hormone subunit beta, cystine knot|IGFBP-related, CNN|Insulin-like growth factor-binding protein, IGFBP|Thrombospondin, type 1 repeat|von Willebrand factor, type C|
ENSBTAG00000017135	182.814	531.768	-1.5404	2.0566e-39	3.103e-37	DOWN	327711	CTSS	Cathepsin S [Source:UniProtKB/Swiss-Prot;Acc:P25326]	GO:0008150//GO:0044085//GO:0016043//GO:0019538//GO:0071840//GO:0043170//GO:0016226//GO:0008152//GO:0071704//GO:0044238//GO:0006508//GO:0031163//GO:0009058//GO:0022607	biological_process//cellular component biogenesis//cellular component organization//protein metabolic process//cellular component organization or biogenesis//macromolecule metabolic process//iron-sulfur cluster assembly//metabolic process//organic substance metabolic process//primary metabolic process//proteolysis//metallo-sulfur cluster assembly//biosynthetic process//cellular component assembly	--	--	GO:0016787//GO:0008233//GO:0070011//GO:0008234//GO:0004197//GO:0005506//GO:0051540//GO:0043167//GO:0003674//GO:0051536//GO:0043169//GO:0046914//GO:0003824//GO:0005488//GO:0046872//GO:0004175	hydrolase activity//peptidase activity//peptidase activity, acting on L-amino acid peptides//cysteine-type peptidase activity//cysteine-type endopeptidase activity//iron ion binding//metal cluster binding//ion binding//molecular_function//iron-sulfur cluster binding//cation binding//transition metal ion binding//catalytic activity//binding//metal ion binding//endopeptidase activity	Peptidase C1A, papain C-terminal|Proteinase inhibitor I29, cathepsin propeptide|
ENSBTAG00000021469	8.40689	31.6882	-1.9143	0.00018017	0.002943	DOWN	530341	CTTNBP2	cortactin binding protein 2 [Source:HGNC Symbol;Acc:HGNC:15679]	GO:0044403//GO:0008150//GO:0009987//GO:0051704//GO:0044419//GO:0009405//GO:0016032	symbiosis, encompassing mutualism through parasitism//biological_process//cellular process//multi-organism process//interspecies interaction between organisms//pathogenesis//viral reproduction	GO:0005575//GO:0016020	cellular_component//membrane	GO:0005515//GO:0003674//GO:0005488	protein binding//molecular_function//binding	Ankyrin repeat|Ankyrin repeat-containing domain|Cortactin-binding protein-2, N-terminal|
ENSBTAG00000006694	11.3042	160.834	-3.8306	3.6432e-34	4.9184e-32	DOWN	511771	CXCL14	C-X-C motif chemokine ligand 14 [Source:HGNC Symbol;Acc:HGNC:10640]	GO:0050896//GO:0002376//GO:0008150//GO:0006955	response to stimulus//immune system process//biological_process//immune response	GO:0005576//GO:0005575	extracellular region//cellular_component	GO:0005488//GO:0005102//GO:0008009//GO:0003674//GO:0005125//GO:0005126//GO:0042379//GO:0001664//GO:0005515	binding//receptor binding//chemokine activity//molecular_function//cytokine activity//cytokine receptor binding//chemokine receptor binding//G-protein coupled receptor binding//protein binding	Chemokine interleukin-8-like domain|
ENSBTAG00000003895	34.7675	72.7014	-1.0642	0.00029562	0.0045955	DOWN	281111	CYBA	Cytochrome b-245 light chain [Source:UniProtKB/Swiss-Prot;Acc:O46521]	--	--	--	--	GO:0020037//GO:0003674//GO:0005488//GO:0046906//GO:0097159	heme binding//molecular_function//binding//tetrapyrrole binding//organic cyclic compound binding	Cytochrome b558 alpha-subunit|
ENSBTAG00000019953	37.0948	122.874	-1.7279	6.5698e-12	2.769e-10	DOWN	281112	CYBB	Cytochrome b-245 heavy chain [Source:UniProtKB/Swiss-Prot;Acc:O46522]	GO:0008150//GO:0008152//GO:0055114	biological_process//metabolic process//oxidation-reduction process	--	--	GO:0003674//GO:0016491//GO:0003824	molecular_function//oxidoreductase activity//catalytic activity	Cytochrome b245, heavy chain|FAD-binding 8|Ferric reductase transmembrane component-like domain|Ferric reductase, NAD binding|Oxidoreductase, FAD-binding domain|Riboflavin synthase-like beta-barrel|
ENSBTAG00000007898	39.6121	86.4824	-1.1265	3.4996e-05	0.00066917	DOWN	534257	CYBRD1	cytochrome b reductase 1 [Source:HGNC Symbol;Acc:HGNC:20797]	--	--	GO:0031224//GO:0044425//GO:0005575//GO:0016021//GO:0016020	intrinsic to membrane//membrane part//cellular_component//integral to membrane//membrane	--	--	Cytochrome b561, eukaryote|Cytochrome b561/ferric reductase transmembrane|
ENSBTAG00000005556	71.7673	18.1547	1.983	3.4861e-09	1.1464e-07	UP	510299	CYGB	cytoglobin [Source:HGNC Symbol;Acc:HGNC:16505]	--	--	--	--	GO:0003674//GO:0046872//GO:0043167//GO:0020037//GO:0046906//GO:0005488//GO:0005506//GO:0043169//GO:0046914//GO:0097159	molecular_function//metal ion binding//ion binding//heme binding//tetrapyrrole binding//binding//iron ion binding//cation binding//transition metal ion binding//organic cyclic compound binding	Globin|Globin, lamprey/hagfish type|Globin-like|Myoglobin|
ENSBTAG00000001021	0	15.8854	-6.3857	3.9483e-05	0.00074859	DOWN	282870	CYP1A1	cytochrome P450 family 1 subfamily A member 1 [Source:HGNC Symbol;Acc:HGNC:2595]	GO:0055114//GO:0008150//GO:0008152	oxidation-reduction process//biological_process//metabolic process	--	--	GO:0016491//GO:0003824//GO:0097159//GO:0016705//GO:0043169//GO:0046914//GO:0043167//GO:0020037//GO:0003674//GO:0046872//GO:0005506//GO:0046906//GO:0005488	oxidoreductase activity//catalytic activity//organic cyclic compound binding//oxidoreductase activity, acting on paired donors, with incorporation or reduction of molecular oxygen//cation binding//transition metal ion binding//ion binding//heme binding//molecular_function//metal ion binding//iron ion binding//tetrapyrrole binding//binding	Cytochrome P450|Cytochrome P450, B-class|Cytochrome P450, E-class, group I|Cytochrome P450, E-class, group I, CYP1|Cytochrome P450, E-class, group IV|
ENSBTAG00000010531	47.5915	12.9559	1.8771	3.4738e-06	7.8357e-05	UP	511470	CYP1B1	cytochrome P450 family 1 subfamily B member 1 [Source:HGNC Symbol;Acc:HGNC:2597]	GO:0055114//GO:0008150//GO:0008152	oxidation-reduction process//biological_process//metabolic process	--	--	GO:0003676//GO:0016491//GO:0003824//GO:0003677//GO:0016705//GO:0043169//GO:0046914//GO:0046872//GO:0046906//GO:0005488//GO:0097159//GO:0003674//GO:0043167//GO:0020037//GO:0005506	nucleic acid binding//oxidoreductase activity//catalytic activity//DNA binding//oxidoreductase activity, acting on paired donors, with incorporation or reduction of molecular oxygen//cation binding//transition metal ion binding//metal ion binding//tetrapyrrole binding//binding//organic cyclic compound binding//molecular_function//ion binding//heme binding//iron ion binding	Cytochrome P450|Cytochrome P450, E-class, group I|Cytochrome P450, E-class, group IV|
ENSBTAG00000014889	107.485	27.2733	1.9786	5.2553e-13	2.4382e-11	UP	524608	DCBLD2	discoidin, CUB and LCCL domain-containing protein 2 [Source:RefSeq peptide;Acc:NP_001192840]	GO:0009966//GO:0051704//GO:0009987//GO:0008150//GO:0022414//GO:0023057//GO:0023052//GO:0019098//GO:0007617//GO:0045924//GO:0065008//GO:0007618//GO:0060180//GO:0048519//GO:0050789//GO:0051716//GO:0007154//GO:0032501//GO:0033057//GO:0046008//GO:0048585//GO:0023051//GO:0030111//GO:0007165//GO:0007166//GO:0030178//GO:0051705//GO:0032504//GO:0007275//GO:0048583//GO:0009968//GO:0032502//GO:0007155//GO:…	regulation of signal transduction//multi-organism process//cellular process//biological_process//reproductive process//negative regulation of signaling//signaling//reproductive behavior//mating behavior//regulation of female receptivity//regulation of biological quality//mating//female mating behavior//negative regulation of biological process//regulation of biological process//cellular response …	GO:0044425//GO:0005575//GO:0016020//GO:0031224//GO:0016021//GO:0005576	membrane part//cellular_component//membrane//intrinsic to membrane//integral to membrane//extracellular region	GO:0005515//GO:0005179//GO:0003674//GO:0005102//GO:0005488	protein binding//hormone activity//molecular_function//receptor binding//binding	CUB domain|Coagulation factor 5/8 C-terminal type domain|Galactose-binding domain-like|LCCL domain|
ENSBTAG00000003505	2110.46	4689.44	-1.1519	3.8114e-212	5.7028e-209	DOWN	280760	DCN	Decorin [Source:UniProtKB/Swiss-Prot;Acc:P21793]	GO:0008150//GO:0071704//GO:0044238//GO:0008152//GO:0005975//GO:0005996	biological_process//organic substance metabolic process//primary metabolic process//metabolic process//carbohydrate metabolic process//monosaccharide metabolic process	--	--	GO:0003824//GO:0048029//GO:0005515//GO:0030246//GO:0016853//GO:0003674//GO:0005488	catalytic activity//monosaccharide binding//protein binding//carbohydrate binding//isomerase activity//molecular_function//binding	Leucine-rich repeat|Leucine-rich repeat, typical subtype|Leucine-rich repeat-containing N-terminal|Small leucine-rich proteoglycan, class I, decorin/asporin/byglycan|
ENSBTAG00000045750	40.2296	0	6.3302	4.267e-11	1.6988e-09	UP	783057	DDX3Y	DEAD (Asp-Glu-Ala-Asp) box polypeptide 3, Y-linked [Source:RefSeq peptide;Acc:NP_001166066]	GO:0022900//GO:0055114//GO:0015980//GO:0006091//GO:0019645//GO:0008152//GO:0045333//GO:0044237//GO:0009061//GO:0022904//GO:0009987//GO:0008150	electron transport chain//oxidation-reduction process//energy derivation by oxidation of organic compounds//generation of precursor metabolites and energy//anaerobic electron transport chain//metabolic process//cellular respiration//cellular metabolic process//anaerobic respiration//respiratory electron transport chain//cellular process//biological_process	GO:0016021//GO:0031224//GO:0016020//GO:0005575//GO:0044425	integral to membrane//intrinsic to membrane//membrane//cellular_component//membrane part	GO:0004386//GO:0001883//GO:0008026//GO:0005488//GO:0032549//GO:0003676//GO:0001882//GO:0003824//GO:0003677//GO:0005524//GO:0016887//GO:0070035//GO:0003674//GO:0032553//GO:0043167//GO:0035639//GO:0017111//GO:0000166//GO:0016462//GO:0032555//GO:0032550//GO:0043168//GO:0016817//GO:0042623//GO:0017076//GO:0032559//GO:0030554//GO:0097159//GO:0016787//GO:0016818	helicase activity//purine nucleoside binding//ATP-dependent helicase activity//binding//ribonucleoside binding//nucleic acid binding//nucleoside binding//catalytic activity//DNA binding//ATP binding//ATPase activity//purine NTP-dependent helicase activity//molecular_function//ribonucleotide binding//ion binding//purine ribonucleoside triphosphate binding//nucleoside-triphosphatase activity//nucle…	DEAD/DEAH box helicase domain|Helicase, C-terminal|Helicase, superfamily 1/2, ATP-binding domain|P-loop containing nucleoside triphosphate hydrolase|RNA helicase, DEAD-box type, Q motif|
ENSBTAG00000004799	20.7085	54.8355	-1.4049	8.4186e-05	0.0014907	DOWN	512632	DENND2A	DENN domain containing 2A [Source:HGNC Symbol;Acc:HGNC:22212]	--	--	--	--	--	--	DENN domain|dDENN domain|uDENN domain|
ENSBTAG00000005353	38.5672	1199.24	-4.9586	9.6905e-276	2.1749e-272	DOWN	280765	DES	Desmin [Source:UniProtKB/Swiss-Prot;Acc:O62654]	GO:0034508//GO:0007596//GO:0001775//GO:0071822//GO:0010467//GO:0070271//GO:0071702//GO:0051258//GO:0033036//GO:0017038//GO:0016043//GO:0031323//GO:0051234//GO:0009889//GO:0034641//GO:0051649//GO:0006355//GO:0044271//GO:0032774//GO:0010556//GO:0016070//GO:0023052//GO:0006725//GO:0044260//GO:0006807//GO:0034613//GO:0006605//GO:0006457//GO:0060255//GO:0045184//GO:0051383//GO:2000112//GO:0007599//GO:…	centromere complex assembly//blood coagulation//cell activation//protein complex subunit organization//gene expression//protein complex biogenesis//organic substance transport//protein polymerization//macromolecule localization//protein import//cellular component organization//regulation of cellular metabolic process//establishment of localization//regulation of biosynthetic process//cellular nit…	GO:0043226//GO:0005615//GO:0005623//GO:0044425//GO:0005634//GO:0000775//GO:0019012//GO:0044424//GO:0005575//GO:0043227//GO:0005737//GO:0015629//GO:0005635//GO:0005643//GO:0032991//GO:0043231//GO:0031975//GO:0031224//GO:0005694//GO:0043234//GO:0005576//GO:0044446//GO:0005856//GO:0012505//GO:0016459//GO:0044464//GO:0044427//GO:0016020//GO:0005622//GO:0043232//GO:0044423//GO:0043229//GO:0044430//GO:…	organelle//extracellular space//cell//membrane part//nucleus//chromosome, centromeric region//virion//intracellular part//cellular_component//membrane-bounded organelle//cytoplasm//actin cytoskeleton//nuclear envelope//nuclear pore//macromolecular complex//intracellular membrane-bounded organelle//envelope//intrinsic to membrane//chromosome//protein complex//extracellular region//intracellular or…	GO:0016817//GO:0003824//GO:0045502//GO:0005198//GO:0005515//GO:0003676//GO:0046983//GO:0016818//GO:0060090//GO:0003677//GO:0008134//GO:0016787//GO:0097159//GO:0030674//GO:0051082//GO:0042803//GO:0001071//GO:0043565//GO:0017111//GO:0003674//GO:0005102//GO:0005488//GO:0003774//GO:0042802//GO:0016462//GO:0003700	hydrolase activity, acting on acid anhydrides//catalytic activity//dynein binding//structural molecule activity//protein binding//nucleic acid binding//protein dimerization activity//hydrolase activity, acting on acid anhydrides, in phosphorus-containing anhydrides//binding, bridging//DNA binding//transcription factor binding//hydrolase activity//organic cyclic compound binding//protein binding, …	Intermediate filament head, DNA-binding domain|Intermediate filament protein|Prefoldin|
ENSBTAG00000004688	166.475	71.6698	1.2159	2.2092e-10	8.3157e-09	UP	533726	DHCR24	24-dehydrocholesterol reductase [Source:HGNC Symbol;Acc:HGNC:2859]	GO:0008152//GO:0055114//GO:0008150	metabolic process//oxidation-reduction process//biological_process	--	--	GO:0048037//GO:0043167//GO:0003674//GO:0050662//GO:0000166//GO:0005488//GO:0050660//GO:0043168//GO:0016616//GO:0008762//GO:0016614//GO:0003824//GO:0016491//GO:0097159	cofactor binding//ion binding//molecular_function//coenzyme binding//nucleotide binding//binding//flavin adenine dinucleotide binding//anion binding//oxidoreductase activity, acting on the CH-OH group of donors, NAD or NADP as acceptor//UDP-N-acetylmuramate dehydrogenase activity//oxidoreductase activity, acting on CH-OH group of donors//catalytic activity//oxidoreductase activity//organic cyclic…	FAD linked oxidase, N-terminal|FAD-binding, type 2|
ENSBTAG00000031476	43.8393	15.2252	1.5258	0.00011422	0.0019531	UP	788775	DLL1	delta like canonical Notch ligand 1 [Source:HGNC Symbol;Acc:HGNC:2908]	GO:0051828//GO:0008150//GO:0051704//GO:0019058//GO:0009987//GO:0023052//GO:0030260//GO:0044403//GO:0051701//GO:0032501//GO:0006810//GO:0007219//GO:0007154//GO:0019067//GO:0051716//GO:0050789//GO:0007165//GO:0007166//GO:0046718//GO:0052192//GO:0032502//GO:0040011//GO:0044419//GO:0051234//GO:0007275//GO:0052126//GO:0051179//GO:0050794//GO:0019076//GO:0050896//GO:0051806//GO:0044409//GO:0065007//GO:…	entry into other organism involved in symbiotic interaction//biological_process//multi-organism process//viral infectious cycle//cellular process//signaling//entry into host cell//symbiosis, encompassing mutualism through parasitism//interaction with host//multicellular organismal process//transport//Notch signaling pathway//cell communication//viral assembly, maturation, egress, and release//cel…	GO:0043656//GO:0005575//GO:0044425//GO:0033648//GO:0033643//GO:0044421//GO:0044423//GO:0033646//GO:0016020//GO:0030430//GO:0044215//GO:0031224//GO:0043657//GO:0042025//GO:0019012//GO:0044216//GO:0018995//GO:0044217//GO:0019028//GO:0016021//GO:0043245//GO:0033647//GO:0005576	intracellular region of host//cellular_component//membrane part//host intracellular membrane-bounded organelle//host cell part//extracellular region part//virion part//host intracellular part//membrane//host cell cytoplasm//other organism//intrinsic to membrane//host cell//host cell nucleus//virion//other organism cell//host//other organism part//viral capsid//integral to membrane//extraorganisma…	GO:0005509//GO:0005515//GO:0043167//GO:0003674//GO:0043169//GO:0005488//GO:0046872	calcium ion binding//protein binding//ion binding//molecular_function//cation binding//binding//metal ion binding	Delta/Serrate/lag-2 (DSL) protein|EGF-like calcium-binding domain|EGF-like domain, extracellular|Epidermal growth factor-like domain|Notch ligand, N-terminal|
ENSBTAG00000010361	102.877	37.9186	1.44	1.4565e-08	4.4323e-07	UP	518746	DLL4	delta like canonical Notch ligand 4 [Source:HGNC Symbol;Acc:HGNC:2910]	GO:0032502//GO:0007275//GO:0044238//GO:0007166//GO:0071704//GO:0007165//GO:0044260//GO:0043412//GO:0065007//GO:0050794//GO:0050896//GO:0006464//GO:0023052//GO:0009987//GO:0008150//GO:0044267//GO:0007219//GO:0007154//GO:0032501//GO:0050789//GO:0008152//GO:0051716//GO:0044237//GO:0019538//GO:0043170	developmental process//multicellular organismal development//primary metabolic process//cell surface receptor linked signaling pathway//organic substance metabolic process//signal transduction//cellular macromolecule metabolic process//macromolecule modification//biological regulation//regulation of cellular process//response to stimulus//protein modification process//signaling//cellular process/…	GO:0031224//GO:0016021//GO:0005575//GO:0044425//GO:0016020	intrinsic to membrane//integral to membrane//cellular_component//membrane part//membrane	GO:0016151//GO:0043169//GO:0046914//GO:0046872//GO:0005488//GO:0005515//GO:0005509//GO:0003674//GO:0043167	nickel ion binding//cation binding//transition metal ion binding//metal ion binding//binding//protein binding//calcium ion binding//molecular_function//ion binding	Delta/Serrate/lag-2 (DSL) protein|EGF-like calcium-binding domain|EGF-like domain, extracellular|Epidermal growth factor-like domain|Insulin-like growth factor binding protein, N-terminal|Notch ligand, N-terminal|
ENSBTAG00000008062	121.876	56.2383	1.1158	3.806e-07	9.6657e-06	UP	514435	DMRT2	doublesex and mab-3 related transcription factor 2 [Source:HGNC Symbol;Acc:HGNC:2935]	GO:0008150//GO:0019219//GO:0019222//GO:0051252//GO:0071704//GO:0009987//GO:0009059//GO:0044238//GO:0051171//GO:2000112//GO:0060255//GO:0044260//GO:0006807//GO:0006725//GO:0010556//GO:0016070//GO:0032774//GO:0044271//GO:0006355//GO:0034641//GO:0009889//GO:0031323//GO:0010467//GO:0044237//GO:0018130//GO:0006351//GO:0050794//GO:0044249//GO:0080090//GO:0043170//GO:0090304//GO:0009058//GO:0019438//GO:…	biological_process//regulation of nucleobase-containing compound metabolic process//regulation of metabolic process//regulation of RNA metabolic process//organic substance metabolic process//cellular process//macromolecule biosynthetic process//primary metabolic process//regulation of nitrogen compound metabolic process//regulation of cellular macromolecule biosynthetic process//regulation of mac…	--	--	GO:0097159//GO:0003677//GO:0003676//GO:0005488//GO:0003674//GO:0043565	organic cyclic compound binding//DNA binding//nucleic acid binding//binding//molecular_function//sequence-specific DNA binding	DM DNA-binding domain|
ENSBTAG00000010661	43.8868	133.85	-1.6088	1.0097e-11	4.1772e-10	DOWN	509796	DPYSL3	dihydropyrimidinase like 3 [Source:HGNC Symbol;Acc:HGNC:3015]	GO:0008152//GO:0008150	metabolic process//biological_process	--	--	GO:0003824//GO:0003674//GO:0016787	catalytic activity//molecular_function//hydrolase activity	Amidohydrolase 1|Hydantoinase/dihydropyrimidinase|Metal-dependent hydrolase, composite domain|
ENSBTAG00000015434	121.496	432.949	-1.8333	3.5412e-41	5.6769e-39	DOWN	513267	DSTN	Destrin [Source:UniProtKB/Swiss-Prot;Acc:Q5E9D5]	--	--	GO:0005575//GO:0044464//GO:0005623//GO:0005622	cellular_component//cell part//cell//intracellular	GO:0005515//GO:0003674//GO:0005488//GO:0008092//GO:0003779	protein binding//molecular_function//binding//cytoskeletal protein binding//actin binding	ADF/Cofilin/Destrin|Actin-depolymerising factor homology domain|
ENSBTAG00000018142	24.3657	4.29111	2.5054	7.4109e-05	0.0013188	UP	539953	DTL	denticleless E3 ubiquitin protein ligase homolog [Source:HGNC Symbol;Acc:HGNC:30288]	--	--	--	--	GO:0005515//GO:0003674//GO:0005488	protein binding//molecular_function//binding	WD40 repeat|WD40-repeat-containing domain|
ENSBTAG00000016234	0	28.7587	-5.3351	3.0333e-08	8.8846e-07	DOWN	785698	DUOX2	dual oxidase 2 [Source:HGNC Symbol;Acc:HGNC:13273]	GO:0008152//GO:0008150//GO:0006950//GO:0006979//GO:0050896//GO:0055114	metabolic process//biological_process//response to stress//response to oxidative stress//response to stimulus//oxidation-reduction process	--	--	GO:0003674//GO:0020037//GO:0043167//GO:0004601//GO:0097159//GO:0005509//GO:0046872//GO:0005488//GO:0046906//GO:0016491//GO:0003824//GO:0016684//GO:0043169//GO:0016209	molecular_function//heme binding//ion binding//peroxidase activity//organic cyclic compound binding//calcium ion binding//metal ion binding//binding//tetrapyrrole binding//oxidoreductase activity//catalytic activity//oxidoreductase activity, acting on peroxide as acceptor//cation binding//antioxidant activity	EF-hand domain|FAD-binding 8|Ferric reductase transmembrane component-like domain|Ferric reductase, NAD binding|Haem peroxidase|Haem peroxidase, animal|Riboflavin synthase-like beta-barrel|
ENSBTAG00000001729	45.6917	13.4922	1.7598	1.3372e-05	0.00028048	UP	541175	DUSP10	Dual specificity protein phosphatase 10 [Source:UniProtKB/Swiss-Prot;Acc:Q0IID7]	GO:0016311//GO:0043412//GO:0008152//GO:0044237//GO:0019538//GO:0043170//GO:0006464//GO:0006796//GO:0009987//GO:0006470//GO:0044238//GO:0006793//GO:0008150//GO:0071704//GO:0044267//GO:0044260	dephosphorylation//macromolecule modification//metabolic process//cellular metabolic process//protein metabolic process//macromolecule metabolic process//protein modification process//phosphate-containing compound metabolic process//cellular process//protein dephosphorylation//primary metabolic process//phosphorus metabolic process//biological_process//organic substance metabolic process//cellula…	--	--	GO:0003674//GO:0016763//GO:0016740//GO:0042578//GO:0016788//GO:0003824//GO:0004721//GO:0016757//GO:0016791//GO:0016787//GO:0004725//GO:0008138	molecular_function//transferase activity, transferring pentosyl groups//transferase activity//phosphoric ester hydrolase activity//hydrolase activity, acting on ester bonds//catalytic activity//phosphoprotein phosphatase activity//transferase activity, transferring glycosyl groups//phosphatase activity//hydrolase activity//protein tyrosine phosphatase activity//protein tyrosine/serine/threonine p…	Atypical dual specificity phosphatase|Dual specificity phosphatase, catalytic domain|Dual specificity phosphatase, subgroup, catalytic domain|Mitogen-activated protein (MAP) kinase phosphatase|Protein-tyrosine phosphatase-like|Protein-tyrosine/Dual specificity phosphatase|Rhodanese-like domain|
ENSBTAG00000013290	166	80.3346	1.0471	1.7398e-08	5.215e-07	UP	508157	DYSF	dysferlin [Source:HGNC Symbol;Acc:HGNC:3097]	--	--	GO:0005575//GO:0044425//GO:0016020//GO:0031224//GO:0016021	cellular_component//membrane part//membrane//intrinsic to membrane//integral to membrane	GO:0005515//GO:0003674//GO:0005488	protein binding//molecular_function//binding	C2 domain|FerIin domain|Ferlin A-domain|Ferlin B-domain|Peroxin/Ferlin domain|
ENSBTAG00000003806	163.721	385.54	-1.2356	4.3878e-21	3.5488e-19	DOWN	524222	ECM1	extracellular matrix protein 1 [Source:HGNC Symbol;Acc:HGNC:3153]	--	--	GO:0005615//GO:0005575//GO:0005576//GO:0044421	extracellular space//cellular_component//extracellular region//extracellular region part	--	--	Extracellular matrix 1|Serum albumin-like|
ENSBTAG00000008096	12.0166	72.1237	-2.5854	9.4325e-12	3.9113e-10	DOWN	281137	EDN1	Endothelin-1 Big endothelin-1 [Source:UniProtKB/Swiss-Prot;Acc:P17322]	GO:0065007//GO:0090066//GO:0050789//GO:0008015//GO:0032501//GO:0003013//GO:0003018//GO:0003008//GO:0065008//GO:0051239//GO:0050880//GO:0019229//GO:0042310//GO:0035150//GO:0044057//GO:0008150	biological regulation//regulation of anatomical structure size//regulation of biological process//blood circulation//multicellular organismal process//circulatory system process//vascular process in circulatory system//system process//regulation of biological quality//regulation of multicellular organismal process//regulation of blood vessel size//regulation of vasoconstriction//vasoconstriction/…	GO:0005576//GO:0005575	extracellular region//cellular_component	--	--	Bibrotoxin/Sarafotoxin-D|Endothelin-like toxin|
ENSBTAG00000021685	0	63.2939	-8.38	2.389e-14	1.2397e-12	DOWN	515233	EEF1A2	Elongation factor 1-alpha 2 [Source:UniProtKB/Swiss-Prot;Acc:Q32PH8]	--	--	--	--	GO:0032549//GO:0005488//GO:0001883//GO:0003824//GO:0019001//GO:0001882//GO:0032550//GO:0005525//GO:0032555//GO:0016462//GO:0000166//GO:0017111//GO:0035639//GO:0043167//GO:0032553//GO:0003674//GO:0016818//GO:0016787//GO:0097159//GO:0032561//GO:0003924//GO:0017076//GO:0016817//GO:0043168	ribonucleoside binding//binding//purine nucleoside binding//catalytic activity//guanyl nucleotide binding//nucleoside binding//purine ribonucleoside binding//GTP binding//purine ribonucleotide binding//pyrophosphatase activity//nucleotide binding//nucleoside-triphosphatase activity//purine ribonucleoside triphosphate binding//ion binding//ribonucleotide binding//molecular_function//hydrolase acti…	Elongation factor, GTP-binding domain|P-loop containing nucleoside triphosphate hydrolase|Translation elongation factor EF1A, eukaryotic/archaeal|Translation elongation factor EF1A/initiation factor IF2gamma, C-terminal|Translation elongation factor EFTu/EF1A, C-terminal|Translation elongation factor EFTu/EF1A, domain 2|Translation protein, beta-barrel domain|
ENSBTAG00000019065	143.677	69.8544	1.0404	1.8218e-07	4.8316e-06	UP	511767	EEPD1	Endonuclease/exonuclease/phosphatase family domain-containing protein 1 [Source:UniProtKB/Swiss-Prot;Acc:Q3MHJ7]	GO:0055114//GO:0032940//GO:0042548//GO:0033036//GO:0031323//GO:0051234//GO:0019222//GO:0006091//GO:0046903//GO:0015031//GO:0065007//GO:0051179//GO:0009306//GO:0050794//GO:0019684//GO:0051649//GO:0043467//GO:0010109//GO:0071702//GO:0008150//GO:0009987//GO:0045184//GO:0042549//GO:0006810//GO:0008152//GO:0008104//GO:0050789//GO:0051641//GO:0044237//GO:0015979	oxidation-reduction process//secretion by cell//regulation of photosynthesis, light reaction//macromolecule localization//regulation of cellular metabolic process//establishment of localization//regulation of metabolic process//generation of precursor metabolites and energy//secretion//protein transport//biological regulation//localization//protein secretion//regulation of cellular process//photo…	GO:0044424//GO:0009521//GO:0005623//GO:0031224//GO:0032991//GO:0005622//GO:0044436//GO:0016021//GO:0009579//GO:0005575//GO:0044425//GO:0019898//GO:0044464//GO:0016020//GO:0009523//GO:0043234//GO:0009654//GO:0034357	intracellular part//photosystem//cell//intrinsic to membrane//macromolecular complex//intracellular//thylakoid part//integral to membrane//thylakoid//cellular_component//membrane part//extrinsic to membrane//cell part//membrane//photosystem II//protein complex//oxygen evolving complex//photosynthetic membrane	GO:0003676//GO:0003824//GO:0016491//GO:0016705//GO:0003677//GO:0005488//GO:0097159//GO:0003674	nucleic acid binding//catalytic activity//oxidoreductase activity//oxidoreductase activity, acting on paired donors, with incorporation or reduction of molecular oxygen//DNA binding//binding//organic cyclic compound binding//molecular_function	Competence protein ComEA, helix-hairpin-helix domain|Endonuclease/exonuclease/phosphatase|Helix-hairpin-helix DNA-binding motif, class 1|Helix-hairpin-helix motif|RuvA domain 2-like|
ENSBTAG00000014596	13.394	104.348	-2.9617	1.28e-18	9.0837e-17	DOWN	522462	EFHD1	EF-hand domain-containing protein D1 [Source:UniProtKB/Swiss-Prot;Acc:Q17QM6]	GO:0033036//GO:0051234//GO:0006626//GO:0070585//GO:0034613//GO:0007165//GO:0071806//GO:0065007//GO:0006839//GO:0072594//GO:0015031//GO:0006886//GO:0050896//GO:0006996//GO:0051179//GO:0046907//GO:0070727//GO:0050794//GO:0033365//GO:0016043//GO:0017038//GO:0065002//GO:0071702//GO:0023052//GO:0051649//GO:0030150//GO:0045184//GO:0055085//GO:0006605//GO:0008150//GO:0007005//GO:0009987//GO:0051716//GO:…	macromolecule localization//establishment of localization//protein targeting to mitochondrion//protein localization in mitochondrion//cellular protein localization//signal transduction//protein transmembrane transport//biological regulation//mitochondrial transport//establishment of protein localization to organelle//protein transport//intracellular protein transport//response to stimulus//organe…	GO:0031012//GO:0005623//GO:0043226//GO:0019866//GO:0005744//GO:0044424//GO:0005578//GO:0044455//GO:0032991//GO:0005743//GO:0005576//GO:0044446//GO:0005622//GO:0031966//GO:0031967//GO:0044429//GO:0044422//GO:0044425//GO:0005739//GO:0005575//GO:0043227//GO:0005737//GO:0031975//GO:0043231//GO:0044464//GO:0016020//GO:0043234//GO:0044421//GO:0005740//GO:0043229//GO:0044444//GO:0031090	extracellular matrix//cell//organelle//organelle inner membrane//mitochondrial inner membrane presequence translocase complex//intracellular part//proteinaceous extracellular matrix//mitochondrial membrane part//macromolecular complex//mitochondrial inner membrane//extracellular region//intracellular organelle part//intracellular//mitochondrial membrane//organelle envelope//mitochondrial part//or…	GO:0043169//GO:0046872//GO:0005488//GO:0005509//GO:0043167//GO:0003674	cation binding//metal ion binding//binding//calcium ion binding//ion binding//molecular_function	EF-hand domain|
ENSBTAG00000010069	360.784	49.8017	2.8569	4.8951e-60	1.3522e-57	UP	407125	EGR1	early growth response 1 [Source:HGNC Symbol;Acc:HGNC:3238]	GO:0050794//GO:0006351//GO:0000003//GO:0032870//GO:0071396//GO:0050896//GO:0080090//GO:0044249//GO:0035821//GO:2001141//GO:0010468//GO:0043069//GO:0051817//GO:0009058//GO:0042981//GO:0031326//GO:0048523//GO:0065007//GO:0014070//GO:0016032//GO:0052433//GO:0044238//GO:0009059//GO:0030436//GO:0071704//GO:0051252//GO:0007165//GO:0019222//GO:0019050//GO:0019219//GO:0006725//GO:0010033//GO:0006807//GO:…	regulation of cellular process//transcription, DNA-dependent//reproduction//cellular response to hormone stimulus//cellular response to lipid//response to stimulus//regulation of primary metabolic process//cellular biosynthetic process//modification of morphology or physiology of other organism//regulation of RNA biosynthetic process//regulation of gene expression//negative regulation of programm…	GO:0042601//GO:0019031//GO:0005622//GO:0019012//GO:0044424//GO:0043226//GO:0005623//GO:0044423//GO:0043229//GO:0044464//GO:0043231//GO:0043227//GO:0005575//GO:0042763//GO:0005634	endospore-forming forespore//viral envelope//intracellular//virion//intracellular part//organelle//cell//virion part//intracellular organelle//cell part//intracellular membrane-bounded organelle//membrane-bounded organelle//cellular_component//intracellular immature spore//nucleus	GO:0005488//GO:0003700//GO:0060089//GO:0046872//GO:0001071//GO:0003677//GO:0046914//GO:0043169//GO:0008270//GO:0004872//GO:0003676//GO:0003824//GO:0003707//GO:0003674//GO:0043167//GO:0016879//GO:0016881//GO:0097159//GO:0016874//GO:0038023//GO:0004842//GO:0004871//GO:0019787	binding//sequence-specific DNA binding transcription factor activity//molecular transducer activity//metal ion binding//nucleic acid binding transcription factor activity//DNA binding//transition metal ion binding//cation binding//zinc ion binding//receptor activity//nucleic acid binding//catalytic activity//steroid hormone receptor activity//molecular_function//ion binding//ligase activity, form…	Protein of unknown function DUF3432|Protein of unknown function DUF3446|Zinc finger, C2H2|Zinc finger, C2H2-like|
ENSBTAG00000014337	168.898	383.147	-1.1817	1.2999e-19	9.7252e-18	DOWN	512350	EIF2S3	Eukaryotic translation initiation factor 2 subunit 3 [Source:UniProtKB/Swiss-Prot;Acc:Q2KHU8]	--	--	--	--	GO:0043168//GO:0016817//GO:0016787//GO:0097159//GO:0032561//GO:0003924//GO:0017076//GO:0016818//GO:0043167//GO:0032553//GO:0003674//GO:0017111//GO:0035639//GO:0016462//GO:0000166//GO:0032550//GO:0005525//GO:0032555//GO:0001882//GO:0019001//GO:0003824//GO:0001883//GO:0005488//GO:0032549	anion binding//hydrolase activity, acting on acid anhydrides//hydrolase activity//organic cyclic compound binding//guanyl ribonucleotide binding//GTPase activity//purine nucleotide binding//hydrolase activity, acting on acid anhydrides, in phosphorus-containing anhydrides//ion binding//ribonucleotide binding//molecular_function//nucleoside-triphosphatase activity//purine ribonucleoside triphospha…	Elongation factor, GTP-binding domain|P-loop containing nucleoside triphosphate hydrolase|Translation elongation factor EF1A/initiation factor IF2gamma, C-terminal|Translation elongation factor EFTu/EF1A, domain 2|Translation initiation factor 2, gamma subunit, C-terminal|Translation protein, beta-barrel domain|
ENSBTAG00000001988	105.727	216.99	-1.0373	9.3933e-10	3.2877e-08	DOWN	515226	EIF3D	Eukaryotic translation initiation factor 3 subunit D [Source:UniProtKB/Swiss-Prot;Acc:Q3T122]	--	--	GO:0043234//GO:0044464//GO:0005622//GO:0044444//GO:0005623//GO:0005852//GO:0044424//GO:0005575//GO:0005737//GO:0032991	protein complex//cell part//intracellular//cytoplasmic part//cell//eukaryotic translation initiation factor 3 complex//intracellular part//cellular_component//cytoplasm//macromolecular complex	GO:0003674//GO:0003743//GO:0005488//GO:0003676//GO:0008135//GO:0003723//GO:0097159	molecular_function//translation initiation factor activity//binding//nucleic acid binding//translation factor activity, nucleic acid binding//RNA binding//organic cyclic compound binding	Eukaryotic translation initiation factor 3 subunit D|
ENSBTAG00000006702	238.148	486.134	-1.0295	8.8503e-20	6.7333e-18	DOWN	534165	EIF3E	Eukaryotic translation initiation factor 3 subunit E [Source:UniProtKB/Swiss-Prot;Acc:Q3T102]	--	--	--	--	GO:0005488//GO:0003674//GO:0005515	binding//molecular_function//protein binding	Eukaryotic translation initiation factor 3 subunit E|Eukaryotic translation initiation factor 3 subunit E, N-terminal|Proteasome component (PCI) domain|
ENSBTAG00000014724	314.997	650.929	-1.0472	1.1926e-26	1.203e-24	DOWN	286819	EIF4A2	Eukaryotic initiation factor 4A-II [Source:UniProtKB/Swiss-Prot;Acc:Q3SZ65]	GO:0060255//GO:0044260//GO:0006807//GO:0006725//GO:0009059//GO:0044238//GO:0006082//GO:0019219//GO:0019222//GO:0071704//GO:0051252//GO:0010467//GO:0031323//GO:0044271//GO:0044419//GO:0034641//GO:0034660//GO:0016070//GO:0006520//GO:0080090//GO:0044249//GO:0006351//GO:0050794//GO:0019752//GO:0043039//GO:0043038//GO:0031326//GO:0016032//GO:0065007//GO:0010468//GO:2001141//GO:0009058//GO:0006399//GO:…	regulation of macromolecule metabolic process//cellular macromolecule metabolic process//nitrogen compound metabolic process//cellular aromatic compound metabolic process//macromolecule biosynthetic process//primary metabolic process//organic acid metabolic process//regulation of nucleobase-containing compound metabolic process//regulation of metabolic process//organic substance metabolic process…	--	--	GO:0005524//GO:0070035//GO:0016887//GO:0003677//GO:0003824//GO:0003676//GO:0001882//GO:0032549//GO:0005488//GO:0003700//GO:0004386//GO:0001071//GO:0008026//GO:0001883//GO:0016874//GO:0016818//GO:0030554//GO:0032559//GO:0017076//GO:0016787//GO:0097159//GO:0042623//GO:0004812//GO:0016817//GO:0043168//GO:0016876//GO:0032555//GO:0032550//GO:0000166//GO:0016875//GO:0016462//GO:0017111//GO:0035639//GO:…	ATP binding//purine NTP-dependent helicase activity//ATPase activity//DNA binding//catalytic activity//nucleic acid binding//nucleoside binding//ribonucleoside binding//binding//sequence-specific DNA binding transcription factor activity//helicase activity//nucleic acid binding transcription factor activity//ATP-dependent helicase activity//purine nucleoside binding//ligase activity//hydrolase ac…	DEAD/DEAH box helicase domain|Helicase, C-terminal|Helicase, superfamily 1/2, ATP-binding domain|P-loop containing nucleoside triphosphate hydrolase|RNA helicase, DEAD-box type, Q motif|
ENSBTAG00000027654	21.6109	58.3426	-1.4328	3.8235e-05	0.00072724	DOWN	509613	EIF4EBP1	Eukaryotic translation initiation factor 4E-binding protein 1 [Source:UniProtKB/Swiss-Prot;Acc:Q0P5A7]	GO:0043170//GO:0048519//GO:0044237//GO:2000113//GO:0006417//GO:0019538//GO:0009892//GO:0017148//GO:0010605//GO:0050789//GO:0034645//GO:0008152//GO:0031327//GO:0006413//GO:2000112//GO:0051248//GO:0009987//GO:0044267//GO:0008150//GO:0006446//GO:0009889//GO:0006412//GO:0010556//GO:0009890//GO:0010558//GO:0044249//GO:0080090//GO:0050794//GO:0045947//GO:0010608//GO:0031326//GO:0048523//GO:0065007//GO:…	macromolecule metabolic process//negative regulation of biological process//cellular metabolic process//negative regulation of cellular macromolecule biosynthetic process//regulation of translation//protein metabolic process//negative regulation of metabolic process//negative regulation of translation//negative regulation of macromolecule metabolic process//regulation of biological process//cellu…	--	--	GO:0003674//GO:0005515//GO:0005488//GO:0008190//GO:0031369	molecular_function//protein binding//binding//eukaryotic initiation factor 4E binding//translation initiation factor binding	Eukaryotic translation initiation factor 4E binding|
ENSBTAG00000019517	276.43	773.762	-1.485	1.303e-53	2.6587e-51	DOWN	280781	ELN	elastin [Source:HGNC Symbol;Acc:HGNC:3327]	--	--	--	--	--	--	Tropoelastin|
ENSBTAG00000003359	468.933	92.1351	2.3476	5.4322e-63	1.7111e-60	UP	617293	ELOVL5	Elongation of very long chain fatty acids protein 5 [Source:UniProtKB/Swiss-Prot;Acc:Q2KJD9]	--	--	GO:0016021//GO:0016020//GO:0031224//GO:0005575//GO:0044425	integral to membrane//membrane//intrinsic to membrane//cellular_component//membrane part	--	--	GNS1/SUR4 membrane protein|
ENSBTAG00000010564	393.081	102.079	1.9451	1.9194e-42	3.191e-40	UP	533333	ELOVL6	ELOVL fatty acid elongase 6 [Source:HGNC Symbol;Acc:HGNC:15829]	--	--	GO:0005575//GO:0044425//GO:0016020//GO:0031224//GO:0016021	cellular_component//membrane part//membrane//intrinsic to membrane//integral to membrane	GO:0097159//GO:0003674//GO:0003676//GO:0003677//GO:0005488	organic cyclic compound binding//molecular_function//nucleic acid binding//DNA binding//binding	GNS1/SUR4 membrane protein|
ENSBTAG00000003880	603.301	184.147	1.712	2.2693e-54	4.8507e-52	UP	514291	EMILIN2	elastin microfibril interfacer 2 [Source:HGNC Symbol;Acc:HGNC:19881]	GO:0051234//GO:0033036//GO:0016043//GO:0070271//GO:0071702//GO:0051258//GO:0007596//GO:0001775//GO:0071822//GO:0023052//GO:0051649//GO:0007599//GO:0065003//GO:0045184//GO:0034613//GO:0008150//GO:0050878//GO:0050817//GO:0006950//GO:0007165//GO:0009987//GO:0044085//GO:0051704//GO:0006461//GO:0008152//GO:0065007//GO:0051716//GO:0009056//GO:0050789//GO:0008104//GO:0022607//GO:0044248//GO:0015031//GO:…	establishment of localization//macromolecule localization//cellular component organization//protein complex biogenesis//organic substance transport//protein polymerization//blood coagulation//cell activation//protein complex subunit organization//signaling//establishment of localization in cell//hemostasis//macromolecular complex assembly//establishment of protein localization//cellular protein l…	GO:0005623//GO:0044425//GO:0005615//GO:0043226//GO:0044424//GO:0005575//GO:0019012//GO:0043227//GO:0031224//GO:0043231//GO:0032991//GO:0016020//GO:0044464//GO:0005576//GO:0005801//GO:0043234//GO:0044421//GO:0043229//GO:0005622//GO:0044423//GO:0016021//GO:0019031//GO:0005577//GO:0019028	cell//membrane part//extracellular space//organelle//intracellular part//cellular_component//virion//membrane-bounded organelle//intrinsic to membrane//intracellular membrane-bounded organelle//macromolecular complex//membrane//cell part//extracellular region//cis-Golgi network//protein complex//extracellular region part//intracellular organelle//intracellular//virion part//integral to membrane//…	GO:0005515//GO:0005198//GO:0030674//GO:0060090//GO:0003674//GO:0005488//GO:0005102	protein binding//structural molecule activity//protein binding, bridging//binding, bridging//molecular_function//binding//receptor binding	Complement C1q protein|EMI domain|Tumour necrosis factor-like domain|
ENSBTAG00000010935	104.682	45.8819	1.19	7.4482e-07	1.8345e-05	UP	540187	EML4	echinoderm microtubule associated protein like 4 [Source:HGNC Symbol;Acc:HGNC:1316]	GO:0006750//GO:0071704//GO:0006082//GO:0044238//GO:0006807//GO:0034641//GO:0042398//GO:0016053//GO:0006518//GO:0044271//GO:0006749//GO:0043043//GO:0008652//GO:0019752//GO:0044249//GO:0006520//GO:0009058//GO:0043436//GO:0008150//GO:0044272//GO:0009987//GO:0006790//GO:0043603//GO:0046394//GO:0043604//GO:0044237//GO:0044281//GO:0008152//GO:0006575//GO:0019184//GO:0044283	glutathione biosynthetic process//organic substance metabolic process//organic acid metabolic process//primary metabolic process//nitrogen compound metabolic process//cellular nitrogen compound metabolic process//cellular modified amino acid biosynthetic process//organic acid biosynthetic process//peptide metabolic process//cellular nitrogen compound biosynthetic process//glutathione metabolic pr…	--	--	GO:0005524//GO:0001882//GO:0003824//GO:0005488//GO:0032549//GO:0001883//GO:0097159//GO:0017076//GO:0032559//GO:0030554//GO:0016874//GO:0043168//GO:0004363//GO:0005515//GO:0000166//GO:0032550//GO:0032555//GO:0043167//GO:0032553//GO:0016879//GO:0016881//GO:0003674//GO:0035639	ATP binding//nucleoside binding//catalytic activity//binding//ribonucleoside binding//purine nucleoside binding//organic cyclic compound binding//purine nucleotide binding//adenyl ribonucleotide binding//adenyl nucleotide binding//ligase activity//anion binding//glutathione synthase activity//protein binding//nucleotide binding//purine ribonucleoside binding//purine ribonucleotide binding//ion bi…	HELP|Quinonprotein alcohol dehydrogenase-like superfamily|WD40 repeat|WD40-repeat-containing domain|
ENSBTAG00000007177	18.8561	53.4739	-1.5038	4.3093e-05	0.00080681	DOWN	507667	EMP2	epithelial membrane protein 2 [Source:HGNC Symbol;Acc:HGNC:3334]	GO:0051817//GO:0016032//GO:0065007//GO:0051701//GO:0035821//GO:0065008//GO:0044003//GO:0044419//GO:0044403//GO:0008150//GO:0009987//GO:0019087//GO:0051704//GO:0019048	modification of morphology or physiology of other organism involved in symbiotic interaction//viral reproduction//biological regulation//interaction with host//modification of morphology or physiology of other organism//regulation of biological quality//modification by symbiont of host morphology or physiology//interspecies interaction between organisms//symbiosis, encompassing mutualism through …	GO:0016020//GO:0016021//GO:0005575//GO:0044425//GO:0031224	membrane//integral to membrane//cellular_component//membrane part//intrinsic to membrane	--	--	Epithelial membrane protein EMP-2|PMP-22/EMP/MP20|PMP-22/EMP/MP20/Claudin superfamily|
ENSBTAG00000026369	61.508	10.439	2.5588	1.8929e-10	7.1551e-09	UP	617091	ENC1	ectodermal-neural cortex 1 [Source:HGNC Symbol;Acc:HGNC:3345]	GO:0044237//GO:0019538//GO:0043170//GO:0008152//GO:0034645//GO:0009987//GO:0008150//GO:0044267//GO:0006412//GO:0044249//GO:0009058//GO:0009059//GO:0044238//GO:0071704//GO:0044260//GO:0010467	cellular metabolic process//protein metabolic process//macromolecule metabolic process//metabolic process//cellular macromolecule biosynthetic process//cellular process//biological_process//cellular protein metabolic process//translation//cellular biosynthetic process//biosynthetic process//macromolecule biosynthetic process//primary metabolic process//organic substance metabolic process//cellula…	GO:0044444//GO:0043229//GO:0043232//GO:0000313//GO:0044464//GO:0005761//GO:0043231//GO:0005737//GO:0070013//GO:0005840//GO:0043227//GO:0005575//GO:0005739//GO:0044422//GO:0043228//GO:0005759//GO:0044429//GO:0031974//GO:0005622//GO:0044446//GO:0043233//GO:0032991//GO:0044424//GO:0043226//GO:0030529//GO:0005623	cytoplasmic part//intracellular organelle//intracellular non-membrane-bounded organelle//organellar ribosome//cell part//mitochondrial ribosome//intracellular membrane-bounded organelle//cytoplasm//intracellular organelle lumen//ribosome//membrane-bounded organelle//cellular_component//mitochondrion//organelle part//non-membrane-bounded organelle//mitochondrial matrix//mitochondrial part//membran…	GO:0003674//GO:0005515//GO:0005488//GO:0005198//GO:0003735	molecular_function//protein binding//binding//structural molecule activity//structural constituent of ribosome	BTB/Kelch-associated|BTB/POZ|BTB/POZ fold|BTB/POZ-like|Kelch repeat type 1|Kelch repeat type 2|Kelch-like protein, gigaxonin type|
ENSBTAG00000021830	57.7083	185.261	-1.6827	1.3085e-16	7.9374e-15	DOWN	615535	ENPP1	ectonucleotide pyrophosphatase/phosphodiesterase 1 [Source:HGNC Symbol;Acc:HGNC:3356]	GO:0008152//GO:0002376//GO:0008150//GO:0006955//GO:0050896	metabolic process//immune system process//biological_process//immune response//response to stimulus	--	--	GO:0016788//GO:0043167//GO:0003674//GO:0005044//GO:0030247//GO:0097159//GO:0016787//GO:0038024//GO:0016817//GO:0005488//GO:0046872//GO:0004872//GO:0001871//GO:0043169//GO:0008484//GO:0030246//GO:0003824//GO:0003676	hydrolase activity, acting on ester bonds//ion binding//molecular_function//scavenger receptor activity//polysaccharide binding//organic cyclic compound binding//hydrolase activity//cargo receptor activity//hydrolase activity, acting on acid anhydrides//binding//metal ion binding//receptor activity//pattern binding//cation binding//sulfuric ester hydrolase activity//carbohydrate binding//catalyti…	Alkaline-phosphatase-like, core domain|DNA/RNA non-specific endonuclease|Extracellular Endonuclease, subunit A|Somatomedin B domain|Somatomedin B, chordata|Type I phosphodiesterase/nucleotide pyrophosphatase/phosphate transferase|
ENSBTAG00000033166	16.6238	58.3014	-1.8103	1.0179e-06	2.4732e-05	DOWN	516421	ENSBTAG00000033166	solute carrier family 15 member 2 [Source:HGNC Symbol;Acc:HGNC:10921]	GO:0006810//GO:0008150//GO:0051179//GO:0051234	transport//biological_process//localization//establishment of localization	GO:0016020//GO:0005575	membrane//cellular_component	GO:0005215//GO:0003674	transporter activity//molecular_function	Alpha/beta knot methyltransferases|Major facilitator superfamily domain, general substrate transporter|Oligopeptide transporter|Proton-dependent oligopeptide transporter family|
ENSBTAG00000003711	1321.73	474.127	1.4791	2.2309e-95	1.1444e-92	UP	282711	EPAS1	endothelial PAS domain protein 1 [Source:HGNC Symbol;Acc:HGNC:3374]	GO:0016070//GO:0010556//GO:0032774//GO:0023052//GO:0034641//GO:0006355//GO:0044271//GO:0009889//GO:0031323//GO:0010467//GO:0071704//GO:0051252//GO:0019222//GO:0007165//GO:0019219//GO:0008150//GO:0044238//GO:0009987//GO:0009059//GO:0051171//GO:2000112//GO:0006807//GO:0044260//GO:0006725//GO:0060255//GO:0046483//GO:0090304//GO:0034654//GO:0019438//GO:0009058//GO:2001141//GO:0010468//GO:0006139//GO:…	RNA metabolic process//regulation of macromolecule biosynthetic process//RNA biosynthetic process//signaling//cellular nitrogen compound metabolic process//regulation of transcription, DNA-dependent//cellular nitrogen compound biosynthetic process//regulation of biosynthetic process//regulation of cellular metabolic process//gene expression//organic substance metabolic process//regulation of RNA …	--	--	GO:0005515//GO:0004871//GO:0046983//GO:0003674//GO:0005488//GO:0060089	protein binding//signal transducer activity//protein dimerization activity//molecular_function//binding//molecular transducer activity	HIF-1 alpha, transactivation domain, C-terminal|Hypoxia-inducible factor, alpha subunit|Myc-type, basic helix-loop-helix (bHLH) domain|Nuclear translocator|PAC motif|PAS domain|PAS fold|PAS fold-3|
ENSBTAG00000000815	68.3475	32.0596	1.0921	0.00018456	0.0030017	UP	512798	EPHA2	EPH receptor A2 [Source:HGNC Symbol;Acc:HGNC:3386]	GO:0065007//GO:0051716//GO:0008152//GO:0048013//GO:0050789//GO:0016310//GO:0043412//GO:0007167//GO:0007154//GO:0050896//GO:0043170//GO:0019538//GO:0050794//GO:0044237//GO:0007169//GO:0006796//GO:0023052//GO:0006464//GO:0006468//GO:0044260//GO:0044267//GO:0071704//GO:0007165//GO:0006793//GO:0008150//GO:0007166//GO:0044238//GO:0009987	biological regulation//cellular response to stimulus//metabolic process//ephrin receptor signaling pathway//regulation of biological process//phosphorylation//macromolecule modification//enzyme linked receptor protein signaling pathway//cell communication//response to stimulus//macromolecule metabolic process//protein metabolic process//regulation of cellular process//cellular metabolic process//…	--	--	GO:0035639//GO:0001883//GO:0043167//GO:0032553//GO:0016773//GO:0003674//GO:0032550//GO:0004672//GO:0032549//GO:0032555//GO:0016740//GO:0000166//GO:0005488//GO:0003824//GO:0001882//GO:0043168//GO:0016301//GO:0005515//GO:0016772//GO:0005524//GO:0097159//GO:0017076//GO:0032559//GO:0030554	purine ribonucleoside triphosphate binding//purine nucleoside binding//ion binding//ribonucleotide binding//phosphotransferase activity, alcohol group as acceptor//molecular_function//purine ribonucleoside binding//protein kinase activity//ribonucleoside binding//purine ribonucleotide binding//transferase activity//nucleotide binding//binding//catalytic activity//nucleoside binding//anion binding…	Ephrin receptor ligand binding domain|Ephrin receptor type-A /type-B|Fibronectin, type III|Galactose-binding domain-like|Insulin-like growth factor binding protein, N-terminal|Interferon alpha/beta receptor, beta chain|Protein kinase domain|Protein kinase-like domain|Serine-threonine/tyrosine-protein kinase catalytic domain|Serine/threonine/dual specificity protein kinase, catalytic domain|Steril…
ENSBTAG00000016679	81.599	38.4962	1.0838	4.8832e-05	0.00090297	UP	768074	ETFDH	Electron transfer flavoprotein-ubiquinone oxidoreductase, mitochondrial [Source:UniProtKB/Swiss-Prot;Acc:Q2KIG0]	GO:0044238//GO:0071704//GO:0044260//GO:0006807//GO:0006725//GO:0034641//GO:0034660//GO:0055114//GO:0016070//GO:0010467//GO:0016116//GO:0016117//GO:0006396//GO:0044249//GO:0009058//GO:0006399//GO:0034470//GO:0009987//GO:0008150//GO:0008299//GO:0044255//GO:0006721//GO:0042440//GO:0006629//GO:0044237//GO:0016109//GO:0016114//GO:0043170//GO:0046148//GO:0006139//GO:0008033//GO:0090304//GO:0008610//GO:…	primary metabolic process//organic substance metabolic process//cellular macromolecule metabolic process//nitrogen compound metabolic process//cellular aromatic compound metabolic process//cellular nitrogen compound metabolic process//ncRNA metabolic process//oxidation-reduction process//RNA metabolic process//gene expression//carotenoid metabolic process//carotenoid biosynthetic process//RNA pro…	--	--	GO:0016705//GO:0051536//GO:0016491//GO:0003824//GO:0005488//GO:0050660//GO:0048037//GO:0050662//GO:0016649//GO:0097159//GO:0016645//GO:0043168//GO:0004174//GO:0000166//GO:0051540//GO:0003674//GO:0043167	oxidoreductase activity, acting on paired donors, with incorporation or reduction of molecular oxygen//iron-sulfur cluster binding//oxidoreductase activity//catalytic activity//binding//flavin adenine dinucleotide binding//cofactor binding//coenzyme binding//oxidoreductase activity, acting on the CH-NH group of donors, quinone or similar compound as acceptor//organic cyclic compound binding//oxid…	Electron transfer flavoprotein-ubiquinone oxidoreductase|FAD binding domain|Lycopene cyclase-type, FAD-binding|Monooxygenase, FAD-binding|Pyridine nucleotide-disulphide oxidoreductase, FAD/NAD(P)-binding domain|
ENSBTAG00000007268	133.228	1006.51	-2.9174	2.3092e-162	2.4389e-159	DOWN	617881	F13A1	coagulation factor XIII A chain [Source:HGNC Symbol;Acc:HGNC:3531]	GO:0006464//GO:0008150//GO:0044267//GO:0071704//GO:0009987//GO:0044238//GO:0044260//GO:0043412//GO:0008152//GO:0019538//GO:0044237//GO:0018149//GO:0043170	protein modification process//biological_process//cellular protein metabolic process//organic substance metabolic process//cellular process//primary metabolic process//cellular macromolecule metabolic process//macromolecule modification//metabolic process//protein metabolic process//cellular metabolic process//peptide cross-linking//macromolecule metabolic process	GO:0044424//GO:0005575//GO:0005623//GO:0005727//GO:0005622//GO:0044464//GO:0046821	intracellular part//cellular_component//cell//extrachromosomal circular DNA//intracellular//cell part//extrachromosomal DNA	GO:0016746//GO:0003824//GO:0003674//GO:0003810//GO:0016740//GO:0016755	transferase activity, transferring acyl groups//catalytic activity//molecular_function//protein-glutamine gamma-glutamyltransferase activity//transferase activity//transferase activity, transferring amino-acyl groups	Immunoglobulin E-set|Transglutaminase, C-terminal|Transglutaminase, N-terminal|Transglutaminase-like|
ENSBTAG00000007101	29.3529	113.302	-1.9486	7.6173e-13	3.489e-11	DOWN	101909187	F3	Tissue factor [Source:UniProtKB/Swiss-Prot;Acc:P30931]	GO:0006139//GO:2001141//GO:0010468//GO:0034654//GO:0019438//GO:0009058//GO:0090304//GO:0046483//GO:0050789//GO:0031326//GO:0008152//GO:0065007//GO:0034645//GO:0044237//GO:0018130//GO:0050794//GO:0006351//GO:0009719//GO:0042221//GO:0043170//GO:0050896//GO:0080090//GO:0044249//GO:0006355//GO:0044271//GO:0034641//GO:0032774//GO:0016070//GO:0010556//GO:0010467//GO:0031323//GO:0009889//GO:0009059//GO:…	nucleobase-containing compound metabolic process//regulation of RNA biosynthetic process//regulation of gene expression//nucleobase-containing compound biosynthetic process//aromatic compound biosynthetic process//biosynthetic process//nucleic acid metabolic process//heterocycle metabolic process//regulation of biological process//regulation of cellular biosynthetic process//metabolic process//bi…	GO:0043229//GO:0005622//GO:0044464//GO:0044424//GO:0005575//GO:0043226//GO:0005634//GO:0005623//GO:0043231//GO:0043227	intracellular organelle//intracellular//cell part//intracellular part//cellular_component//organelle//nucleus//cell//intracellular membrane-bounded organelle//membrane-bounded organelle	GO:0003674//GO:0005488//GO:0003676//GO:0003677//GO:0097159	molecular_function//binding//nucleic acid binding//DNA binding//organic cyclic compound binding	Fibronectin, type III|Interferon alpha/beta receptor, beta chain|Tissue factor|Tissue factor/coagulation factor III|
ENSBTAG00000037526	7344.25	3506.42	1.0666	0	0	UP	281759	FABP4	fatty acid binding protein 4 [Source:HGNC Symbol;Acc:HGNC:3559]	--	--	--	--	--	--	Calycin-like|Cytosolic fatty-acid binding|Lipocalin/cytosolic fatty-acid binding domain|
ENSBTAG00000047330	681.338	217.98	1.6442	6.3431e-58	1.5391e-55	UP	281760	FABP5	fatty acid binding protein 5 [Source:HGNC Symbol;Acc:HGNC:3560]	--	--	--	--	--	--	Calycin-like|Cytosolic fatty-acid binding|Lipocalin/cytosolic fatty-acid binding domain|
ENSBTAG00000015511	57.5183	21.4143	1.4254	2.6043e-05	0.00051497	UP	515925	FADS3	Fatty acid desaturase 3 [Source:UniProtKB/Swiss-Prot;Acc:A4IFP3]	GO:0043170//GO:0044237//GO:0018130//GO:0008152//GO:0034645//GO:0050789//GO:0090304//GO:0019438//GO:0034654//GO:0046483//GO:0006139//GO:0051171//GO:2000112//GO:0008150//GO:0009987//GO:0009889//GO:0010556//GO:0032774//GO:0006355//GO:0006629//GO:0080090//GO:0044249//GO:0006351//GO:0050794//GO:0065007//GO:0031326//GO:0009058//GO:2001141//GO:0010468//GO:0060255//GO:0006807//GO:0044260//GO:0006725//GO:…	macromolecule metabolic process//cellular metabolic process//heterocycle biosynthetic process//metabolic process//cellular macromolecule biosynthetic process//regulation of biological process//nucleic acid metabolic process//aromatic compound biosynthetic process//nucleobase-containing compound biosynthetic process//heterocycle metabolic process//nucleobase-containing compound metabolic process//…	GO:0044464//GO:0043229//GO:0043227//GO:0043231//GO:0005634//GO:0005575//GO:0005622//GO:0005623//GO:0043226//GO:0044424	cell part//intracellular organelle//membrane-bounded organelle//intracellular membrane-bounded organelle//nucleus//cellular_component//intracellular//cell//organelle//intracellular part	GO:0032550//GO:0032555//GO:0000166//GO:0035639//GO:0032553//GO:0043167//GO:0020037//GO:0003674//GO:0016818//GO:0097159//GO:0016787//GO:0030554//GO:0032559//GO:0017076//GO:0016817//GO:0043168//GO:0032549//GO:0046906//GO:0005488//GO:0001883//GO:0046872//GO:0008270//GO:0005524//GO:0043169//GO:0046914//GO:0003677//GO:0003824//GO:0001882//GO:0003676	purine ribonucleoside binding//purine ribonucleotide binding//nucleotide binding//purine ribonucleoside triphosphate binding//ribonucleotide binding//ion binding//heme binding//molecular_function//hydrolase activity, acting on acid anhydrides, in phosphorus-containing anhydrides//organic cyclic compound binding//hydrolase activity//adenyl nucleotide binding//adenyl ribonucleotide binding//purine …	Cytochrome b5-like heme/steroid binding domain|Fatty acid desaturase, type 1|Fatty acid/sphingolipid desaturase|
ENSBTAG00000000672	56.8058	242.86	-2.096	3.3095e-28	3.5796e-26	DOWN	534389	FAM105A	family with sequence similarity 105 member A [Source:HGNC Symbol;Acc:HGNC:25629]	--	--	--	--	--	--	FAM105|FAM105A|
ENSBTAG00000046763	28.3079	86.7713	-1.616	3.8577e-08	1.1172e-06	DOWN	538515	FAM107A	family with sequence similarity 107 member A [Source:HGNC Symbol;Acc:HGNC:30827]	--	--	--	--	--	--	Protein of unknown function DUF1151|
ENSBTAG00000004575	49.0164	19.9702	1.2954	0.00030115	0.0046574	UP	540584	FAM126A	family with sequence similarity 126 member A [Source:HGNC Symbol;Acc:HGNC:24587]	--	--	--	--	--	--	Hyccin|
ENSBTAG00000014548	65.2602	154.315	-1.2416	2.1755e-09	7.426e-08	DOWN	614787	FAM129A	family with sequence similarity 129 member A [Source:HGNC Symbol;Acc:HGNC:16784]	GO:0043436//GO:0008150//GO:0009987//GO:0044281//GO:0008152//GO:0044237//GO:0071704//GO:0006082//GO:0044238//GO:0006807//GO:0019752//GO:0006520	oxoacid metabolic process//biological_process//cellular process//small molecule metabolic process//metabolic process//cellular metabolic process//organic substance metabolic process//organic acid metabolic process//primary metabolic process//nitrogen compound metabolic process//carboxylic acid metabolic process//cellular amino acid metabolic process	--	--	GO:0016741//GO:0003674//GO:0016743//GO:0016740//GO:0003824	transferase activity, transferring one-carbon groups//molecular_function//carboxyl- or carbamoyltransferase activity//transferase activity//catalytic activity	--
ENSBTAG00000020801	205.897	80.5409	1.3541	1.8651e-14	9.7632e-13	UP	510019	FAM49B	Protein FAM49B [Source:UniProtKB/Swiss-Prot;Acc:Q2KJI3]	GO:0015988//GO:0034220//GO:0006810//GO:0055085//GO:0008150//GO:0015672//GO:0009987//GO:0051179//GO:0006811//GO:0015992//GO:0006812//GO:0051234//GO:0015991//GO:0006818	energy coupled proton transport, against electrochemical gradient//ion transmembrane transport//transport//transmembrane transport//biological_process//monovalent inorganic cation transport//cellular process//localization//ion transport//proton transport//cation transport//establishment of localization//ATP hydrolysis coupled proton transport//hydrogen transport	GO:0044444//GO:0031090//GO:0044464//GO:0016020//GO:0043234//GO:0043229//GO:0043227//GO:0005737//GO:0033178//GO:0033176//GO:0033180//GO:0043231//GO:0044425//GO:0016469//GO:0005575//GO:0005773//GO:0044422//GO:0044437//GO:0044446//GO:0005774//GO:0005622//GO:0016471//GO:0032991//GO:0005623//GO:0043226//GO:0044424//GO:0000221	cytoplasmic part//organelle membrane//cell part//membrane//protein complex//intracellular organelle//membrane-bounded organelle//cytoplasm//proton-transporting two-sector ATPase complex, catalytic domain//proton-transporting V-type ATPase complex//proton-transporting V-type ATPase, V1 domain//intracellular membrane-bounded organelle//membrane part//proton-transporting two-sector ATPase complex//c…	GO:0015399//GO:0015078//GO:0016462//GO:0005215//GO:0017111//GO:0022891//GO:0003674//GO:0016818//GO:0022804//GO:0016787//GO:0015075//GO:0016820//GO:0019829//GO:0042625//GO:0016817//GO:0042623//GO:0008324//GO:0022892//GO:0015077//GO:0046961//GO:0022857//GO:0042626//GO:0016887//GO:0043492//GO:0022890//GO:0015405//GO:0003824	primary active transmembrane transporter activity//hydrogen ion transmembrane transporter activity//pyrophosphatase activity//transporter activity//nucleoside-triphosphatase activity//substrate-specific transmembrane transporter activity//molecular_function//hydrolase activity, acting on acid anhydrides, in phosphorus-containing anhydrides//active transmembrane transporter activity//hydrolase act…	Protein of unknown function DUF1394|
ENSBTAG00000000106	1.23491	15.3077	-3.6318	0.00022575	0.0036158	DOWN	517668	FAM69C	family with sequence similarity 69 member C [Source:HGNC Symbol;Acc:HGNC:31729]	--	--	--	--	--	--	FAM69, protein-kinase domain|Protein kinase-like domain|
ENSBTAG00000004948	68.7275	18.0722	1.9271	1.3941e-08	4.2569e-07	UP	539071	FAM84A	Protein FAM84A [Source:UniProtKB/Swiss-Prot;Acc:Q3ZCA1]	--	--	--	--	--	--	LRAT-like domain|
ENSBTAG00000026172	52.2937	18.2372	1.5197	2.6471e-05	0.00052115	UP	540325	FAM84B	family with sequence similarity 84 member B [Source:HGNC Symbol;Acc:HGNC:24166]	--	--	--	--	--	--	LRAT-like domain|
ENSBTAG00000008548	72.9072	27.851	1.3883	3.4286e-06	7.7435e-05	UP	530070	FAM98A	protein FAM98A [Source:RefSeq peptide;Acc:NP_001076924]	--	--	--	--	--	--	Uncharacterised protein family FAM98|
ENSBTAG00000012088	229.503	587.841	-1.3569	4.9011e-36	6.929e-34	DOWN	514588	FBLN1	fibulin 1 [Source:HGNC Symbol;Acc:HGNC:3600]	GO:0008150//GO:0006950//GO:0051704//GO:0042742//GO:0009607//GO:0051707//GO:0006952//GO:0009617//GO:0050896	biological_process//response to stress//multi-organism process//defense response to bacterium//response to biotic stimulus//response to other organism//defense response//response to bacterium//response to stimulus	GO:0005575//GO:0005576	cellular_component//extracellular region	GO:0005509//GO:0005515//GO:0043167//GO:0003674//GO:0043169//GO:0005488//GO:0046872	calcium ion binding//protein binding//ion binding//molecular_function//cation binding//binding//metal ion binding	Anaphylatoxin/fibulin|EGF-like calcium-binding domain|Epidermal growth factor-like domain|Fibulin-1|
ENSBTAG00000018123	94.1381	199.908	-1.0865	1.0205e-09	3.5648e-08	DOWN	535185	FBLN5	fibulin 5 [Source:HGNC Symbol;Acc:HGNC:3602]	GO:0008150//GO:0009987//GO:0008219//GO:0016265//GO:0006915//GO:0012501	biological_process//cellular process//cell death//death//apoptosis//programmed cell death	--	--	GO:0005509//GO:0005515//GO:0043167//GO:0003674//GO:0043169//GO:0005488//GO:0046872	calcium ion binding//protein binding//ion binding//molecular_function//cation binding//binding//metal ion binding	EGF-like calcium-binding domain|Epidermal growth factor-like domain|Trypsin Inhibitor-like, cysteine rich domain|
ENSBTAG00000009733	75.567	24.6326	1.6172	1.2902e-07	3.4626e-06	UP	513483	FBP1	Fructose-1,6-bisphosphatase 1 [Source:UniProtKB/Swiss-Prot;Acc:Q3SZB7]	GO:0046488//GO:0006650//GO:0006644//GO:0008152//GO:0019637//GO:0005975//GO:0046486//GO:0016310//GO:0046854//GO:0044237//GO:0006796//GO:0006629//GO:0046834//GO:0044255//GO:0009987//GO:0006793//GO:0008150//GO:0030258//GO:0044238//GO:0071704	phosphatidylinositol metabolic process//glycerophospholipid metabolic process//phospholipid metabolic process//metabolic process//organophosphate metabolic process//carbohydrate metabolic process//glycerolipid metabolic process//phosphorylation//phosphatidylinositol phosphorylation//cellular metabolic process//phosphate-containing compound metabolic process//lipid metabolic process//lipid phospho…	GO:0016020//GO:0005575	membrane//cellular_component	GO:0003674//GO:0016788//GO:0019203//GO:0016791//GO:0016787//GO:0042578//GO:0003824//GO:0042132//GO:0050308	molecular_function//hydrolase activity, acting on ester bonds//carbohydrate phosphatase activity//phosphatase activity//hydrolase activity//phosphoric ester hydrolase activity//catalytic activity//fructose 1,6-bisphosphate 1-phosphatase activity//sugar-phosphatase activity	Fructose-1,6-bisphosphatase|Fructose-1,6-bisphosphatase class 1/Sedoheputulose-1,7-bisphosphatase|Inositol monophosphatase|Sedoheptulose-1,7-bisphosphatase|
ENSBTAG00000016194	8.97684	60.4057	-2.7504	1.1099e-10	4.2858e-09	DOWN	513776	FBXO32	F-box only protein 32 [Source:UniProtKB/Swiss-Prot;Acc:Q2KHT6]	GO:0034220//GO:0050789//GO:0034645//GO:0019637//GO:0009141//GO:0009116//GO:0008152//GO:0006139//GO:0006810//GO:0044281//GO:0009152//GO:0046483//GO:0090304//GO:0034654//GO:0019438//GO:0043170//GO:0042451//GO:0044237//GO:0018130//GO:0019693//GO:0009259//GO:0009163//GO:0009205//GO:0009260//GO:0006796//GO:0046128//GO:0009117//GO:0009889//GO:0046034//GO:0006355//GO:0010556//GO:0032774//GO:0046390//GO:…	ion transmembrane transport//regulation of biological process//cellular macromolecule biosynthetic process//organophosphate metabolic process//nucleoside triphosphate metabolic process//nucleoside metabolic process//metabolic process//nucleobase-containing compound metabolic process//transport//small molecule metabolic process//purine ribonucleotide biosynthetic process//heterocycle metabolic pro…	GO:0043234//GO:0000276//GO:0044464//GO:0016020//GO:0005740//GO:0043229//GO:0044444//GO:0031090//GO:0005739//GO:0044425//GO:0005634//GO:0005575//GO:0016469//GO:0005737//GO:0043227//GO:0045263//GO:0043231//GO:0031975//GO:0005743//GO:0044446//GO:0033177//GO:0005622//GO:0044429//GO:0031967//GO:0031966//GO:0016021//GO:0044422//GO:0043226//GO:0005623//GO:0019866//GO:0044424//GO:0044455//GO:0005753//GO:…	protein complex//mitochondrial proton-transporting ATP synthase complex, coupling factor F(o)//cell part//membrane//mitochondrial envelope//intracellular organelle//cytoplasmic part//organelle membrane//mitochondrion//membrane part//nucleus//cellular_component//proton-transporting two-sector ATPase complex//cytoplasm//membrane-bounded organelle//proton-transporting ATP synthase complex, coupling …	GO:0022891//GO:0003674//GO:0015078//GO:0005215//GO:0005515//GO:0015075//GO:0022892//GO:0008324//GO:0015077//GO:0005488//GO:0022857//GO:0022890	substrate-specific transmembrane transporter activity//molecular_function//hydrogen ion transmembrane transporter activity//transporter activity//protein binding//ion transmembrane transporter activity//substrate-specific transporter activity//cation transmembrane transporter activity//monovalent inorganic cation transmembrane transporter activity//binding//transmembrane transporter activity//ino…	F-box domain|
ENSBTAG00000038124	35.7174	9.48996	1.9122	4.7097e-05	0.00087268	UP	782652	FCGR2A		--	--	--	--	--	--	Immunoglobulin subtype|Immunoglobulin-like domain|
ENSBTAG00000014501	510.588	233.082	1.1313	7.822e-26	7.5104e-24	UP	616981	FERMT2	fermitin family member 2 [Source:HGNC Symbol;Acc:HGNC:15767]	GO:0071704//GO:0044238//GO:0008152//GO:0005975//GO:0008150	organic substance metabolic process//primary metabolic process//metabolic process//carbohydrate metabolic process//biological_process	--	--	GO:0008810//GO:0004553//GO:0003824//GO:0003674//GO:0016798//GO:0016787	cellulase activity//hydrolase activity, hydrolyzing O-glycosyl compounds//catalytic activity//molecular_function//hydrolase activity, acting on glycosyl bonds//hydrolase activity	Band 4.1 domain|FERM central domain|FERM, N-terminal|Pleckstrin homology domain|Ubiquitin-related domain|
ENSBTAG00000005198	61.318	22.7759	1.4288	1.3626e-05	0.00028549	UP	281160	FGF1	Fibroblast growth factor 1 Endothelial cell growth factor beta Endothelial cell growth factor alpha [Source:UniProtKB/Swiss-Prot;Acc:P03968]	--	--	--	--	GO:0060090//GO:0008083//GO:0030674//GO:0005515//GO:0051015//GO:0005488//GO:0008092//GO:0005102//GO:0003779//GO:0003674	binding, bridging//growth factor activity//protein binding, bridging//protein binding//actin filament binding//binding//cytoskeletal protein binding//receptor binding//actin binding//molecular_function	Cytokine, IL-1-like|Fibroblast growth factor family|IL-1 family/FGF family|
ENSBTAG00000016177	209.935	79.7982	1.3955	2.5774e-15	1.4462e-13	UP	508090	FGL1	Fibrinogen-like protein 1 [Source:UniProtKB/Swiss-Prot;Acc:Q3SZZ7]	--	--	--	--	--	--	Fibrinogen, alpha/beta/gamma chain, C-terminal globular domain|
ENSBTAG00000009717	185.284	391.44	-1.0791	1.9575e-17	1.2553e-15	DOWN	511711	FGL2	Fibroleukin [Source:UniProtKB/Swiss-Prot;Acc:Q29RY7]	GO:0007017//GO:0022610//GO:0007010//GO:0007155//GO:0006996//GO:0007049//GO:0071840//GO:0016043//GO:0000226//GO:0009987//GO:0008150	microtubule-based process//biological adhesion//cytoskeleton organization//cell adhesion//organelle organization//cell cycle//cellular component organization or biogenesis//cellular component organization//microtubule cytoskeleton organization//cellular process//biological_process	GO:0005622//GO:0044430//GO:0005576//GO:0044446//GO:0005856//GO:0019028//GO:0043228//GO:0044422//GO:0016021//GO:0019012//GO:0044420//GO:0044424//GO:0043226//GO:0031012//GO:0005623//GO:0032991//GO:0031224//GO:0005604//GO:0005578//GO:0043232//GO:0044423//GO:0043229//GO:0044421//GO:0043234//GO:0044464//GO:0016020//GO:0005575//GO:0015630//GO:0044425//GO:0005874	intracellular//cytoskeletal part//extracellular region//intracellular organelle part//cytoskeleton//viral capsid//non-membrane-bounded organelle//organelle part//integral to membrane//virion//extracellular matrix part//intracellular part//organelle//extracellular matrix//cell//macromolecular complex//intrinsic to membrane//basement membrane//proteinaceous extracellular matrix//intracellular non-m…	--	--	Fibrinogen, alpha/beta/gamma chain, C-terminal globular domain|Prefoldin|
ENSBTAG00000007870	64.2153	27.6859	1.2138	8.2859e-05	0.0014701	UP	615718	FKBP14	FK506 binding protein 14 [Source:HGNC Symbol;Acc:HGNC:18625]	GO:0044238//GO:0009987//GO:0044267//GO:0071704//GO:0008150//GO:0044260//GO:0006457//GO:0044237//GO:0019538//GO:0043170//GO:0008152	primary metabolic process//cellular process//cellular protein metabolic process//organic substance metabolic process//biological_process//cellular macromolecule metabolic process//protein folding//cellular metabolic process//protein metabolic process//macromolecule metabolic process//metabolic process	--	--	GO:0005509//GO:0043169//GO:0005488//GO:0046872//GO:0003674//GO:0043167	calcium ion binding//cation binding//binding//metal ion binding//molecular_function//ion binding	EF-hand domain|Peptidyl-prolyl cis-trans isomerase, FKBP-type, domain|
ENSBTAG00000047502	172.032	760.187	-2.1437	5.3184e-87	2.4485e-84	DOWN	535704	FKBP5	FK506 binding protein 5 [Source:HGNC Symbol;Acc:HGNC:3721]	GO:0006457//GO:0044267//GO:0008150//GO:0009987//GO:0008152//GO:0043170//GO:0019538//GO:0044237//GO:0044260//GO:0071704//GO:0044238	protein folding//cellular protein metabolic process//biological_process//cellular process//metabolic process//macromolecule metabolic process//protein metabolic process//cellular metabolic process//cellular macromolecule metabolic process//organic substance metabolic process//primary metabolic process	--	--	GO:0005515//GO:0003674//GO:0005488	protein binding//molecular_function//binding	Peptidyl-prolyl cis-trans isomerase, FKBP-type, domain|Tetratricopeptide TPR1|Tetratricopeptide repeat|Tetratricopeptide repeat-containing domain|
ENSBTAG00000011190	895.69	2315.96	-1.3705	7.1148e-139	6.0832e-136	DOWN	281165	FLNA	filamin-A [Source:RefSeq peptide;Acc:NP_001193443]	GO:0008150//GO:0006810//GO:0051234//GO:0051179	biological_process//transport//establishment of localization//localization	GO:0044425//GO:0005575//GO:0016020//GO:0031224//GO:0016021	membrane part//cellular_component//membrane//intrinsic to membrane//integral to membrane	GO:0005515//GO:0003674//GO:0005488	protein binding//molecular_function//binding	Calponin homology domain|Filamin/ABP280 repeat|Filamin/ABP280 repeat-like|Immunoglobulin E-set|
ENSBTAG00000006253	60.0356	125.35	-1.0621	2.094e-06	4.9341e-05	DOWN	528415	FLNC	filamin-C [Source:RefSeq peptide;Acc:NP_001193919]	GO:0006810//GO:0051179//GO:0051234//GO:0008150	transport//localization//establishment of localization//biological_process	GO:0016020//GO:0016021//GO:0044425//GO:0005575//GO:0031224	membrane//integral to membrane//membrane part//cellular_component//intrinsic to membrane	GO:0003674//GO:0005488//GO:0005515	molecular_function//binding//protein binding	Calponin homology domain|Filamin/ABP280 repeat|Filamin/ABP280 repeat-like|Immunoglobulin E-set|
ENSBTAG00000016593	76.0894	35.4429	1.1022	7.0664e-05	0.0012612	UP	540105	FMNL3	formin like 3 [Source:HGNC Symbol;Acc:HGNC:23698]	GO:0019222//GO:0030029//GO:0048518//GO:0048522//GO:0031323//GO:0050794//GO:0009893//GO:0007010//GO:0050896//GO:0006996//GO:0044248//GO:0009056//GO:0030036//GO:0065007//GO:0009987//GO:0006955//GO:0031325//GO:0008150//GO:0031329//GO:0010506//GO:0016043//GO:0031331//GO:0044237//GO:0071840//GO:0009896//GO:0009894//GO:0006914//GO:0002376//GO:0050789//GO:0010508//GO:0008152	regulation of metabolic process//actin filament-based process//positive regulation of biological process//positive regulation of cellular process//regulation of cellular metabolic process//regulation of cellular process//positive regulation of metabolic process//cytoskeleton organization//response to stimulus//organelle organization//cellular catabolic process//catabolic process//actin cytoskelet…	GO:0005576//GO:0005575	extracellular region//cellular_component	GO:0008083//GO:0005136//GO:0005126//GO:0005102//GO:0008092//GO:0005488//GO:0003779//GO:0017048//GO:0031267//GO:0019899//GO:0051020//GO:0005515//GO:0017016//GO:0003674//GO:0070851	growth factor activity//interleukin-4 receptor binding//cytokine receptor binding//receptor binding//cytoskeletal protein binding//binding//actin binding//Rho GTPase binding//small GTPase binding//enzyme binding//GTPase binding//protein binding//Ras GTPase binding//molecular_function//growth factor receptor binding	Armadillo-type fold|Formin, FH2 domain|Formin, FH3 domain|Formin, GTPase-binding domain|
ENSBTAG00000003938	1.61488	31.7707	-4.2982	2.0438e-08	6.0656e-07	DOWN	783891	FNDC1	fibronectin type III domain containing 1 [Source:HGNC Symbol;Acc:HGNC:21184]	GO:0071840//GO:0006996//GO:0007010//GO:0016043//GO:0008150//GO:0009987	cellular component organization or biogenesis//organelle organization//cytoskeleton organization//cellular component organization//biological_process//cellular process	--	--	GO:0003674//GO:0005488//GO:0008092//GO:0003779//GO:0005515	molecular_function//binding//cytoskeletal protein binding//actin binding//protein binding	Fibronectin, type III|
ENSBTAG00000004322	345.87	61.0246	2.5028	2.3681e-50	4.5719e-48	UP	280795	FOS	Proto-oncogene c-Fos [Source:UniProtKB/Swiss-Prot;Acc:O77628]	GO:0065007//GO:0034645//GO:0008152//GO:0031326//GO:0050789//GO:0046483//GO:0009058//GO:0034654//GO:0019438//GO:0090304//GO:0010468//GO:2001141//GO:0006139//GO:0044249//GO:0080090//GO:0043170//GO:0050794//GO:0006351//GO:0044237//GO:0018130//GO:0031323//GO:0009889//GO:0010467//GO:0032774//GO:0010556//GO:0016070//GO:0034641//GO:0006355//GO:0044271//GO:2000112//GO:0051171//GO:0006725//GO:0044260//GO:…	biological regulation//cellular macromolecule biosynthetic process//metabolic process//regulation of cellular biosynthetic process//regulation of biological process//heterocycle metabolic process//biosynthetic process//nucleobase-containing compound biosynthetic process//aromatic compound biosynthetic process//nucleic acid metabolic process//regulation of gene expression//regulation of RNA biosyn…	GO:0044464//GO:0016020//GO:0005622//GO:0043229//GO:0016021//GO:0005623//GO:0044425//GO:0005634//GO:0043226//GO:0044424//GO:0005575//GO:0043227//GO:0031224//GO:0043231	cell part//membrane//intracellular//intracellular organelle//integral to membrane//cell//membrane part//nucleus//organelle//intracellular part//cellular_component//membrane-bounded organelle//intrinsic to membrane//intracellular membrane-bounded organelle	GO:0043565//GO:0001071//GO:0003674//GO:0003700//GO:0005488//GO:0003676//GO:0097159//GO:0003677	sequence-specific DNA binding//nucleic acid binding transcription factor activity//molecular_function//sequence-specific DNA binding transcription factor activity//binding//nucleic acid binding//organic cyclic compound binding//DNA binding	Basic-leucine zipper domain|Fos transforming protein|Transcription factor, Skn-1-like, DNA-binding domain|
ENSBTAG00000008182	59.3707	6.51919	3.187	2.9868e-12	1.3112e-10	UP	540819	FOSB	FosB proto-oncogene, AP-1 transcription factor subunit [Source:HGNC Symbol;Acc:HGNC:3797]	GO:0034641//GO:0044271//GO:0006355//GO:0051649//GO:0010556//GO:0016070//GO:0032774//GO:0010506//GO:0010467//GO:0071702//GO:0006952//GO:0007049//GO:0033036//GO:0051234//GO:0002526//GO:0009889//GO:0031331//GO:0031323//GO:0044238//GO:0009987//GO:0009059//GO:0031325//GO:0019222//GO:0051252//GO:0071704//GO:0006950//GO:0008150//GO:0019219//GO:0044260//GO:0031329//GO:0034613//GO:0006807//GO:0006725//GO:…	cellular nitrogen compound metabolic process//cellular nitrogen compound biosynthetic process//regulation of transcription, DNA-dependent//establishment of localization in cell//regulation of macromolecule biosynthetic process//RNA metabolic process//RNA biosynthetic process//regulation of autophagy//gene expression//organic substance transport//defense response//cell cycle//macromolecule localiz…	GO:0005575//GO:0044424//GO:0043226//GO:0019898//GO:0005623//GO:0005634//GO:0044425//GO:0043231//GO:0031224//GO:0005737//GO:0043227//GO:0005622//GO:0043229//GO:0005576//GO:0044464//GO:0016020//GO:0016021	cellular_component//intracellular part//organelle//extrinsic to membrane//cell//nucleus//membrane part//intracellular membrane-bounded organelle//intrinsic to membrane//cytoplasm//membrane-bounded organelle//intracellular//intracellular organelle//extracellular region//cell part//membrane//integral to membrane	GO:0008565//GO:0003676//GO:0005515//GO:0003677//GO:0097159//GO:0003674//GO:0001071//GO:0043565//GO:0008092//GO:0005488//GO:0003700//GO:0005215//GO:0022892	protein transporter activity//nucleic acid binding//protein binding//DNA binding//organic cyclic compound binding//molecular_function//nucleic acid binding transcription factor activity//sequence-specific DNA binding//cytoskeletal protein binding//binding//sequence-specific DNA binding transcription factor activity//transporter activity//substrate-specific transporter activity	Basic-leucine zipper domain|Fos transforming protein|Transcription factor, Skn-1-like, DNA-binding domain|
ENSBTAG00000011765	174.122	429.854	-1.3037	2.8937e-25	2.706e-23	DOWN	338472	GABARAPL1	Gamma-aminobutyric acid receptor-associated protein-like 1 [Source:UniProtKB/Swiss-Prot;Acc:Q8HYB6]	GO:0031667//GO:0008152//GO:0051716//GO:0006914//GO:0031669//GO:0007154//GO:0033554//GO:0009605//GO:0071840//GO:0009991//GO:0044237//GO:0070925//GO:0031668//GO:0016043//GO:0071496//GO:0008150//GO:0006950//GO:0044085//GO:0009987//GO:0009056//GO:0022607//GO:0044248//GO:0016236//GO:0042594//GO:0006996//GO:0050896//GO:0009267//GO:0000045//GO:0007033	response to nutrient levels//metabolic process//cellular response to stimulus//autophagy//cellular response to nutrient levels//cell communication//cellular response to stress//response to external stimulus//cellular component organization or biogenesis//response to extracellular stimulus//cellular metabolic process//organelle assembly//cellular response to extracellular stimulus//cellular compon…	GO:0044464//GO:0005575//GO:0005737//GO:0005622//GO:0005623//GO:0044424	cell part//cellular_component//cytoplasm//intracellular//cell//intracellular part	GO:0016894//GO:0003674//GO:0016788//GO:0003723//GO:0097159//GO:0016787//GO:0004521//GO:0016892//GO:0004540//GO:0005488//GO:0003824//GO:0003676//GO:0004518//GO:0004519//GO:0033897	endonuclease activity, active with either ribo- or deoxyribonucleic acids and producing 3'-phosphomonoesters//molecular_function//hydrolase activity, acting on ester bonds//RNA binding//organic cyclic compound binding//hydrolase activity//endoribonuclease activity//endoribonuclease activity, producing 3'-phosphomonoesters//ribonuclease activity//binding//catalytic activity//nucleic acid binding//…	Autophagy protein Atg8 ubiquitin like|Ubiquitin-like protein Atg12|Ubiquitin-related domain|
ENSBTAG00000025462	13.964	71.1747	-2.3497	1.5199e-10	5.8185e-09	DOWN	618405	GADD45B	Growth arrest and DNA damage-inducible protein GADD45 beta [Source:UniProtKB/Swiss-Prot;Acc:Q5E9A5]	--	--	--	--	--	--	50S ribosomal protein L30e-like|Ribosomal protein L7Ae/L30e/S12e/Gadd45|
ENSBTAG00000008240	26.693	282.801	-3.4053	7.1547e-54	1.4938e-51	DOWN	618078	GALNT15	polypeptide N-acetylgalactosaminyltransferase 15 [Source:HGNC Symbol;Acc:HGNC:21531]	--	--	--	--	--	--	Glycosyltransferase 2-like|Nucleotide-diphospho-sugar transferases|Ricin B lectin domain|
ENSBTAG00000009998	616.837	183.445	1.7495	3.56e-57	8.1948e-55	UP	526331	GALNT16	polypeptide N-acetylgalactosaminyltransferase 16 [Source:HGNC Symbol;Acc:HGNC:23233]	GO:0055114//GO:0008152//GO:0008150	oxidation-reduction process//metabolic process//biological_process	--	--	GO:0005488//GO:0016491//GO:0003824//GO:0051536//GO:0003674//GO:0051540//GO:0051537	binding//oxidoreductase activity//catalytic activity//iron-sulfur cluster binding//molecular_function//metal cluster binding//2 iron, 2 sulfur cluster binding	Glycosyltransferase 2-like|Nucleotide-diphospho-sugar transferases|Ricin B lectin domain|
ENSBTAG00000046803	21.9909	77.6526	-1.8201	1.4894e-08	4.5173e-07	DOWN	540336	GAS1	growth arrest specific 1 [Source:HGNC Symbol;Acc:HGNC:4165]	--	--	--	--	--	--	GDNF/GAS1|
ENSBTAG00000012504	82.549	36.6395	1.1719	1.4067e-05	0.00029334	UP	518935	GAS2L1	growth arrest specific 2 like 1 [Source:HGNC Symbol;Acc:HGNC:16955]	GO:0008150//GO:0007050//GO:0009987//GO:0048519//GO:0022402//GO:0050789//GO:0051726//GO:0007049//GO:0045786//GO:0050794//GO:0065007//GO:0048523	biological_process//cell cycle arrest//cellular process//negative regulation of biological process//cell cycle process//regulation of biological process//regulation of cell cycle//cell cycle//negative regulation of cell cycle//regulation of cellular process//biological regulation//negative regulation of cellular process	--	--	GO:0005515//GO:0003674//GO:0005488	protein binding//molecular_function//binding	Calponin homology domain|Growth-arrest-specific protein 2 domain|
ENSBTAG00000019964	183.384	441.407	-1.2672	7.9077e-25	7.2072e-23	DOWN	504526	GAS6	growth arrest specific 6 [Source:HGNC Symbol;Acc:HGNC:4168]	--	--	GO:0005576//GO:0005575	extracellular region//cellular_component	GO:0043169//GO:0046872//GO:0005488//GO:0005515//GO:0005509//GO:0043167//GO:0003674	cation binding//metal ion binding//binding//protein binding//calcium ion binding//ion binding//molecular_function	Concanavalin A-like lectin/glucanases superfamily|EGF-like calcium-binding domain|Epidermal growth factor-like domain|Gamma-carboxyglutamic acid-rich (GLA) domain|Laminin G domain|
ENSBTAG00000008124	31.7752	8.99483	1.8207	0.00020282	0.0032748	UP	505987	GK	Glycerol kinase [Source:UniProtKB/Swiss-Prot;Acc:Q0IID9]	GO:0008152//GO:0005975//GO:0008150//GO:0071704//GO:0044238	metabolic process//carbohydrate metabolic process//biological_process//organic substance metabolic process//primary metabolic process	--	--	GO:0016740//GO:0003674//GO:0016773//GO:0016772//GO:0003824	transferase activity//molecular_function//phosphotransferase activity, alcohol group as acceptor//transferase activity, transferring phosphorus-containing groups//catalytic activity	Carbohydrate kinase, FGGY, C-terminal|Carbohydrate kinase, FGGY, N-terminal|Glycerol kinase|
ENSBTAG00000001405	48.7314	169.705	-1.8001	9.8041e-17	6.008e-15	DOWN	281195	GLCE	D-glucuronyl C5-epimerase [Source:UniProtKB/Swiss-Prot;Acc:O18756]	GO:0006024//GO:0009416//GO:0050896//GO:0043170//GO:0006022//GO:0009058//GO:0009405//GO:0009628//GO:0008152//GO:0071704//GO:0008150//GO:0051704//GO:0009059//GO:0006807//GO:0006023//GO:0009314//GO:0030203	glycosaminoglycan biosynthetic process//response to light stimulus//response to stimulus//macromolecule metabolic process//aminoglycan metabolic process//biosynthetic process//pathogenesis//response to abiotic stimulus//metabolic process//organic substance metabolic process//biological_process//multi-organism process//macromolecule biosynthetic process//nitrogen compound metabolic process//aminog…	GO:0016021//GO:0016020//GO:0005576//GO:0031224//GO:0005575//GO:0044425	integral to membrane//membrane//extracellular region//intrinsic to membrane//cellular_component//membrane part	GO:0005102//GO:0005488//GO:0016857//GO:0016854//GO:0005179//GO:0003674//GO:0004175//GO:0008233//GO:0016787//GO:0016853//GO:0070011//GO:0005515//GO:0004197//GO:0008234//GO:0003824	receptor binding//binding//racemase and epimerase activity, acting on carbohydrates and derivatives//racemase and epimerase activity//hormone activity//molecular_function//endopeptidase activity//peptidase activity//hydrolase activity//isomerase activity//peptidase activity, acting on L-amino acid peptides//protein binding//cysteine-type endopeptidase activity//cysteine-type peptidase activity//c…	D-glucuronyl C5-epimerase|
ENSBTAG00000021192	105.442	225.16	-1.0945	7.0236e-11	2.7415e-09	DOWN	506401	GLTSCR2	glioma tumor suppressor candidate region gene 2 [Source:HGNC Symbol;Acc:HGNC:4333]	--	--	--	--	--	--	P60-like|Tumour suppressor protein Gltscr2|
ENSBTAG00000013631	480.855	1135.08	-1.2391	4.3686e-59	1.1368e-56	DOWN	281199	GLUL	Glutamine synthetase [Source:UniProtKB/Swiss-Prot;Acc:P15103]	GO:0008152//GO:0009084//GO:0044283//GO:0022402//GO:0046483//GO:0090304//GO:0006139//GO:0044281//GO:0043170//GO:0035825//GO:0044237//GO:0046394//GO:0007127//GO:0051321//GO:0043436//GO:0006541//GO:0008150//GO:0009987//GO:0006259//GO:0009058//GO:0044249//GO:0007126//GO:0006520//GO:0008652//GO:0019752//GO:0000003//GO:0006310//GO:0007049//GO:0009064//GO:0006542//GO:0034641//GO:0016053//GO:0006807//GO:…	metabolic process//glutamine family amino acid biosynthetic process//small molecule biosynthetic process//cell cycle process//heterocycle metabolic process//nucleic acid metabolic process//nucleobase-containing compound metabolic process//small molecule metabolic process//macromolecule metabolic process//reciprocal DNA recombination//cellular metabolic process//carboxylic acid biosynthetic proces…	--	--	GO:0016879//GO:0003674//GO:0016874//GO:0097159//GO:0005488//GO:0003824//GO:0004356//GO:0003676//GO:0016880//GO:0016211//GO:0003677	ligase activity, forming carbon-nitrogen bonds//molecular_function//ligase activity//organic cyclic compound binding//binding//catalytic activity//glutamate-ammonia ligase activity//nucleic acid binding//acid-ammonia (or amide) ligase activity//ammonia ligase activity//DNA binding	Glutamine synthetase, beta-Grasp|Glutamine synthetase, catalytic domain|
ENSBTAG00000005390	23.9382	61.726	-1.3666	4.4411e-05	0.00082804	DOWN	514407	GMFG	Glia maturation factor gamma [Source:UniProtKB/Swiss-Prot;Acc:Q56JZ9]	GO:0006139//GO:0046483//GO:0090304//GO:0034470//GO:0008152//GO:0044237//GO:0071840//GO:0043170//GO:0006396//GO:0034641//GO:0034660//GO:0016070//GO:0006364//GO:0010467//GO:0042254//GO:0022613//GO:0044238//GO:0009987//GO:0044085//GO:0071704//GO:0016072//GO:0008150//GO:0044260//GO:0006807//GO:0006725	nucleobase-containing compound metabolic process//heterocycle metabolic process//nucleic acid metabolic process//ncRNA processing//metabolic process//cellular metabolic process//cellular component organization or biogenesis//macromolecule metabolic process//RNA processing//cellular nitrogen compound metabolic process//ncRNA metabolic process//RNA metabolic process//rRNA processing//gene expressio…	GO:0005622//GO:0044464//GO:0005575//GO:0044424//GO:0005623//GO:0005737	intracellular//cell part//cellular_component//intracellular part//cell//cytoplasm	GO:0003674//GO:0008168//GO:0008092//GO:0005488//GO:0016740//GO:0003779//GO:0005515//GO:0003824//GO:0016741	molecular_function//methyltransferase activity//cytoskeletal protein binding//binding//transferase activity//actin binding//protein binding//catalytic activity//transferase activity, transferring one-carbon groups	Actin-depolymerising factor homology domain|Glia maturation factor beta|
ENSBTAG00000015996	431.458	167.972	1.361	8.8897e-29	9.7923e-27	UP	518114	GPC1	Glypican-1 Secreted glypican-1 [Source:UniProtKB/Swiss-Prot;Acc:G3X745]	--	--	GO:0044421//GO:0016020//GO:0005575//GO:0005576//GO:0031012//GO:0005578	extracellular region part//membrane//cellular_component//extracellular region//extracellular matrix//proteinaceous extracellular matrix	GO:0043394//GO:0003674//GO:0043167//GO:0005515//GO:0043168//GO:0005488//GO:0043395//GO:0001948	proteoglycan binding//molecular_function//ion binding//protein binding//anion binding//binding//heparan sulfate proteoglycan binding//glycoprotein binding	Glypican|
ENSBTAG00000020406	28.8779	87.8853	-1.6057	3.6637e-08	1.0644e-06	DOWN	615239	GPC3	glypican 3 [Source:HGNC Symbol;Acc:HGNC:4451]	--	--	GO:0031012//GO:0005578//GO:0005576//GO:0005575//GO:0044421//GO:0016020	extracellular matrix//proteinaceous extracellular matrix//extracellular region//cellular_component//extracellular region part//membrane	GO:0001948//GO:0005488//GO:0043395//GO:0043168//GO:0005515//GO:0043167//GO:0043394//GO:0003674	glycoprotein binding//binding//heparan sulfate proteoglycan binding//anion binding//protein binding//ion binding//proteoglycan binding//molecular_function	Glypican|
ENSBTAG00000000604	77.1819	270.753	-1.8106	5.8954e-26	5.7529e-24	DOWN	509600	GPNMB	glycoprotein nmb [Source:HGNC Symbol;Acc:HGNC:4462]	--	--	--	--	--	--	PKD domain|PKD/Chitinase domain|
ENSBTAG00000002915	39.6596	9.655	2.0383	7.8545e-06	0.0001693	UP	517696	GPR63	G protein-coupled receptor 63 [Source:HGNC Symbol;Acc:HGNC:13302]	GO:0009987//GO:0007165//GO:0007166//GO:0008150//GO:0023052//GO:0007186//GO:0050794//GO:0050896//GO:0007154//GO:0050789//GO:0051716//GO:0065007	cellular process//signal transduction//cell surface receptor linked signaling pathway//biological_process//signaling//G-protein coupled receptor signaling pathway//regulation of cellular process//response to stimulus//cell communication//regulation of biological process//cellular response to stimulus//biological regulation	GO:0031224//GO:0005575//GO:0044425//GO:0016021//GO:0016020	intrinsic to membrane//cellular_component//membrane part//integral to membrane//membrane	GO:0038023//GO:0004872//GO:0004930//GO:0004871//GO:0060089//GO:0003674//GO:0004888	signaling receptor activity//receptor activity//G-protein coupled receptor activity//signal transducer activity//molecular transducer activity//molecular_function//transmembrane signaling receptor activity	7TM GPCR, olfactory receptor/chemoreceptor Srsx|G protein-coupled receptor, rhodopsin-like|GPCR, rhodopsin-like, 7TM|
ENSBTAG00000002980	227.176	95.1472	1.2556	2.9943e-14	1.5318e-12	UP	618400	GPT2	glutamic--pyruvic transaminase 2 [Source:HGNC Symbol;Acc:HGNC:18062]	GO:0008150//GO:0009058//GO:0008152	biological_process//biosynthetic process//metabolic process	--	--	GO:0043168//GO:0048037//GO:0030170//GO:0043167//GO:0003674//GO:0005488	anion binding//cofactor binding//pyridoxal phosphate binding//ion binding//molecular_function//binding	Aminotransferase, class I/classII|Pyridoxal phosphate-dependent transferase|
ENSBTAG00000043553	397.403	1146.84	-1.529	4.7877e-82	1.9537e-79	DOWN	281210	GPX3	glutathione peroxidase 3 precursor [Source:RefSeq peptide;Acc:NP_776502]	GO:0006950//GO:0008150//GO:0008152//GO:0055114//GO:0050896//GO:0006979	response to stress//biological_process//metabolic process//oxidation-reduction process//response to stimulus//response to oxidative stress	--	--	GO:0004602//GO:0004601//GO:0003674//GO:0016209//GO:0016684//GO:0003824//GO:0016491	glutathione peroxidase activity//peroxidase activity//molecular_function//antioxidant activity//oxidoreductase activity, acting on peroxide as acceptor//catalytic activity//oxidoreductase activity	Glutathione peroxidase|Thioredoxin-like fold|
ENSBTAG00000004796	109.242	13.5335	3.0129	2.7881e-20	2.2053e-18	UP	615323	GRP	Gastrin-releasing peptide Neuromedin-C [Source:UniProtKB/Swiss-Prot;Acc:Q863C3]	GO:0050896//GO:0050794//GO:0051716//GO:0065007//GO:0050789//GO:0007154//GO:0007166//GO:0008150//GO:0007165//GO:0009987//GO:0007186//GO:0023052//GO:0007218	response to stimulus//regulation of cellular process//cellular response to stimulus//biological regulation//regulation of biological process//cell communication//cell surface receptor linked signaling pathway//biological_process//signal transduction//cellular process//G-protein coupled receptor signaling pathway//signaling//neuropeptide signaling pathway	--	--	--	--	Bombesin/neuromedin-B/ranatensin peptide family|
ENSBTAG00000019915	4476.88	9806.47	-1.1312	0	0	DOWN	535077	GSN		--	--	--	--	--	--	Gelsolin-like domain|Villin/Gelsolin|
ENSBTAG00000003577	207.18	100.47	1.0441	3.3364e-10	1.2351e-08	UP	532337	GSPT1	eukaryotic peptide chain release factor GTP-binding subunit ERF3A [Source:RefSeq peptide;Acc:NP_001091540]	GO:0050789//GO:0065007//GO:0051716//GO:0007154//GO:0007010//GO:0050896//GO:0006996//GO:0050794//GO:0071840//GO:0007186//GO:0016043//GO:0023052//GO:0009987//GO:0007165//GO:0008150//GO:0007166	regulation of biological process//biological regulation//cellular response to stimulus//cell communication//cytoskeleton organization//response to stimulus//organelle organization//regulation of cellular process//cellular component organization or biogenesis//G-protein coupled receptor signaling pathway//cellular component organization//signaling//cellular process//signal transduction//biological…	--	--	GO:0031683//GO:0035639//GO:0001883//GO:0017111//GO:0003674//GO:0032553//GO:0043167//GO:0003779//GO:0032549//GO:0032555//GO:0060089//GO:0005525//GO:0032550//GO:0008092//GO:0000166//GO:0005488//GO:0016462//GO:0016817//GO:0003824//GO:0004871//GO:0005515//GO:0019001//GO:0001882//GO:0043168//GO:0032403//GO:0016818//GO:0017076//GO:0003924//GO:0032561//GO:0097159//GO:0016787	G-protein beta/gamma-subunit complex binding//purine ribonucleoside triphosphate binding//purine nucleoside binding//nucleoside-triphosphatase activity//molecular_function//ribonucleotide binding//ion binding//actin binding//ribonucleoside binding//purine ribonucleotide binding//molecular transducer activity//GTP binding//purine ribonucleoside binding//cytoskeletal protein binding//nucleotide bin…	Ataxin-2, C-terminal|Elongation factor, GTP-binding domain|P-loop containing nucleoside triphosphate hydrolase|Translation elongation factor EF1A/initiation factor IF2gamma, C-terminal|Translation elongation factor EFTu/EF1A, C-terminal|Translation elongation factor EFTu/EF1A, domain 2|Translation protein, beta-barrel domain|
ENSBTAG00000038439	32.6301	229.698	-2.8155	3.7298e-37	5.4007e-35	DOWN	617975	H1F0	Histone H1.0 Histone H1.0, N-terminally processed [Source:UniProtKB/Swiss-Prot;Acc:Q0IIJ2]	GO:0034622//GO:0043170//GO:0006334//GO:0031497//GO:0071840//GO:0044237//GO:0008152//GO:0046483//GO:0090304//GO:0006139//GO:0071103//GO:0065003//GO:0008150//GO:0009987//GO:0044085//GO:0016043//GO:0006323//GO:0051276//GO:0006996//GO:0043933//GO:0065004//GO:0006259//GO:0022607//GO:0034728//GO:0006325//GO:0071824//GO:0044260//GO:0006807//GO:0006725//GO:0071704//GO:0044238//GO:0034641//GO:0006333	cellular macromolecular complex assembly//macromolecule metabolic process//nucleosome assembly//chromatin assembly//cellular component organization or biogenesis//cellular metabolic process//metabolic process//heterocycle metabolic process//nucleic acid metabolic process//nucleobase-containing compound metabolic process//DNA conformation change//macromolecular complex assembly//biological_process…	GO:0000785//GO:0044464//GO:0005694//GO:0043232//GO:0043229//GO:0043227//GO:0043231//GO:0005634//GO:0005575//GO:0000786//GO:0043228//GO:0044422//GO:0044427//GO:0044446//GO:0005622//GO:0032991//GO:0005623//GO:0032993//GO:0043226//GO:0044424	chromatin//cell part//chromosome//intracellular non-membrane-bounded organelle//intracellular organelle//membrane-bounded organelle//intracellular membrane-bounded organelle//nucleus//cellular_component//nucleosome//non-membrane-bounded organelle//organelle part//chromosomal part//intracellular organelle part//intracellular//macromolecular complex//cell//protein-DNA complex//organelle//intracellu…	GO:0003674//GO:0097159//GO:0005488//GO:0003677//GO:0003676	molecular_function//organic cyclic compound binding//binding//DNA binding//nucleic acid binding	Histone H5|Linker histone H1/H5, domain H15|
ENSBTAG00000040116	62.4579	239.518	-1.9392	2.8101e-25	2.6417e-23	DOWN	511901	H1FX	H1 histone family member X [Source:HGNC Symbol;Acc:HGNC:4722]	GO:0034728//GO:0006325//GO:0022607//GO:0006259//GO:0065004//GO:0043933//GO:0051276//GO:0006996//GO:0034641//GO:0006333//GO:0044238//GO:0071704//GO:0044260//GO:0006807//GO:0006725//GO:0071824//GO:0006139//GO:0071103//GO:0090304//GO:0046483//GO:0008152//GO:0044237//GO:0071840//GO:0006334//GO:0031497//GO:0043170//GO:0034622//GO:0006323//GO:0016043//GO:0009987//GO:0044085//GO:0008150//GO:0065003	nucleosome organization//chromatin organization//cellular component assembly//DNA metabolic process//protein-DNA complex assembly//macromolecular complex subunit organization//chromosome organization//organelle organization//cellular nitrogen compound metabolic process//chromatin assembly or disassembly//primary metabolic process//organic substance metabolic process//cellular macromolecule metabo…	GO:0005622//GO:0044446//GO:0044427//GO:0043228//GO:0044422//GO:0000786//GO:0044424//GO:0032993//GO:0043226//GO:0005623//GO:0032991//GO:0043229//GO:0043232//GO:0005694//GO:0044464//GO:0000785//GO:0005575//GO:0005634//GO:0043231//GO:0043227	intracellular//intracellular organelle part//chromosomal part//non-membrane-bounded organelle//organelle part//nucleosome//intracellular part//protein-DNA complex//organelle//cell//macromolecular complex//intracellular organelle//intracellular non-membrane-bounded organelle//chromosome//cell part//chromatin//cellular_component//nucleus//intracellular membrane-bounded organelle//membrane-bounded o…	GO:0005488//GO:0003676//GO:0003677//GO:0003674//GO:0097159	binding//nucleic acid binding//DNA binding//molecular_function//organic cyclic compound binding	Histone H5|Linker histone H1/H5, domain H15|
ENSBTAG00000024909	230.501	717.854	-1.6389	1.8116e-57	4.2243e-55	DOWN	100847490	H3F3B	Histone H3.3 [Source:UniProtKB/Swiss-Prot;Acc:Q5E9F8]	--	--	GO:0005575//GO:0044464//GO:0005623//GO:0005622	cellular_component//cell part//cell//intracellular	GO:0097159//GO:0003674//GO:0043565//GO:0003676//GO:0003677//GO:0005488	organic cyclic compound binding//molecular_function//sequence-specific DNA binding//nucleic acid binding//DNA binding//binding	Histone H3/CENP-A|Histone core|Histone-fold|
ENSBTAG00000019892	46.7841	12.3369	1.923	2.9403e-06	6.7425e-05	UP	281220	HAS2	hyaluronan synthase 2 [Source:HGNC Symbol;Acc:HGNC:4819]	--	--	--	--	GO:0003824//GO:0005516//GO:0005488//GO:0016757//GO:0005515//GO:0016740//GO:0003674	catalytic activity//calmodulin binding//binding//transferase activity, transferring glycosyl groups//protein binding//transferase activity//molecular_function	Glycosyltransferase 2-like|Nucleotide-diphospho-sugar transferases|
ENSBTAG00000007932	51.1538	18.2372	1.488	4.2646e-05	0.00079928	UP	280814	HCK	HCK proto-oncogene, Src family tyrosine kinase [Source:HGNC Symbol;Acc:HGNC:4840]	GO:0016310//GO:0043412//GO:0008152//GO:0019538//GO:0044237//GO:0043170//GO:0006468//GO:0006464//GO:0006796//GO:0044267//GO:0071704//GO:0006793//GO:0008150//GO:0044238//GO:0009987//GO:0044260	phosphorylation//macromolecule modification//metabolic process//protein metabolic process//cellular metabolic process//macromolecule metabolic process//protein phosphorylation//protein modification process//phosphate-containing compound metabolic process//cellular protein metabolic process//organic substance metabolic process//phosphorus metabolic process//biological_process//primary metabolic pr…	--	--	GO:0032553//GO:0043167//GO:0016773//GO:0003674//GO:0035639//GO:0001883//GO:0016740//GO:0000166//GO:0005488//GO:0004672//GO:0032550//GO:0032549//GO:0032555//GO:0001882//GO:0043168//GO:0016301//GO:0005515//GO:0003824//GO:0097159//GO:0017076//GO:0032559//GO:0030554//GO:0016772//GO:0005524	ribonucleotide binding//ion binding//phosphotransferase activity, alcohol group as acceptor//molecular_function//purine ribonucleoside triphosphate binding//purine nucleoside binding//transferase activity//nucleotide binding//binding//protein kinase activity//purine ribonucleoside binding//ribonucleoside binding//purine ribonucleotide binding//nucleoside binding//anion binding//kinase activity//p…	Protein kinase domain|Protein kinase-like domain|SH2 domain|SH3 domain|Serine-threonine/tyrosine-protein kinase catalytic domain|Serine/threonine/dual specificity protein kinase, catalytic domain|Tyrosine-protein kinase, catalytic domain|Variant SH3 domain|
ENSBTAG00000001009	38.9946	80.2521	-1.0413	0.00018896	0.0030648	DOWN	508445	HCLS1	hematopoietic cell-specific Lyn substrate 1 [Source:HGNC Symbol;Acc:HGNC:4844]	GO:0044249//GO:0019318//GO:0046365//GO:0009108//GO:0006520//GO:0043604//GO:0044237//GO:0008652//GO:0019752//GO:0006767//GO:0006007//GO:0005996//GO:0044283//GO:0009110//GO:0009056//GO:0005975//GO:0008152//GO:0006575//GO:0015939//GO:0042364//GO:0044281//GO:0009058//GO:0006807//GO:0006091//GO:0016052//GO:0044238//GO:0006732//GO:0006082//GO:0051188//GO:0009987//GO:0006006//GO:0071704//GO:0043436//GO:…	cellular biosynthetic process//hexose metabolic process//monosaccharide catabolic process//coenzyme biosynthetic process//cellular amino acid metabolic process//amide biosynthetic process//cellular metabolic process//cellular amino acid biosynthetic process//carboxylic acid metabolic process//water-soluble vitamin metabolic process//glucose catabolic process//monosaccharide metabolic process//sma…	--	--	GO:0005488//GO:0016740//GO:0016773//GO:0046872//GO:0003674//GO:0043167//GO:0016741//GO:0016772//GO:0043169//GO:0016742//GO:0003864//GO:0004743//GO:0003824//GO:0000287//GO:0031420//GO:0005515//GO:0016301//GO:0030955	binding//transferase activity//phosphotransferase activity, alcohol group as acceptor//metal ion binding//molecular_function//ion binding//transferase activity, transferring one-carbon groups//transferase activity, transferring phosphorus-containing groups//cation binding//hydroxymethyl-, formyl- and related transferase activity//3-methyl-2-oxobutanoate hydroxymethyltransferase activity//pyruvate…	Hs1/Cortactin|SH3 domain|Variant SH3 domain|
ENSBTAG00000005868	36.7148	89.2882	-1.2821	3.009e-06	6.8912e-05	DOWN	101905711	HEBP1	Heme-binding protein 1 [Source:UniProtKB/Swiss-Prot;Acc:Q148C9]	--	--	--	--	--	--	Regulatory factor, effector binding domain|SOUL haem-binding protein|
ENSBTAG00000000919	4.17969	21.9507	-2.3928	0.00032441	0.0049827	DOWN	538619	HEY2	hes related family bHLH transcription factor with YRPW motif 2 [Source:HGNC Symbol;Acc:HGNC:4881]	GO:0043170//GO:0044249//GO:0080090//GO:0006351//GO:0050794//GO:0044237//GO:0018130//GO:0031326//GO:0050789//GO:0034645//GO:0065007//GO:0008152//GO:0010468//GO:2001141//GO:0006139//GO:0046483//GO:0090304//GO:0009058//GO:0034654//GO:0019438//GO:0044260//GO:0006807//GO:0006725//GO:0060255//GO:0051171//GO:2000112//GO:0044238//GO:0009987//GO:0009059//GO:0019222//GO:0071704//GO:0051252//GO:0008150//GO:…	macromolecule metabolic process//cellular biosynthetic process//regulation of primary metabolic process//transcription, DNA-dependent//regulation of cellular process//cellular metabolic process//heterocycle biosynthetic process//regulation of cellular biosynthetic process//regulation of biological process//cellular macromolecule biosynthetic process//biological regulation//metabolic process//regu…	--	--	GO:0005488//GO:0003674//GO:0046983//GO:0003677//GO:0097159//GO:0003676//GO:0005515	binding//molecular_function//protein dimerization activity//DNA binding//organic cyclic compound binding//nucleic acid binding//protein binding	Antifreeze protein, type I|Myc-type, basic helix-loop-helix (bHLH) domain|Orange|Orange subgroup|
ENSBTAG00000014217	39.0421	7.55071	2.3703	1.1704e-06	2.8282e-05	UP	539542	HHEX	hematopoietically expressed homeobox [Source:HGNC Symbol;Acc:HGNC:4901]	GO:0010467//GO:0031323//GO:0044271//GO:0034641//GO:0016070//GO:0060255//GO:0006807//GO:0044260//GO:0006725//GO:0009059//GO:0044238//GO:0019219//GO:0071704//GO:0051252//GO:0019222//GO:0031326//GO:0065007//GO:2001141//GO:0010468//GO:0009058//GO:0044249//GO:0080090//GO:0006351//GO:0050794//GO:0009889//GO:0006355//GO:0010556//GO:0032774//GO:0051171//GO:2000112//GO:0009987//GO:0008150//GO:0050789//GO:…	gene expression//regulation of cellular metabolic process//cellular nitrogen compound biosynthetic process//cellular nitrogen compound metabolic process//RNA metabolic process//regulation of macromolecule metabolic process//nitrogen compound metabolic process//cellular macromolecule metabolic process//cellular aromatic compound metabolic process//macromolecule biosynthetic process//primary metabo…	GO:0019012//GO:0005575	virion//cellular_component	GO:0003676//GO:0003677//GO:0001071//GO:0005488//GO:0003700//GO:0097159//GO:0043565//GO:0003674	nucleic acid binding//DNA binding//nucleic acid binding transcription factor activity//binding//sequence-specific DNA binding transcription factor activity//organic cyclic compound binding//sequence-specific DNA binding//molecular_function	Homeobox domain|Homeodomain, metazoa|Homeodomain-like|
ENSBTAG00000026913	86.6337	30.9455	1.4852	1.0435e-07	2.8344e-06	UP	100299504	HHIPL1	HHIP like 1 [Source:HGNC Symbol;Acc:HGNC:19710]	GO:0044238//GO:0071704//GO:0008150//GO:0005975//GO:0008152	primary metabolic process//organic substance metabolic process//biological_process//carbohydrate metabolic process//metabolic process	GO:0005575//GO:0016020	cellular_component//membrane	GO:0004872//GO:0003824//GO:0016491//GO:0017171//GO:0008238//GO:0005488//GO:0048038//GO:0004175//GO:0016901//GO:0008236//GO:0048037//GO:0038024//GO:0008233//GO:0016787//GO:0016614//GO:0070008//GO:0070011//GO:0005044//GO:0003674//GO:0004252	receptor activity//catalytic activity//oxidoreductase activity//serine hydrolase activity//exopeptidase activity//binding//quinone binding//endopeptidase activity//oxidoreductase activity, acting on the CH-OH group of donors, quinone or similar compound as acceptor//serine-type peptidase activity//cofactor binding//cargo receptor activity//peptidase activity//hydrolase activity//oxidoreductase ac…	Folate receptor-like|Glucose/Sorbosone dehydrogenase|SRCR domain|SRCR-like domain|Soluble quinoprotein glucose/sorbosone dehydrogenase|
ENSBTAG00000018948	1.99485	59.2091	-4.8915	3.6397e-15	1.9863e-13	DOWN	507699	HIF3A	hypoxia inducible factor 3 alpha subunit [Source:HGNC Symbol;Acc:HGNC:15825]	GO:0043170//GO:0044237//GO:0018130//GO:0050789//GO:0008152//GO:0051716//GO:0034645//GO:0005975//GO:0006139//GO:0007154//GO:0034654//GO:0019438//GO:0090304//GO:0046483//GO:2000112//GO:0051171//GO:0009987//GO:0008150//GO:0006004//GO:0009889//GO:0006355//GO:0023052//GO:0032774//GO:0010556//GO:0019318//GO:0050896//GO:0080090//GO:0044249//GO:0050794//GO:0006351//GO:0005996//GO:0031326//GO:0065007//GO:…	macromolecule metabolic process//cellular metabolic process//heterocycle biosynthetic process//regulation of biological process//metabolic process//cellular response to stimulus//cellular macromolecule biosynthetic process//carbohydrate metabolic process//nucleobase-containing compound metabolic process//cell communication//nucleobase-containing compound biosynthetic process//aromatic compound bi…	GO:0044464//GO:0005737//GO:0005575//GO:0005622//GO:0005623//GO:0044424	cell part//cytoplasm//cellular_component//intracellular//cell//intracellular part	GO:0003674//GO:0016861//GO:0016853//GO:0004871//GO:0005515//GO:0060089//GO:0005488//GO:0016860//GO:0046983//GO:0003824//GO:0008736	molecular_function//intramolecular oxidoreductase activity, interconverting aldoses and ketoses//isomerase activity//signal transducer activity//protein binding//molecular transducer activity//binding//intramolecular oxidoreductase activity//protein dimerization activity//catalytic activity//L-fucose isomerase activity	Hypoxia-inducible factor, alpha subunit|Myc-type, basic helix-loop-helix (bHLH) domain|PAS domain|PAS fold|PAS fold-3|
ENSBTAG00000038640	45.0267	17.1645	1.3914	0.00025727	0.0040627	UP	101907084	HIGD1A		--	--	--	--	--	--	Hypoxia induced protein, domain|
ENSBTAG00000000781	59.9406	123.122	-1.0385	3.9524e-06	8.8047e-05	DOWN	505919	HIP1	huntingtin interacting protein 1 [Source:HGNC Symbol;Acc:HGNC:4913]	--	--	GO:0045111//GO:0044422//GO:0043228//GO:0044446//GO:0043234//GO:0044464//GO:0005856//GO:0005882//GO:0043229//GO:0044430//GO:0043232//GO:0005622//GO:0032991//GO:0043226//GO:0005623//GO:0005575//GO:0044424	intermediate filament cytoskeleton//organelle part//non-membrane-bounded organelle//intracellular organelle part//protein complex//cell part//cytoskeleton//intermediate filament//intracellular organelle//cytoskeletal part//intracellular non-membrane-bounded organelle//intracellular//macromolecular complex//organelle//cell//cellular_component//intracellular part	GO:0003779//GO:0005488//GO:0008092//GO:0003674//GO:0043167//GO:0005543//GO:0005515//GO:0005198//GO:0043168//GO:0008289	actin binding//binding//cytoskeletal protein binding//molecular_function//ion binding//phospholipid binding//protein binding//structural molecule activity//anion binding//lipid binding	AP180 N-terminal homology (ANTH) domain|Armadillo-type fold|ENTH/VHS|Epsin domain, N-terminal|Epsin-like, N-terminal|I/LWEQ domain|
ENSBTAG00000011677	5.36711	29.8727	-2.4766	1.8727e-05	0.00038037	DOWN	513971	HIST1H1C	Histone H1.2 [Source:UniProtKB/Swiss-Prot;Acc:P02253]	GO:0046483//GO:0090304//GO:0071103//GO:0006139//GO:0008152//GO:0071840//GO:0044237//GO:0034622//GO:0043170//GO:0031497//GO:0006334//GO:0016043//GO:0006323//GO:0008150//GO:0044085//GO:0009987//GO:0065003//GO:0006325//GO:0034728//GO:0006259//GO:0022607//GO:0043933//GO:0065004//GO:0006996//GO:0051276//GO:0006333//GO:0034641//GO:0071704//GO:0044238//GO:0071824//GO:0006725//GO:0006807//GO:0044260	heterocycle metabolic process//nucleic acid metabolic process//DNA conformation change//nucleobase-containing compound metabolic process//metabolic process//cellular component organization or biogenesis//cellular metabolic process//cellular macromolecular complex assembly//macromolecule metabolic process//chromatin assembly//nucleosome assembly//cellular component organization//DNA packaging//bio…	GO:0043232//GO:0043229//GO:0044464//GO:0005694//GO:0000785//GO:0005575//GO:0005634//GO:0043231//GO:0043227//GO:0005622//GO:0044427//GO:0044446//GO:0044422//GO:0043228//GO:0000786//GO:0044424//GO:0005623//GO:0043226//GO:0032993//GO:0032991	intracellular non-membrane-bounded organelle//intracellular organelle//cell part//chromosome//chromatin//cellular_component//nucleus//intracellular membrane-bounded organelle//membrane-bounded organelle//intracellular//chromosomal part//intracellular organelle part//organelle part//non-membrane-bounded organelle//nucleosome//intracellular part//cell//organelle//protein-DNA complex//macromolecular…	GO:0003674//GO:0097159//GO:0005488//GO:0003676//GO:0003677	molecular_function//organic cyclic compound binding//binding//nucleic acid binding//DNA binding	Histone H5|Linker histone H1/H5, domain H15|
ENSBTAG00000013108	87.5836	29.4601	1.5719	2.5301e-08	7.4594e-07	UP	788926	HK2	hexokinase 2 [Source:HGNC Symbol;Acc:HGNC:4923]	GO:0044238//GO:0071704//GO:0008150//GO:0008152//GO:0005975	primary metabolic process//organic substance metabolic process//biological_process//metabolic process//carbohydrate metabolic process	--	--	GO:0005524//GO:0016772//GO:0001882//GO:0003824//GO:0005488//GO:0042578//GO:0032549//GO:0001883//GO:0030554//GO:0016791//GO:0017076//GO:0032559//GO:0016787//GO:0097159//GO:0043168//GO:0000166//GO:0016740//GO:0016788//GO:0032555//GO:0032550//GO:0003674//GO:0016773//GO:0043167//GO:0032553//GO:0035639	ATP binding//transferase activity, transferring phosphorus-containing groups//nucleoside binding//catalytic activity//binding//phosphoric ester hydrolase activity//ribonucleoside binding//purine nucleoside binding//adenyl nucleotide binding//phosphatase activity//purine nucleotide binding//adenyl ribonucleotide binding//hydrolase activity//organic cyclic compound binding//anion binding//nucleotid…	Hexokinase|Hexokinase, C-terminal|Hexokinase, N-terminal|
ENSBTAG00000047707	0	14.2349	-3.8351	0.0002867	0.0044841	DOWN	282493	HLA-DOB	major histocompatibility complex, class II, DO beta [Source:HGNC Symbol;Acc:HGNC:4937]	GO:0050896//GO:0002376//GO:0006955//GO:0008150//GO:0019882	response to stimulus//immune system process//immune response//biological_process//antigen processing and presentation	GO:0042613//GO:0032991//GO:0044459//GO:0005886//GO:0005623//GO:0042611//GO:0044464//GO:0016020//GO:0043234//GO:0071944//GO:0005575//GO:0044425	MHC class II protein complex//macromolecular complex//plasma membrane part//plasma membrane//cell//MHC protein complex//cell part//membrane//protein complex//cell periphery//cellular_component//membrane part	--	--	Immunoglobulin C1-set|Immunoglobulin-like domain|MHC class II, beta chain, N-terminal|MHC classes I/II-like antigen recognition protein|
ENSBTAG00000015235	14.6764	47.6974	-1.7004	2.3444e-05	0.00046667	DOWN	521326	HMCN1	hemicentin-1 precursor [Source:RefSeq peptide;Acc:NP_001179466]	GO:0007218//GO:0007186//GO:0007165//GO:0007166//GO:0065007//GO:0050794//GO:0050896//GO:0023052//GO:0008150//GO:0009987//GO:0007154//GO:0051716//GO:0050789	neuropeptide signaling pathway//G-protein coupled receptor signaling pathway//signal transduction//cell surface receptor linked signaling pathway//biological regulation//regulation of cellular process//response to stimulus//signaling//biological_process//cellular process//cell communication//cellular response to stimulus//regulation of biological process	GO:0044216//GO:0043657//GO:0043245//GO:0005576//GO:0018995//GO:0044217//GO:0005575//GO:0044421//GO:0016020//GO:0044215	other organism cell//host cell//extraorganismal space//extracellular region//host//other organism part//cellular_component//extracellular region part//membrane//other organism	GO:0005198//GO:0042302//GO:0043169//GO:0046872//GO:0005488//GO:0005515//GO:0005509//GO:0043167//GO:0003674	structural molecule activity//structural constituent of cuticle//cation binding//metal ion binding//binding//protein binding//calcium ion binding//ion binding//molecular_function	Cadherin-like|EGF-like calcium-binding domain|Epidermal growth factor-like domain|G2 nidogen/fibulin G2F|Green fluorescent protein|Immunoglobulin|Immunoglobulin I-set|Immunoglobulin V-set domain|Immunoglobulin V-set, subgroup|Immunoglobulin subtype|Immunoglobulin subtype 2|Immunoglobulin-like domain|Insulin-like growth factor binding protein, N-terminal|Thrombospondin, type 1 repeat|von Willebran…
ENSBTAG00000002319	3.89472	31.028	-2.994	1.3772e-06	3.3058e-05	DOWN	534512	HMCN2	hemicentin 2 [Source:HGNC Symbol;Acc:HGNC:21293]	GO:0009988//GO:0009566//GO:0000003//GO:0008037//GO:0019953//GO:0032501//GO:0007338//GO:0008150//GO:0035036//GO:0009987//GO:0048610//GO:0007339//GO:0022414	cell-cell recognition//fertilization//reproduction//cell recognition//sexual reproduction//multicellular organismal process//single fertilization//biological_process//sperm-egg recognition//cellular process//cellular process involved in reproduction//binding of sperm to zona pellucida//reproductive process	GO:0005576//GO:0005575	extracellular region//cellular_component	GO:0005488//GO:0043167//GO:0003674//GO:0046872//GO:0043169//GO:0005509//GO:0005515	binding//ion binding//molecular_function//metal ion binding//cation binding//calcium ion binding//protein binding	CD80-like, immunoglobulin C2-set|EGF-like calcium-binding domain|Epidermal growth factor-like domain|G2 nidogen/fibulin G2F|Green fluorescent protein|Immunoglobulin|Immunoglobulin I-set|Immunoglobulin V-set domain|Immunoglobulin V-set, subgroup|Immunoglobulin subtype|Immunoglobulin subtype 2|Immunoglobulin-like domain|Trypsin Inhibitor-like, cysteine rich domain|von Willebrand factor, type A|
ENSBTAG00000015101	75.8045	199.289	-1.3945	9.0792e-14	4.5033e-12	DOWN	540444	HMGB2	High mobility group protein B2 [Source:UniProtKB/Swiss-Prot;Acc:P40673]	--	--	--	--	--	--	High mobility group box domain|
ENSBTAG00000005150	46.9266	4.86876	3.2688	3.5508e-10	1.3055e-08	UP	613729	HMGB3	High mobility group protein B3 [Source:UniProtKB/Swiss-Prot;Acc:Q32L31]	GO:0044260//GO:0044238//GO:0009987//GO:0009059//GO:0071704//GO:0044267//GO:0008150//GO:0010467//GO:0051234//GO:0006412//GO:0051649//GO:0043170//GO:0044249//GO:0006414//GO:0044237//GO:0046907//GO:0051179//GO:0019538//GO:0051641//GO:0034645//GO:0008152//GO:0006810//GO:0009058	cellular macromolecule metabolic process//primary metabolic process//cellular process//macromolecule biosynthetic process//organic substance metabolic process//cellular protein metabolic process//biological_process//gene expression//establishment of localization//translation//establishment of localization in cell//macromolecule metabolic process//cellular biosynthetic process//translational elong…	GO:0005840//GO:0005737//GO:0032991//GO:0043226//GO:0030529//GO:0005623//GO:0005575//GO:0044424//GO:0044444//GO:0043228//GO:0044464//GO:0043232//GO:0005622//GO:0043229	ribosome//cytoplasm//macromolecular complex//organelle//ribonucleoprotein complex//cell//cellular_component//intracellular part//cytoplasmic part//non-membrane-bounded organelle//cell part//intracellular non-membrane-bounded organelle//intracellular//intracellular organelle	GO:0003735//GO:0005198//GO:0005515//GO:0005488//GO:0003674	structural constituent of ribosome//structural molecule activity//protein binding//binding//molecular_function	High mobility group box domain|
ENSBTAG00000011839	72.6697	27.067	1.4248	2.2941e-06	5.3634e-05	UP	407767	HMGCS1	hydroxymethylglutaryl-CoA synthase, cytoplasmic [Source:RefSeq peptide;Acc:NP_001193507]	GO:0016053//GO:0006082//GO:0044238//GO:0071704//GO:0006633//GO:0009058//GO:0072330//GO:0019752//GO:0044249//GO:0006631//GO:0006629//GO:0046394//GO:0009987//GO:0008299//GO:0043436//GO:0008150//GO:0044255//GO:0032787//GO:0044281//GO:0006720//GO:0008610//GO:0044283//GO:0008152//GO:0044237	organic acid biosynthetic process//organic acid metabolic process//primary metabolic process//organic substance metabolic process//fatty acid biosynthetic process//biosynthetic process//monocarboxylic acid biosynthetic process//carboxylic acid metabolic process//cellular biosynthetic process//fatty acid metabolic process//lipid metabolic process//carboxylic acid biosynthetic process//cellular pro…	--	--	GO:0003824//GO:0004315//GO:0016746//GO:0004421//GO:0046912//GO:0004312//GO:0016747//GO:0003674//GO:0016740	catalytic activity//3-oxoacyl-[acyl-carrier-protein] synthase activity//transferase activity, transferring acyl groups//hydroxymethylglutaryl-CoA synthase activity//transferase activity, transferring acyl groups, acyl groups converted into alkyl on transfer//fatty acid synthase activity//transferase activity, transferring acyl groups other than amino-acyl groups//molecular_function//transferase a…	Hydroxymethylglutaryl-CoA synthase, eukaryotic|Hydroxymethylglutaryl-coenzyme A synthase C-terminal domain|Hydroxymethylglutaryl-coenzyme A synthase, N-terminal|Thiolase-like|
ENSBTAG00000018937	80.3166	37.7948	1.0875	5.3471e-05	0.00097667	UP	510243	HMOX2	heme oxygenase 2 [Source:HGNC Symbol;Acc:HGNC:5014]	GO:0042440//GO:0051186//GO:0051187//GO:0006788//GO:0008150//GO:0009987//GO:0046483//GO:0019439//GO:0008152//GO:0044237//GO:0006778//GO:0044270//GO:0055114//GO:0033013//GO:0034641//GO:0006787//GO:0071704//GO:0042168//GO:0006725//GO:0006807//GO:0046700//GO:0044248//GO:0009056//GO:0033015	pigment metabolic process//cofactor metabolic process//cofactor catabolic process//heme oxidation//biological_process//cellular process//heterocycle metabolic process//aromatic compound catabolic process//metabolic process//cellular metabolic process//porphyrin-containing compound metabolic process//cellular nitrogen compound catabolic process//oxidation-reduction process//tetrapyrrole metabolic …	--	--	GO:0004392//GO:0003674//GO:0003824//GO:0016491//GO:0016705	heme oxygenase (decyclizing) activity//molecular_function//catalytic activity//oxidoreductase activity//oxidoreductase activity, acting on paired donors, with incorporation or reduction of molecular oxygen	Haem oxygenase|Haem oxygenase-like|Haem oxygenase-like, multi-helical|
ENSBTAG00000006354	254.154	37.8773	2.7463	3.2934e-41	5.3273e-39	UP	280692	HP	haptoglobin [Source:RefSeq peptide;Acc:NP_001178320]	GO:0006796//GO:0009435//GO:0009165//GO:0009117//GO:0006733//GO:0051186//GO:0072524//GO:0034641//GO:0044271//GO:0006807//GO:0006725//GO:0006508//GO:0046496//GO:0019363//GO:0055086//GO:0006732//GO:0044238//GO:0009987//GO:0051188//GO:0090407//GO:0071704//GO:0006793//GO:0008150//GO:0019637//GO:0019362//GO:0008152//GO:0006139//GO:0044281//GO:0019674//GO:0046483//GO:0019438//GO:0034654//GO:0072525//GO:…	phosphate-containing compound metabolic process//NAD biosynthetic process//nucleotide biosynthetic process//nucleotide metabolic process//oxidoreduction coenzyme metabolic process//cofactor metabolic process//pyridine-containing compound metabolic process//cellular nitrogen compound metabolic process//cellular nitrogen compound biosynthetic process//nitrogen compound metabolic process//cellular a…	--	--	GO:0003824//GO:0017171//GO:0070011//GO:0004514//GO:0016757//GO:0008233//GO:0016787//GO:0004175//GO:0016763//GO:0008236//GO:0003674//GO:0004252//GO:0016740	catalytic activity//serine hydrolase activity//peptidase activity, acting on L-amino acid peptides//nicotinate-nucleotide diphosphorylase (carboxylating) activity//transferase activity, transferring glycosyl groups//peptidase activity//hydrolase activity//endopeptidase activity//transferase activity, transferring pentosyl groups//serine-type peptidase activity//molecular_function//serine-type end…	Peptidase S1|Peptidase S1A, chymotrypsin-type|Sushi/SCR/CCP|Trypsin-like cysteine/serine peptidase domain|
ENSBTAG00000025942	7.40946	49.6366	-2.744	5.2013e-09	1.6588e-07	DOWN	512259	HPGD	hydroxyprostaglandin dehydrogenase 15-(NAD) [Source:HGNC Symbol;Acc:HGNC:5154]	GO:0009058//GO:0055114//GO:0008202//GO:0071704//GO:0006694//GO:0044238//GO:0008152//GO:0008610//GO:0044237//GO:0006629//GO:0008150//GO:0009987	biosynthetic process//oxidation-reduction process//steroid metabolic process//organic substance metabolic process//steroid biosynthetic process//primary metabolic process//metabolic process//lipid biosynthetic process//cellular metabolic process//lipid metabolic process//biological_process//cellular process	GO:0016020//GO:0005575	membrane//cellular_component	GO:0050662//GO:0048037//GO:0005488//GO:0016491//GO:0003824//GO:0003674//GO:0033764//GO:0003854//GO:0016614//GO:0016229//GO:0016616	coenzyme binding//cofactor binding//binding//oxidoreductase activity//catalytic activity//molecular_function//steroid dehydrogenase activity, acting on the CH-OH group of donors, NAD or NADP as acceptor//3-beta-hydroxy-delta5-steroid dehydrogenase activity//oxidoreductase activity, acting on CH-OH group of donors//steroid dehydrogenase activity//oxidoreductase activity, acting on the CH-OH group …	2,3-dihydro-2,3-dihydroxybenzoate dehydrogenase|Alcohol dehydrogenase, insect-type|Glucose/ribitol dehydrogenase|NAD-dependent epimerase/dehydratase, N-terminal domain|Polyketide synthase, KR|Short-chain dehydrogenase/reductase SDR|
ENSBTAG00000000087	380.305	163.516	1.2177	7.72e-22	6.3789e-20	UP	789567	HSD17B12	hydroxysteroid 17-beta dehydrogenase 12 [Source:HGNC Symbol;Acc:HGNC:18646]	GO:0051234//GO:0008152//GO:0044281//GO:0006810//GO:0006629//GO:0009058//GO:0006811//GO:0055114//GO:0032787//GO:0006813//GO:0044255//GO:0006631//GO:0044237//GO:0009987//GO:0006082//GO:0015672//GO:0044238//GO:0008150//GO:0019752//GO:0051179//GO:0006812//GO:0043436//GO:0071704//GO:0030001	establishment of localization//metabolic process//small molecule metabolic process//transport//lipid metabolic process//biosynthetic process//ion transport//oxidation-reduction process//monocarboxylic acid metabolic process//potassium ion transport//cellular lipid metabolic process//fatty acid metabolic process//cellular metabolic process//cellular process//organic acid metabolic process//monoval…	--	--	GO:0016491//GO:0050662//GO:0003824//GO:0016614//GO:0003674//GO:0043168//GO:0016616//GO:0048037//GO:0043167//GO:0050660//GO:0003857//GO:0005488//GO:0000166//GO:0097159	oxidoreductase activity//coenzyme binding//catalytic activity//oxidoreductase activity, acting on CH-OH group of donors//molecular_function//anion binding//oxidoreductase activity, acting on the CH-OH group of donors, NAD or NADP as acceptor//cofactor binding//ion binding//flavin adenine dinucleotide binding//3-hydroxyacyl-CoA dehydrogenase activity//binding//nucleotide binding//organic cyclic co…	Glucose/ribitol dehydrogenase|Short-chain dehydrogenase/reductase SDR|
ENSBTAG00000015683	183.242	77.8589	1.2348	1.6098e-11	6.5692e-10	UP	536558	HSPA4	heat shock protein family A (Hsp70) member 4 [Source:HGNC Symbol;Acc:HGNC:5237]	GO:0000902//GO:0032502//GO:0008150//GO:0009987//GO:0048856//GO:0048869//GO:0016043//GO:0071840//GO:0032989//GO:0009653	cell morphogenesis//developmental process//biological_process//cellular process//anatomical structure development//cellular developmental process//cellular component organization//cellular component organization or biogenesis//cellular component morphogenesis//anatomical structure morphogenesis	--	--	--	--	Cell shape determining protein MreB/Mrl|Heat shock protein 70 family|Heat shock protein 70kD, C-terminal domain|Heat shock protein 70kD, peptide-binding domain|
ENSBTAG00000013162	736.529	352.696	1.0623	3.0982e-33	4.002e-31	UP	281831	HSPA8	Heat shock cognate 71 kDa protein [Source:UniProtKB/Swiss-Prot;Acc:P19120]	GO:0000902//GO:0032502//GO:0044238//GO:0071704//GO:0032989//GO:0008152//GO:0005975//GO:0009653//GO:0071840//GO:0016043//GO:0009987//GO:0048869//GO:0048856//GO:0008150	cell morphogenesis//developmental process//primary metabolic process//organic substance metabolic process//cellular component morphogenesis//metabolic process//carbohydrate metabolic process//anatomical structure morphogenesis//cellular component organization or biogenesis//cellular component organization//cellular process//cellular developmental process//anatomical structure development//biologi…	--	--	GO:0003824//GO:0016772//GO:0003674//GO:0016773//GO:0016740//GO:0016787	catalytic activity//transferase activity, transferring phosphorus-containing groups//molecular_function//phosphotransferase activity, alcohol group as acceptor//transferase activity//hydrolase activity	Cell shape determining protein MreB/Mrl|Heat shock protein 70 family|Heat shock protein 70kD, C-terminal domain|Heat shock protein 70kD, peptide-binding domain|
ENSBTAG00000005012	104.967	28.3461	1.8887	4.5109e-12	1.933e-10	UP	507165	HSPH1	Heat shock protein 105 kDa [Source:UniProtKB/Swiss-Prot;Acc:Q0IIM3]	GO:0032989//GO:0016032//GO:0009653//GO:0019079//GO:0071840//GO:0044403//GO:0016043//GO:0044419//GO:0032502//GO:0000902//GO:0051704//GO:0048869//GO:0048856//GO:0019058//GO:0009987//GO:0008150	cellular component morphogenesis//viral reproduction//anatomical structure morphogenesis//viral genome replication//cellular component organization or biogenesis//symbiosis, encompassing mutualism through parasitism//cellular component organization//interspecies interaction between organisms//developmental process//cell morphogenesis//multi-organism process//cellular developmental process//anatom…	--	--	GO:0003674//GO:0016779//GO:0005488//GO:0016740//GO:0003824//GO:0034062//GO:0005515//GO:0016772//GO:0003968	molecular_function//nucleotidyltransferase activity//binding//transferase activity//catalytic activity//RNA polymerase activity//protein binding//transferase activity, transferring phosphorus-containing groups//RNA-directed RNA polymerase activity	Cell shape determining protein MreB/Mrl|Heat shock protein 70 family|Heat shock protein 70kD, C-terminal domain|Heat shock protein 70kD, peptide-binding domain|
ENSBTAG00000015742	29.1154	70.1432	-1.2685	4.0552e-05	0.00076562	DOWN	281840	ICAM3	intercellular adhesion molecule 3 [Source:HGNC Symbol;Acc:HGNC:5346]	--	--	--	--	--	--	Immunoglobulin subtype|Intercellular adhesion molecule|Intercellular adhesion molecule, N-terminal|Intercellular adhesion molecule/vascular cell adhesion molecule, N-terminal|
ENSBTAG00000020527	1204.04	331.406	1.8612	3.0506e-119	2.1067e-116	UP	281235	IDH1	isocitrate dehydrogenase (NADP(+)) 1, cytosolic [Source:HGNC Symbol;Acc:HGNC:5382]	GO:0008152//GO:0008150//GO:0055114	metabolic process//biological_process//oxidation-reduction process	--	--	GO:0003674//GO:0016614//GO:0016616//GO:0003824//GO:0016491	molecular_function//oxidoreductase activity, acting on CH-OH group of donors//oxidoreductase activity, acting on the CH-OH group of donors, NAD or NADP as acceptor//catalytic activity//oxidoreductase activity	Isocitrate dehydrogenase NADP-dependent|Isopropylmalate dehydrogenase-like domain|
ENSBTAG00000004075	77.1819	33.9988	1.1828	2.3406e-05	0.00046667	UP	514293	IDI1	isopentenyl-diphosphate delta isomerase 1 [Source:HGNC Symbol;Acc:HGNC:5387]	GO:0008152//GO:0008150	metabolic process//biological_process	GO:0005622//GO:0043229//GO:0044464//GO:0043231//GO:0043227//GO:0005575//GO:0044424//GO:0005623//GO:0005634//GO:0043226	intracellular//intracellular organelle//cell part//intracellular membrane-bounded organelle//membrane-bounded organelle//cellular_component//intracellular part//cell//nucleus//organelle	GO:0005488//GO:0043167//GO:0046872//GO:0003674//GO:0016787//GO:0008270//GO:0046914//GO:0043169//GO:0003824	binding//ion binding//metal ion binding//molecular_function//hydrolase activity//zinc ion binding//transition metal ion binding//cation binding//catalytic activity	Isopentenyl-diphosphate delta-isomerase, type 1|NUDIX hydrolase domain|NUDIX hydrolase domain-like|
ENSBTAG00000020602	33.0576	78.8905	-1.2549	1.5945e-05	0.00032831	DOWN	506281	IDO1	indoleamine 2,3-dioxygenase 1 [Source:HGNC Symbol;Acc:HGNC:6059]	--	--	--	--	GO:0005488//GO:0046906//GO:0097159//GO:0020037//GO:0003674	binding//tetrapyrrole binding//organic cyclic compound binding//heme binding//molecular_function	Indoleamine 2,3-dioxygenase|
ENSBTAG00000016354	87.2986	27.8922	1.6461	9.1093e-09	2.8445e-07	UP	525380	IER2	immediate early response 2 [Source:HGNC Symbol;Acc:HGNC:28871]	--	--	--	--	--	--	Immediate early response|
ENSBTAG00000015727	76.9444	32.8435	1.2282	1.3745e-05	0.00028763	UP	521987	IFI47		GO:0007049//GO:0051234//GO:0006812//GO:0007165//GO:0030001//GO:0035556//GO:0006811//GO:0007059//GO:0065007//GO:0070838//GO:0051179//GO:0050794//GO:0050896//GO:0015684//GO:0051301//GO:0023052//GO:0006826//GO:0072511//GO:0008150//GO:0007264//GO:0009987//GO:0007154//GO:0006810//GO:0051716//GO:0050789//GO:0000041	cell cycle//establishment of localization//cation transport//signal transduction//metal ion transport//intracellular signal transduction//ion transport//chromosome segregation//biological regulation//divalent metal ion transport//localization//regulation of cellular process//response to stimulus//ferrous iron transport//cell division//signaling//iron ion transport//divalent inorganic cation trans…	GO:0005623//GO:0031224//GO:0005622//GO:0016021//GO:0005575//GO:0044425//GO:0044464//GO:0016020	cell//intrinsic to membrane//intracellular//integral to membrane//cellular_component//membrane part//cell part//membrane	GO:0019001//GO:0001882//GO:0003676//GO:0003824//GO:0046915//GO:0005381//GO:0003677//GO:0016887//GO:0022890//GO:0005524//GO:0001883//GO:0046873//GO:0022857//GO:0015093//GO:0005488//GO:0008324//GO:0022892//GO:0032549//GO:0043168//GO:0072509//GO:0016817//GO:0032561//GO:0016787//GO:0097159//GO:0017076//GO:0032559//GO:0015075//GO:0030554//GO:0003924//GO:0016818//GO:0032553//GO:0043167//GO:0003674//GO:…	guanyl nucleotide binding//nucleoside binding//nucleic acid binding//catalytic activity//transition metal ion transmembrane transporter activity//iron ion transmembrane transporter activity//DNA binding//ATPase activity//inorganic cation transmembrane transporter activity//ATP binding//purine nucleoside binding//metal ion transmembrane transporter activity//transmembrane transporter activity//fer…	Interferon-inducible GTPase|P-loop containing nucleoside triphosphate hydrolase|
ENSBTAG00000007554	117.934	37.4647	1.6544	2.0458e-11	8.2917e-10	UP	512913	IFI6	Interferon alpha-inducible protein 6 [Source:UniProtKB/Swiss-Prot;Acc:Q6IED8]	--	--	GO:0031224//GO:0044425//GO:0005575//GO:0016021//GO:0016020	intrinsic to membrane//membrane part//cellular_component//integral to membrane//membrane	--	--	Interferon alpha-inducible protein 6/27|Major facilitator superfamily domain, general substrate transporter|
ENSBTAG00000008611	854.842	244.635	1.805	7.4539e-82	2.9741e-79	UP	282262	IGFBP4	Insulin-like growth factor-binding protein 4 [Source:UniProtKB/Swiss-Prot;Acc:Q05716]	GO:0050794//GO:0071840//GO:0016049//GO:0050789//GO:0051128//GO:0065007//GO:0009987//GO:0001558//GO:0008150//GO:0040007//GO:0040008//GO:0016043	regulation of cellular process//cellular component organization or biogenesis//cell growth//regulation of biological process//regulation of cellular component organization//biological regulation//cellular process//regulation of cell growth//biological_process//growth//regulation of growth//cellular component organization	GO:0005576//GO:0005575	extracellular region//cellular_component	GO:0005488//GO:0003674//GO:0019838//GO:0005515//GO:0005520	binding//molecular_function//growth factor binding//protein binding//insulin-like growth factor binding	Insulin-like growth factor binding protein, N-terminal|Insulin-like growth factor-binding protein 4|Insulin-like growth factor-binding protein family 1-6, chordata|Insulin-like growth factor-binding protein, IGFBP|Thyroglobulin type-1|
ENSBTAG00000031160	3.13477	89.2882	-4.832	5.3478e-22	4.466e-20	DOWN	789205	IGLL1		--	--	--	--	--	--	Immunoglobulin|Immunoglobulin C1-set|Immunoglobulin I-set|Immunoglobulin V-set domain|Immunoglobulin V-set, subgroup|Immunoglobulin subtype|Immunoglobulin-like domain|
ENSBTAG00000014921	41.3695	0	7.1622	5.8475e-11	2.2974e-09	UP	280826	IL6	Interleukin-6 [Source:UniProtKB/Swiss-Prot;Acc:P26892]	GO:0016043//GO:0006629//GO:0000910//GO:0044085//GO:0009987//GO:0008150//GO:0006955//GO:0022402//GO:0008152//GO:0032505//GO:0002376//GO:0071840//GO:0000917//GO:0007049//GO:0019954//GO:0043093//GO:0044238//GO:0071704//GO:0022607//GO:0051301//GO:0050896//GO:0032506//GO:0000003	cellular component organization//lipid metabolic process//cytokinesis//cellular component biogenesis//cellular process//biological_process//immune response//cell cycle process//metabolic process//reproduction of a single-celled organism//immune system process//cellular component organization or biogenesis//barrier septum formation//cell cycle//asexual reproduction//cytokinesis by binary fission//…	GO:0005575//GO:0005737//GO:0044464//GO:0005623//GO:0044424//GO:0005576//GO:0005622	cellular_component//cytoplasm//cell part//cell//intracellular part//extracellular region//intracellular	GO:0005515//GO:0016787//GO:0003674//GO:0016788//GO:0003824//GO:0005125//GO:0005488//GO:0005102	protein binding//hydrolase activity//molecular_function//hydrolase activity, acting on ester bonds//catalytic activity//cytokine activity//binding//receptor binding	Four-helical cytokine-like, core|Interleukin-6|Interleukin-6/Interleukin-23/GCSF/MGF|
ENSBTAG00000001592	114.229	16.0504	2.8312	5.4778e-20	4.2394e-18	UP	511899	INSIG1	Insulin-induced gene 1 protein [Source:UniProtKB/Swiss-Prot;Acc:A0JNC3]	--	--	--	--	--	--	Insulin-induced protein family|
ENSBTAG00000000897	27.2155	77.9827	-1.5187	6.479e-07	1.6023e-05	DOWN	782315	IQGAP2	IQ motif containing GTPase activating protein 2 [Source:HGNC Symbol;Acc:HGNC:6111]	GO:0050794//GO:0010646//GO:0050896//GO:0007154//GO:0050789//GO:0051716//GO:0065007//GO:0023051//GO:0009987//GO:0007165//GO:0007264//GO:0008150//GO:0035556//GO:0009966//GO:0051056//GO:0023052//GO:0048583	regulation of cellular process//regulation of cell communication//response to stimulus//cell communication//regulation of biological process//cellular response to stimulus//biological regulation//regulation of signaling//cellular process//signal transduction//small GTPase mediated signal transduction//biological_process//intracellular signal transduction//regulation of signal transduction//regula…	GO:0005622//GO:0044464//GO:0005575//GO:0005623	intracellular//cell part//cellular_component//cell	GO:0005488//GO:0003674//GO:0030695//GO:0005096//GO:0005099//GO:0030234//GO:0060589//GO:0005083//GO:0005515//GO:0008047	binding//molecular_function//GTPase regulator activity//GTPase activator activity//Ras GTPase activator activity//enzyme regulator activity//nucleoside-triphosphatase regulator activity//small GTPase regulator activity//protein binding//enzyme activator activity	Calponin homology domain|IQ motif, EF-hand binding site|P-loop containing nucleoside triphosphate hydrolase|Ras GTPase-activating protein|RasGAP protein, C-terminal|Rho GTPase activation protein|WW domain|
ENSBTAG00000031231	24.7932	81.1185	-1.7101	3.0593e-08	8.9462e-07	DOWN	337917	IRF1	interferon regulatory factor 1 [Source:HGNC Symbol;Acc:HGNC:6116]	--	--	--	--	GO:0005488//GO:0001067//GO:0003677//GO:0003676//GO:0003674//GO:0000975//GO:0097159	binding//regulatory region nucleic acid binding//DNA binding//nucleic acid binding//molecular_function//regulatory region DNA binding//organic cyclic compound binding	Interferon regulatory factor DNA-binding domain|Interferon regulatory factor-1/2|
ENSBTAG00000012083	49.1589	18.3198	1.4241	0.00010226	0.0017706	UP	540417	IRX3	iroquois homeobox 3 [Source:HGNC Symbol;Acc:HGNC:14360]	GO:0080090//GO:0044249//GO:0006351//GO:0050794//GO:0065007//GO:0031326//GO:0009110//GO:0009058//GO:2001141//GO:0033014//GO:0010468//GO:0006367//GO:0006807//GO:0044260//GO:0006725//GO:0060255//GO:0051252//GO:0071704//GO:0019222//GO:0019219//GO:0044238//GO:0009059//GO:0031323//GO:0010467//GO:0006766//GO:0016070//GO:0033013//GO:0034641//GO:0044271//GO:0043170//GO:0006767//GO:0044237//GO:0018130//GO:…	regulation of primary metabolic process//cellular biosynthetic process//transcription, DNA-dependent//regulation of cellular process//biological regulation//regulation of cellular biosynthetic process//vitamin biosynthetic process//biosynthetic process//regulation of RNA biosynthetic process//tetrapyrrole biosynthetic process//regulation of gene expression//transcription initiation from RNA polym…	GO:0000428//GO:0019031//GO:0044422//GO:0043233//GO:0044446//GO:0055029//GO:0005622//GO:0031974//GO:0032991//GO:0005623//GO:0043226//GO:0044424//GO:0019012//GO:0005667//GO:0005654//GO:0044451//GO:0030880//GO:0044428//GO:0044464//GO:0016591//GO:0016020//GO:0043234//GO:0044423//GO:0043229//GO:0070013//GO:0043227//GO:0005672//GO:0031981//GO:0043231//GO:0005634//GO:0005575	DNA-directed RNA polymerase complex//viral envelope//organelle part//organelle lumen//intracellular organelle part//nuclear DNA-directed RNA polymerase complex//intracellular//membrane-enclosed lumen//macromolecular complex//cell//organelle//intracellular part//virion//transcription factor complex//nucleoplasm//nucleoplasm part//RNA polymerase complex//nuclear part//cell part//DNA-directed RNA po…	GO:0003700//GO:0005488//GO:0001071//GO:0003677//GO:0003676//GO:0043565//GO:0003674//GO:0097159	sequence-specific DNA binding transcription factor activity//binding//nucleic acid binding transcription factor activity//DNA binding//nucleic acid binding//sequence-specific DNA binding//molecular_function//organic cyclic compound binding	Homeobox domain|Homeodomain-like|Iroquois-class homeodomain protein|
ENSBTAG00000004272	21.3734	1.27908	4.0626	4.6743e-06	0.00010285	UP	617420	ISG12(B)	TLH29 protein precursor-like [Source:HGNC Symbol;Acc:HGNC:11522]	--	--	GO:0031224//GO:0044425//GO:0005575//GO:0016021//GO:0016020	intrinsic to membrane//membrane part//cellular_component//integral to membrane//membrane	--	--	Interferon alpha-inducible protein 6/27|
ENSBTAG00000017188	2.32733	18.1134	-2.9603	0.0002439	0.0038719	DOWN	506902	ISM1	isthmin-1 precursor [Source:RefSeq peptide;Acc:NP_001157407]	--	--	--	--	--	--	AMOP|Thrombospondin, type 1 repeat|
ENSBTAG00000019498	149.092	41.2607	1.8534	3.8026e-16	2.224e-14	UP	508490	ITGA3	Integrin alpha-3 Integrin alpha-3 heavy chain Integrin alpha-3 light chain [Source:UniProtKB/Swiss-Prot;Acc:F1MMS9]	--	--	--	--	--	--	FG-GAP repeat|Integrin alpha beta-propellor|Integrin alpha chain|Integrin alpha-2|
ENSBTAG00000017266	542.125	248.101	1.1277	3.3684e-27	3.4759e-25	UP	535043	ITGA6	integrin subunit alpha 6 [Source:HGNC Symbol;Acc:HGNC:6142]	--	--	--	--	--	--	FG-GAP repeat|Integrin alpha beta-propellor|Integrin alpha chain|Integrin alpha chain, C-terminal cytoplasmic region, conserved site|Integrin alpha-2|
ENSBTAG00000007602	0	31.977	-6.395	5.5074e-09	1.7533e-07	DOWN	511976	ITGA8	integrin subunit alpha 8 [Source:HGNC Symbol;Acc:HGNC:6144]	--	--	--	--	--	--	FG-GAP repeat|Integrin alpha beta-propellor|Integrin alpha chain|Integrin alpha chain, C-terminal cytoplasmic region, conserved site|Integrin alpha-2|
ENSBTAG00000044027	42.6519	159.431	-1.9023	6.0057e-17	3.7183e-15	DOWN	533449	ITGBL1	integrin subunit beta like 1 [Source:HGNC Symbol;Acc:HGNC:6164]	--	--	--	--	--	--	EGF-like domain, extracellular|
ENSBTAG00000007850	10.5917	37.1346	-1.8098	9.6013e-05	0.0016784	DOWN	513700	ITIH4	inter-alpha-trypsin inhibitor heavy chain family member 4 [Source:HGNC Symbol;Acc:HGNC:6169]	GO:0030203//GO:0030212//GO:0006807//GO:0008150//GO:0071704//GO:0008152//GO:0006022//GO:0043170	glycosaminoglycan metabolic process//hyaluronan metabolic process//nitrogen compound metabolic process//biological_process//organic substance metabolic process//metabolic process//aminoglycan metabolic process//macromolecule metabolic process	--	--	GO:0061134//GO:0004857//GO:0030414//GO:0030234//GO:0004867//GO:0003674//GO:0061135//GO:0004866	peptidase regulator activity//enzyme inhibitor activity//peptidase inhibitor activity//enzyme regulator activity//serine-type endopeptidase inhibitor activity//molecular_function//endopeptidase regulator activity//endopeptidase inhibitor activity	Inter-alpha-trypsin inhibitor heavy chain, C-terminal|VIT domain|von Willebrand factor, type A|
ENSBTAG00000021687	26.1231	95.7661	-1.8742	1.3859e-10	5.3284e-09	DOWN	512319	JADE2	jade family PHD finger 2 [Source:HGNC Symbol;Acc:HGNC:22984]	GO:0008150//GO:0009987//GO:0023052//GO:0007154//GO:0051716//GO:0050789//GO:0007165//GO:0035556//GO:0050794//GO:0050896//GO:0065007	biological_process//cellular process//signaling//cell communication//cellular response to stimulus//regulation of biological process//signal transduction//intracellular signal transduction//regulation of cellular process//response to stimulus//biological regulation	--	--	GO:0005515//GO:0003674//GO:0005488	protein binding//molecular_function//binding	Enhancer of polycomb-like, N-terminal|Zinc finger, FYVE/PHD-type|Zinc finger, PHD-finger|Zinc finger, PHD-type|
ENSBTAG00000018531	3.94221	135.624	-5.1045	4.7045e-33	5.9485e-31	DOWN	280821	JCHAIN	joining chain of multimeric IgA and IgM [Source:HGNC Symbol;Acc:HGNC:5713]	GO:0008150//GO:0009987//GO:0008152//GO:0015979//GO:0044237	biological_process//cellular process//metabolic process//photosynthesis//cellular metabolic process	GO:0044425//GO:0005575//GO:0009579//GO:0044464//GO:0016020//GO:0009523//GO:0043234//GO:0034357//GO:0005623//GO:0044424//GO:0009521//GO:0009539//GO:0032991//GO:0005622//GO:0044436	membrane part//cellular_component//thylakoid//cell part//membrane//photosystem II//protein complex//photosynthetic membrane//cell//intracellular part//photosystem//photosystem II reaction center//macromolecular complex//intracellular//thylakoid part	--	--	--
ENSBTAG00000020116	60.4631	8.66475	2.8028	3.4447e-11	1.3744e-09	UP	407173	JSP.1	MHC Class I JSP.1 precursor [Source:RefSeq peptide;Acc:NP_001035588]	GO:0007165//GO:0035556//GO:0050794//GO:0050896//GO:0065007//GO:0009987//GO:0006955//GO:0008150//GO:0023052//GO:0019882//GO:0007154//GO:0002376//GO:0050789//GO:0051716	signal transduction//intracellular signal transduction//regulation of cellular process//response to stimulus//biological regulation//cellular process//immune response//biological_process//signaling//antigen processing and presentation//cell communication//immune system process//regulation of biological process//cellular response to stimulus	GO:0032991//GO:0031224//GO:0044459//GO:0042611//GO:0005886//GO:0005623//GO:0016021//GO:0042612//GO:0071944//GO:0005575//GO:0044425//GO:0043234//GO:0044464//GO:0016020	macromolecular complex//intrinsic to membrane//plasma membrane part//MHC protein complex//plasma membrane//cell//integral to membrane//MHC class I protein complex//cell periphery//cellular_component//membrane part//protein complex//cell part//membrane	--	--	CD80-like, immunoglobulin C2-set|Immunoglobulin C1-set|Immunoglobulin-like domain|MHC class I alpha chain|MHC class I alpha chain, alpha1 alpha2 domains|MHC class I, alpha chain, C-terminal|MHC classes I/II-like antigen recognition protein|
ENSBTAG00000012046	171.7	47.2022	1.863	1.777e-18	1.2224e-16	UP	514246	JUNB	Transcription factor jun-B [Source:UniProtKB/Swiss-Prot;Acc:Q0VBZ5]	GO:0044237//GO:0018130//GO:0071840//GO:0043170//GO:0006139//GO:0046483//GO:0090304//GO:0019438//GO:0034654//GO:0050789//GO:0022402//GO:0032505//GO:0034645//GO:0008152//GO:0009987//GO:0044085//GO:0008150//GO:0051171//GO:2000112//GO:0006355//GO:0010556//GO:0032774//GO:0000910//GO:0016043//GO:0009889//GO:0000003//GO:0032506//GO:0006351//GO:0050794//GO:0051301//GO:0044249//GO:0080090//GO:0010468//GO:…	cellular metabolic process//heterocycle biosynthetic process//cellular component organization or biogenesis//macromolecule metabolic process//nucleobase-containing compound metabolic process//heterocycle metabolic process//nucleic acid metabolic process//aromatic compound biosynthetic process//nucleobase-containing compound biosynthetic process//regulation of biological process//cell cycle proces…	GO:0043229//GO:0044464//GO:0043231//GO:0005737//GO:0043227//GO:0005575//GO:0005634//GO:0005622//GO:0044424//GO:0043226//GO:0005623	intracellular organelle//cell part//intracellular membrane-bounded organelle//cytoplasm//membrane-bounded organelle//cellular_component//nucleus//intracellular//intracellular part//organelle//cell	GO:0003674//GO:0043565//GO:0097159//GO:0005488//GO:0003700//GO:0001071//GO:0003677//GO:0003676	molecular_function//sequence-specific DNA binding//organic cyclic compound binding//binding//sequence-specific DNA binding transcription factor activity//nucleic acid binding transcription factor activity//DNA binding//nucleic acid binding	Basic-leucine zipper domain|Jun-like transcription factor|Transcription factor Jun|Transcription factor, Skn-1-like, DNA-binding domain|
ENSBTAG00000010976	33.7225	133.767	-1.9879	2.9378e-15	1.628e-13	DOWN	534869	KANK1	KN motif and ankyrin repeat domains 1 [Source:HGNC Symbol;Acc:HGNC:19309]	--	--	--	--	GO:0005488//GO:0005515//GO:0003674	binding//protein binding//molecular_function	Ankyrin repeat|Ankyrin repeat-containing domain|Kank N-terminal motif|
ENSBTAG00000002469	36.5248	82.6039	-1.1773	2.7447e-05	0.00053741	DOWN	509964	KANK3	KN motif and ankyrin repeat domains 3 [Source:HGNC Symbol;Acc:HGNC:24796]	GO:0050794//GO:0044237//GO:0009896//GO:0009894//GO:0009893//GO:0006914//GO:0044248//GO:0050789//GO:0009056//GO:0010508//GO:0065007//GO:0008152//GO:0009987//GO:0019222//GO:0031325//GO:0008150//GO:0031329//GO:0048518//GO:0048522//GO:0010506//GO:0031331//GO:0031323	regulation of cellular process//cellular metabolic process//positive regulation of catabolic process//regulation of catabolic process//positive regulation of metabolic process//autophagy//cellular catabolic process//regulation of biological process//catabolic process//positive regulation of autophagy//biological regulation//metabolic process//cellular process//regulation of metabolic process//pos…	--	--	GO:0005488//GO:0003674//GO:0005515	binding//molecular_function//protein binding	Ankyrin repeat|Ankyrin repeat-containing domain|Kank N-terminal motif|
ENSBTAG00000015606	55.6184	22.5696	1.3012	0.000112	0.001917	UP	100298347	KAZN	kazrin, periplakin interacting protein [Source:HGNC Symbol;Acc:HGNC:29173]	GO:0034504//GO:0033365//GO:0046907//GO:0070727//GO:0051179//GO:0044248//GO:0009056//GO:0006886//GO:0006811//GO:0015992//GO:0015031//GO:0034613//GO:0006812//GO:0015991//GO:0006818//GO:0033036//GO:0007049//GO:0051234//GO:0015988//GO:0051170//GO:0044237//GO:0051169//GO:0051641//GO:0006606//GO:0008104//GO:0034220//GO:0016482//GO:0008152//GO:0006810//GO:0006914//GO:0006605//GO:0045184//GO:0055085//GO:…	protein localization to nucleus//protein localization to organelle//intracellular transport//cellular macromolecule localization//localization//cellular catabolic process//catabolic process//intracellular protein transport//ion transport//proton transport//protein transport//cellular protein localization//cation transport//ATP hydrolysis coupled proton transport//hydrogen transport//macromolecule…	GO:0031967//GO:0016021//GO:0044422//GO:0044446//GO:0033177//GO:0005622//GO:0046930//GO:0005635//GO:0032991//GO:0031224//GO:0043226//GO:0005623//GO:0044424//GO:0044428//GO:0043234//GO:0044464//GO:0012505//GO:0016020//GO:0043229//GO:0033176//GO:0043227//GO:0005643//GO:0033179//GO:0031975//GO:0043231//GO:0044425//GO:0005634//GO:0005575//GO:0016469	organelle envelope//integral to membrane//organelle part//intracellular organelle part//proton-transporting two-sector ATPase complex, proton-transporting domain//intracellular//pore complex//nuclear envelope//macromolecular complex//intrinsic to membrane//organelle//cell//intracellular part//nuclear part//protein complex//cell part//endomembrane system//membrane//intracellular organelle//proton-…	GO:0022892//GO:0008324//GO:0015077//GO:0005488//GO:0022857//GO:0022890//GO:0003677//GO:0003676//GO:0015078//GO:0005215//GO:0022891//GO:0043565//GO:0003674//GO:0015075//GO:0097159//GO:0005515	substrate-specific transporter activity//cation transmembrane transporter activity//monovalent inorganic cation transmembrane transporter activity//binding//transmembrane transporter activity//inorganic cation transmembrane transporter activity//DNA binding//nucleic acid binding//hydrogen ion transmembrane transporter activity//transporter activity//substrate-specific transmembrane transporter ac…	Sterile alpha motif domain|Sterile alpha motif, type 1|Sterile alpha motif, type 2|Sterile alpha motif/pointed domain|
ENSBTAG00000018465	1.99485	29.0888	-3.8661	2.0033e-07	5.2665e-06	DOWN	526133	KCNAB1	Voltage-gated potassium channel subunit beta-1 [Source:UniProtKB/Swiss-Prot;Acc:Q4PJK1]	--	--	--	--	--	--	NADP-dependent oxidoreductase domain|Potassium channel, voltage-dependent, beta subunit, KCNAB|Potassium channel, voltage-dependent, beta subunit, KCNAB-related|Potassium channel, voltage-dependent, beta subunit, KCNAB1|Potassium channel, voltage-dependent, beta subunit, KCNAB3|
ENSBTAG00000002985	20.281	60.612	-1.5795	6.2548e-06	0.00013596	DOWN	407176	KCNMB1	Calcium-activated potassium channel subunit beta-1 [Source:UniProtKB/Swiss-Prot;Acc:Q28067]	GO:0015672//GO:0008150//GO:0006812//GO:0030001//GO:0051234//GO:0006813//GO:0051179//GO:0006810//GO:0006811	monovalent inorganic cation transport//biological_process//cation transport//metal ion transport//establishment of localization//potassium ion transport//localization//transport//ion transport	GO:0005575//GO:0016020	cellular_component//membrane	GO:0005227//GO:0005261//GO:0022890//GO:0022803//GO:0015075//GO:0015269//GO:0015267//GO:0005216//GO:0015077//GO:0008324//GO:0022892//GO:0022838//GO:0022836//GO:0015079//GO:0046873//GO:0005215//GO:0022857//GO:0005267//GO:0022891//GO:0022839//GO:0003674	calcium activated cation channel activity//cation channel activity//inorganic cation transmembrane transporter activity//passive transmembrane transporter activity//ion transmembrane transporter activity//calcium-activated potassium channel activity//channel activity//ion channel activity//monovalent inorganic cation transmembrane transporter activity//cation transmembrane transporter activity//s…	Potassium channel, calcium-activated, BK, beta subunit|
ENSBTAG00000000782	275.622	125.226	1.1382	8.6725e-15	4.6482e-13	UP	407170	KDR	kinase insert domain receptor [Source:HGNC Symbol;Acc:HGNC:6307]	GO:0019538//GO:0044237//GO:0043170//GO:0016310//GO:0043412//GO:0008152//GO:0006793//GO:0008150//GO:0071704//GO:0044267//GO:0009987//GO:0044238//GO:0044260//GO:0006468//GO:0006464//GO:0006796	protein metabolic process//cellular metabolic process//macromolecule metabolic process//phosphorylation//macromolecule modification//metabolic process//phosphorus metabolic process//biological_process//organic substance metabolic process//cellular protein metabolic process//cellular process//primary metabolic process//cellular macromolecule metabolic process//protein phosphorylation//protein modi…	GO:0016020//GO:0005575	membrane//cellular_component	GO:0016740//GO:0005488//GO:0000166//GO:0004672//GO:0032550//GO:0032555//GO:0032549//GO:0032553//GO:0043167//GO:0003674//GO:0016773//GO:0001883//GO:0035639//GO:0097159//GO:0030554//GO:0032559//GO:0017076//GO:0005524//GO:0016772//GO:0016301//GO:0043168//GO:0001882//GO:0003824	transferase activity//binding//nucleotide binding//protein kinase activity//purine ribonucleoside binding//purine ribonucleotide binding//ribonucleoside binding//ribonucleotide binding//ion binding//molecular_function//phosphotransferase activity, alcohol group as acceptor//purine nucleoside binding//purine ribonucleoside triphosphate binding//organic cyclic compound binding//adenyl nucleotide bi…	CD80-like, immunoglobulin C2-set|Immunoglobulin|Immunoglobulin I-set|Immunoglobulin V-set domain|Immunoglobulin subtype|Immunoglobulin subtype 2|Immunoglobulin-like domain|Protein kinase domain|Protein kinase-like domain|Serine-threonine/tyrosine-protein kinase catalytic domain|Serine/threonine/dual specificity protein kinase, catalytic domain|Tyrosine-protein kinase, catalytic domain|Vascular en…
ENSBTAG00000002280	401.251	166.776	1.2666	2.7921e-24	2.4575e-22	UP	514261	KIF5B	kinesin family member 5B [Source:HGNC Symbol;Acc:HGNC:6324]	GO:0007018//GO:0007017//GO:0009987//GO:0006928//GO:0008150	microtubule-based movement//microtubule-based process//cellular process//cellular component movement//biological_process	GO:0005622//GO:0016020//GO:0044464//GO:0005737//GO:0005575//GO:0044424//GO:0019898//GO:0044425//GO:0005623//GO:0019867	intracellular//membrane//cell part//cytoplasm//cellular_component//intracellular part//extrinsic to membrane//membrane part//cell//outer membrane	GO:0005488//GO:0008092//GO:0000166//GO:0016462//GO:0003774//GO:0015631//GO:0032555//GO:0032549//GO:0032550//GO:0003674//GO:0032553//GO:0043167//GO:0017111//GO:0001883//GO:0035639//GO:0030554//GO:0032559//GO:0017076//GO:0097159//GO:0016787//GO:0003777//GO:0005524//GO:0008017//GO:0016818//GO:0005515//GO:0043168//GO:0001882//GO:0003824//GO:0016817	binding//cytoskeletal protein binding//nucleotide binding//pyrophosphatase activity//motor activity//tubulin binding//purine ribonucleotide binding//ribonucleoside binding//purine ribonucleoside binding//molecular_function//ribonucleotide binding//ion binding//nucleoside-triphosphatase activity//purine nucleoside binding//purine ribonucleoside triphosphate binding//adenyl nucleotide binding//aden…	Kinesin, motor domain|P-loop containing nucleoside triphosphate hydrolase|tRNA-binding arm|
ENSBTAG00000016229	40.3246	153.325	-1.9269	1.2805e-16	7.7936e-15	DOWN	539139		Kruppel like factor 9 [Source:HGNC Symbol;Acc:HGNC:1123]	GO:0008150//GO:0006950//GO:0006974//GO:0009987//GO:0033554//GO:0043170//GO:0044237//GO:0008152//GO:0051716//GO:0090304//GO:0046483//GO:0006139//GO:0006725//GO:0006807//GO:0044260//GO:0071704//GO:0044238//GO:0006281//GO:0034641//GO:0050896//GO:0006259	biological_process//response to stress//response to DNA damage stimulus//cellular process//cellular response to stress//macromolecule metabolic process//cellular metabolic process//metabolic process//cellular response to stimulus//nucleic acid metabolic process//heterocycle metabolic process//nucleobase-containing compound metabolic process//cellular aromatic compound metabolic process//nitrogen …	--	--	GO:0097159//GO:0016787//GO:0030554//GO:0017076//GO:0032559//GO:0043168//GO:0032550//GO:0016788//GO:0032555//GO:0000166//GO:0035639//GO:0043167//GO:0032553//GO:0003674//GO:0008270//GO:0043169//GO:0005524//GO:0046914//GO:0003677//GO:0003824//GO:0001882//GO:0003676//GO:0004518//GO:0032549//GO:0005488//GO:0001883//GO:0046872	organic cyclic compound binding//hydrolase activity//adenyl nucleotide binding//purine nucleotide binding//adenyl ribonucleotide binding//anion binding//purine ribonucleoside binding//hydrolase activity, acting on ester bonds//purine ribonucleotide binding//nucleotide binding//purine ribonucleoside triphosphate binding//ion binding//ribonucleotide binding//molecular_function//zinc ion binding//ca…	Zinc finger, C2H2|Zinc finger, C2H2-like|
ENSBTAG00000018167	52.9111	10.9341	2.2747	3.3298e-08	9.7057e-07	UP	512383	KLHL31	kelch like family member 31 [Source:HGNC Symbol;Acc:HGNC:21353]	--	--	--	--	GO:0005488//GO:0005515//GO:0003674	binding//protein binding//molecular_function	BTB/Kelch-associated|BTB/POZ|BTB/POZ fold|BTB/POZ-like|Kelch repeat type 1|Kelch-like protein, gigaxonin type|
ENSBTAG00000012225	54.5735	12.7496	2.0978	9.3765e-08	2.5742e-06	UP	513592	KPNA2	karyopherin subunit alpha 2 [Source:HGNC Symbol;Acc:HGNC:6395]	GO:0043170//GO:0016192//GO:0065008//GO:0015979//GO:0051169//GO:0051641//GO:0006606//GO:0015988//GO:0044237//GO:0051170//GO:0008152//GO:0008104//GO:0050789//GO:0034220//GO:0016482//GO:0006810//GO:0045184//GO:0055085//GO:0006605//GO:0006913//GO:0008150//GO:0015672//GO:0009987//GO:0017038//GO:0071702//GO:0051649//GO:0034504//GO:0050821//GO:0070727//GO:0031647//GO:0046907//GO:0051179//GO:0010608//GO:…	macromolecule metabolic process//vesicle-mediated transport//regulation of biological quality//photosynthesis//nuclear transport//cellular localization//protein import into nucleus//energy coupled proton transport, against electrochemical gradient//cellular metabolic process//nuclear import//metabolic process//protein localization//regulation of biological process//ion transmembrane transport//cy…	GO:0034357//GO:0044444//GO:0031090//GO:0044464//GO:0016020//GO:0009523//GO:0043234//GO:0043229//GO:0005737//GO:0043227//GO:0033176//GO:0033178//GO:0048475//GO:0033180//GO:0030117//GO:0043231//GO:0005634//GO:0044425//GO:0009579//GO:0005575//GO:0016469//GO:0044436//GO:0005773//GO:0044437//GO:0044422//GO:0044446//GO:0005774//GO:0005622//GO:0016471//GO:0032991//GO:0005623//GO:0043226//GO:0000221//GO:…	photosynthetic membrane//cytoplasmic part//organelle membrane//cell part//membrane//photosystem II//protein complex//intracellular organelle//cytoplasm//membrane-bounded organelle//proton-transporting V-type ATPase complex//proton-transporting two-sector ATPase complex, catalytic domain//coated membrane//proton-transporting V-type ATPase, V1 domain//membrane coat//intracellular membrane-bounded o…	GO:0042301//GO:0005215//GO:0043167//GO:0003674//GO:0016787//GO:0016820//GO:0016817//GO:0043168//GO:0008565//GO:0005515//GO:0022892//GO:0022857//GO:0005488//GO:0003824	phosphate ion binding//transporter activity//ion binding//molecular_function//hydrolase activity//hydrolase activity, acting on acid anhydrides, catalyzing transmembrane movement of substances//hydrolase activity, acting on acid anhydrides//anion binding//protein transporter activity//protein binding//substrate-specific transporter activity//transmembrane transporter activity//binding//catalytic …	Armadillo|Armadillo-type fold|Importin-alpha, importin-beta-binding domain|
ENSBTAG00000010229	173.742	639.087	-1.8791	5.8892e-62	1.7922e-59	DOWN	100138434	LAMA2	laminin subunit alpha 2 [Source:HGNC Symbol;Acc:HGNC:6482]	GO:0071702//GO:0048870//GO:0016043//GO:0030334//GO:0030155//GO:0045995//GO:0042157//GO:0006928//GO:0048856//GO:0044085//GO:0009987//GO:0008150//GO:0050789//GO:0008152//GO:0006810//GO:0051270//GO:0016226//GO:0032501//GO:0009790//GO:0043170//GO:0051239//GO:2000145//GO:0051674//GO:2000026//GO:0071840//GO:0019538//GO:0016477//GO:0031163//GO:0033036//GO:0007275//GO:0051234//GO:0040011//GO:0032502//GO:…	organic substance transport//cell motility//cellular component organization//regulation of cell migration//regulation of cell adhesion//regulation of embryonic development//lipoprotein metabolic process//cellular component movement//anatomical structure development//cellular component biogenesis//cellular process//biological_process//regulation of biological process//metabolic process//transport/…	GO:0005575//GO:0043256//GO:0043234//GO:0005606//GO:0044421//GO:0005605//GO:0031012//GO:0044420//GO:0005578//GO:0032991//GO:0005604//GO:0005576	cellular_component//laminin complex//protein complex//laminin-1 complex//extracellular region part//basal lamina//extracellular matrix//extracellular matrix part//proteinaceous extracellular matrix//macromolecular complex//basement membrane//extracellular region	GO:0005515//GO:0070011//GO:0008233//GO:0016787//GO:0003674//GO:0004252//GO:0043167//GO:0051540//GO:0005506//GO:0003824//GO:0017171//GO:0008289//GO:0046914//GO:0043169//GO:0008017//GO:0051536//GO:0004175//GO:0008236//GO:0046872//GO:0015631//GO:0008092//GO:0005102//GO:0005488	protein binding//peptidase activity, acting on L-amino acid peptides//peptidase activity//hydrolase activity//molecular_function//serine-type endopeptidase activity//ion binding//metal cluster binding//iron ion binding//catalytic activity//serine hydrolase activity//lipid binding//transition metal ion binding//cation binding//microtubule binding//iron-sulfur cluster binding//endopeptidase activit…	Concanavalin A-like lectin/glucanases superfamily|EGF-like, laminin|Epidermal growth factor-like domain|Galactose-binding domain-like|Laminin B type IV|Laminin B, subgroup|Laminin G domain|Laminin I|Laminin domain II|Laminin, N-terminal|Prefoldin|
ENSBTAG00000027181	27.928	68.3277	-1.2908	4.0029e-05	0.00075735	DOWN	100336873	LAMA3	laminin subunit alpha 3 [Source:HGNC Symbol;Acc:HGNC:6483]	GO:0040012//GO:0065007//GO:0032879//GO:0007155//GO:0050896//GO:0050794//GO:0050793//GO:0022610//GO:0051179//GO:0006952//GO:0016477//GO:0007275//GO:0040011//GO:0009617//GO:0032502//GO:0050789//GO:0051270//GO:0032501//GO:0051707//GO:0009607//GO:0009790//GO:0051239//GO:2000145//GO:0051674//GO:2000026//GO:0048870//GO:0042742//GO:0030334//GO:0030155//GO:0045995//GO:0009987//GO:0006928//GO:0048856//GO:…	regulation of locomotion//biological regulation//regulation of localization//cell adhesion//response to stimulus//regulation of cellular process//regulation of developmental process//biological adhesion//localization//defense response//cell migration//multicellular organismal development//locomotion//response to bacterium//developmental process//regulation of biological process//regulation of cel…	GO:0005576//GO:0019028//GO:0019031//GO:0031012//GO:0019012//GO:0044420//GO:0005578//GO:0032991//GO:0005604//GO:0043234//GO:0044423//GO:0005606//GO:0044421//GO:0005605//GO:0005575//GO:0043256	extracellular region//viral capsid//viral envelope//extracellular matrix//virion//extracellular matrix part//proteinaceous extracellular matrix//macromolecular complex//basement membrane//protein complex//virion part//laminin-1 complex//extracellular region part//basal lamina//cellular_component//laminin complex	GO:0005488//GO:0005102//GO:0005198//GO:0003674//GO:0005515	binding//receptor binding//structural molecule activity//molecular_function//protein binding	Concanavalin A-like lectin/glucanases superfamily|EGF-like, laminin|Epidermal growth factor-like domain|Galactose-binding domain-like|Laminin B type IV|Laminin B, subgroup|Laminin G domain|Laminin I|Laminin domain II|Laminin, N-terminal|
ENSBTAG00000005477	119.691	295.014	-1.3015	8.601e-18	5.7197e-16	DOWN	512361	LAPTM5	Lysosomal-associated transmembrane protein 5 [Source:UniProtKB/Swiss-Prot;Acc:Q2KJA5]	--	--	GO:0016021//GO:0016020//GO:0031224//GO:0044425//GO:0005575	integral to membrane//membrane//intrinsic to membrane//membrane part//cellular_component	--	--	Lysosomal-associated transmembrane protein 4/5|Lysosomal-associated transmembrane protein, 4A/5|
ENSBTAG00000016864	191.079	23.6011	3.0172	2.7059e-34	3.6806e-32	UP	512242	LBP	lipopolysaccharide binding protein [Source:HGNC Symbol;Acc:HGNC:6517]	--	--	--	--	GO:0008289//GO:0005488//GO:0003674	lipid binding//binding//molecular_function	Bactericidal permeability-increasing protein, alpha/beta domain|Lipid-binding serum glycoprotein, C-terminal|Lipid-binding serum glycoprotein, N-terminal|
ENSBTAG00000008683	523.697	147.961	1.8235	1.5881e-51	3.1335e-49	UP	281274	LDHA	L-lactate dehydrogenase A chain [Source:UniProtKB/Swiss-Prot;Acc:P19858]	GO:0055114//GO:0044238//GO:0071704//GO:0008150//GO:0005975//GO:0008152	oxidation-reduction process//primary metabolic process//organic substance metabolic process//biological_process//carbohydrate metabolic process//metabolic process	--	--	GO:0003824//GO:0016491//GO:0016614//GO:0016616//GO:0004553//GO:0097159//GO:0016787//GO:0050662//GO:0016798//GO:0003674//GO:0048037//GO:0051287//GO:0000166//GO:0005488	catalytic activity//oxidoreductase activity//oxidoreductase activity, acting on CH-OH group of donors//oxidoreductase activity, acting on the CH-OH group of donors, NAD or NADP as acceptor//hydrolase activity, hydrolyzing O-glycosyl compounds//organic cyclic compound binding//hydrolase activity//coenzyme binding//hydrolase activity, acting on glycosyl bonds//molecular_function//cofactor binding//…	L-lactate dehydrogenase|L-lactate/malate dehydrogenase|Lactate dehydrogenase/glycoside hydrolase, family 4, C-terminal|Lactate/malate dehydrogenase, C-terminal|Lactate/malate dehydrogenase, N-terminal|
ENSBTAG00000012314	105.395	22.157	2.25	9.6076e-15	5.0736e-13	UP	281276	LDLR	low density lipoprotein receptor [Source:HGNC Symbol;Acc:HGNC:6547]	--	--	--	--	GO:0043167//GO:0003674//GO:0005509//GO:0005515//GO:0005488//GO:0046872//GO:0043169	ion binding//molecular_function//calcium ion binding//protein binding//binding//metal ion binding//cation binding	EGF-like calcium-binding domain|Epidermal growth factor-like domain|LDLR class B repeat|Low-density lipoprotein (LDL) receptor class A repeat|
ENSBTAG00000009139	7.59944	30.6154	-2.0103	0.00014215	0.0023787	DOWN	511553	LDLRAD4	low density lipoprotein receptor class A domain containing 4 [Source:HGNC Symbol;Acc:HGNC:1224]	GO:0008150//GO:0009987//GO:0046739//GO:0051704//GO:0044403//GO:0051701//GO:0046740//GO:0052126//GO:0051814//GO:0052192//GO:0044419//GO:0040011//GO:0044000//GO:0016032	biological_process//cellular process//spread of virus in host//multi-organism process//symbiosis, encompassing mutualism through parasitism//interaction with host//spread of virus in host, cell to cell//movement in host environment//movement in other organism involved in symbiotic interaction//movement in environment of other organism involved in symbiotic interaction//interspecies interaction be…	GO:0044425//GO:0005575//GO:0016020//GO:0031224//GO:0016021	membrane part//cellular_component//membrane//intrinsic to membrane//integral to membrane	GO:0005515//GO:0003674//GO:0005488	protein binding//molecular_function//binding	Low-density lipoprotein (LDL) receptor class A repeat|
ENSBTAG00000014911	532.246	134.015	1.9897	1.755e-58	4.3765e-56	UP	280836	LEP	leptin [Source:HGNC Symbol;Acc:HGNC:6553]	GO:0051716//GO:0050789//GO:0007154//GO:0008150//GO:0009987//GO:0023052//GO:0050896//GO:0050794//GO:0065007//GO:0007165	cellular response to stimulus//regulation of biological process//cell communication//biological_process//cellular process//signaling//response to stimulus//regulation of cellular process//biological regulation//signal transduction	GO:0005575//GO:0005576	cellular_component//extracellular region	GO:0003674//GO:0005179//GO:0097159//GO:0005515//GO:0005488//GO:0005102//GO:0003677//GO:0003676	molecular_function//hormone activity//organic cyclic compound binding//protein binding//binding//receptor binding//DNA binding//nucleic acid binding	Four-helical cytokine-like, core|Leptin|
ENSBTAG00000015089	1066.63	375.266	1.5071	2.0892e-79	7.9811e-77	UP	326598	LGALS1	Galectin-1 [Source:UniProtKB/Swiss-Prot;Acc:P11116]	--	--	--	--	GO:0030246//GO:0005488//GO:0003674	carbohydrate binding//binding//molecular_function	Concanavalin A-like lectin/glucanases superfamily|Galectin, carbohydrate recognition domain|
ENSBTAG00000034033	30.5403	81.6137	-1.4181	1.352e-06	3.2496e-05	DOWN	532944	LHFP	lipoma HMGIC fusion partner [Source:HGNC Symbol;Acc:HGNC:6586]	--	--	GO:0016021//GO:0031224//GO:0016020//GO:0005575//GO:0044425	integral to membrane//intrinsic to membrane//membrane//cellular_component//membrane part	--	--	Lipoma HMGIC fusion partner-like protein|
ENSBTAG00000007374	111.902	47.0785	1.2491	1.0861e-07	2.9458e-06	UP	616131	LHFPL2	lipoma HMGIC fusion partner-like 2 [Source:HGNC Symbol;Acc:HGNC:6588]	--	--	GO:0016020//GO:0016021//GO:0044425//GO:0005575//GO:0031224	membrane//integral to membrane//membrane part//cellular_component//intrinsic to membrane	--	--	Lipoma HMGIC fusion partner-like protein|
ENSBTAG00000010423	49.9189	119.78	-1.2627	9.0971e-08	2.5052e-06	DOWN	539504	LIFR	leukemia inhibitory factor receptor alpha [Source:HGNC Symbol;Acc:HGNC:6597]	--	--	--	--	GO:0005488//GO:0005515//GO:0003674	binding//protein binding//molecular_function	Fibronectin, type III|
ENSBTAG00000012342	377.55	117.222	1.6874	5.0683e-34	6.7409e-32	UP	540637	LIMA1	LIM domain and actin binding 1 [Source:HGNC Symbol;Acc:HGNC:24636]	--	--	--	--	GO:0003674//GO:0043167//GO:0043169//GO:0046914//GO:0008270//GO:0046872//GO:0005488	molecular_function//ion binding//cation binding//transition metal ion binding//zinc ion binding//metal ion binding//binding	Zinc finger, LIM-type|
ENSBTAG00000000305	755.527	259.654	1.5409	1.4607e-58	3.694e-56	UP	614212	LMO4	LIM domain transcription factor LMO4 [Source:UniProtKB/Swiss-Prot;Acc:Q3SWZ8]	GO:0007186//GO:0007218//GO:0023052//GO:0009987//GO:0008150//GO:0007166//GO:0007165//GO:0050789//GO:0065007//GO:0051716//GO:0007154//GO:0050896//GO:0050794	G-protein coupled receptor signaling pathway//neuropeptide signaling pathway//signaling//cellular process//biological_process//cell surface receptor linked signaling pathway//signal transduction//regulation of biological process//biological regulation//cellular response to stimulus//cell communication//response to stimulus//regulation of cellular process	GO:0005575//GO:0005576	cellular_component//extracellular region	GO:0005515//GO:0043169//GO:0046914//GO:0008270//GO:0005184//GO:0003674//GO:0046872//GO:0005179//GO:0043167//GO:0005488//GO:0005102	protein binding//cation binding//transition metal ion binding//zinc ion binding//neuropeptide hormone activity//molecular_function//metal ion binding//hormone activity//ion binding//binding//receptor binding	Zinc finger, LIM-type|
ENSBTAG00000010693	70.3899	32.5547	1.1125	0.00011792	0.0020066	UP	539359	LMO7	LIM domain 7 [Source:HGNC Symbol;Acc:HGNC:6646]	--	--	--	--	GO:0005515//GO:0043167//GO:0003674//GO:0008270//GO:0043169//GO:0046914//GO:0046872//GO:0005488	protein binding//ion binding//molecular_function//zinc ion binding//cation binding//transition metal ion binding//metal ion binding//binding	PDZ domain|Zinc finger, LIM-type|
ENSBTAG00000021576	23.2258	127.496	-2.4566	1.371e-18	9.6918e-17	DOWN	101909470	LMOD1	leiomodin 1 [Source:HGNC Symbol;Acc:HGNC:6647]	--	--	GO:0005575//GO:0043232//GO:0043229//GO:0044464//GO:0044424//GO:0043226//GO:0005623//GO:0005622//GO:0005856//GO:0043228	cellular_component//intracellular non-membrane-bounded organelle//intracellular organelle//cell part//intracellular part//organelle//cell//intracellular//cytoskeleton//non-membrane-bounded organelle	GO:0005515//GO:0003674//GO:0008092//GO:0005488//GO:0003779//GO:0005523	protein binding//molecular_function//cytoskeletal protein binding//binding//actin binding//tropomyosin binding	Tropomodulin|WH2 domain|
ENSBTAG00000037605	41.417	194.833	-2.2339	9.4472e-25	8.5669e-23	DOWN	100848815	LOC100848815		GO:0050896//GO:0002376//GO:0019882//GO:0006955//GO:0008150	response to stimulus//immune system process//antigen processing and presentation//immune response//biological_process	GO:0042613//GO:0042611//GO:0005886//GO:0005623//GO:0032991//GO:0044459//GO:0043234//GO:0044464//GO:0016020//GO:0071944//GO:0005575//GO:0044425	MHC class II protein complex//MHC protein complex//plasma membrane//cell//macromolecular complex//plasma membrane part//protein complex//cell part//membrane//cell periphery//cellular_component//membrane part	GO:0005488//GO:0003674//GO:0005515	binding//molecular_function//protein binding	CD80-like, immunoglobulin C2-set|Immunoglobulin C1-set|Immunoglobulin-like domain|MHC class II, alpha chain, N-terminal|MHC classes I/II-like antigen recognition protein|
ENSBTAG00000045544	27.5005	0	5.7814	4.2947e-08	1.2378e-06	UP	100271755	LOC107131189		GO:0006508//GO:0044238//GO:0071704//GO:0043170//GO:0019538//GO:0008152//GO:0008150	proteolysis//primary metabolic process//organic substance metabolic process//macromolecule metabolic process//protein metabolic process//metabolic process//biological_process	--	--	GO:0032549//GO:0005488//GO:0004222//GO:0004175//GO:0001883//GO:0003824//GO:0001882//GO:0019001//GO:0032555//GO:0005525//GO:0032550//GO:0000166//GO:0016462//GO:0008237//GO:0035639//GO:0017111//GO:0003674//GO:0043167//GO:0032553//GO:0016818//GO:0017076//GO:0003924//GO:0008233//GO:0032561//GO:0016787//GO:0097159//GO:0016817//GO:0070011//GO:0043168	ribonucleoside binding//binding//metalloendopeptidase activity//endopeptidase activity//purine nucleoside binding//catalytic activity//nucleoside binding//guanyl nucleotide binding//purine ribonucleotide binding//GTP binding//purine ribonucleoside binding//nucleotide binding//pyrophosphatase activity//metallopeptidase activity//purine ribonucleoside triphosphate binding//nucleoside-triphosphatase…	Elongation factor, GTP-binding domain|P-loop containing nucleoside triphosphate hydrolase|Translation elongation factor EF1A/initiation factor IF2gamma, C-terminal|Translation elongation factor EFTu/EF1A, domain 2|Translation initiation factor 2, gamma subunit, C-terminal|Translation protein, beta-barrel domain|
ENSBTAG00000010155	25.8381	384.591	-3.8958	4.1471e-80	1.6187e-77	DOWN	504773	LOC504773	Regakine-1 [Source:UniProtKB/Swiss-Prot;Acc:P82943]	GO:0050896//GO:0002376//GO:0008150//GO:0006955	response to stimulus//immune system process//biological_process//immune response	GO:0005576//GO:0005575	extracellular region//cellular_component	GO:0005488//GO:0005102//GO:0005125//GO:0042379//GO:0001664//GO:0005126//GO:0003674//GO:0008009//GO:0005515	binding//receptor binding//cytokine activity//chemokine receptor binding//G-protein coupled receptor binding//cytokine receptor binding//molecular_function//chemokine activity//protein binding	Chemokine interleukin-8-like domain|
ENSBTAG00000038461	65.5452	12.7496	2.362	3.2769e-10	1.2156e-08	UP	506828	LOC506828		--	--	GO:0005576//GO:0005615//GO:0005575//GO:0044421	extracellular region//extracellular space//cellular_component//extracellular region part	GO:0030414//GO:0030234//GO:0061134//GO:0004857//GO:0004866//GO:0003674//GO:0061135	peptidase inhibitor activity//enzyme regulator activity//peptidase regulator activity//enzyme inhibitor activity//endopeptidase inhibitor activity//molecular_function//endopeptidase regulator activity	Alpha-2-macroglobulin|Alpha-2-macroglobulin, N-terminal|Alpha-2-macroglobulin, N-terminal 2|Alpha-2-macroglobulin, thiol-ester bond-forming|Alpha-macroglobulin complement component|Alpha-macroglobulin, receptor-binding|Seminal vesicle autoantigen|Terpenoid cyclases/protein prenyltransferase alpha-alpha toroid|
ENSBTAG00000024272	15.5314	0	4.3863	6.813e-05	0.0012196	UP	510382	LOC510382		--	--	--	--	GO:0005488//GO:0032549//GO:0001883//GO:0019001//GO:0001882//GO:0003824//GO:0016462//GO:0000166//GO:0032550//GO:0005525//GO:0032555//GO:0032553//GO:0043167//GO:0003674//GO:0017111//GO:0035639//GO:0016787//GO:0097159//GO:0032561//GO:0003924//GO:0017076//GO:0016818//GO:0043168//GO:0016817	binding//ribonucleoside binding//purine nucleoside binding//guanyl nucleotide binding//nucleoside binding//catalytic activity//pyrophosphatase activity//nucleotide binding//purine ribonucleoside binding//GTP binding//purine ribonucleotide binding//ribonucleotide binding//ion binding//molecular_function//nucleoside-triphosphatase activity//purine ribonucleoside triphosphate binding//hydrolase acti…	Guanylate-binding protein, C-terminal|Guanylate-binding protein, N-terminal|P-loop containing nucleoside triphosphate hydrolase|RHD3/Sey1|
ENSBTAG00000039196	6.12705	40.9306	-2.7399	1.161e-07	3.1346e-06	DOWN	510860	LOC510860		--	--	--	--	--	--	Sushi/SCR/CCP|
ENSBTAG00000001143	91.1458	24.055	1.9218	6.9073e-11	2.702e-09	UP	511531	LOC511531		GO:0016032//GO:0008152//GO:0006139//GO:0009058//GO:0019438//GO:0034654//GO:0019083//GO:0090304//GO:0046483//GO:0043170//GO:0044249//GO:0044237//GO:0018130//GO:0044403//GO:0010467//GO:0044271//GO:0034641//GO:0044419//GO:0032774//GO:0016070//GO:0006725//GO:0044260//GO:0006807//GO:0009059//GO:0009987//GO:0051704//GO:0019058//GO:0044238//GO:0008150//GO:0019080//GO:0071704	viral reproduction//metabolic process//nucleobase-containing compound metabolic process//biosynthetic process//aromatic compound biosynthetic process//nucleobase-containing compound biosynthetic process//viral transcription//nucleic acid metabolic process//heterocycle metabolic process//macromolecule metabolic process//cellular biosynthetic process//cellular metabolic process//heterocycle biosynt…	--	--	GO:0001883//GO:0017111//GO:0035639//GO:0003674//GO:0032553//GO:0043167//GO:0032549//GO:0032555//GO:0032550//GO:0005525//GO:0005488//GO:0000166//GO:0016462//GO:0016817//GO:0003824//GO:0043168//GO:0019001//GO:0001882//GO:0016818//GO:0003924//GO:0017076//GO:0016787//GO:0097159//GO:0032561	purine nucleoside binding//nucleoside-triphosphatase activity//purine ribonucleoside triphosphate binding//molecular_function//ribonucleotide binding//ion binding//ribonucleoside binding//purine ribonucleotide binding//purine ribonucleoside binding//GTP binding//binding//nucleotide binding//pyrophosphatase activity//hydrolase activity, acting on acid anhydrides//catalytic activity//anion binding/…	Guanylate-binding protein, C-terminal|Guanylate-binding protein, N-terminal|P-loop containing nucleoside triphosphate hydrolase|RHD3/Sey1|
ENSBTAG00000017670	14.249	42.3335	-1.5709	0.00016971	0.0027981	DOWN	512486	LOC512486		GO:0044238//GO:0071704//GO:0006508//GO:0019318//GO:0005996//GO:0008150//GO:0019538//GO:0043170//GO:0006000//GO:0008152//GO:0005975	primary metabolic process//organic substance metabolic process//proteolysis//hexose metabolic process//monosaccharide metabolic process//biological_process//protein metabolic process//macromolecule metabolic process//fructose metabolic process//metabolic process//carbohydrate metabolic process	--	--	GO:0043169//GO:0005524//GO:0046914//GO:0016772//GO:0008270//GO:0008443//GO:0016301//GO:0019001//GO:0001882//GO:0003824//GO:0005488//GO:0019200//GO:0004222//GO:0032549//GO:0046872//GO:0001883//GO:0004175//GO:0003924//GO:0030554//GO:0017076//GO:0032559//GO:0097159//GO:0016787//GO:0032561//GO:0008233//GO:0016818//GO:0003873//GO:0043168//GO:0070011//GO:0016817//GO:0000166//GO:0016740//GO:0016462//GO:…	cation binding//ATP binding//transition metal ion binding//transferase activity, transferring phosphorus-containing groups//zinc ion binding//phosphofructokinase activity//kinase activity//guanyl nucleotide binding//nucleoside binding//catalytic activity//binding//carbohydrate kinase activity//metalloendopeptidase activity//ribonucleoside binding//metal ion binding//purine nucleoside binding//end…	Guanylate-binding protein, C-terminal|Guanylate-binding protein, N-terminal|P-loop containing nucleoside triphosphate hydrolase|
ENSBTAG00000031548	30.0178	70.7621	-1.2372	5.3341e-05	0.00097529	DOWN	514257	LOC514257	uncharacterized protein LOC514257 [Source:RefSeq peptide;Acc:NP_001069125]	GO:0008150//GO:0009987//GO:0055085//GO:0006810//GO:0051234//GO:0051179	biological_process//cellular process//transmembrane transport//transport//establishment of localization//localization	GO:0005575//GO:0016020	cellular_component//membrane	GO:0005215//GO:0003674	transporter activity//molecular_function	Xanthine/uracil/vitamin C permease|
ENSBTAG00000047621	99.2677	482.338	-2.2806	3.0722e-60	8.619e-58	DOWN	515150	LOC515150		--	--	--	--	--	--	Sushi/SCR/CCP|
ENSBTAG00000025258	2.37483	97.0452	-5.3528	2.4709e-24	2.2072e-22	DOWN	515676	LOC515676		--	--	GO:0005575//GO:0005576	cellular_component//extracellular region	GO:0005515//GO:0003674//GO:0004857//GO:0061134//GO:0030234//GO:0030414//GO:0005488	protein binding//molecular_function//enzyme inhibitor activity//peptidase regulator activity//enzyme regulator activity//peptidase inhibitor activity//binding	Whey acidic protein-type 4-disulphide core|
ENSBTAG00000047547	0	63.7478	-7.2204	7.6199e-16	4.3711e-14	DOWN	787803	LOC787803		GO:0044237//GO:0019538//GO:0043170//GO:0008152//GO:0034645//GO:0009987//GO:0008150//GO:0044267//GO:0006412//GO:0044249//GO:0009058//GO:0009059//GO:0044238//GO:0071704//GO:0044260//GO:0010467	cellular metabolic process//protein metabolic process//macromolecule metabolic process//metabolic process//cellular macromolecule biosynthetic process//cellular process//biological_process//cellular protein metabolic process//translation//cellular biosynthetic process//biosynthetic process//macromolecule biosynthetic process//primary metabolic process//organic substance metabolic process//cellula…	GO:0044444//GO:0043229//GO:0043232//GO:0044464//GO:0005737//GO:0005840//GO:0005575//GO:0043228//GO:0005622//GO:0032991//GO:0044424//GO:0043226//GO:0030529//GO:0005623	cytoplasmic part//intracellular organelle//intracellular non-membrane-bounded organelle//cell part//cytoplasm//ribosome//cellular_component//non-membrane-bounded organelle//intracellular//macromolecular complex//intracellular part//organelle//ribonucleoprotein complex//cell	GO:0003674//GO:0043566//GO:0097159//GO:0005488//GO:0003697//GO:0003677//GO:0003676//GO:0005198//GO:0003735	molecular_function//structure-specific DNA binding//organic cyclic compound binding//binding//single-stranded DNA binding//DNA binding//nucleic acid binding//structural molecule activity//structural constituent of ribosome	Nucleic acid-binding, OB-fold|Ribosomal protein S12/S23|Ribosomal protein S23, eukaryotic/archaeal|
ENSBTAG00000020895	83.1189	15.4728	2.4254	6.6495e-13	3.0692e-11	UP	281904	LOXL4	lysyl oxidase homolog 4 precursor [Source:RefSeq peptide;Acc:NP_776809]	GO:0008150//GO:0008152//GO:0055114	biological_process//metabolic process//oxidation-reduction process	GO:0005575//GO:0016020	cellular_component//membrane	GO:0016641//GO:0038024//GO:0005507//GO:0051537//GO:0051540//GO:0003674//GO:0005044//GO:0043167//GO:0043169//GO:0046914//GO:0004872//GO:0051536//GO:0016491//GO:0003824//GO:0005488//GO:0016638//GO:0046872	oxidoreductase activity, acting on the CH-NH2 group of donors, oxygen as acceptor//cargo receptor activity//copper ion binding//2 iron, 2 sulfur cluster binding//metal cluster binding//molecular_function//scavenger receptor activity//ion binding//cation binding//transition metal ion binding//receptor activity//iron-sulfur cluster binding//oxidoreductase activity//catalytic activity//binding//oxid…	Lysyl oxidase|SRCR domain|SRCR-like domain|
ENSBTAG00000013127	83.2614	32.6372	1.3511	1.1588e-06	2.8042e-05	UP	515361	LPCAT3	lysophospholipid acyltransferase 5 [Source:RefSeq peptide;Acc:NP_001019717]	GO:0009069//GO:0006807//GO:0006563//GO:0071704//GO:0006082//GO:0044238//GO:0006520//GO:0019752//GO:0006544//GO:0008150//GO:0043436//GO:0009987//GO:0008152//GO:0044281//GO:0044237	serine family amino acid metabolic process//nitrogen compound metabolic process//L-serine metabolic process//organic substance metabolic process//organic acid metabolic process//primary metabolic process//cellular amino acid metabolic process//carboxylic acid metabolic process//glycine metabolic process//biological_process//oxoacid metabolic process//cellular process//metabolic process//small mol…	--	--	GO:0004372//GO:0003824//GO:0016742//GO:0016741//GO:0003674//GO:0016740	glycine hydroxymethyltransferase activity//catalytic activity//hydroxymethyl-, formyl- and related transferase activity//transferase activity, transferring one-carbon groups//molecular_function//transferase activity	Membrane bound O-acyl transferase, MBOAT|
ENSBTAG00000007689	9.5943	118.006	-3.6205	1.4748e-24	1.3306e-22	DOWN	537224	LPIN1	phosphatidate phosphatase LPIN1 [Source:RefSeq peptide;Acc:NP_001193085]	--	--	--	--	--	--	HAD-like domain|LNS2, Lipin/Ned1/Smp2|Lipin, N-terminal|WD40-repeat-containing domain|
ENSBTAG00000006072	70.4373	32.2659	1.1263	0.00010053	0.001744	UP	532659	LRRC59	Leucine-rich repeat-containing protein 59 [Source:UniProtKB/Swiss-Prot;Acc:Q5E9X4]	GO:0015672//GO:0009987//GO:0006812//GO:0008150//GO:0055085//GO:0006818//GO:0015991//GO:0051234//GO:0015988//GO:0051179//GO:0006810//GO:0006811//GO:0015992//GO:0034220	monovalent inorganic cation transport//cellular process//cation transport//biological_process//transmembrane transport//hydrogen transport//ATP hydrolysis coupled proton transport//establishment of localization//energy coupled proton transport, against electrochemical gradient//localization//transport//ion transport//proton transport//ion transmembrane transport	GO:0032991//GO:0033179//GO:0033176//GO:0016469//GO:0005575//GO:0044425//GO:0043234//GO:0033177//GO:0016020	macromolecular complex//proton-transporting V-type ATPase, V0 domain//proton-transporting V-type ATPase complex//proton-transporting two-sector ATPase complex//cellular_component//membrane part//protein complex//proton-transporting two-sector ATPase complex, proton-transporting domain//membrane	GO:0015075//GO:0022890//GO:0005515//GO:0005488//GO:0022857//GO:0005215//GO:0015078//GO:0008324//GO:0022892//GO:0015077//GO:0003674//GO:0022891	ion transmembrane transporter activity//inorganic cation transmembrane transporter activity//protein binding//binding//transmembrane transporter activity//transporter activity//hydrogen ion transmembrane transporter activity//cation transmembrane transporter activity//substrate-specific transporter activity//monovalent inorganic cation transmembrane transporter activity//molecular_function//subst…	Leucine-rich repeat|Leucine-rich repeat, typical subtype|
ENSBTAG00000018936	74.2371	23.106	1.6839	7.2933e-08	2.0304e-06	UP	615906	LSS	lanosterol synthase (2,3-oxidosqualene-lanosterol cyclase) [Source:HGNC Symbol;Acc:HGNC:6708]	--	--	GO:0005576//GO:0005575//GO:0005615//GO:0044421	extracellular region//cellular_component//extracellular space//extracellular region part	GO:0003824//GO:0003674	catalytic activity//molecular_function	Prenyltransferase/squalene oxidase|Squalene cyclase|Terpenoid cyclases/protein prenyltransferase alpha-alpha toroid|
ENSBTAG00000004757	155.219	1056.11	-2.7664	2.708e-161	2.7013e-158	DOWN	100848191	LTBP4	latent transforming growth factor beta binding protein 4 [Source:HGNC Symbol;Acc:HGNC:6717]	GO:0008152//GO:0065007//GO:0034645//GO:0050789//GO:0031326//GO:0034654//GO:0019438//GO:0009058//GO:0090304//GO:0046483//GO:0006139//GO:2001141//GO:0010468//GO:0080090//GO:0044249//GO:0043170//GO:0044237//GO:0018130//GO:0050794//GO:0006351//GO:0031323//GO:0009889//GO:0010467//GO:0032774//GO:0016070//GO:0010556//GO:0006355//GO:0044271//GO:0034641//GO:2000112//GO:0051171//GO:0060255//GO:0006725//GO:…	metabolic process//biological regulation//cellular macromolecule biosynthetic process//regulation of biological process//regulation of cellular biosynthetic process//nucleobase-containing compound biosynthetic process//aromatic compound biosynthetic process//biosynthetic process//nucleic acid metabolic process//heterocycle metabolic process//nucleobase-containing compound metabolic process//regul…	GO:0044464//GO:0043229//GO:0005622//GO:0005634//GO:0005623//GO:0043226//GO:0044424//GO:0005575//GO:0043227//GO:0043231	cell part//intracellular organelle//intracellular//nucleus//cell//organelle//intracellular part//cellular_component//membrane-bounded organelle//intracellular membrane-bounded organelle	GO:0043565//GO:0001071//GO:0000976//GO:0000978//GO:0043167//GO:0003674//GO:0000975//GO:0046872//GO:0001067//GO:0003700//GO:0005488//GO:0001159//GO:0000982//GO:0005515//GO:0003676//GO:0000977//GO:0000987//GO:0001012//GO:0043169//GO:0005509//GO:0097159//GO:0044212//GO:0003677//GO:0000981	sequence-specific DNA binding//nucleic acid binding transcription factor activity//transcription regulatory region sequence-specific DNA binding//RNA polymerase II core promoter proximal region sequence-specific DNA binding//ion binding//molecular_function//regulatory region DNA binding//metal ion binding//regulatory region nucleic acid binding//sequence-specific DNA binding transcription factor …	EGF-like calcium-binding domain|Epidermal growth factor-like domain|TB domain|
ENSBTAG00000016644	4.89214	72.5776	-3.891	1.8742e-16	1.1217e-14	DOWN	525695	LVRN	laeverin [Source:HGNC Symbol;Acc:HGNC:26904]	GO:0008150//GO:0019538//GO:0043170//GO:0008152//GO:0044238//GO:0071704//GO:0006508	biological_process//protein metabolic process//macromolecule metabolic process//metabolic process//primary metabolic process//organic substance metabolic process//proteolysis	--	--	GO:0016787//GO:0008233//GO:0070011//GO:0003674//GO:0043167//GO:0008237//GO:0043169//GO:0046914//GO:0008270//GO:0003824//GO:0005488//GO:0004222//GO:0046872//GO:0004175	hydrolase activity//peptidase activity//peptidase activity, acting on L-amino acid peptides//molecular_function//ion binding//metallopeptidase activity//cation binding//transition metal ion binding//zinc ion binding//catalytic activity//binding//metalloendopeptidase activity//metal ion binding//endopeptidase activity	Peptidase M1, membrane alanine aminopeptidase, N-terminal|
ENSBTAG00000000802	15.8163	129.352	-3.0318	3.45e-23	2.9358e-21	DOWN	404179	LYVE1	Lymphatic vessel endothelial hyaluronic acid receptor 1 [Source:UniProtKB/Swiss-Prot;Acc:Q6UC88]	GO:0008150//GO:0009987//GO:0007155//GO:0022610	biological_process//cellular process//cell adhesion//biological adhesion	--	--	GO:0005539//GO:0005488//GO:0005540//GO:0003674	glycosaminoglycan binding//binding//hyaluronic acid binding//molecular_function	C-type lectin fold|Link|
ENSBTAG00000026779	22.4659	125.598	-2.483	1.5175e-18	1.0643e-16	DOWN	777776	LYZ	Lysozyme C, non-stomach isozyme [Source:UniProtKB/Swiss-Prot;Acc:P80189]	--	--	--	--	--	--	Glycoside hydrolase, family 22|Glycoside hydrolase, family 22, lysozyme|Lysozyme-like domain|Lytic transglycosylase-like SLT domain|
ENSBTAG00000008733	173.362	84.1306	1.0431	9.3493e-09	2.9144e-07	UP	512562	MAGED1	MAGE family member D1 [Source:HGNC Symbol;Acc:HGNC:6813]	--	--	--	--	--	--	MAGE protein|
ENSBTAG00000024091	35.8599	11.7593	1.6086	0.00029046	0.0045271	UP	512289	MALL	mal, T-cell differentiation protein like [Source:HGNC Symbol;Acc:HGNC:6818]	--	--	GO:0016020//GO:0005575	membrane//cellular_component	--	--	Marvel domain|Myelin and lymphocyte (MAL) protein|
ENSBTAG00000017369	11.5417	46.7484	-2.0181	2.4393e-06	5.688e-05	DOWN	788176	MAMDC2	MAM domain containing 2 [Source:HGNC Symbol;Acc:HGNC:23673]	--	--	GO:0016020//GO:0005575	membrane//cellular_component	--	--	Concanavalin A-like lectin/glucanases superfamily|MAM domain|
ENSBTAG00000001288	69.6299	159.761	-1.1981	3.2971e-09	1.0862e-07	DOWN	338445	MAOB	monoamine oxidase B [Source:HGNC Symbol;Acc:HGNC:6834]	GO:0010467//GO:0046394//GO:0016070//GO:0055114//GO:0034660//GO:0042440//GO:0016053//GO:0006629//GO:0034641//GO:0006721//GO:0006807//GO:0044255//GO:0044260//GO:0006725//GO:0008150//GO:0071704//GO:0008299//GO:0043436//GO:0009987//GO:0044238//GO:0006082//GO:0008152//GO:0034470//GO:0044283//GO:0016108//GO:0090304//GO:0009058//GO:0046483//GO:0006720//GO:0006399//GO:0008610//GO:0006139//GO:0008033//GO:…	gene expression//carboxylic acid biosynthetic process//RNA metabolic process//oxidation-reduction process//ncRNA metabolic process//pigment metabolic process//organic acid biosynthetic process//lipid metabolic process//cellular nitrogen compound metabolic process//terpenoid metabolic process//nitrogen compound metabolic process//cellular lipid metabolic process//cellular macromolecule metabolic p…	--	--	GO:0016614//GO:0016491//GO:0003824//GO:0016616//GO:0043168//GO:0097159//GO:0004455//GO:0016705//GO:0050662//GO:0043167//GO:0048037//GO:0003674//GO:0050660//GO:0005488//GO:0000166	oxidoreductase activity, acting on CH-OH group of donors//oxidoreductase activity//catalytic activity//oxidoreductase activity, acting on the CH-OH group of donors, NAD or NADP as acceptor//anion binding//organic cyclic compound binding//ketol-acid reductoisomerase activity//oxidoreductase activity, acting on paired donors, with incorporation or reduction of molecular oxygen//coenzyme binding//io…	Amine oxidase|FAD binding domain|FAD dependent oxidoreductase|Flavin amine oxidase|Monooxygenase, FAD-binding|Pyridine nucleotide-disulphide oxidoreductase, NAD-binding domain|
ENSBTAG00000014001	212.547	72.9902	1.542	1.1212e-17	7.3203e-16	UP	515593	MAP1A	microtubule associated protein 1A [Source:HGNC Symbol;Acc:HGNC:6835]	--	--	--	--	--	--	Beta-lactamase-like|
ENSBTAG00000001961	206.562	88.793	1.2181	1.4537e-12	6.5255e-11	UP	514739	MAP1B	microtubule-associated protein 1B [Source:RefSeq peptide;Acc:NP_001193048]	--	--	--	--	--	--	Neuraxin/MAP1B repeat|
ENSBTAG00000010576	63.6453	22.4871	1.501	4.3474e-06	9.6368e-05	UP	516039	MAP2K3		GO:0043170//GO:0044237//GO:0019538//GO:0008152//GO:0016310//GO:0009987//GO:0044267//GO:0008150//GO:0006793//GO:0006796//GO:0006464//GO:0043412//GO:0044260//GO:0044238//GO:0071704//GO:0006468	macromolecule metabolic process//cellular metabolic process//protein metabolic process//metabolic process//phosphorylation//cellular process//cellular protein metabolic process//biological_process//phosphorus metabolic process//phosphate-containing compound metabolic process//protein modification process//macromolecule modification//cellular macromolecule metabolic process//primary metabolic proc…	--	--	GO:0032555//GO:0032550//GO:0000166//GO:0016740//GO:0035639//GO:0016773//GO:0003674//GO:0032553//GO:0043167//GO:0032559//GO:0017076//GO:0030554//GO:0097159//GO:0043168//GO:0032549//GO:0004672//GO:0005488//GO:0001883//GO:0016772//GO:0005524//GO:0003824//GO:0001882//GO:0016301	purine ribonucleotide binding//purine ribonucleoside binding//nucleotide binding//transferase activity//purine ribonucleoside triphosphate binding//phosphotransferase activity, alcohol group as acceptor//molecular_function//ribonucleotide binding//ion binding//adenyl ribonucleotide binding//purine nucleotide binding//adenyl nucleotide binding//organic cyclic compound binding//anion binding//ribon…	Protein kinase domain|Protein kinase-like domain|Serine-threonine/tyrosine-protein kinase catalytic domain|Serine/threonine/dual specificity protein kinase, catalytic domain|Tyrosine-protein kinase, catalytic domain|
ENSBTAG00000010460	177.352	68.6578	1.3691	7.6375e-13	3.4894e-11	UP	539563	MARK1	serine/threonine-protein kinase MARK1 [Source:RefSeq peptide;Acc:NP_001179204]	GO:0019538//GO:0044237//GO:0033692//GO:0043170//GO:0016310//GO:0008610//GO:0008152//GO:0034645//GO:0005975//GO:0000271//GO:0006793//GO:0008150//GO:0044267//GO:0044262//GO:0009987//GO:0044255//GO:0006464//GO:0006629//GO:0006796//GO:0016051//GO:0044249//GO:0008653//GO:0009058//GO:0009103//GO:0043412//GO:0071704//GO:0009059//GO:0044238//GO:0034637//GO:0044260//GO:0044264//GO:0005976//GO:0006468	protein metabolic process//cellular metabolic process//cellular polysaccharide biosynthetic process//macromolecule metabolic process//phosphorylation//lipid biosynthetic process//metabolic process//cellular macromolecule biosynthetic process//carbohydrate metabolic process//polysaccharide biosynthetic process//phosphorus metabolic process//biological_process//cellular protein metabolic process//c…	GO:0016020//GO:0005575	membrane//cellular_component	GO:0016740//GO:0000166//GO:0032550//GO:0032555//GO:0043167//GO:0032553//GO:0003674//GO:0016773//GO:0035639//GO:0097159//GO:0030554//GO:0032559//GO:0017076//GO:0043168//GO:0005515//GO:0005488//GO:0004672//GO:0032549//GO:0001883//GO:0005524//GO:0016772//GO:0016301//GO:0001882//GO:0003824	transferase activity//nucleotide binding//purine ribonucleoside binding//purine ribonucleotide binding//ion binding//ribonucleotide binding//molecular_function//phosphotransferase activity, alcohol group as acceptor//purine ribonucleoside triphosphate binding//organic cyclic compound binding//adenyl nucleotide binding//adenyl ribonucleotide binding//purine nucleotide binding//anion binding//prote…	KA1 domain/Ssp2 C-terminal domain|Kinase associated domain 1 (KA1)|Protein kinase domain|Protein kinase-like domain|Serine-threonine/tyrosine-protein kinase catalytic domain|Serine/threonine/dual specificity protein kinase, catalytic domain|Tyrosine-protein kinase, catalytic domain|UBA-like|Ubiquitin-associated/translation elongation factor EF1B, N-terminal, eukaryote|
ENSBTAG00000012467	73.9046	26.3243	1.4893	8.5455e-07	2.0932e-05	UP	522347	MASP1	mannan binding lectin serine peptidase 1 [Source:HGNC Symbol;Acc:HGNC:6901]	GO:0008150//GO:0043170//GO:0019538//GO:0008152//GO:0006508//GO:0071704//GO:0044238	biological_process//macromolecule metabolic process//protein metabolic process//metabolic process//proteolysis//organic substance metabolic process//primary metabolic process	--	--	GO:0005509//GO:0016787//GO:0008233//GO:0070011//GO:0004252//GO:0043167//GO:0003674//GO:0043169//GO:0017171//GO:0003824//GO:0005488//GO:0008236//GO:0004175//GO:0046872	calcium ion binding//hydrolase activity//peptidase activity//peptidase activity, acting on L-amino acid peptides//serine-type endopeptidase activity//ion binding//molecular_function//cation binding//serine hydrolase activity//catalytic activity//binding//serine-type peptidase activity//endopeptidase activity//metal ion binding	CUB domain|EGF-like calcium-binding domain|Peptidase S1|Peptidase S1A, chymotrypsin-type|Sushi/SCR/CCP|Trypsin-like cysteine/serine peptidase domain|
ENSBTAG00000006548	34.2925	72.7839	-1.0857	0.00023129	0.0036947	DOWN	513504	MCCC1	methylcrotonoyl-CoA carboxylase 1 [Source:HGNC Symbol;Acc:HGNC:6936]	GO:0090304//GO:0009058//GO:0034654//GO:0019438//GO:0046483//GO:0006139//GO:0006810//GO:0010468//GO:2001141//GO:0008152//GO:0034645//GO:0065007//GO:0050789//GO:0031326//GO:0051179//GO:0044237//GO:0018130//GO:0006351//GO:0050794//GO:0044249//GO:0080090//GO:0043170//GO:0010556//GO:0016070//GO:0032774//GO:0006355//GO:0044271//GO:0034641//GO:0051234//GO:0009889//GO:0031323//GO:0010467//GO:0008150//GO:…	nucleic acid metabolic process//biosynthetic process//nucleobase-containing compound biosynthetic process//aromatic compound biosynthetic process//heterocycle metabolic process//nucleobase-containing compound metabolic process//transport//regulation of gene expression//regulation of RNA biosynthetic process//metabolic process//cellular macromolecule biosynthetic process//biological regulation//re…	GO:0043229//GO:0005622//GO:0016020//GO:0044464//GO:0005575//GO:0044424//GO:0005623//GO:0005634//GO:0043226//GO:0043231//GO:0043227	intracellular organelle//intracellular//membrane//cell part//cellular_component//intracellular part//cell//nucleus//organelle//intracellular membrane-bounded organelle//membrane-bounded organelle	GO:0016881//GO:0016879//GO:0008716//GO:0043167//GO:0032553//GO:0003674//GO:0046872//GO:0001883//GO:0035639//GO:0001071//GO:0003700//GO:0005488//GO:0000166//GO:0032550//GO:0032555//GO:0032549//GO:0043168//GO:0001882//GO:0003676//GO:0005507//GO:0003824//GO:0097159//GO:0030554//GO:0003677//GO:0032559//GO:0017076//GO:0005524//GO:0043169//GO:0016874//GO:0046914	acid-amino acid ligase activity//ligase activity, forming carbon-nitrogen bonds//D-alanine-D-alanine ligase activity//ion binding//ribonucleotide binding//molecular_function//metal ion binding//purine nucleoside binding//purine ribonucleoside triphosphate binding//nucleic acid binding transcription factor activity//sequence-specific DNA binding transcription factor activity//binding//nucleotide b…	ATP-grasp fold|ATP-grasp fold, ATP-dependent carboxylate-amine ligase-type|ATP-grasp fold, DUF201-type|ATP-grasp fold, RimK-type|Biotin carboxylase, C-terminal|Biotin carboxylation domain|Biotin/lipoyl attachment|Carbamoyl-phosphate synthase, large subunit, N-terminal|Carbamoyl-phosphate synthetase large subunit-like, ATP-binding domain|D-alanine--D-alanine ligase, C-terminal|Pre-ATP-grasp domain…
ENSBTAG00000021543	188.656	76.6624	1.2992	1.1895e-12	5.3529e-11	UP	520530	MDFIC	MyoD family inhibitor domain containing [Source:HGNC Symbol;Acc:HGNC:28870]	--	--	--	--	--	--	--
ENSBTAG00000005681	118.789	55.5782	1.0958	7.7014e-07	1.8936e-05	UP	540985	ME1	NADP-dependent malic enzyme [Source:RefSeq peptide;Acc:NP_001138325]	GO:0008150//GO:0055114//GO:0008152	biological_process//oxidation-reduction process//metabolic process	--	--	GO:0004471//GO:0097159//GO:0016614//GO:0003824//GO:0016615//GO:0016491//GO:0016616//GO:0004470//GO:0000166//GO:0005488//GO:0050662//GO:0048037//GO:0051287//GO:0003674	malate dehydrogenase (decarboxylating) activity//organic cyclic compound binding//oxidoreductase activity, acting on CH-OH group of donors//catalytic activity//malate dehydrogenase activity//oxidoreductase activity//oxidoreductase activity, acting on the CH-OH group of donors, NAD or NADP as acceptor//malic enzyme activity//nucleotide binding//binding//coenzyme binding//cofactor binding//NAD bind…	Malic enzyme, N-terminal domain|Malic enzyme, NAD-binding|Malic oxidoreductase|
ENSBTAG00000015751	33.58	10.1914	1.7203	0.00023802	0.0037887	UP	529059	MEOX1	mesenchyme homeobox 1 [Source:HGNC Symbol;Acc:HGNC:7013]	GO:0044403//GO:0009889//GO:0006355//GO:0032774//GO:0010556//GO:2000112//GO:0051171//GO:0009987//GO:0051704//GO:0019058//GO:0008150//GO:0050789//GO:0008152//GO:0034645//GO:0006139//GO:0019438//GO:0034654//GO:0019083//GO:0090304//GO:0046483//GO:0043170//GO:0018130//GO:0044237//GO:0010467//GO:0031323//GO:0044271//GO:0034641//GO:0044419//GO:0016070//GO:0060255//GO:0006725//GO:0044260//GO:0006807//GO:…	symbiosis, encompassing mutualism through parasitism//regulation of biosynthetic process//regulation of transcription, DNA-dependent//RNA biosynthetic process//regulation of macromolecule biosynthetic process//regulation of cellular macromolecule biosynthetic process//regulation of nitrogen compound metabolic process//cellular process//multi-organism process//viral infectious cycle//biological_pr…	--	--	GO:0034062//GO:0097159//GO:0043565//GO:0003674//GO:0016779//GO:0016740//GO:0003824//GO:0003676//GO:0016772//GO:0003968//GO:0003677//GO:0001071//GO:0005488//GO:0003700	RNA polymerase activity//organic cyclic compound binding//sequence-specific DNA binding//molecular_function//nucleotidyltransferase activity//transferase activity//catalytic activity//nucleic acid binding//transferase activity, transferring phosphorus-containing groups//RNA-directed RNA polymerase activity//DNA binding//nucleic acid binding transcription factor activity//binding//sequence-specifi…	Homeobox domain|Homeodomain, metazoa|Homeodomain-like|
ENSBTAG00000003832	26.4081	65.687	-1.3146	4.388e-05	0.00081985	DOWN	281912	MFAP2	microfibrillar associated protein 2 [Source:HGNC Symbol;Acc:HGNC:7033]	--	--	GO:0031012//GO:0005575//GO:0044420//GO:0043205//GO:0005578//GO:0005576//GO:0044421//GO:0001527	extracellular matrix//cellular_component//extracellular matrix part//fibril//proteinaceous extracellular matrix//extracellular region//extracellular region part//microfibril	--	--	Microfibril-associated glycoprotein|
ENSBTAG00000006187	36.0024	150.313	-2.0618	1.0206e-17	6.7325e-16	DOWN	286766	MFAP4	Microfibril-associated glycoprotein 4 [Source:UniProtKB/Swiss-Prot;Acc:P55918]	--	--	--	--	--	--	Fibrinogen, alpha/beta/gamma chain, C-terminal globular domain|
ENSBTAG00000000310	221.571	477.881	-1.1089	7.7449e-22	6.3789e-20	DOWN	281908	MFAP5	microfibrillar associated protein 5 [Source:HGNC Symbol;Acc:HGNC:29673]	--	--	GO:0031012//GO:0005575//GO:0044420//GO:0043205//GO:0005578//GO:0005576//GO:0044421//GO:0001527	extracellular matrix//cellular_component//extracellular matrix part//fibril//proteinaceous extracellular matrix//extracellular region//extracellular region part//microfibril	GO:0003824//GO:0019120//GO:0016787//GO:0003674//GO:0016824	catalytic activity//hydrolase activity, acting on acid halide bonds, in C-halide compounds//hydrolase activity//molecular_function//hydrolase activity, acting on acid halide bonds	Microfibril-associated glycoprotein|
ENSBTAG00000040392	84.1163	35.3192	1.2519	3.9645e-06	8.8206e-05	UP	509649	MGC139164		GO:0006820//GO:0006811//GO:0051179//GO:0051234//GO:0003333//GO:0034220//GO:0046942//GO:0006810//GO:0071702//GO:0015711//GO:0071705//GO:0055085//GO:0015849//GO:0006865//GO:0009987//GO:0008150	anion transport//ion transport//localization//establishment of localization//amino acid transmembrane transport//ion transmembrane transport//carboxylic acid transport//transport//organic substance transport//organic anion transport//nitrogen compound transport//transmembrane transport//organic acid transport//amino acid transport//cellular process//biological_process	GO:0016020//GO:0005575	membrane//cellular_component	GO:0008514//GO:0022892//GO:0022857//GO:0008509//GO:0005342//GO:0046943//GO:0022891//GO:0003674//GO:0015171//GO:0005215//GO:0015075	organic anion transmembrane transporter activity//substrate-specific transporter activity//transmembrane transporter activity//anion transmembrane transporter activity//organic acid transmembrane transporter activity//carboxylic acid transmembrane transporter activity//substrate-specific transmembrane transporter activity//molecular_function//amino acid transmembrane transporter activity//transpo…	Amino acid permease/ SLC12A domain|Amino acid/polyamine transporter I|
ENSBTAG00000012370	512.725	1174.4	-1.1957	9.4758e-58	2.2685e-55	DOWN	282660	MGP	matrix Gla protein precursor [Source:RefSeq peptide;Acc:NP_777132]	--	--	GO:0005575//GO:0005576	cellular_component//extracellular region	GO:0005509//GO:0003674//GO:0043167//GO:0043169//GO:0005488//GO:0046872	calcium ion binding//molecular_function//ion binding//cation binding//binding//metal ion binding	--
ENSBTAG00000010265	619.07	213.029	1.5391	3.1681e-48	5.8643e-46	UP	507346	MGST3	Microsomal glutathione S-transferase 3 [Source:UniProtKB/Swiss-Prot;Acc:Q3T100]	--	--	--	--	--	--	Membrane-associated, eicosanoid/glutathione metabolism (MAPEG) protein|
ENSBTAG00000011463	62.9329	28.3461	1.1507	0.00018526	0.0030102	UP	615572	MID1IP1	MID1 interacting protein 1 [Source:HGNC Symbol;Acc:HGNC:20715]	--	--	--	--	--	--	Spot 14 family|
ENSBTAG00000012172	54.051	23.0235	1.2312	0.00026127	0.0041206	UP	523615	MIDN	midnolin [Source:HGNC Symbol;Acc:HGNC:16298]	--	--	--	--	GO:0005515//GO:0003674//GO:0005488	protein binding//molecular_function//binding	Ubiquitin-like|Ubiquitin-related domain|
ENSBTAG00000002444	53.0536	22.1157	1.2624	0.00022689	0.0036309	UP	513220	MKI67	marker of proliferation Ki-67 [Source:HGNC Symbol;Acc:HGNC:7107]	GO:0010467//GO:0031323//GO:0044038//GO:0009889//GO:0007049//GO:0016043//GO:0006355//GO:0009451//GO:0044271//GO:0034641//GO:0071554//GO:0032774//GO:0016070//GO:0010556//GO:0034660//GO:0060255//GO:0006725//GO:0006807//GO:0044260//GO:2000112//GO:0051171//GO:0042546//GO:0009059//GO:0044085//GO:0009987//GO:0044238//GO:0000278//GO:0019219//GO:0008150//GO:0070589//GO:0071704//GO:0044036//GO:0051252//GO:…	gene expression//regulation of cellular metabolic process//cell wall macromolecule biosynthetic process//regulation of biosynthetic process//cell cycle//cellular component organization//regulation of transcription, DNA-dependent//RNA modification//cellular nitrogen compound biosynthetic process//cellular nitrogen compound metabolic process//cell wall organization or biogenesis//RNA biosynthetic p…	GO:0044216//GO:0043226//GO:0044425//GO:0005634//GO:0005623//GO:0005886//GO:0000775//GO:0044424//GO:0071944//GO:0005575//GO:0042025//GO:0043227//GO:0043656//GO:0043231//GO:0043657//GO:0031224//GO:0005576//GO:0044215//GO:0044446//GO:0005694//GO:0016020//GO:0044427//GO:0044464//GO:0033647//GO:0043229//GO:0005622//GO:0033646//GO:0043232//GO:0044421//GO:0043245//GO:0016021//GO:0033643//GO:0044422//GO:…	other organism cell//organelle//membrane part//nucleus//cell//plasma membrane//chromosome, centromeric region//intracellular part//cell periphery//cellular_component//host cell nucleus//membrane-bounded organelle//intracellular region of host//intracellular membrane-bounded organelle//host cell//intrinsic to membrane//extracellular region//other organism//intracellular organelle part//chromosome/…	GO:0008193//GO:0003824//GO:0005515//GO:0000287//GO:0008192//GO:0043169//GO:0016772//GO:0016757//GO:0001071//GO:0003674//GO:0046872//GO:0070568//GO:0043167//GO:0016779//GO:0005488//GO:0016740//GO:0003700	tRNA guanylyltransferase activity//catalytic activity//protein binding//magnesium ion binding//RNA guanylyltransferase activity//cation binding//transferase activity, transferring phosphorus-containing groups//transferase activity, transferring glycosyl groups//nucleic acid binding transcription factor activity//molecular_function//metal ion binding//guanylyltransferase activity//ion binding//nuc…	Forkhead-associated (FHA) domain|K167R|SMAD/FHA domain|
ENSBTAG00000002075	1.99485	19.9289	-3.3205	4.9387e-05	0.00091168	DOWN	536741	MME	membrane metalloendopeptidase [Source:HGNC Symbol;Acc:HGNC:7154]	GO:0071704//GO:0008150//GO:0044238//GO:0006508//GO:0008152//GO:0019538//GO:0043170	organic substance metabolic process//biological_process//primary metabolic process//proteolysis//metabolic process//protein metabolic process//macromolecule metabolic process	--	--	GO:0070011//GO:0003824//GO:0008233//GO:0016787//GO:0003674//GO:0004175//GO:0008237//GO:0004222	peptidase activity, acting on L-amino acid peptides//catalytic activity//peptidase activity//hydrolase activity//molecular_function//endopeptidase activity//metallopeptidase activity//metalloendopeptidase activity	Peptidase M13, C-terminal domain|Peptidase M13, N-terminal domain|
ENSBTAG00000012919	84.0689	29.2538	1.5229	9.5131e-08	2.6077e-06	UP	282887	MMP15	matrix metallopeptidase 15 [Source:HGNC Symbol;Acc:HGNC:7161]	GO:0043170//GO:0019538//GO:0008152//GO:0008150//GO:0006508//GO:0071704//GO:0044238	macromolecule metabolic process//protein metabolic process//metabolic process//biological_process//proteolysis//organic substance metabolic process//primary metabolic process	GO:0016020//GO:0044423//GO:0044425//GO:0005575//GO:0016021//GO:0019028//GO:0019013//GO:0031224//GO:0031012//GO:0019012	membrane//virion part//membrane part//cellular_component//integral to membrane//viral capsid//viral nucleocapsid//intrinsic to membrane//extracellular matrix//virion	GO:0008237//GO:0043167//GO:0003674//GO:0016787//GO:0008233//GO:0070011//GO:0004222//GO:0005488//GO:0004175//GO:0046872//GO:0008270//GO:0043169//GO:0046914//GO:0003824	metallopeptidase activity//ion binding//molecular_function//hydrolase activity//peptidase activity//peptidase activity, acting on L-amino acid peptides//metalloendopeptidase activity//binding//endopeptidase activity//metal ion binding//zinc ion binding//cation binding//transition metal ion binding//catalytic activity	Hemopexin-like domain|Hemopexin-like repeats|Peptidase M10, metallopeptidase|Peptidase M10A|Peptidase M10A, matrix metallopeptidase, C-terminal|Peptidase M10A, stromelysin-type|Peptidase, metallopeptidase|Peptidoglycan binding-like|
ENSBTAG00000019267	386.147	1129.14	-1.548	2.7844e-82	1.1627e-79	DOWN	282872	MMP2	matrix metallopeptidase 2 [Source:HGNC Symbol;Acc:HGNC:7166]	GO:0019222//GO:0051252//GO:0071704//GO:0019219//GO:0044238//GO:0031324//GO:0009059//GO:0006508//GO:0006725//GO:0044260//GO:0006807//GO:0060255//GO:0016070//GO:0034641//GO:0044271//GO:0031323//GO:0010467//GO:0050794//GO:0006351//GO:0080090//GO:0044249//GO:0051172//GO:0009890//GO:0010558//GO:0045934//GO:0009058//GO:0010468//GO:2001141//GO:0010629//GO:0065007//GO:0031326//GO:0048523//GO:0008150//GO:…	regulation of metabolic process//regulation of RNA metabolic process//organic substance metabolic process//regulation of nucleobase-containing compound metabolic process//primary metabolic process//negative regulation of cellular metabolic process//macromolecule biosynthetic process//proteolysis//cellular aromatic compound metabolic process//cellular macromolecule metabolic process//nitrogen comp…	GO:0031012//GO:0005575	extracellular matrix//cellular_component	GO:0008270//GO:0046914//GO:0043169//GO:0003824//GO:0004222//GO:0005488//GO:0046872//GO:0004175//GO:0008233//GO:0016787//GO:0070011//GO:0043167//GO:0003674//GO:0008237	zinc ion binding//transition metal ion binding//cation binding//catalytic activity//metalloendopeptidase activity//binding//metal ion binding//endopeptidase activity//peptidase activity//hydrolase activity//peptidase activity, acting on L-amino acid peptides//ion binding//molecular_function//metallopeptidase activity	Fibronectin, type II, collagen-binding|Hemopexin-like domain|Hemopexin-like repeats|Kringle-like fold|Peptidase M10, metallopeptidase|Peptidase M10A|Peptidase, metallopeptidase|Peptidoglycan binding-like|
ENSBTAG00000010285	17.3837	88.5867	-2.3494	9.1125e-13	4.1422e-11	DOWN	516574	MMRN1	multimerin 1 [Source:HGNC Symbol;Acc:HGNC:7178]	--	--	--	--	GO:0005515//GO:0003723//GO:0097159//GO:0005509//GO:0003674//GO:0043167//GO:0003676//GO:0046914//GO:0043169//GO:0008270//GO:0046872//GO:0005488	protein binding//RNA binding//organic cyclic compound binding//calcium ion binding//molecular_function//ion binding//nucleic acid binding//transition metal ion binding//cation binding//zinc ion binding//metal ion binding//binding	EGF-like calcium-binding domain|EMI domain|Epidermal growth factor-like domain|t-SNARE|
ENSBTAG00000027879	404.195	187.159	1.1108	3.0658e-20	2.4143e-18	UP	767977	MPC1	Mitochondrial pyruvate carrier 1 [Source:UniProtKB/Swiss-Prot;Acc:Q3ZCG2]	GO:0051234//GO:0006848//GO:0051179//GO:0046907//GO:0006839//GO:0006820//GO:0006811//GO:0008150//GO:0015849//GO:0009987//GO:0071702//GO:0015718//GO:0006850//GO:0051649//GO:0015711//GO:0051641//GO:0046942//GO:0006810	establishment of localization//pyruvate transport//localization//intracellular transport//mitochondrial transport//anion transport//ion transport//biological_process//organic acid transport//cellular process//organic substance transport//monocarboxylic acid transport//mitochondrial pyruvate transport//establishment of localization in cell//organic anion transport//cellular localization//carboxyli…	GO:0005623//GO:0043226//GO:0044424//GO:0019866//GO:0031966//GO:0044429//GO:0031967//GO:0044422//GO:0044446//GO:0005743//GO:0005622//GO:0043227//GO:0005737//GO:0031975//GO:0043231//GO:0005739//GO:0005575//GO:0044444//GO:0031090//GO:0016020//GO:0044464//GO:0043229//GO:0005740	cell//organelle//intracellular part//organelle inner membrane//mitochondrial membrane//mitochondrial part//organelle envelope//organelle part//intracellular organelle part//mitochondrial inner membrane//intracellular//membrane-bounded organelle//cytoplasm//envelope//intracellular membrane-bounded organelle//mitochondrion//cellular_component//cytoplasmic part//organelle membrane//membrane//cell pa…	--	--	Mitochondrial pyruvate carrier|
ENSBTAG00000033835	113.279	42.7048	1.4074	5.0105e-09	1.6151e-07	UP	790208	MPZ	Bos taurus myelin protein zero (MPZ), transcript variant 1, mRNA. [Source:RefSeq mRNA;Acc:NM_001316359]	GO:0023052//GO:0009987//GO:0008150//GO:0050789//GO:0051716//GO:0007154//GO:0007165//GO:0065007//GO:0050896//GO:0050794	signaling//cellular process//biological_process//regulation of biological process//cellular response to stimulus//cell communication//signal transduction//biological regulation//response to stimulus//regulation of cellular process	GO:0044425//GO:0005575//GO:0016020//GO:0031224//GO:0016021	membrane part//cellular_component//membrane//intrinsic to membrane//integral to membrane	GO:0004871//GO:0003674//GO:0060089	signal transducer activity//molecular_function//molecular transducer activity	Immunoglobulin V-set domain|Immunoglobulin V-set, subgroup|Immunoglobulin subtype|Immunoglobulin-like domain|Myelin P0 protein like|Myelin-PO, C-terminal|
ENSBTAG00000001497	350.097	170.778	1.0356	4.9024e-16	2.8486e-14	UP	540803	MRAS	muscle RAS oncogene homolog [Source:HGNC Symbol;Acc:HGNC:7227]	GO:0007165//GO:0008150//GO:0007264//GO:0009987//GO:0035556//GO:0023052//GO:0050794//GO:0050896//GO:0007154//GO:0065007//GO:0051716//GO:0050789	signal transduction//biological_process//small GTPase mediated signal transduction//cellular process//intracellular signal transduction//signaling//regulation of cellular process//response to stimulus//cell communication//biological regulation//cellular response to stimulus//regulation of biological process	GO:0043231//GO:0043227//GO:0005737//GO:0044424//GO:0005575//GO:0005634//GO:0005623//GO:0043226//GO:0005622//GO:0043229//GO:0044464	intracellular membrane-bounded organelle//membrane-bounded organelle//cytoplasm//intracellular part//cellular_component//nucleus//cell//organelle//intracellular//intracellular organelle//cell part	GO:0032561//GO:0097159//GO:0016787//GO:0017076//GO:0003924//GO:0016818//GO:0019001//GO:0001882//GO:0043168//GO:0016817//GO:0003824//GO:0016462//GO:0000166//GO:0005488//GO:0005525//GO:0032550//GO:0032549//GO:0032555//GO:0032553//GO:0043167//GO:0003674//GO:0035639//GO:0001883//GO:0017111	guanyl ribonucleotide binding//organic cyclic compound binding//hydrolase activity//purine nucleotide binding//GTPase activity//hydrolase activity, acting on acid anhydrides, in phosphorus-containing anhydrides//guanyl nucleotide binding//nucleoside binding//anion binding//hydrolase activity, acting on acid anhydrides//catalytic activity//pyrophosphatase activity//nucleotide binding//binding//GTP…	Elongation factor, GTP-binding domain|Mitochondrial Rho-like|P-loop containing nucleoside triphosphate hydrolase|Ran GTPase|Small GTP-binding protein domain|Small GTPase superfamily|Small GTPase superfamily, ARF/SAR type|Small GTPase superfamily, Rab type|Small GTPase superfamily, Ras type|Small GTPase superfamily, Rho type|
ENSBTAG00000038048	59.2757	132.983	-1.1657	1.3044e-07	3.4853e-06	DOWN	787578	MRC1	mannose receptor, C type 1 [Source:HGNC Symbol;Acc:HGNC:7228]	GO:0009987//GO:0051704//GO:0008150//GO:0009405//GO:0022610//GO:0007155	cellular process//multi-organism process//biological_process//pathogenesis//biological adhesion//cell adhesion	--	--	GO:0003674//GO:0005540//GO:0005488//GO:0005539//GO:0030246	molecular_function//hyaluronic acid binding//binding//glycosaminoglycan binding//carbohydrate binding	C-type lectin|C-type lectin fold|Fibronectin, type II, collagen-binding|Herpesvirus UL45-like|Kringle-like fold|Ricin B lectin domain|Type-2 ice-structuring protein|
ENSBTAG00000007129	16.7188	106.576	-2.6723	3.2504e-17	2.0478e-15	DOWN	281918	MRVI1	murine retrovirus integration site 1 homolog [Source:HGNC Symbol;Acc:HGNC:7237]	GO:0007154//GO:0006810//GO:0050789//GO:0065007//GO:0051716//GO:0050794//GO:0051179//GO:0007224//GO:0050896//GO:0023052//GO:0051234//GO:0009987//GO:0008150//GO:0007166//GO:0007165	cell communication//transport//regulation of biological process//biological regulation//cellular response to stimulus//regulation of cellular process//localization//smoothened signaling pathway//response to stimulus//signaling//establishment of localization//cellular process//biological_process//cell surface receptor linked signaling pathway//signal transduction	GO:0043229//GO:0005622//GO:0016020//GO:0044464//GO:0044424//GO:0005575//GO:0043226//GO:0005623//GO:0005634//GO:0043231//GO:0043227	intracellular organelle//intracellular//membrane//cell part//intracellular part//cellular_component//organelle//cell//nucleus//intracellular membrane-bounded organelle//membrane-bounded organelle	--	--	MRVI1|
ENSBTAG00000003068	97.7004	42.6636	1.1954	1.6027e-06	3.8215e-05	UP	504481	MSMO1	methylsterol monooxygenase 1 [Source:HGNC Symbol;Acc:HGNC:10545]	GO:0006629//GO:0016053//GO:0055114//GO:0046394//GO:0006082//GO:0044238//GO:0009987//GO:0043436//GO:0071704//GO:0008150//GO:0044255//GO:0032787//GO:0044281//GO:0006633//GO:0008610//GO:0009058//GO:0044283//GO:0008152//GO:0044237//GO:0072330//GO:0019752//GO:0044249//GO:0006631	lipid metabolic process//organic acid biosynthetic process//oxidation-reduction process//carboxylic acid biosynthetic process//organic acid metabolic process//primary metabolic process//cellular process//oxoacid metabolic process//organic substance metabolic process//biological_process//cellular lipid metabolic process//monocarboxylic acid metabolic process//small molecule metabolic process//fatt…	--	--	GO:0003824//GO:0016491//GO:0046914//GO:0043169//GO:0046872//GO:0003674//GO:0043167//GO:0005488//GO:0005506	catalytic activity//oxidoreductase activity//transition metal ion binding//cation binding//metal ion binding//molecular_function//ion binding//binding//iron ion binding	Fatty acid hydroxylase|
ENSBTAG00000038067	42.9369	4.6212	3.2159	2.554e-09	8.6524e-08	UP	404071	MT1A	Metallothionein-1A [Source:UniProtKB/Swiss-Prot;Acc:P67983]	--	--	--	--	GO:0043167//GO:0003674//GO:0043169//GO:0005488//GO:0046872	ion binding//molecular_function//cation binding//binding//metal ion binding	Metallothionein domain|Metallothionein superfamily, eukaryotic|Metallothionein, vertebrate|
ENSBTAG00000032531	17.7637	163.227	-3.1999	3.072e-30	3.5585e-28	DOWN	616088	MUSTN1	Musculoskeletal embryonic nuclear protein 1 [Source:UniProtKB/Swiss-Prot;Acc:Q32KU9]	GO:0044419//GO:0019087//GO:0065007//GO:0016032//GO:0051817//GO:0035821//GO:0044403//GO:0044003//GO:0019048//GO:0051704//GO:0009987//GO:0008150//GO:0065008//GO:0051701	interspecies interaction between organisms//transformation of host cell by virus//biological regulation//viral reproduction//modification of morphology or physiology of other organism involved in symbiotic interaction//modification of morphology or physiology of other organism//symbiosis, encompassing mutualism through parasitism//modification by symbiont of host morphology or physiology//virus-h…	GO:0031224//GO:0016021//GO:0044425//GO:0005575//GO:0016020	intrinsic to membrane//integral to membrane//membrane part//cellular_component//membrane	--	--	--
ENSBTAG00000022150	102.735	23.7662	2.1119	1.9017e-13	9.0811e-12	UP	786844	MXRA5	matrix remodeling associated 5 [Source:HGNC Symbol;Acc:HGNC:7539]	GO:0048610//GO:0055114//GO:0009988//GO:0009566//GO:0000003//GO:0008037//GO:0019953//GO:0007338//GO:0035036//GO:0008150//GO:0009987//GO:0007339//GO:0022414//GO:0032501//GO:0008152	cellular process involved in reproduction//oxidation-reduction process//cell-cell recognition//fertilization//reproduction//cell recognition//sexual reproduction//single fertilization//sperm-egg recognition//biological_process//cellular process//binding of sperm to zona pellucida//reproductive process//multicellular organismal process//metabolic process	GO:0043657//GO:0044216//GO:0044217//GO:0018995//GO:0043245//GO:0005576//GO:0005575//GO:0044421//GO:0044215	host cell//other organism cell//other organism part//host//extraorganismal space//extracellular region//cellular_component//extracellular region part//other organism	GO:0046914//GO:0043169//GO:0003824//GO:0016491//GO:0005488//GO:0046872//GO:0005507//GO:0043167//GO:0003674	transition metal ion binding//cation binding//catalytic activity//oxidoreductase activity//binding//metal ion binding//copper ion binding//ion binding//molecular_function	Cysteine-rich flanking region, C-terminal|Immunoglobulin|Immunoglobulin I-set|Immunoglobulin V-set domain|Immunoglobulin V-set, subgroup|Immunoglobulin subtype|Immunoglobulin subtype 2|Immunoglobulin-like domain|Leucine-rich repeat, typical subtype|Leucine-rich repeat-containing N-terminal|
ENSBTAG00000021151	238.67	113.137	1.0769	4.815e-12	2.0438e-10	UP	317655	MYH10	Myosin-10 [Source:UniProtKB/Swiss-Prot;Acc:Q27991]	GO:0006796//GO:0046128//GO:0019693//GO:0009259//GO:0009260//GO:0009163//GO:0009205//GO:0009117//GO:0046034//GO:0046390//GO:0009144//GO:0006163//GO:0055085//GO:0009987//GO:0015672//GO:0042278//GO:0008150//GO:0006793//GO:0009201//GO:0034220//GO:0009116//GO:0008152//GO:0019637//GO:0009141//GO:0006810//GO:0006139//GO:0044281//GO:0019438//GO:0034654//GO:0009152//GO:0046483//GO:0018130//GO:0044237//GO:…	phosphate-containing compound metabolic process//purine ribonucleoside metabolic process//ribose phosphate metabolic process//ribonucleotide metabolic process//ribonucleotide biosynthetic process//nucleoside biosynthetic process//purine ribonucleoside triphosphate metabolic process//nucleotide metabolic process//ATP metabolic process//ribose phosphate biosynthetic process//purine nucleoside triph…	GO:0005739//GO:0044425//GO:0005575//GO:0016469//GO:0045263//GO:0015629//GO:0005737//GO:0043227//GO:0043231//GO:0031975//GO:0000276//GO:0043234//GO:0016020//GO:0044464//GO:0016459//GO:0043229//GO:0043232//GO:0005740//GO:0044444//GO:0031090//GO:0043226//GO:0005623//GO:0044424//GO:0019866//GO:0044455//GO:0005753//GO:0032991//GO:0045259//GO:0044446//GO:0005743//GO:0033177//GO:0005856//GO:0044430//GO:…	mitochondrion//membrane part//cellular_component//proton-transporting two-sector ATPase complex//proton-transporting ATP synthase complex, coupling factor F(o)//actin cytoskeleton//cytoplasm//membrane-bounded organelle//intracellular membrane-bounded organelle//envelope//mitochondrial proton-transporting ATP synthase complex, coupling factor F(o)//protein complex//membrane//cell part//myosin comp…	GO:0016817//GO:0005515//GO:0043168//GO:0016818//GO:0015075//GO:0030554//GO:0032559//GO:0017076//GO:0016787//GO:0097159//GO:0022891//GO:0017111//GO:0035639//GO:0003674//GO:0032553//GO:0043167//GO:0015078//GO:0032555//GO:0032550//GO:0000166//GO:0005215//GO:0016462//GO:0003824//GO:0001882//GO:0005524//GO:0022890//GO:0001883//GO:0032549//GO:0015077//GO:0022892//GO:0008324//GO:0005488//GO:0022857//GO:…	hydrolase activity, acting on acid anhydrides//protein binding//anion binding//hydrolase activity, acting on acid anhydrides, in phosphorus-containing anhydrides//ion transmembrane transporter activity//adenyl nucleotide binding//adenyl ribonucleotide binding//purine nucleotide binding//hydrolase activity//organic cyclic compound binding//substrate-specific transmembrane transporter activity//nuc…	HR1 rho-binding repeat|IQ motif, EF-hand binding site|Myosin S1 fragment, N-terminal|Myosin head, motor domain|Myosin tail|Myosin, N-terminal, SH3-like|P-loop containing nucleoside triphosphate hydrolase|Prefoldin|
ENSBTAG00000015988	45.5492	1258.66	-4.7883	4.2093e-286	1.0797e-282	DOWN	530050	MYH11	myosin-11 [Source:RefSeq peptide;Acc:NP_001095597]	--	--	GO:0005575//GO:0015629//GO:0016459//GO:0044464//GO:0043234//GO:0043229//GO:0043232//GO:0005623//GO:0043226//GO:0044424//GO:0032991//GO:0005856//GO:0044446//GO:0044430//GO:0005622//GO:0044422//GO:0043228	cellular_component//actin cytoskeleton//myosin complex//cell part//protein complex//intracellular organelle//intracellular non-membrane-bounded organelle//cell//organelle//intracellular part//macromolecular complex//cytoskeleton//intracellular organelle part//cytoskeletal part//intracellular//organelle part//non-membrane-bounded organelle	GO:0016817//GO:0043168//GO:0005515//GO:0016818//GO:0097159//GO:0016787//GO:0030554//GO:0032559//GO:0017076//GO:0017111//GO:0035639//GO:0043167//GO:0032553//GO:0003674//GO:0032550//GO:0032555//GO:0016462//GO:0000166//GO:0003824//GO:0001882//GO:0005524//GO:0001883//GO:0032549//GO:0003774//GO:0005488	hydrolase activity, acting on acid anhydrides//anion binding//protein binding//hydrolase activity, acting on acid anhydrides, in phosphorus-containing anhydrides//organic cyclic compound binding//hydrolase activity//adenyl nucleotide binding//adenyl ribonucleotide binding//purine nucleotide binding//nucleoside-triphosphatase activity//purine ribonucleoside triphosphate binding//ion binding//ribon…	HR1 rho-binding repeat|IQ motif, EF-hand binding site|Myosin head, motor domain|Myosin tail|Myosin, N-terminal, SH3-like|P-loop containing nucleoside triphosphate hydrolase|Prefoldin|t-SNARE|
ENSBTAG00000011473	310.722	694.088	-1.1595	3.2268e-33	4.1383e-31	DOWN	505964	MYL9	myosin light chain 9 [Source:HGNC Symbol;Acc:HGNC:15754]	--	--	--	--	GO:0043167//GO:0003674//GO:0005509//GO:0005488//GO:0046872//GO:0043169	ion binding//molecular_function//calcium ion binding//binding//metal ion binding//cation binding	EF-hand domain|
ENSBTAG00000014567	63.0754	384.839	-2.6091	2.1473e-56	4.8803e-54	DOWN	338037	MYLK	myosin light chain kinase, smooth muscle [Source:RefSeq peptide;Acc:NP_788809]	GO:0006464//GO:0006629//GO:0006796//GO:0008150//GO:0006793//GO:0000271//GO:0044267//GO:0044262//GO:0009987//GO:0044255//GO:0008610//GO:0016310//GO:0008152//GO:0005975//GO:0034645//GO:0019538//GO:0044237//GO:0033692//GO:0043170//GO:0044264//GO:0005976//GO:0006468//GO:0071704//GO:0009059//GO:0044238//GO:0034637//GO:0044260//GO:0009058//GO:0043412//GO:0009103//GO:0016051//GO:0008653//GO:0044249	protein modification process//lipid metabolic process//phosphate-containing compound metabolic process//biological_process//phosphorus metabolic process//polysaccharide biosynthetic process//cellular protein metabolic process//cellular carbohydrate metabolic process//cellular process//cellular lipid metabolic process//lipid biosynthetic process//phosphorylation//metabolic process//carbohydrate me…	GO:0005575//GO:0016020	cellular_component//membrane	GO:0043168//GO:0005515//GO:0097159//GO:0030554//GO:0017076//GO:0032559//GO:0043167//GO:0032553//GO:0003674//GO:0016773//GO:0035639//GO:0016740//GO:0000166//GO:0032550//GO:0032555//GO:0016301//GO:0001882//GO:0003824//GO:0005524//GO:0016772//GO:0001883//GO:0005488//GO:0004672//GO:0032549	anion binding//protein binding//organic cyclic compound binding//adenyl nucleotide binding//purine nucleotide binding//adenyl ribonucleotide binding//ion binding//ribonucleotide binding//molecular_function//phosphotransferase activity, alcohol group as acceptor//purine ribonucleoside triphosphate binding//transferase activity//nucleotide binding//purine ribonucleoside binding//purine ribonucleoti…	Fibronectin, type III|Immunoglobulin|Immunoglobulin I-set|Immunoglobulin V-set domain|Immunoglobulin subtype|Immunoglobulin subtype 2|Immunoglobulin-like domain|Protein kinase domain|Protein kinase-like domain|Serine-threonine/tyrosine-protein kinase catalytic domain|Serine/threonine/dual specificity protein kinase, catalytic domain|Tyrosine-protein kinase, catalytic domain|
ENSBTAG00000020342	102.64	430.555	-2.0686	6.8315e-48	1.2266e-45	DOWN	281342	MYOC	myocilin [Source:HGNC Symbol;Acc:HGNC:7610]	GO:0008150//GO:0015672//GO:0006928//GO:0009987//GO:0044085//GO:0055085//GO:2000112//GO:0065003//GO:0051171//GO:0032774//GO:0010556//GO:0000910//GO:0032185//GO:0006355//GO:0016043//GO:0009889//GO:0034508//GO:0071822//GO:0048870//GO:0071840//GO:0070925//GO:0015988//GO:0018130//GO:0044237//GO:0051674//GO:0034622//GO:0043170//GO:0046483//GO:0006914//GO:0034654//GO:0019438//GO:0090304//GO:0006139//GO:…	biological_process//monovalent inorganic cation transport//cellular component movement//cellular process//cellular component biogenesis//transmembrane transport//regulation of cellular macromolecule biosynthetic process//macromolecular complex assembly//regulation of nitrogen compound metabolic process//RNA biosynthetic process//regulation of macromolecule biosynthetic process//cytokinesis//septi…	GO:0005938//GO:0043231//GO:0033179//GO:0043227//GO:0005737//GO:0015629//GO:0033176//GO:0042995//GO:0016469//GO:0071944//GO:0005575//GO:0044425//GO:0032156//GO:0044444//GO:0005929//GO:0043232//GO:0043229//GO:0016459//GO:0044464//GO:0016020//GO:0005694//GO:0043234//GO:0031224//GO:0032991//GO:0044424//GO:0000775//GO:0005623//GO:0043226//GO:0031514//GO:0043228//GO:0044422//GO:0016021//GO:0000776//GO:…	cell cortex//intracellular membrane-bounded organelle//proton-transporting V-type ATPase, V0 domain//membrane-bounded organelle//cytoplasm//actin cytoskeleton//proton-transporting V-type ATPase complex//cell projection//proton-transporting two-sector ATPase complex//cell periphery//cellular_component//membrane part//septin cytoskeleton//cytoplasmic part//cilium//intracellular non-membrane-bounded…	GO:0016787//GO:0097159//GO:0015075//GO:0016818//GO:0005515//GO:0016817//GO:0016462//GO:0005215//GO:0015078//GO:0003674//GO:0043565//GO:0017111//GO:0022891//GO:0003677//GO:0022890//GO:0008017//GO:0003676//GO:0003824//GO:0003774//GO:0003700//GO:0022857//GO:0008092//GO:0005488//GO:0008324//GO:0022892//GO:0015077//GO:0015631//GO:0001071	hydrolase activity//organic cyclic compound binding//ion transmembrane transporter activity//hydrolase activity, acting on acid anhydrides, in phosphorus-containing anhydrides//protein binding//hydrolase activity, acting on acid anhydrides//pyrophosphatase activity//transporter activity//hydrogen ion transmembrane transporter activity//molecular_function//sequence-specific DNA binding//nucleoside…	Olfactomedin-like|
ENSBTAG00000019585	5.17712	60.5707	-3.5484	3.5528e-13	1.6743e-11	DOWN	538404	MYOM1	myomesin-1 [Source:RefSeq peptide;Acc:NP_001178395]	--	--	GO:0043657//GO:0044216//GO:0044217//GO:0018995//GO:0005576//GO:0043245//GO:0005575//GO:0016020//GO:0044215//GO:0044421	host cell//other organism cell//other organism part//host//extracellular region//extraorganismal space//cellular_component//membrane//other organism//extracellular region part	GO:0005488//GO:0005515//GO:0003674	binding//protein binding//molecular_function	Fibronectin, type III|Immunoglobulin I-set|Immunoglobulin subtype|Immunoglobulin subtype 2|Immunoglobulin-like domain|
ENSBTAG00000004745	83.9739	41.7971	1.0065	0.00010285	0.0017787	UP	536676	NAA15	N(alpha)-acetyltransferase 15, NatA auxiliary subunit [Source:HGNC Symbol;Acc:HGNC:30782]	GO:0051649//GO:0032940//GO:0071702//GO:0033036//GO:0051234//GO:0044238//GO:0009987//GO:0071704//GO:0008150//GO:0045184//GO:0006508//GO:0006810//GO:0046903//GO:0015031//GO:0008104//GO:0008152//GO:0051179//GO:0019538//GO:0009306//GO:0051641//GO:0043170	establishment of localization in cell//secretion by cell//organic substance transport//macromolecule localization//establishment of localization//primary metabolic process//cellular process//organic substance metabolic process//biological_process//establishment of protein localization//proteolysis//transport//secretion//protein transport//protein localization//metabolic process//localization//pro…	--	--	GO:0005515//GO:0019001//GO:0001882//GO:0043168//GO:0070011//GO:0003824//GO:0004197//GO:0008234//GO:0017076//GO:0016757//GO:0032561//GO:0008233//GO:0016787//GO:0097159//GO:0003674//GO:0043167//GO:0032553//GO:0004175//GO:0035639//GO:0001883//GO:0000166//GO:0005488//GO:0016740//GO:0032549//GO:0032555//GO:0005525//GO:0032550	protein binding//guanyl nucleotide binding//nucleoside binding//anion binding//peptidase activity, acting on L-amino acid peptides//catalytic activity//cysteine-type endopeptidase activity//cysteine-type peptidase activity//purine nucleotide binding//transferase activity, transferring glycosyl groups//guanyl ribonucleotide binding//peptidase activity//hydrolase activity//organic cyclic compound b…	N-terminal acetyltransferase A, auxiliary subunit|Tetratricopeptide repeat|Tetratricopeptide repeat-containing domain|
ENSBTAG00000000266	87.9636	38.0424	1.2093	4.3566e-06	9.6453e-05	UP	516781	NAB1	NGFI-A binding protein 1 [Source:HGNC Symbol;Acc:HGNC:7626]	GO:2000112//GO:0051171//GO:0060255//GO:0051341//GO:0006725//GO:0044260//GO:0006807//GO:0008150//GO:0019219//GO:0019222//GO:0071704//GO:0051252//GO:0009059//GO:0065009//GO:0009987//GO:0044238//GO:0044092//GO:0031324//GO:0031323//GO:0009889//GO:0043086//GO:0050790//GO:0051253//GO:0045892//GO:0010467//GO:0032774//GO:0010556//GO:0016070//GO:0006355//GO:0044271//GO:0034641//GO:0048519//GO:0051172//GO:…	regulation of cellular macromolecule biosynthetic process//regulation of nitrogen compound metabolic process//regulation of macromolecule metabolic process//regulation of oxidoreductase activity//cellular aromatic compound metabolic process//cellular macromolecule metabolic process//nitrogen compound metabolic process//biological_process//regulation of nucleobase-containing compound metabolic pro…	GO:0043227//GO:0043231//GO:0005623//GO:0005634//GO:0043226//GO:0044424//GO:0005575//GO:0044464//GO:0043229//GO:0005622	membrane-bounded organelle//intracellular membrane-bounded organelle//cell//nucleus//organelle//intracellular part//cellular_component//cell part//intracellular organelle//intracellular	--	--	NAB co-repressor, domain|Nab, N-terminal|Nab1, C-terminal|Sterile alpha motif/pointed domain|
ENSBTAG00000003894	4.0847	86.6062	-4.4062	1.1918e-20	9.5528e-19	DOWN	515033	NDRG4	NDRG family member 4 [Source:HGNC Symbol;Acc:HGNC:14466]	--	--	--	--	--	--	Alpha/Beta hydrolase fold|NDRG|
ENSBTAG00000017763	118.076	56.8572	1.0543	1.7585e-06	4.1764e-05	UP	506097	NFIL3	Nuclear factor interleukin-3-regulated protein [Source:UniProtKB/Swiss-Prot;Acc:Q08D88]	GO:0009889//GO:0032774//GO:0010556//GO:0006355//GO:2000112//GO:0051171//GO:0048511//GO:0008150//GO:0007623//GO:0009987//GO:0034645//GO:0008152//GO:0050789//GO:0046483//GO:0019438//GO:0034654//GO:0090304//GO:0006139//GO:0043170//GO:0044237//GO:0018130//GO:0031323//GO:0010467//GO:0016070//GO:0034641//GO:0044271//GO:0006725//GO:0044260//GO:0006807//GO:0060255//GO:0019222//GO:0051252//GO:0071704//GO:…	regulation of biosynthetic process//RNA biosynthetic process//regulation of macromolecule biosynthetic process//regulation of transcription, DNA-dependent//regulation of cellular macromolecule biosynthetic process//regulation of nitrogen compound metabolic process//rhythmic process//biological_process//circadian rhythm//cellular process//cellular macromolecule biosynthetic process//metabolic proc…	GO:0005634//GO:0005575//GO:0043227//GO:0043231//GO:0044464//GO:0043229//GO:0005623//GO:0043226//GO:0044424//GO:0005622	nucleus//cellular_component//membrane-bounded organelle//intracellular membrane-bounded organelle//cell part//intracellular organelle//cell//organelle//intracellular part//intracellular	GO:0097159//GO:0043565//GO:0003674//GO:0003676//GO:0003677//GO:0001071//GO:0003700//GO:0005488	organic cyclic compound binding//sequence-specific DNA binding//molecular_function//nucleic acid binding//DNA binding//nucleic acid binding transcription factor activity//sequence-specific DNA binding transcription factor activity//binding	Basic-leucine zipper domain|Transcription factor, basic leucine zipper, E4BP4|Vertebrate interleukin-3 regulated transcription factor|
ENSBTAG00000001388	1.28241	19.8051	-3.9489	1.5609e-05	0.00032214	DOWN	506584	NMB	neuromedin B [Source:HGNC Symbol;Acc:HGNC:7842]	GO:0065007//GO:0051716//GO:0050789//GO:0007154//GO:0050896//GO:0050794//GO:0007186//GO:0023052//GO:0007218//GO:0008150//GO:0007166//GO:0007165//GO:0009987	biological regulation//cellular response to stimulus//regulation of biological process//cell communication//response to stimulus//regulation of cellular process//G-protein coupled receptor signaling pathway//signaling//neuropeptide signaling pathway//biological_process//cell surface receptor linked signaling pathway//signal transduction//cellular process	--	--	--	--	Bombesin/neuromedin-B/ranatensin peptide family|
ENSBTAG00000003212	14.7239	66.3885	-2.1728	3.8146e-09	1.2521e-07	DOWN	353114	NNAT	Neuronatin [Source:UniProtKB/Swiss-Prot;Acc:Q3ZBS9]	--	--	--	--	--	--	--
ENSBTAG00000005998	51.1538	17.4533	1.5513	2.4672e-05	0.00048949	UP	540641	NOCT	nocturnin [Source:HGNC Symbol;Acc:HGNC:14254]	--	--	--	--	--	--	Endonuclease/exonuclease/phosphatase|
ENSBTAG00000017680	80.5066	29.5014	1.4483	4.8001e-07	1.1987e-05	UP	287024	NOS3	nitric oxide synthase 3 [Source:HGNC Symbol;Acc:HGNC:7876]	GO:0009987//GO:0008150//GO:0044237//GO:0046209//GO:0008152//GO:0006809//GO:0006807//GO:0034641//GO:0044271//GO:0055114//GO:0044249//GO:0009058	cellular process//biological_process//cellular metabolic process//nitric oxide metabolic process//metabolic process//nitric oxide biosynthetic process//nitrogen compound metabolic process//cellular nitrogen compound metabolic process//cellular nitrogen compound biosynthetic process//oxidation-reduction process//cellular biosynthetic process//biosynthetic process	--	--	GO:0097159//GO:0010181//GO:0016709//GO:0043168//GO:0000166//GO:0004497//GO:0004517//GO:0003674//GO:0032553//GO:0043167//GO:0016705//GO:0003824//GO:0016491//GO:0005488//GO:0050662//GO:0048037	organic cyclic compound binding//FMN binding//oxidoreductase activity, acting on paired donors, with incorporation or reduction of molecular oxygen, NADH or NADPH as one donor, and incorporation of one atom of oxygen//anion binding//nucleotide binding//monooxygenase activity//nitric-oxide synthase activity//molecular_function//ribonucleotide binding//ion binding//oxidoreductase activity, acting o…	FAD-binding, type 1|Flavodoxin|Flavodoxin/nitric oxide synthase|Flavoprotein pyridine nucleotide cytochrome reductase|Flavoprotein-like|Nitric oxide synthase, N-terminal|Nitric-oxide synthase, eukaryote|Oxidoreductase FAD/NAD(P)-binding|Riboflavin synthase-like beta-barrel|
ENSBTAG00000008940	1.09242	14.3175	-3.7122	0.00032311	0.004967	DOWN	513538	NPTX1	neuronal pentraxin 1 [Source:HGNC Symbol;Acc:HGNC:7952]	GO:0048193//GO:0046907//GO:0051179//GO:0051234//GO:0006810//GO:0016192//GO:0051641//GO:0051649//GO:0009987//GO:0008150	Golgi vesicle transport//intracellular transport//localization//establishment of localization//transport//vesicle-mediated transport//cellular localization//establishment of localization in cell//cellular process//biological_process	GO:0016020//GO:0005575	membrane//cellular_component	--	--	Concanavalin A-like lectin/glucanases superfamily|Pentaxin|
ENSBTAG00000012178	28.8779	64.4492	-1.1582	0.00025723	0.0040627	DOWN	768225	NR1D1	Nuclear receptor subfamily 1 group D member 1 [Source:UniProtKB/Swiss-Prot;Acc:Q08E02]	GO:2001141//GO:0010468//GO:0009058//GO:0031326//GO:0065007//GO:0014070//GO:0006351//GO:0050794//GO:0032870//GO:0071396//GO:0044249//GO:0080090//GO:0050896//GO:0034641//GO:0044271//GO:0016070//GO:0010467//GO:0031323//GO:0071407//GO:0048545//GO:0044238//GO:0009059//GO:0071704//GO:0051252//GO:0019222//GO:0007165//GO:0019219//GO:0006807//GO:0044260//GO:0006725//GO:0010033//GO:0060255//GO:0009725//GO:…	regulation of RNA biosynthetic process//regulation of gene expression//biosynthetic process//regulation of cellular biosynthetic process//biological regulation//response to organic cyclic compound//transcription, DNA-dependent//regulation of cellular process//cellular response to hormone stimulus//cellular response to lipid//cellular biosynthetic process//regulation of primary metabolic process//…	GO:0005622//GO:0044424//GO:0043226//GO:0005623//GO:0043229//GO:0044464//GO:0005575//GO:0005634//GO:0043231//GO:0043227	intracellular//intracellular part//organelle//cell//intracellular organelle//cell part//cellular_component//nucleus//intracellular membrane-bounded organelle//membrane-bounded organelle	GO:0046872//GO:0001071//GO:0005488//GO:0003700//GO:0060089//GO:0003676//GO:0003677//GO:0046914//GO:0043169//GO:0008270//GO:0004872//GO:0003674//GO:0043167//GO:0043565//GO:0003707//GO:0004871//GO:0097159//GO:0038023	metal ion binding//nucleic acid binding transcription factor activity//binding//sequence-specific DNA binding transcription factor activity//molecular transducer activity//nucleic acid binding//DNA binding//transition metal ion binding//cation binding//zinc ion binding//receptor activity//molecular_function//ion binding//sequence-specific DNA binding//steroid hormone receptor activity//signal tra…	Nuclear hormone receptor, ligand-binding|Nuclear hormone receptor, ligand-binding, core|Steroid hormone receptor|Zinc finger, nuclear hormone receptor-type|
ENSBTAG00000000507	286.832	10.769	4.7352	1.0402e-67	3.5238e-65	UP	528390	NR4A1	Nuclear receptor subfamily 4 group A member 1 [Source:UniProtKB/Swiss-Prot;Acc:Q0V8F0]	GO:0023052//GO:0032774//GO:0016070//GO:0010556//GO:0006355//GO:0044271//GO:0034641//GO:0071407//GO:0031323//GO:0048545//GO:0009889//GO:0010467//GO:0019219//GO:0008150//GO:0071704//GO:0051252//GO:0019222//GO:0007165//GO:0009059//GO:0033993//GO:0009987//GO:0044238//GO:2000112//GO:0009725//GO:0051171//GO:0060255//GO:0071383//GO:0006725//GO:0010033//GO:0006807//GO:0044260//GO:0034654//GO:0019438//GO:…	signaling//RNA biosynthetic process//RNA metabolic process//regulation of macromolecule biosynthetic process//regulation of transcription, DNA-dependent//cellular nitrogen compound biosynthetic process//cellular nitrogen compound metabolic process//cellular response to organic cyclic compound//regulation of cellular metabolic process//response to steroid hormone stimulus//regulation of biosynthet…	GO:0044424//GO:0005575//GO:0005634//GO:0005623//GO:0043226//GO:0043231//GO:0043227//GO:0043229//GO:0005622//GO:0044464	intracellular part//cellular_component//nucleus//cell//organelle//intracellular membrane-bounded organelle//membrane-bounded organelle//intracellular organelle//intracellular//cell part	GO:0003676//GO:0004871//GO:0097159//GO:0003677//GO:0004872//GO:0008270//GO:0043169//GO:0038023//GO:0046914//GO:0043167//GO:0003674//GO:0046872//GO:0043565//GO:0001071//GO:0003700//GO:0005488//GO:0003707//GO:0060089	nucleic acid binding//signal transducer activity//organic cyclic compound binding//DNA binding//receptor activity//zinc ion binding//cation binding//signaling receptor activity//transition metal ion binding//ion binding//molecular_function//metal ion binding//sequence-specific DNA binding//nucleic acid binding transcription factor activity//sequence-specific DNA binding transcription factor activ…	Nuclear hormone receptor, ligand-binding|Nuclear hormone receptor, ligand-binding, core|Orphan nuclear receptor|Orphan nuclear receptor, HMR type|Retinoic acid receptor|Steroid hormone receptor|Zinc finger, nuclear hormone receptor-type|
ENSBTAG00000003650	46.2616	10.2739	2.1708	5.1546e-07	1.2854e-05	UP	540245	NR4A2	Nuclear receptor subfamily 4 group A member 2 [Source:UniProtKB/Swiss-Prot;Acc:Q08E53]	GO:0006139//GO:0007154//GO:2001141//GO:0010468//GO:0043401//GO:0090304//GO:0034654//GO:0019438//GO:0009058//GO:0046483//GO:0050789//GO:0031326//GO:0008152//GO:0071310//GO:0014070//GO:0034645//GO:0051716//GO:0065007//GO:0018130//GO:0044237//GO:0032870//GO:0006351//GO:0050794//GO:0009719//GO:0042221//GO:0071396//GO:0043170//GO:0070887//GO:0071495//GO:0080090//GO:0044249//GO:0009755//GO:0050896//GO:…	nucleobase-containing compound metabolic process//cell communication//regulation of RNA biosynthetic process//regulation of gene expression//steroid hormone mediated signaling pathway//nucleic acid metabolic process//nucleobase-containing compound biosynthetic process//aromatic compound biosynthetic process//biosynthetic process//heterocycle metabolic process//regulation of biological process//re…	GO:0043229//GO:0005622//GO:0044464//GO:0005575//GO:0044424//GO:0043226//GO:0005634//GO:0005623//GO:0043231//GO:0043227	intracellular organelle//intracellular//cell part//cellular_component//intracellular part//organelle//nucleus//cell//intracellular membrane-bounded organelle//membrane-bounded organelle	GO:0003674//GO:0046872//GO:0061135//GO:0043167//GO:0001071//GO:0043565//GO:0003707//GO:0005488//GO:0003700//GO:0060089//GO:0004866//GO:0003676//GO:0004871//GO:0061134//GO:0004857//GO:0004867//GO:0003677//GO:0097159//GO:0038023//GO:0043169//GO:0030414//GO:0046914//GO:0004872//GO:0008270//GO:0030234	molecular_function//metal ion binding//endopeptidase regulator activity//ion binding//nucleic acid binding transcription factor activity//sequence-specific DNA binding//steroid hormone receptor activity//binding//sequence-specific DNA binding transcription factor activity//molecular transducer activity//endopeptidase inhibitor activity//nucleic acid binding//signal transducer activity//peptidase …	Nuclear hormone receptor, ligand-binding|Nuclear hormone receptor, ligand-binding, core|Orphan nuclear receptor|Orphan nuclear receptor, NURR type|Retinoic acid receptor|Steroid hormone receptor|Zinc finger, nuclear hormone receptor-type|
ENSBTAG00000001864	28.4504	1.32034	4.4295	6.568e-08	1.8455e-06	UP	528877	NR4A3	nuclear receptor subfamily 4 group A member 3 [Source:HGNC Symbol;Acc:HGNC:7982]	GO:0010033//GO:0006725//GO:0044260//GO:0006807//GO:0071383//GO:0060255//GO:2000112//GO:0009725//GO:0055085//GO:0051171//GO:0044238//GO:0009059//GO:0009987//GO:0033993//GO:0006812//GO:0019222//GO:0007165//GO:0030001//GO:0051252//GO:0071704//GO:0008150//GO:0019219//GO:0010467//GO:0048545//GO:0031323//GO:0071407//GO:0051234//GO:0009889//GO:0034641//GO:0044271//GO:0006355//GO:0032774//GO:0010556//GO:…	response to organic substance//cellular aromatic compound metabolic process//cellular macromolecule metabolic process//nitrogen compound metabolic process//cellular response to steroid hormone stimulus//regulation of macromolecule metabolic process//regulation of cellular macromolecule biosynthetic process//response to hormone stimulus//transmembrane transport//regulation of nitrogen compound met…	GO:0043227//GO:0043231//GO:0043226//GO:0005623//GO:0005634//GO:0044424//GO:0005575//GO:0044464//GO:0016020//GO:0005622//GO:0043229	membrane-bounded organelle//intracellular membrane-bounded organelle//organelle//cell//nucleus//intracellular part//cellular_component//cell part//membrane//intracellular//intracellular organelle	GO:0046914//GO:0043169//GO:0038023//GO:0008270//GO:0004872//GO:0015075//GO:0003677//GO:0097159//GO:0004871//GO:0003676//GO:0060089//GO:0008324//GO:0022892//GO:0005488//GO:0003707//GO:0003700//GO:0046873//GO:0005215//GO:0022857//GO:0022891//GO:0001071//GO:0043565//GO:0046872//GO:0003674//GO:0043167	transition metal ion binding//cation binding//signaling receptor activity//zinc ion binding//receptor activity//ion transmembrane transporter activity//DNA binding//organic cyclic compound binding//signal transducer activity//nucleic acid binding//molecular transducer activity//cation transmembrane transporter activity//substrate-specific transporter activity//binding//steroid hormone receptor ac…	Nuclear hormone receptor, ligand-binding|Nuclear hormone receptor, ligand-binding, core|Orphan nuclear receptor|Orphan nuclear receptor, NOR1 type|Retinoic acid receptor|Steroid hormone receptor|Zinc finger, nuclear hormone receptor-type|
ENSBTAG00000011338	73.2871	32.2659	1.1836	3.7294e-05	0.00071084	UP	100125763	NREP		--	--	--	--	--	--	Neuronal protein 3.1|
ENSBTAG00000019866	717.293	304.586	1.2357	1.3514e-40	2.11e-38	UP	539369	NRP1	neuropilin-1 precursor [Source:RefSeq peptide;Acc:NP_001192589]	GO:0022610//GO:0007155//GO:0009987//GO:0008150	biological adhesion//cell adhesion//cellular process//biological_process	GO:0005575//GO:0016020	cellular_component//membrane	--	--	CUB domain|Coagulation factor 5/8 C-terminal type domain|Concanavalin A-like lectin/glucanases superfamily|Galactose-binding domain-like|MAM domain|Neuropilin|Neuropilin-1, C-terminal|
ENSBTAG00000003066	81.0291	200.568	-1.3076	1.1609e-12	5.237e-11	DOWN	522309	NSA2	Ribosome biogenesis protein NSA2 homolog [Source:UniProtKB/Swiss-Prot;Acc:Q3SX11]	GO:0008152//GO:0044248//GO:0046395//GO:0009056//GO:0044281//GO:0006520//GO:0006525//GO:0019752//GO:0009065//GO:0044237//GO:0009064//GO:0044282//GO:0009063//GO:0006527//GO:0006807//GO:0071704//GO:0043436//GO:0016054//GO:0008150//GO:0044238//GO:0006082//GO:0009987	metabolic process//cellular catabolic process//carboxylic acid catabolic process//catabolic process//small molecule metabolic process//cellular amino acid metabolic process//arginine metabolic process//carboxylic acid metabolic process//glutamine family amino acid catabolic process//cellular metabolic process//glutamine family amino acid metabolic process//small molecule catabolic process//cellul…	GO:0044464//GO:0043234//GO:0044446//GO:0005622//GO:0043229//GO:0005680//GO:0000152//GO:0031461//GO:0044422//GO:0044428//GO:0005634//GO:0005623//GO:0000151//GO:0043226//GO:0005575//GO:0044424//GO:0043227//GO:0032991//GO:0043231	cell part//protein complex//intracellular organelle part//intracellular//intracellular organelle//anaphase-promoting complex//nuclear ubiquitin ligase complex//cullin-RING ubiquitin ligase complex//organelle part//nuclear part//nucleus//cell//ubiquitin ligase complex//organelle//cellular_component//intracellular part//membrane-bounded organelle//macromolecular complex//intracellular membrane-boun…	GO:0016831//GO:0008792//GO:0003674//GO:0003824//GO:0016830//GO:0016829	carboxy-lyase activity//arginine decarboxylase activity//molecular_function//catalytic activity//carbon-carbon lyase activity//lyase activity	Ribosomal protein S8e/ribosomal biogenesis NSA2|
ENSBTAG00000018016	132.705	271.908	-1.0349	8.0886e-12	3.3696e-10	DOWN	614673	NUPR1	nuclear protein 1, transcriptional regulator [Source:HGNC Symbol;Acc:HGNC:29990]	--	--	--	--	--	--	Nuclear phosphoprotein p8, DNA binding|
ENSBTAG00000013465	16.3388	67.42	-2.0449	1.1327e-08	3.503e-07	DOWN	532838	NXPE3	NXPE family member 3 [Source:UniProtKB/Swiss-Prot;Acc:A2VDP6]	--	--	--	--	--	--	Filamin/ABP280 repeat-like|Immunoglobulin E-set|Neurexophilin/NXPE|
ENSBTAG00000037527	40.9895	4.41489	3.2148	5.8694e-09	1.8489e-07	UP	347699	OAS1X	2',5'-oligoadenylate synthetase 1, 40/46kDa [Source:RefSeq peptide;Acc:NP_835209]	--	--	--	--	GO:0003824//GO:0016772//GO:0003674//GO:0016779//GO:0016740	catalytic activity//transferase activity, transferring phosphorus-containing groups//molecular_function//nucleotidyltransferase activity//transferase activity	2'-5'-oligoadenylate synthetase 1, domain 2/C-terminal|2-5-oligoadenylate synthetase, N-terminal|Nucleotidyl transferase domain|
ENSBTAG00000011824	139.26	556.401	-1.9983	1.0228e-58	2.6234e-56	DOWN	280884	OGN	osteoglycin [Source:HGNC Symbol;Acc:HGNC:8126]	--	--	--	--	GO:0003674//GO:0005515//GO:0005488	molecular_function//protein binding//binding	Leucine-rich repeat|Leucine-rich repeat, typical subtype|
ENSBTAG00000021483	133.893	302.028	-1.1736	1.256e-15	7.0917e-14	DOWN	531068	OLFML1	olfactomedin like 1 [Source:HGNC Symbol;Acc:HGNC:24473]	--	--	--	--	GO:0005488//GO:0003674//GO:0005515	binding//molecular_function//protein binding	Olfactomedin-like|
ENSBTAG00000001077	44.9792	94.4457	-1.0702	3.4069e-05	0.00065354	DOWN	532690	OSBPL5	oxysterol binding protein like 5 [Source:HGNC Symbol;Acc:HGNC:16392]	--	--	GO:0044464//GO:0005622//GO:0005623//GO:0005575	cell part//intracellular//cell//cellular_component	GO:0005488//GO:0043167//GO:0046872//GO:0003674//GO:0008270//GO:0046914//GO:0043169	binding//ion binding//metal ion binding//molecular_function//zinc ion binding//transition metal ion binding//cation binding	Oxysterol-binding protein|Pleckstrin homology domain|
ENSBTAG00000033107	190.414	74.0217	1.3631	1.3369e-13	6.4703e-12	UP	514720	OSMR	oncostatin-M-specific receptor subunit beta precursor [Source:RefSeq peptide;Acc:NP_001073741]	--	--	--	--	GO:0003674//GO:0005515//GO:0005488	molecular_function//protein binding//binding	Fibronectin, type III|
ENSBTAG00000008113	29.4953	65.2332	-1.1451	0.00026947	0.0042257	DOWN	539430	OSR1	Protein odd-skipped-related 1 [Source:UniProtKB/Swiss-Prot;Acc:Q08DS3]	GO:0034641//GO:0044271//GO:0006355//GO:0032774//GO:0051254//GO:0010556//GO:0016070//GO:0006281//GO:0010467//GO:0009891//GO:0031323//GO:0009889//GO:0044238//GO:0006974//GO:0009059//GO:0009987//GO:0006950//GO:0031325//GO:0019222//GO:0051252//GO:0071704//GO:0008150//GO:0019219//GO:0006725//GO:0044260//GO:0006807//GO:0060255//GO:0048518//GO:0045935//GO:0048522//GO:2000112//GO:0051171//GO:0010468//GO:…	cellular nitrogen compound metabolic process//cellular nitrogen compound biosynthetic process//regulation of transcription, DNA-dependent//RNA biosynthetic process//positive regulation of RNA metabolic process//regulation of macromolecule biosynthetic process//RNA metabolic process//DNA repair//gene expression//positive regulation of biosynthetic process//regulation of cellular metabolic process/…	GO:0005575//GO:0044216//GO:0043657//GO:0042025//GO:0043656//GO:0033646//GO:0033647//GO:0043245//GO:0044421//GO:0044215//GO:0005576//GO:0018995//GO:0044217//GO:0033648//GO:0033643	cellular_component//other organism cell//host cell//host cell nucleus//intracellular region of host//host intracellular part//host intracellular organelle//extraorganismal space//extracellular region part//other organism//extracellular region//host//other organism part//host intracellular membrane-bounded organelle//host cell part	GO:0046914//GO:0043169//GO:0008270//GO:0046872//GO:0003674//GO:0043167//GO:0005488	transition metal ion binding//cation binding//zinc ion binding//metal ion binding//molecular_function//ion binding//binding	Zinc finger, C2H2|Zinc finger, C2H2-like|
ENSBTAG00000007169	0	27.6447	-6.185	5.4087e-08	1.5318e-06	DOWN	514898	P2RX1	P2X purinoceptor 1 [Source:RefSeq peptide;Acc:NP_001192729]	GO:0006810//GO:0006811//GO:0051179//GO:0051234//GO:0008150	transport//ion transport//localization//establishment of localization//biological_process	GO:0016020//GO:0005575	membrane//cellular_component	GO:0022891//GO:0001883//GO:0035639//GO:0004888//GO:0003674//GO:0043167//GO:0001614//GO:0032553//GO:0060089//GO:0035586//GO:0032555//GO:0032549//GO:0032550//GO:0022838//GO:0022892//GO:0005488//GO:0000166//GO:0022857//GO:0005215//GO:0016502//GO:0004871//GO:0015267//GO:0005216//GO:0043168//GO:0001882//GO:0005524//GO:0038023//GO:0004872//GO:0022803//GO:0015075//GO:0030554//GO:0032559//GO:0017076//GO:…	substrate-specific transmembrane transporter activity//purine nucleoside binding//purine ribonucleoside triphosphate binding//transmembrane signaling receptor activity//molecular_function//ion binding//purinergic nucleotide receptor activity//ribonucleotide binding//molecular transducer activity//purinergic receptor activity//purine ribonucleotide binding//ribonucleoside binding//purine ribonucle…	P2X purinoreceptor|P2X1 purinoceptor|
ENSBTAG00000006579	0	15.0189	-4.1348	0.00013613	0.0022865	DOWN	414348	P4HA3	Prolyl 4-hydroxylase subunit alpha-3 [Source:UniProtKB/Swiss-Prot;Acc:Q75UG4]	GO:0008150//GO:0055114//GO:0008152	biological_process//oxidation-reduction process//metabolic process	GO:0043231//GO:0005737//GO:0043227//GO:0005575//GO:0044424//GO:0043226//GO:0005623//GO:0005634//GO:0044444//GO:0005622//GO:0043229//GO:0005783//GO:0044464	intracellular membrane-bounded organelle//cytoplasm//membrane-bounded organelle//cellular_component//intracellular part//organelle//cell//nucleus//cytoplasmic part//intracellular//intracellular organelle//endoplasmic reticulum//cell part	GO:0016705//GO:0004656//GO:0031543//GO:0005515//GO:0003824//GO:0016491//GO:0031545//GO:0019798//GO:0051213//GO:0016702//GO:0005488//GO:0016701//GO:0003674//GO:0016706	oxidoreductase activity, acting on paired donors, with incorporation or reduction of molecular oxygen//procollagen-proline 4-dioxygenase activity//peptidyl-proline dioxygenase activity//protein binding//catalytic activity//oxidoreductase activity//peptidyl-proline 4-dioxygenase activity//procollagen-proline dioxygenase activity//dioxygenase activity//oxidoreductase activity, acting on single dono…	Oxoglutarate/iron-dependent dioxygenase|Prolyl 4-hydroxylase alpha-subunit, N-terminal|Prolyl 4-hydroxylase, alpha subunit|
ENSBTAG00000011895	62.2205	27.8097	1.1618	0.0001803	0.002943	UP	510749	PANK3	Pantothenate kinase 3 [Source:UniProtKB/Swiss-Prot;Acc:Q08DA5]	GO:0009058//GO:0046129//GO:0042455//GO:0034030//GO:0015937//GO:0006753//GO:0015936//GO:0044249//GO:0072522//GO:0009108//GO:0034641//GO:0044271//GO:0072521//GO:0006164//GO:0009150//GO:0034033//GO:0009165//GO:0044238//GO:0006732//GO:0090407//GO:0071704//GO:0006807//GO:0006725//GO:0009119//GO:0055086//GO:0034032//GO:0006139//GO:0044281//GO:0033866//GO:0009152//GO:0046483//GO:0034654//GO:0019438//GO:…	biosynthetic process//purine ribonucleoside biosynthetic process//ribonucleoside biosynthetic process//ribonucleoside bisphosphate biosynthetic process//coenzyme A biosynthetic process//nucleoside phosphate metabolic process//coenzyme A metabolic process//cellular biosynthetic process//purine-containing compound biosynthetic process//coenzyme biosynthetic process//cellular nitrogen compound metab…	--	--	GO:0001883//GO:0005488//GO:0032549//GO:0001882//GO:0016301//GO:0003824//GO:0016772//GO:0005524//GO:0004594//GO:0016773//GO:0003674//GO:0043167//GO:0032553//GO:0035639//GO:0000166//GO:0016740//GO:0032555//GO:0032550//GO:0043168//GO:0032559//GO:0017076//GO:0030554//GO:0097159	purine nucleoside binding//binding//ribonucleoside binding//nucleoside binding//kinase activity//catalytic activity//transferase activity, transferring phosphorus-containing groups//ATP binding//pantothenate kinase activity//phosphotransferase activity, alcohol group as acceptor//molecular_function//ion binding//ribonucleotide binding//purine ribonucleoside triphosphate binding//nucleotide bindin…	Type II pantothenate kinase|
ENSBTAG00000019700	606.721	243.397	1.3177	5.5771e-38	8.2079e-36	UP	338471	PC	Pyruvate carboxylase, mitochondrial [Source:UniProtKB/Swiss-Prot;Acc:Q29RK2]	GO:0044282//GO:0009071//GO:0006544//GO:0043436//GO:0008150//GO:0009987//GO:0008152//GO:0046395//GO:0044281//GO:0044237//GO:0009063//GO:0009069//GO:0006546//GO:0006807//GO:0071704//GO:0016054//GO:0006082//GO:0044238//GO:0044248//GO:0009056//GO:0006520//GO:0019752	small molecule catabolic process//serine family amino acid catabolic process//glycine metabolic process//oxoacid metabolic process//biological_process//cellular process//metabolic process//carboxylic acid catabolic process//small molecule metabolic process//cellular metabolic process//cellular amino acid catabolic process//serine family amino acid metabolic process//glycine catabolic process//nit…	GO:0005575//GO:0005737//GO:0044464//GO:0043234//GO:0005960//GO:0044444//GO:0005623//GO:0044424//GO:0032991//GO:0005622	cellular_component//cytoplasm//cell part//protein complex//glycine cleavage complex//cytoplasmic part//cell//intracellular part//macromolecular complex//intracellular	GO:0043168//GO:0016874//GO:0097159//GO:0017076//GO:0032559//GO:0030554//GO:0035639//GO:0043167//GO:0032553//GO:0008716//GO:0016881//GO:0016879//GO:0003674//GO:0032550//GO:0032555//GO:0000166//GO:0003824//GO:0001882//GO:0043169//GO:0005524//GO:0001883//GO:0046872//GO:0032549//GO:0005488	anion binding//ligase activity//organic cyclic compound binding//purine nucleotide binding//adenyl ribonucleotide binding//adenyl nucleotide binding//purine ribonucleoside triphosphate binding//ion binding//ribonucleotide binding//D-alanine-D-alanine ligase activity//acid-amino acid ligase activity//ligase activity, forming carbon-nitrogen bonds//molecular_function//purine ribonucleoside binding/…	ATP-grasp fold|Biotin carboxylase, C-terminal|Biotin carboxylation domain|Biotin/lipoyl attachment|Carbamoyl-phosphate synthase, large subunit, N-terminal|Carbamoyl-phosphate synthetase large subunit-like, ATP-binding domain|Carboxylase, conserved domain|D-alanine--D-alanine ligase, C-terminal|Pre-ATP-grasp domain|Pyruvate carboxylase|Pyruvate carboxyltransferase|Rudiment single hybrid motif|Sing…
ENSBTAG00000015549	95.5155	29.4601	1.697	8.2644e-10	2.9039e-08	UP	539464	PCDH18	protocadherin 18 [Source:HGNC Symbol;Acc:HGNC:14268]	GO:0022610//GO:0007155//GO:0016337//GO:0007156//GO:0008150//GO:0009987	biological adhesion//cell adhesion//cell-cell adhesion//homophilic cell adhesion//biological_process//cellular process	GO:0016020//GO:0005575	membrane//cellular_component	GO:0005488//GO:0046872//GO:0043169//GO:0043167//GO:0003674//GO:0005509	binding//metal ion binding//cation binding//ion binding//molecular_function//calcium ion binding	Cadherin|Cadherin, N-terminal|Cadherin-like|
ENSBTAG00000000061	132.658	34.7002	1.9347	2.7114e-15	1.5119e-13	UP	514537	PCDH7	protocadherin 7 [Source:HGNC Symbol;Acc:HGNC:8659]	GO:0016337//GO:0007156//GO:0007155//GO:0022610//GO:0008150//GO:0009987	cell-cell adhesion//homophilic cell adhesion//cell adhesion//biological adhesion//biological_process//cellular process	GO:0016020//GO:0005575	membrane//cellular_component	GO:0043167//GO:0046872//GO:0003674//GO:0005509//GO:0043169//GO:0005488	ion binding//metal ion binding//molecular_function//calcium ion binding//cation binding//binding	Cadherin|Cadherin, N-terminal|Cadherin-like|Protocadherin|
ENSBTAG00000016026	253.441	643.419	-1.3441	9.9572e-39	1.4899e-36	DOWN	513618	PCOLCE2	procollagen C-endopeptidase enhancer 2 [Source:HGNC Symbol;Acc:HGNC:8739]	--	--	--	--	GO:0004857//GO:0048551//GO:0061134//GO:0010576//GO:0030234//GO:0030414//GO:0008191//GO:0061135//GO:0003674//GO:0004866	enzyme inhibitor activity//metalloenzyme inhibitor activity//peptidase regulator activity//metalloenzyme regulator activity//enzyme regulator activity//peptidase inhibitor activity//metalloendopeptidase inhibitor activity//endopeptidase regulator activity//molecular_function//endopeptidase inhibitor activity	CUB domain|Netrin domain|Netrin module, non-TIMP type|Tissue inhibitor of metalloproteinases-like, OB-fold|
ENSBTAG00000008101	83.9264	36.8871	1.186	9.873e-06	0.00021028	UP	528098	PCSK5	proprotein convertase subtilisin/kexin type 5 [Source:HGNC Symbol;Acc:HGNC:8747]	GO:0044260//GO:0006508//GO:0044238//GO:0009987//GO:0044267//GO:0071704//GO:0007165//GO:0006793//GO:0008150//GO:0007166//GO:0007169//GO:0006796//GO:0006464//GO:0006468//GO:0023052//GO:0043170//GO:0050896//GO:0050794//GO:0044237//GO:0019538//GO:0050789//GO:0065007//GO:0051716//GO:0008152//GO:0043412//GO:0007167//GO:0007154//GO:0016310	cellular macromolecule metabolic process//proteolysis//primary metabolic process//cellular process//cellular protein metabolic process//organic substance metabolic process//signal transduction//phosphorus metabolic process//biological_process//cell surface receptor linked signaling pathway//transmembrane receptor protein tyrosine kinase signaling pathway//phosphate-containing compound metabolic p…	GO:0005886//GO:0005623//GO:0071944//GO:0005575//GO:0044464//GO:0016020	plasma membrane//cell//cell periphery//cellular_component//cell part//membrane	GO:0016772//GO:0005524//GO:0038023//GO:0004713//GO:0004872//GO:0017076//GO:0032559//GO:0030554//GO:0008233//GO:0097159//GO:0016787//GO:0003824//GO:0004871//GO:0017171//GO:0001882//GO:0043168//GO:0070011//GO:0016301//GO:0032549//GO:0032555//GO:0019199//GO:0060089//GO:0032550//GO:0004672//GO:0000166//GO:0005488//GO:0016740//GO:0004714//GO:0004175//GO:0004888//GO:0035639//GO:0008236//GO:0001883//GO:…	transferase activity, transferring phosphorus-containing groups//ATP binding//signaling receptor activity//protein tyrosine kinase activity//receptor activity//purine nucleotide binding//adenyl ribonucleotide binding//adenyl nucleotide binding//peptidase activity//organic cyclic compound binding//hydrolase activity//catalytic activity//signal transducer activity//serine hydrolase activity//nucleo…	Epidermal growth factor-like domain|Furin-like repeat|Galactose-binding domain-like|Insulin-like growth factor binding protein, N-terminal|Peptidase S8, subtilisin-related|Peptidase S8/S53 domain|Proprotein convertase, P|
ENSBTAG00000034827	31.9177	87.4314	-1.4538	3.4407e-07	8.7877e-06	DOWN	525931	PDGFD	platelet derived growth factor D [Source:HGNC Symbol;Acc:HGNC:30620]	--	--	GO:0005575//GO:0016020	cellular_component//membrane	GO:0008083//GO:0005102//GO:0005488//GO:0005515//GO:0003674	growth factor activity//receptor binding//binding//protein binding//molecular_function	CUB domain|Cystine-knot cytokine|PDGF/VEGF domain|
ENSBTAG00000017183	15.3889	47.7799	-1.6345	3.8992e-05	0.00074007	DOWN	538516	PDLIM3	PDZ and LIM domain protein 3 [Source:UniProtKB/Swiss-Prot;Acc:Q3SYZ8]	--	--	--	--	GO:0005515//GO:0003674//GO:0043167//GO:0046914//GO:0043169//GO:0008270//GO:0005488//GO:0046872	protein binding//molecular_function//ion binding//transition metal ion binding//cation binding//zinc ion binding//binding//metal ion binding	PDZ domain|ZASP|Zinc finger, LIM-type|
ENSBTAG00000046708	107.01	31.647	1.7576	2.7852e-11	1.1171e-09	UP	100299267	PDP2	pyruvate dehyrogenase phosphatase catalytic subunit 2 [Source:HGNC Symbol;Acc:HGNC:30263]	GO:0023052//GO:0051704//GO:0009987//GO:0008150//GO:0007154//GO:0042330//GO:0050789//GO:0051716//GO:0042221//GO:0009605//GO:0040011//GO:0006935//GO:0007165//GO:0000160//GO:0009405//GO:0065007//GO:0050794//GO:0050896	signaling//multi-organism process//cellular process//biological_process//cell communication//taxis//regulation of biological process//cellular response to stimulus//response to chemical stimulus//response to external stimulus//locomotion//chemotaxis//signal transduction//two-component signal transduction system (phosphorelay)//pathogenesis//biological regulation//regulation of cellular process//r…	GO:0071944//GO:0005575//GO:0005938//GO:0005737//GO:0043232//GO:0043229//GO:0042151//GO:0044464//GO:0044444//GO:0044424//GO:0043226//GO:0005623//GO:0005622//GO:0044448//GO:0043228	cell periphery//cellular_component//cell cortex//cytoplasm//intracellular non-membrane-bounded organelle//intracellular organelle//nematocyst//cell part//cytoplasmic part//intracellular part//organelle//cell//intracellular//cell cortex part//non-membrane-bounded organelle	GO:0008984//GO:0008200//GO:0004871//GO:0016787//GO:0016248//GO:0003674//GO:0052689//GO:0016788//GO:0003824//GO:0000156//GO:0019871//GO:0016247//GO:0017080//GO:0051723//GO:0060089	protein-glutamate methylesterase activity//ion channel inhibitor activity//signal transducer activity//hydrolase activity//channel inhibitor activity//molecular_function//carboxylic ester hydrolase activity//hydrolase activity, acting on ester bonds//catalytic activity//two-component response regulator activity//sodium channel inhibitor activity//channel regulator activity//sodium channel regulat…	Protein phosphatase 2C (PP2C)-like domain|
ENSBTAG00000001788	19.0936	66.7186	-1.805	1.8044e-07	4.7926e-06	DOWN	509732	PDPN	podoplanin precursor [Source:RefSeq peptide;Acc:NP_001028292]	--	--	GO:0016021//GO:0016020//GO:0031224//GO:0005575//GO:0044425	integral to membrane//membrane//intrinsic to membrane//cellular_component//membrane part	--	--	Podoplanin|
ENSBTAG00000030255	79.6517	25.3341	1.6526	3.7061e-08	1.075e-06	UP	506308	PDXP	pyridoxal phosphatase [Source:HGNC Symbol;Acc:HGNC:30259]	--	--	--	--	--	--	2-phosphoglycolate phosphatase, eukaryotic|HAD-like domain|HAD-superfamily hydrolase, subfamily IIA|
ENSBTAG00000020865	68.7275	27.851	1.3032	1.7146e-05	0.00035103	UP	535054	PELI1	pellino E3 ubiquitin protein ligase 1 [Source:HGNC Symbol;Acc:HGNC:8827]	GO:0050789//GO:0051716//GO:0008152//GO:0071941//GO:0007154//GO:0032501//GO:0071840//GO:0016043//GO:0009399//GO:0023052//GO:0009987//GO:0008150//GO:0065007//GO:0007010//GO:0050896//GO:0006996//GO:0050794//GO:0008063//GO:0007275//GO:0032502//GO:0006807//GO:0007165//GO:0007166	regulation of biological process//cellular response to stimulus//metabolic process//nitrogen cycle metabolic process//cell communication//multicellular organismal process//cellular component organization or biogenesis//cellular component organization//nitrogen fixation//signaling//cellular process//biological_process//biological regulation//cytoskeleton organization//response to stimulus//organel…	GO:0044464//GO:0005575//GO:0071944//GO:0030312//GO:0005623//GO:0042600	cell part//cellular_component//cell periphery//external encapsulating structure//cell//chorion	GO:0003674//GO:0043167//GO:0005515//GO:0046872//GO:0003779//GO:0008092//GO:0005488//GO:0046914//GO:0043169//GO:0008270	molecular_function//ion binding//protein binding//metal ion binding//actin binding//cytoskeletal protein binding//binding//transition metal ion binding//cation binding//zinc ion binding	Pellino family|
ENSBTAG00000031941	87.4886	354.966	-2.0205	1.2436e-38	1.8454e-36	DOWN	615158	PEPD	peptidase D [Source:HGNC Symbol;Acc:HGNC:8840]	--	--	--	--	GO:0003824//GO:0043169//GO:0046914//GO:0046872//GO:0004177//GO:0005488//GO:0008238//GO:0070011//GO:0016787//GO:0008233//GO:0030145//GO:0043167//GO:0003674	catalytic activity//cation binding//transition metal ion binding//metal ion binding//aminopeptidase activity//binding//exopeptidase activity//peptidase activity, acting on L-amino acid peptides//hydrolase activity//peptidase activity//manganese ion binding//ion binding//molecular_function	Aminopeptidase P, N-terminal|Creatinase/Aminopeptidase P, N-terminal|Peptidase M24, structural domain|
ENSBTAG00000003889	66.0677	154.893	-1.2293	2.7263e-09	9.2012e-08	DOWN	516318	PER1	period circadian protein homolog 1 [Source:RefSeq peptide;Acc:NP_001276701]	GO:0031326//GO:0050789//GO:0065007//GO:0034645//GO:0008152//GO:2001141//GO:0010468//GO:0006139//GO:0046483//GO:0034654//GO:0019438//GO:0009058//GO:0090304//GO:0043170//GO:0080090//GO:0044249//GO:0050794//GO:0006351//GO:0044237//GO:0018130//GO:0019538//GO:0010467//GO:0031323//GO:0009889//GO:0006412//GO:0034641//GO:0006355//GO:0044271//GO:0032774//GO:0016070//GO:0010556//GO:0006725//GO:0006807//GO:…	regulation of cellular biosynthetic process//regulation of biological process//biological regulation//cellular macromolecule biosynthetic process//metabolic process//regulation of RNA biosynthetic process//regulation of gene expression//nucleobase-containing compound metabolic process//heterocycle metabolic process//nucleobase-containing compound biosynthetic process//aromatic compound biosynthet…	GO:0044464//GO:0005622//GO:0043232//GO:0043229//GO:0044444//GO:0043228//GO:0030529//GO:0043226//GO:0005634//GO:0005623//GO:0044424//GO:0005575//GO:0043227//GO:0005737//GO:0005840//GO:0032991//GO:0043231	cell part//intracellular//intracellular non-membrane-bounded organelle//intracellular organelle//cytoplasmic part//non-membrane-bounded organelle//ribonucleoprotein complex//organelle//nucleus//cell//intracellular part//cellular_component//membrane-bounded organelle//cytoplasm//ribosome//macromolecular complex//intracellular membrane-bounded organelle	GO:0008080//GO:0046872//GO:0003674//GO:0043167//GO:0016410//GO:0005488//GO:0016740//GO:0016407//GO:0003824//GO:0003735//GO:0016746//GO:0005198//GO:0005515//GO:0003712//GO:0046914//GO:0043169//GO:0008270//GO:0004402//GO:0016747//GO:0000988//GO:0000989	N-acetyltransferase activity//metal ion binding//molecular_function//ion binding//N-acyltransferase activity//binding//transferase activity//acetyltransferase activity//catalytic activity//structural constituent of ribosome//transferase activity, transferring acyl groups//structural molecule activity//protein binding//transcription cofactor activity//transition metal ion binding//cation binding//…	PAS domain|PAS fold-3|Period circadian-like, C-terminal|
ENSBTAG00000033190	65.4977	249.38	-1.9288	4.4969e-26	4.4363e-24	DOWN	785045	PGM5	phosphoglucomutase 5 [Source:HGNC Symbol;Acc:HGNC:8908]	GO:0051701//GO:0019089//GO:0008152//GO:0005975//GO:0009987//GO:0051704//GO:0008150//GO:0044007//GO:0044403//GO:0016032//GO:0044238//GO:0051821//GO:0071704//GO:0040011//GO:0044419	interaction with host//transmission of virus//metabolic process//carbohydrate metabolic process//cellular process//multi-organism process//biological_process//dissemination or transmission of symbiont from host//symbiosis, encompassing mutualism through parasitism//viral reproduction//primary metabolic process//dissemination or transmission of organism from other organism involved in symbiotic in…	--	--	GO:0003674//GO:0016866//GO:0016868//GO:0016853//GO:0003824	molecular_function//intramolecular transferase activity//intramolecular transferase activity, phosphotransferases//isomerase activity//catalytic activity	Alpha-D-phosphohexomutase superfamily|Alpha-D-phosphohexomutase, C-terminal|Alpha-D-phosphohexomutase, alpha/beta/alpha I/II/III|Alpha-D-phosphohexomutase, alpha/beta/alpha domain I|Alpha-D-phosphohexomutase, alpha/beta/alpha domain II|Alpha-D-phosphohexomutase, alpha/beta/alpha domain III|
ENSBTAG00000007700	99.4577	211.172	-1.0863	3.5008e-10	1.2907e-08	DOWN	281400	PHYH	Phytanoyl-CoA dioxygenase, peroxisomal [Source:UniProtKB/Swiss-Prot;Acc:O18778]	--	--	--	--	--	--	Phytanoyl-CoA dioxygenase|
ENSBTAG00000002092	92.2858	331.571	-1.8451	3.3139e-32	4.1035e-30	DOWN	507058	PI16	Peptidase inhibitor 16 [Source:UniProtKB/Swiss-Prot;Acc:Q58D34]	--	--	--	--	--	--	CAP domain|Cysteine-rich secretory protein, allergen V5/Tpx-1-related|
ENSBTAG00000037640	37.4748	90.1546	-1.2665	3.3656e-06	7.6493e-05	DOWN	510773	PID1	phosphotyrosine interaction domain containing 1 [Source:HGNC Symbol;Acc:HGNC:26084]	--	--	--	--	GO:0005488//GO:0003674//GO:0005515	binding//molecular_function//protein binding	PTB/PI domain|
[truncated: 243 more rows]
