# Supplementary material for: Global transcriptome analysis identifies differentially expressed genes related to lipid metabolism in Wagyu and Holstein cattle
Source: Sci Rep. 2017 Jul 13;7:5278. doi: 10.1038/s41598-017-05702-5 (PMC5509646; doi:10.1038/s41598-017-05702-5)
Supplement: Supplementary file 3 — Table S2 [file 41598_2017_5702_MOESM3_ESM.xls]

## Sheet: biological process
GOID	GOTerm	Ontology Source	Term PValue	Term PValue Corrected with Benjamini-Hochberg	% Associated Genes	Nr. Genes	Associated Genes Found
GO:0006103	2-oxoglutarate metabolic process	GO_BiologicalProcess-GOA_23.06.2016_23h33	0.052	0.085	18.1818	2	[GPT2, IDH1]
GO:0006085	acetyl-CoA biosynthetic process	GO_BiologicalProcess-GOA_23.06.2016_23h33	0.08	0.12	14.2857	2	[ACSS2, MPC1]
GO:0006084	acetyl-CoA metabolic process	GO_BiologicalProcess-GOA_23.06.2016_23h33	0.23	0.27	7.40741	2	[ACSS2, MPC1]
GO:0007340	acrosome reaction	GO_BiologicalProcess-GOA_23.06.2016_23h33	0.062	0.099	11.1111	3	[AGT, CACNA1H, PLCB1]
GO:0051764	actin crosslink formation	GO_BiologicalProcess-GOA_23.06.2016_23h33	0.021	0.042	28.5714	2	[DPYSL3, FLNA]
GO:0030036	actin cytoskeleton organization	GO_BiologicalProcess-GOA_23.06.2016_23h33	1.5e-05	0.00014	7.52212	34	[ACTA2, ANG, ARHGAP18, ARHGEF2, CCL21, CCL24, CNN1, CSF1R, CTGF, DPYSL3, DSTN, EDN1, ELN, EMP2, FLNA, FMNL3, GMFG, GSN, HCLS1, IQGAP2, KANK1, LIMA1, MYH10, MYL9, MYOC, PDLIM3, PDXP, PTGER4, SHANK1, SREBF1, SYNPO2, TCAP, TMOD1, TPM1]
GO:0031532	actin cytoskeleton reorganization	GO_BiologicalProcess-GOA_23.06.2016_23h33	0.3	0.34	5.6338	4	[CSF1R, FLNA, GMFG, GSN]
GO:0051017	actin filament bundle assembly	GO_BiologicalProcess-GOA_23.06.2016_23h33	0.0023	0.0071	9.90099	10	[CTGF, DPYSL3, ELN, LIMA1, MYOC, PDXP, PTGER4, SHANK1, SREBF1, SYNPO2]
GO:0061572	actin filament bundle organization	GO_BiologicalProcess-GOA_23.06.2016_23h33	0.0026	0.0081	9.70874	10	[CTGF, DPYSL3, ELN, LIMA1, MYOC, PDXP, PTGER4, SHANK1, SREBF1, SYNPO2]
GO:0051693	actin filament capping	GO_BiologicalProcess-GOA_23.06.2016_23h33	0.046	0.078	12.5	3	[GSN, SREBF1, TMOD1]
GO:0030042	actin filament depolymerization	GO_BiologicalProcess-GOA_23.06.2016_23h33	0.0019	0.0061	15.3846	6	[DSTN, GSN, LIMA1, PDXP, SREBF1, TMOD1]
GO:0007015	actin filament organization	GO_BiologicalProcess-GOA_23.06.2016_23h33	2.7e-07	6.1e-06	10.3846	27	[ACTA2, ANG, ARHGAP18, ARHGEF2, CCL21, CCL24, CTGF, DPYSL3, DSTN, ELN, EMP2, FLNA, GMFG, GSN, HCLS1, IQGAP2, KANK1, LIMA1, MYOC, PDLIM3, PDXP, PTGER4, SHANK1, SREBF1, SYNPO2, TCAP, TMOD1]
GO:0030041	actin filament polymerization	GO_BiologicalProcess-GOA_23.06.2016_23h33	0.0012	0.0042	9.52381	12	[ANG, ARHGAP18, CCL21, CCL24, ELN, GMFG, GSN, HCLS1, IQGAP2, KANK1, SREBF1, TMOD1]
GO:0051014	actin filament severing	GO_BiologicalProcess-GOA_23.06.2016_23h33	0.028	0.052	25	2	[DSTN, GSN]
GO:0030048	actin filament-based movement	GO_BiologicalProcess-GOA_23.06.2016_23h33	0.012	0.027	10.5263	6	[EMP2, MYH10, PLN, RYR2, STC1, SUN2]
GO:0030029	actin filament-based process	GO_BiologicalProcess-GOA_23.06.2016_23h33	2.9e-06	4e-05	7.70791	38	[ACTA2, ANG, ARHGAP18, ARHGEF2, CCL21, CCL24, CNN1, CSF1R, CTGF, DPYSL3, DSTN, EDN1, ELN, EMP2, FLNA, FMNL3, GMFG, GSN, HCLS1, IQGAP2, KANK1, LIMA1, MYH10, MYL9, MYOC, PDLIM3, PDXP, PLN, PTGER4, RYR2, SHANK1, SREBF1, STC1, SUN2, SYNPO2, TCAP, TMOD1, TPM1]
GO:0045010	actin nucleation	GO_BiologicalProcess-GOA_23.06.2016_23h33	0.14	0.19	7.69231	3	[GMFG, GSN, IQGAP2]
GO:0008154	actin polymerization or depolymerization	GO_BiologicalProcess-GOA_23.06.2016_23h33	0.00017	0.00091	10.0671	15	[ANG, ARHGAP18, CCL21, CCL24, DSTN, ELN, GMFG, GSN, HCLS1, IQGAP2, KANK1, LIMA1, PDXP, SREBF1, TMOD1]
GO:0070252	actin-mediated cell contraction	GO_BiologicalProcess-GOA_23.06.2016_23h33	0.053	0.088	9.52381	4	[EMP2, PLN, RYR2, STC1]
GO:0006919	activation of cysteine-type endopeptidase activity involved in apoptotic process	GO_BiologicalProcess-GOA_23.06.2016_23h33	0.43	0.46	5.55556	3	[HIP1, P2RX1, PPARG]
GO:0002253	activation of immune response	GO_BiologicalProcess-GOA_23.06.2016_23h33	0.015	0.032	6.52174	15	[ADA, C1QA, C1QB, C2, C3, CFB, CFH, CYBA, IRF1, LBP, MASP1, NR1D1, NR4A3, PELI1, SERPING1]
GO:0002218	activation of innate immune response	GO_BiologicalProcess-GOA_23.06.2016_23h33	0.4	0.44	4.80769	5	[CYBA, IRF1, LBP, NR1D1, PELI1]
GO:0032147	activation of protein kinase activity	GO_BiologicalProcess-GOA_23.06.2016_23h33	0.076	0.11	6.09756	10	[AGT, ANGPT4, EMP2, FGF1, GADD45B, GAS6, LEP, MAP2K3, SLC11A1, TPX2]
GO:0031032	actomyosin structure organization	GO_BiologicalProcess-GOA_23.06.2016_23h33	0.001	0.0037	9.7561	12	[ACTA2, CNN1, CTGF, EDN1, ELN, MYH10, MYL9, MYOC, PTGER4, TCAP, TMOD1, TPM1]
GO:0002526	acute inflammatory response	GO_BiologicalProcess-GOA_23.06.2016_23h33	1.4e-05	0.00013	16.4179	11	[C3, CD163, HP, IL6, ITIH4, LBP, MASP1, NUPR1, PTGS2, SAA3, SERPING1]
GO:0006953	acute-phase response	GO_BiologicalProcess-GOA_23.06.2016_23h33	3.2e-05	0.00025	25	7	[CD163, HP, IL6, ITIH4, LBP, PTGS2, SAA3]
GO:0071616	acyl-CoA biosynthetic process	GO_BiologicalProcess-GOA_23.06.2016_23h33	0.11	0.15	11.7647	2	[ACSS2, MPC1]
GO:0006637	acyl-CoA metabolic process	GO_BiologicalProcess-GOA_23.06.2016_23h33	0.67	0.68	4.16667	2	[ACSS2, MPC1]
GO:0046463	acylglycerol biosynthetic process	GO_BiologicalProcess-GOA_23.06.2016_23h33	9.3e-05	0.00057	26.087	6	[ANG, C3, LDLR, LPIN1, SREBF1, THRSP]
GO:0006639	acylglycerol metabolic process	GO_BiologicalProcess-GOA_23.06.2016_23h33	0.00081	0.0031	12.3288	9	[ABHD6, ANG, C3, GK, INSIG1, LDLR, LPIN1, SREBF1, THRSP]
GO:0002250	adaptive immune response	GO_BiologicalProcess-GOA_23.06.2016_23h33	0.098	0.14	5.53191	13	[ADA, C1QA, C1QB, C2, C3, CD74, CTSS, DUSP10, EMP2, IL6, JCHAIN, SLC11A1, TFE3]
GO:0002460	adaptive immune response based on somatic recombination of immune receptors built from immunoglobulin superfamily domains	GO_BiologicalProcess-GOA_23.06.2016_23h33	0.12	0.16	5.625	9	[ADA, C1QA, C1QB, C2, C3, CD74, EMP2, IL6, SLC11A1]
GO:0007189	adenylate cyclase-activating G-protein coupled receptor signaling pathway	GO_BiologicalProcess-GOA_23.06.2016_23h33	0.51	0.53	4.28571	3	[ADGRD1, CALCRL, PTGER4]
GO:0007188	adenylate cyclase-modulating G-protein coupled receptor signaling pathway	GO_BiologicalProcess-GOA_23.06.2016_23h33	0.61	0.62	4.03226	5	[ADGRD1, CALCRL, FLNA, PTGER4, S1PR3]
GO:0034333	adherens junction assembly	GO_BiologicalProcess-GOA_23.06.2016_23h33	0.044	0.075	8.77193	5	[FERMT2, KDR, MYOC, PTPRK, RAMP2]
GO:0034332	adherens junction organization	GO_BiologicalProcess-GOA_23.06.2016_23h33	0.078	0.11	7.46269	5	[FERMT2, KDR, MYOC, PTPRK, RAMP2]
GO:0060612	adipose tissue development	GO_BiologicalProcess-GOA_23.06.2016_23h33	0.22	0.26	7.69231	2	[ARRDC3, LEP]
GO:0071875	adrenergic receptor signaling pathway	GO_BiologicalProcess-GOA_23.06.2016_23h33	0.2	0.25	8	2	[ARRDC3, PLN]
GO:0030534	adult behavior	GO_BiologicalProcess-GOA_23.06.2016_23h33	0.0041	0.011	8.66142	11	[ATP1A2, CHL1, CHRNA3, LEP, NR4A2, NR4A3, SHANK1, SNCG, SPTBN2, TMOD1, UCHL1]
GO:0007512	adult heart development	GO_BiologicalProcess-GOA_23.06.2016_23h33	0.061	0.097	16.6667	2	[MYH10, TCAP]
GO:0008344	adult locomotory behavior	GO_BiologicalProcess-GOA_23.06.2016_23h33	0.055	0.09	7.5	6	[ATP1A2, CHL1, NR4A2, SNCG, TMOD1, UCHL1]
GO:0046165	alcohol biosynthetic process	GO_BiologicalProcess-GOA_23.06.2016_23h33	0.0027	0.0083	11.2676	8	[DHCR24, FGF1, IDI1, INSIG1, LSS, PPIP5K1, PTAFR, SREBF1]
GO:0006066	alcohol metabolic process	GO_BiologicalProcess-GOA_23.06.2016_23h33	0.016	0.033	7.05882	12	[CYP1B1, DHCR24, FGF1, GK, IDI1, INSIG1, LDLR, LEP, LSS, PPIP5K1, PTAFR, SREBF1]
GO:1901606	alpha-amino acid catabolic process	GO_BiologicalProcess-GOA_23.06.2016_23h33	0.67	0.67	4.25532	2	[IDO1, NOS3]
GO:0046631	alpha-beta T cell activation	GO_BiologicalProcess-GOA_23.06.2016_23h33	0.21	0.25	5.95238	5	[ADA, IL6, IRF1, PTGER4, ZBTB16]
GO:0002287	alpha-beta T cell activation involved in immune response	GO_BiologicalProcess-GOA_23.06.2016_23h33	0.37	0.41	5.26316	2	[IL6, PTGER4]
GO:0046632	alpha-beta T cell differentiation	GO_BiologicalProcess-GOA_23.06.2016_23h33	0.28	0.33	6.06061	4	[ADA, IL6, PTGER4, ZBTB16]
GO:0002293	alpha-beta T cell differentiation involved in immune response	GO_BiologicalProcess-GOA_23.06.2016_23h33	0.37	0.41	5.26316	2	[IL6, PTGER4]
GO:0001667	ameboidal-type cell migration	GO_BiologicalProcess-GOA_23.06.2016_23h33	0.015	0.032	6.2963	17	[AGT, ANGPT4, ANLN, CYP1B1, DLL4, EMP2, EPHA2, FGF1, KDR, NOS3, NRP1, RHOB, S100A2, SGPL1, STC1, TIMP1, ZFAND5]
GO:0042886	amide transport	GO_BiologicalProcess-GOA_23.06.2016_23h33	0.21	0.26	4.97238	9	[CD74, EDN1, IL6, LEP, LOC516421, NNAT, NR1D1, SLC16A1, SREBF1]
GO:0009308	amine metabolic process	GO_BiologicalProcess-GOA_23.06.2016_23h33	0.22	0.26	6.25	3	[CYP1A1, IDO1, NR4A2]
GO:0015837	amine transport	GO_BiologicalProcess-GOA_23.06.2016_23h33	0.27	0.31	6.66667	2	[RAB3B, SNCG]
GO:0006022	aminoglycan metabolic process	GO_BiologicalProcess-GOA_23.06.2016_23h33	0.19	0.24	6.41026	5	[DCN, HAS2, ITIH4, LYVE1, SPOCK2]
GO:0097164	ammonium ion metabolic process	GO_BiologicalProcess-GOA_23.06.2016_23h33	0.67	0.67	4.34783	2	[FABP5, LDLR]
GO:1990000	amyloid fibril formation	GO_BiologicalProcess-GOA_23.06.2016_23h33	0.01	0.024	40	2	[CD36, GSN]
GO:0048532	anatomical structure arrangement	GO_BiologicalProcess-GOA_23.06.2016_23h33	0.021	0.042	16.6667	3	[DLL1, NRP1, PLXNA4]
GO:0048646	anatomical structure formation involved in morphogenesis	GO_BiologicalProcess-GOA_23.06.2016_23h33	4.1e-08	1.3e-06	6.91489	65	[ACTA2, ADA, ADAMTS1, ANG, ANGPT4, C3, C3AR1, CALCRL, CAPN2, CCDC80, CCL2, CCL24, COL12A1, COL8A1, CTGF, CYP1B1, DLL1, DLL4, DMRT2, ECM1, EDN1, EMP2, EPAS1, EPHA2, FGF1, FLNA, HEY2, HHEX, IRX3, ITGA3, ITGA6, ITGA8, JUNB, KDR, LAMA3, LEP, LMO4, MEOX1, MMP15, MMP2, MYH10, NOS3, NR4A3, NRP1, OSR1, PTGIS, RAMP2, RHOB, RSPO3, SERPINE1, SFRP2, SMARCD3, SPRY1, STAB1, SULF1, TCAP, TENM4, TGFBI, THBS2, TH…
GO:0071695	anatomical structure maturation	GO_BiologicalProcess-GOA_23.06.2016_23h33	0.65	0.66	4.65116	2	[MMP2, RECK]
GO:0009653	anatomical structure morphogenesis	GO_BiologicalProcess-GOA_23.06.2016_23h33	7.7e-11	4.3e-09	6.03113	124	[ACTA2, ACTG2, ADA, ADAMTS1, ADAMTS16, AGT, ANG, ANGPT4, ARHGAP18, ARHGEF2, ASPN, BNIP3, C3, C3AR1, CALCRL, CAPN2, CCDC80, CCL2, CCL24, CDH2, CHL1, COL12A1, COL8A1, CRISPLD2, CSF1R, CTGF, CYP1B1, DLL1, DLL4, DMRT2, DUOX2, ECM1, EDN1, EMP2, EPAS1, EPHA2, FBLN1, FERMT2, FGF1, FLNA, FMNL3, GPC3, GSN, HAS2, HEY2, HHEX, HPGD, IL6, INSIG1, IRX3, ITGA3, ITGA6, ITGA8, JUNB, KANK1, KDR, KIF5B, LAMA2, LAMA…
GO:0001525	angiogenesis	GO_BiologicalProcess-GOA_23.06.2016_23h33	5.8e-12	4e-10	12.3377	38	[ANG, ANGPT4, C3, C3AR1, CALCRL, CCDC80, CCL2, CCL24, CTGF, CYP1B1, DLL1, DLL4, ECM1, EDN1, EMP2, EPAS1, EPHA2, FGF1, HHEX, KDR, LEP, MMP2, NOS3, NRP1, PTGIS, RAMP2, RHOB, RSPO3, SERPINE1, SFRP2, STAB1, SULF1, TGFBI, THBS2, THBS4, TNFRSF12A, TSPAN12, VEGFC]
GO:0048513	animal organ development	GO_BiologicalProcess-GOA_23.06.2016_23h33	9.1e-11	4.9e-09	5.77889	138	[ACE, ACTA2, ACTG2, ADA, ADAMTS1, ADAMTS16, ADAMTS18, AGT, AGTR1, ANG, ANLN, APCDD1, ARRDC3, ASPN, ATF3, ATP2C2, BMP1, BTG2, C1QB, C1QC, CALCRL, CD276, CD74, CDH2, CDKN2B, CNTN1, COL8A1, CR2, CRTAC1, CSF1R, CTGF, CXCL14, CYP1B1, DHCR24, DLL1, DLL4, DUOX2, ECM1, EDN1, EGR1, ELN, EPAS1, EPHA2, FGF1, FOS, GAS2L1, GAS6, GPC1, GPC3, HAS2, HCLS1, HEY2, HHEX, HMGB2, IL6, INSIG1, IRF1, IRX3, ITGA3, ITGA6…
GO:0055081	anion homeostasis	GO_BiologicalProcess-GOA_23.06.2016_23h33	0.1	0.14	12.5	2	[ENPP1, SFRP4]
GO:0009948	anterior/posterior axis specification	GO_BiologicalProcess-GOA_23.06.2016_23h33	0.16	0.21	7.31707	3	[GPC3, HEY2, HHEX]
GO:0009952	anterior/posterior pattern specification	GO_BiologicalProcess-GOA_23.06.2016_23h33	0.037	0.065	6.45161	12	[BTG2, DLL1, DMRT2, GPC3, HEY2, HHEX, MEOX1, OSR1, PCSK5, SFRP2, TCAP, ZBTB16]
GO:0048002	antigen processing and presentation of peptide antigen	GO_BiologicalProcess-GOA_23.06.2016_23h33	0.0035	0.01	13.6364	6	[BOLA, BOLA-NC1, CD74, CTSS, JSP.1, SLC11A1]
GO:0002474	antigen processing and presentation of peptide antigen via MHC class I	GO_BiologicalProcess-GOA_23.06.2016_23h33	0.12	0.16	8.33333	3	[BOLA, BOLA-NC1, JSP.1]
GO:0002504	antigen processing and presentation of peptide or polysaccharide antigen via MHC class II	GO_BiologicalProcess-GOA_23.06.2016_23h33	2.5e-05	0.00021	25.9259	7	[BOLA-DQA5, BOLA-DQB, BOLA-DRB3, BoLA DR-ALPHA, CD74, HLA-DOB, LOC100848815]
GO:0035904	aorta development	GO_BiologicalProcess-GOA_23.06.2016_23h33	0.033	0.059	11.1111	4	[DLL4, HEY2, MYH10, MYLK]
GO:0035909	aorta morphogenesis	GO_BiologicalProcess-GOA_23.06.2016_23h33	0.025	0.048	15.7895	3	[DLL4, HEY2, MYLK]
GO:0043277	apoptotic cell clearance	GO_BiologicalProcess-GOA_23.06.2016_23h33	0.0095	0.021	16	4	[C2, C3, CCL2, GAS6]
GO:0006915	apoptotic process	GO_BiologicalProcess-GOA_23.06.2016_23h33	2.6e-05	0.00021	5.63607	70	[ACAA2, ADA, ADAMTSL4, AGT, ANGPT4, ARHGAP10, ATF3, BMP1, BNIP3, CCL2, CCL21, CD74, CDKN1A, CHL1, CSF1R, CYP1B1, DHCR24, DLL1, EEF1A2, EGR1, EPHA2, FLNA, GADD45B, GAS6, GSN, HCK, HCLS1, HEY2, HIP1, HMGB2, HSPH1, IDO1, IFI6, IL6, IRF1, ITGA6, KDR, LGALS1, MAGED1, MT1A, NAA15, NOS3, NR4A1, NR4A2, NR4A3, NRP1, NUPR1, P2RX1, PLK2, PPARG, PPP2R1B, PRDX3, PTGIS, RAMP2, RASSF3, RHOB, RYR2, SERPINE1, SFR…
GO:1902742	apoptotic process involved in development	GO_BiologicalProcess-GOA_23.06.2016_23h33	0.26	0.3	6.89655	2	[PPP2R1B, SLIT3]
GO:0097190	apoptotic signaling pathway	GO_BiologicalProcess-GOA_23.06.2016_23h33	0.0043	0.011	5.90717	28	[ACAA2, AGT, ATF3, BNIP3, CD74, CDKN1A, CYP1B1, EPHA2, GSN, HIP1, HMGB2, HSPH1, IFI6, ITGA6, MAGED1, NOS3, NR4A2, NRP1, NUPR1, PPP2R1B, PTGIS, SERPINE1, SFRP2, SGPL1, SRPX, TNFRSF12A, WFS1, YBX3]
GO:0048736	appendage development	GO_BiologicalProcess-GOA_23.06.2016_23h33	0.36	0.4	4.63576	7	[GPC3, ITGA6, PCSK5, RECK, SFRP2, SULF1, ZBTB16]
GO:0035107	appendage morphogenesis	GO_BiologicalProcess-GOA_23.06.2016_23h33	0.46	0.49	4.51128	6	[GPC3, PCSK5, RECK, SFRP2, SULF1, ZBTB16]
GO:0019369	arachidonic acid metabolic process	GO_BiologicalProcess-GOA_23.06.2016_23h33	0.22	0.26	7.69231	2	[CYP1B1, PTGS2]
GO:0019439	aromatic compound catabolic process	GO_BiologicalProcess-GOA_23.06.2016_23h33	0.34	0.38	4.5045	10	[ADA, AOX1, BTG2, EIF3E, ENPP1, HMOX2, IDO1, NOCT, PON2, PON3]
GO:0034314	Arp2/3 complex-mediated actin nucleation	GO_BiologicalProcess-GOA_23.06.2016_23h33	0.24	0.29	7.14286	2	[GMFG, IQGAP2]
GO:0060842	arterial endothelial cell differentiation	GO_BiologicalProcess-GOA_23.06.2016_23h33	0.01	0.024	40	2	[DLL1, HEY2]
GO:0060840	artery development	GO_BiologicalProcess-GOA_23.06.2016_23h33	0.023	0.044	9.23077	6	[DLL4, HEY2, HPGD, MYH10, MYLK, NRP1]
GO:0048844	artery morphogenesis	GO_BiologicalProcess-GOA_23.06.2016_23h33	0.016	0.033	11.3636	5	[DLL4, HEY2, HPGD, MYLK, NRP1]
GO:0008306	associative learning	GO_BiologicalProcess-GOA_23.06.2016_23h33	0.1	0.14	7.69231	4	[ATP1A2, BTG2, NDRG4, SHANK1]
GO:0043615	astrocyte cell migration	GO_BiologicalProcess-GOA_23.06.2016_23h33	0.0066	0.016	50	2	[APCDD1, CCL2]
GO:0042491	auditory receptor cell differentiation	GO_BiologicalProcess-GOA_23.06.2016_23h33	0.31	0.35	6.06061	2	[DLL1, HEY2]
GO:0048483	autonomic nervous system development	GO_BiologicalProcess-GOA_23.06.2016_23h33	0.65	0.65	4.87805	2	[NRP1, PLXNA4]
GO:0003401	axis elongation	GO_BiologicalProcess-GOA_23.06.2016_23h33	0.094	0.13	9.375	3	[FGF1, SFRP2, SPRY1]
GO:0009798	axis specification	GO_BiologicalProcess-GOA_23.06.2016_23h33	0.1	0.15	6.75676	5	[DLL1, GPC3, HEY2, HHEX, STC1]
GO:0061564	axon development	GO_BiologicalProcess-GOA_23.06.2016_23h33	0.056	0.091	5.24862	19	[CHL1, CRTAC1, CSF1R, KIF5B, LAMA2, MAP1B, MYH10, NPTX1, NR4A2, NR4A3, NRP1, OGN, PLXNA4, SLIT3, SLITRK4, STMN1, TNC, TNFRSF12A, UCHL1]
GO:0008366	axon ensheathment	GO_BiologicalProcess-GOA_23.06.2016_23h33	0.74	0.74	4	3	[MYOC, NAB1, TENM4]
GO:0048675	axon extension	GO_BiologicalProcess-GOA_23.06.2016_23h33	0.13	0.17	6.59341	6	[MAP1B, NRP1, OGN, PLXNA4, SLIT3, TNFRSF12A]
GO:0048846	axon extension involved in axon guidance	GO_BiologicalProcess-GOA_23.06.2016_23h33	0.057	0.093	9.30233	4	[NRP1, OGN, PLXNA4, SLIT3]
GO:0007411	axon guidance	GO_BiologicalProcess-GOA_23.06.2016_23h33	0.13	0.18	5.61798	10	[CHL1, CSF1R, KIF5B, LAMA2, MYH10, NR4A3, NRP1, OGN, PLXNA4, SLIT3]
GO:0007413	axonal fasciculation	GO_BiologicalProcess-GOA_23.06.2016_23h33	0.1	0.14	12.5	2	[CRTAC1, NRP1]
GO:0007409	axonogenesis	GO_BiologicalProcess-GOA_23.06.2016_23h33	0.12	0.17	4.95627	17	[CHL1, CSF1R, KIF5B, LAMA2, MAP1B, MYH10, NPTX1, NR4A2, NR4A3, NRP1, OGN, PLXNA4, SLIT3, SLITRK4, STMN1, TNFRSF12A, UCHL1]
GO:0060385	axonogenesis involved in innervation	GO_BiologicalProcess-GOA_23.06.2016_23h33	0.01	0.024	40	2	[NPTX1, NRP1]
GO:0042113	B cell activation	GO_BiologicalProcess-GOA_23.06.2016_23h33	0.24	0.28	4.83092	10	[ADA, AHR, CD74, CDKN1A, CR2, DLL1, HHEX, IL6, LGALS1, PELI1]
GO:0002312	B cell activation involved in immune response	GO_BiologicalProcess-GOA_23.06.2016_23h33	0.44	0.47	5.35714	3	[ADA, DLL1, LGALS1]
GO:0001783	B cell apoptotic process	GO_BiologicalProcess-GOA_23.06.2016_23h33	0.14	0.19	10	2	[ADA, CD74]
GO:0030183	B cell differentiation	GO_BiologicalProcess-GOA_23.06.2016_23h33	0.59	0.6	4.34783	5	[ADA, CR2, DLL1, HHEX, LGALS1]
GO:0001782	B cell homeostasis	GO_BiologicalProcess-GOA_23.06.2016_23h33	0.2	0.25	8	2	[ADA, CD74]
GO:0019724	B cell mediated immunity	GO_BiologicalProcess-GOA_23.06.2016_23h33	0.19	0.24	6.25	5	[C1QA, C1QB, C2, C3, CD74]
GO:0042100	B cell proliferation	GO_BiologicalProcess-GOA_23.06.2016_23h33	0.16	0.21	5.82524	6	[ADA, AHR, CD74, CDKN1A, CR2, PELI1]
GO:0051016	barbed-end actin filament capping	GO_BiologicalProcess-GOA_23.06.2016_23h33	0.08	0.12	14.2857	2	[GSN, SREBF1]
GO:0071711	basement membrane organization	GO_BiologicalProcess-GOA_23.06.2016_23h33	0.08	0.12	14.2857	2	[CTSS, RAMP2]
GO:0008206	bile acid metabolic process	GO_BiologicalProcess-GOA_23.06.2016_23h33	0.23	0.27	7.40741	2	[LEP, NR1D1]
GO:0031214	biomineral tissue development	GO_BiologicalProcess-GOA_23.06.2016_23h33	0.032	0.059	7.33945	8	[ASPN, CD276, DUOX2, ECM1, GAS6, GPC3, MGP, PTN]
GO:0006768	biotin metabolic process	GO_BiologicalProcess-GOA_23.06.2016_23h33	0.0034	0.0096	66.6667	2	[VNN1, VNN2]
GO:0001824	blastocyst development	GO_BiologicalProcess-GOA_23.06.2016_23h33	0.51	0.53	4.34783	3	[ADA, CAPN2, JUNB]
GO:0001825	blastocyst formation	GO_BiologicalProcess-GOA_23.06.2016_23h33	0.29	0.33	6.25	2	[ADA, JUNB]
GO:0032060	bleb assembly	GO_BiologicalProcess-GOA_23.06.2016_23h33	0.043	0.073	20	2	[EMP2, MYLK]
GO:0008015	blood circulation	GO_BiologicalProcess-GOA_23.06.2016_23h33	9.1e-06	8.9e-05	8.84354	26	[ACE, ACTA2, ADA, AGT, AGTR1, ATP1A2, DLL1, EDN1, EMP2, EPAS1, GAS6, HEY2, MAP2K3, NOS3, P2RX1, PCSK5, PLN, PPARG, PTGS2, RAMP2, RYR2, SREBF1, STC1, TCAP, TPM1, VAMP2]
GO:0007596	blood coagulation	GO_BiologicalProcess-GOA_23.06.2016_23h33	2.7e-05	0.00021	11.2676	16	[ADAMTS18, CSRP1, F13A1, FBLN1, FLNA, GAS6, MMRN1, MYL9, NOS3, P2RX1, PDGFD, PLAU, SCARA5, SELP, SERPINE1, SERPINE2]
GO:0001568	blood vessel development	GO_BiologicalProcess-GOA_23.06.2016_23h33	1.2e-14	2.5e-12	11.4537	52	[ACTA2, ANG, ANGPT4, C3, C3AR1, CALCRL, CCDC80, CCL2, CCL24, CDH2, CTGF, CYP1B1, DLL1, DLL4, ECM1, EDN1, EGR1, EMP2, EPAS1, EPHA2, FGF1, GPC3, HAS2, HEY2, HHEX, HPGD, JUNB, KDR, LEP, MMP2, MYH10, MYLK, NOS3, NRP1, OSR1, PCSK5, PTGIS, RAMP2, RECK, RHOB, RSPO3, SERPINE1, SFRP2, SGPL1, STAB1, SULF1, TGFBI, THBS2, THBS4, TNFRSF12A, TSPAN12, VEGFC]
GO:0060837	blood vessel endothelial cell differentiation	GO_BiologicalProcess-GOA_23.06.2016_23h33	0.015	0.032	33.3333	2	[DLL1, HEY2]
GO:0043534	blood vessel endothelial cell migration	GO_BiologicalProcess-GOA_23.06.2016_23h33	0.041	0.071	8.92857	5	[ANGPT4, DLL4, EMP2, EPHA2, NRP1]
GO:0001955	blood vessel maturation	GO_BiologicalProcess-GOA_23.06.2016_23h33	0.028	0.052	25	2	[MMP2, RECK]
GO:0048514	blood vessel morphogenesis	GO_BiologicalProcess-GOA_23.06.2016_23h33	2.3e-13	2.5e-11	11.8734	45	[ANG, ANGPT4, C3, C3AR1, CALCRL, CCDC80, CCL2, CCL24, CDH2, CTGF, CYP1B1, DLL1, DLL4, ECM1, EDN1, EMP2, EPAS1, EPHA2, FGF1, HAS2, HEY2, HHEX, HPGD, JUNB, KDR, LEP, MMP2, MYLK, NOS3, NRP1, PTGIS, RAMP2, RHOB, RSPO3, SERPINE1, SFRP2, SGPL1, STAB1, SULF1, TGFBI, THBS2, THBS4, TNFRSF12A, TSPAN12, VEGFC]
GO:0001974	blood vessel remodeling	GO_BiologicalProcess-GOA_23.06.2016_23h33	0.018	0.036	13.3333	4	[DLL4, EPAS1, NOS3, RSPO3]
GO:0030509	BMP signaling pathway	GO_BiologicalProcess-GOA_23.06.2016_23h33	0.2	0.24	5.64516	7	[BMP1, EGR1, GPC3, ITGA3, RYR2, SFRP2, SULF1]
GO:0007589	body fluid secretion	GO_BiologicalProcess-GOA_23.06.2016_23h33	0.44	0.47	5.26316	3	[ADA, CYBA, EDN1]
GO:0010171	body morphogenesis	GO_BiologicalProcess-GOA_23.06.2016_23h33	0.05	0.082	9.7561	4	[CRISPLD2, GPC3, MMP2, SGPL1]
GO:0060348	bone development	GO_BiologicalProcess-GOA_23.06.2016_23h33	0.25	0.3	5.16129	8	[HAS2, INSIG1, MYOC, NAB1, SERPINH1, SFRP2, STC1, SULF1]
GO:0098868	bone growth	GO_BiologicalProcess-GOA_23.06.2016_23h33	0.17	0.21	9.09091	2	[LEP, STC1]
GO:0030282	bone mineralization	GO_BiologicalProcess-GOA_23.06.2016_23h33	0.025	0.049	8.23529	7	[ASPN, CD276, DUOX2, ECM1, GPC3, MGP, PTN]
GO:0060349	bone morphogenesis	GO_BiologicalProcess-GOA_23.06.2016_23h33	0.052	0.086	7.59494	6	[HAS2, INSIG1, NAB1, SERPINH1, SFRP2, STC1]
GO:0007420	brain development	GO_BiologicalProcess-GOA_23.06.2016_23h33	0.11	0.16	4.72103	22	[BTG2, CDH2, CNTN1, CRTAC1, CSF1R, DLL1, DUOX2, HHEX, LDHA, MYH10, NDRG4, NNAT, NR4A2, NR4A3, NRP1, PCDH18, PLCB1, PLXNA4, SERPINE2, SFRP2, SPTBN2, TACC1]
GO:0048854	brain morphogenesis	GO_BiologicalProcess-GOA_23.06.2016_23h33	0.022	0.043	12.5	4	[CDH2, DUOX2, HHEX, SFRP2]
GO:0060602	branch elongation of an epithelium	GO_BiologicalProcess-GOA_23.06.2016_23h33	0.13	0.18	10.5263	2	[FGF1, SPRY1]
GO:0060445	branching involved in salivary gland morphogenesis	GO_BiologicalProcess-GOA_23.06.2016_23h33	0.14	0.19	10	2	[IL6, NRP1]
GO:0001658	branching involved in ureteric bud morphogenesis	GO_BiologicalProcess-GOA_23.06.2016_23h33	0.036	0.064	9.25926	5	[ADAMTS16, AGT, FGF1, GPC3, MAGED1]
GO:0048754	branching morphogenesis of an epithelial tube	GO_BiologicalProcess-GOA_23.06.2016_23h33	0.0026	0.0081	8.69565	12	[ADAMTS16, AGT, DLL4, EDN1, EPHA2, FGF1, GPC3, HHEX, MAGED1, NRP1, SFRP2, SPRY1]
GO:0021785	branchiomotor neuron axon guidance	GO_BiologicalProcess-GOA_23.06.2016_23h33	0.035	0.063	22.2222	2	[NRP1, PLXNA4]
GO:0050873	brown fat cell differentiation	GO_BiologicalProcess-GOA_23.06.2016_23h33	0.001	0.0038	17.1429	6	[BNIP3, DUSP10, FABP4, ITGA6, LEP, PTGS2]
GO:0055074	calcium ion homeostasis	GO_BiologicalProcess-GOA_23.06.2016_23h33	0.075	0.11	5.55556	14	[AGTR1, ATP1A2, ATP2C2, C3AR1, CCL21, CCL8, CD36, CYBA, EDN1, PLN, PTGER4, RYR2, STC1, WFS1]
GO:1902656	calcium ion import into cytosol	GO_BiologicalProcess-GOA_23.06.2016_23h33	0.32	0.36	5.40541	4	[CCL21, CYBA, PLN, RYR2]
GO:0017156	calcium ion regulated exocytosis	GO_BiologicalProcess-GOA_23.06.2016_23h33	0.56	0.57	4.30108	4	[AGT, CACNA1H, SYT4, VAMP2]
GO:0097553	calcium ion transmembrane import into cytosol	GO_BiologicalProcess-GOA_23.06.2016_23h33	0.32	0.36	5.40541	4	[CCL21, CYBA, PLN, RYR2]
GO:0006816	calcium ion transport	GO_BiologicalProcess-GOA_23.06.2016_23h33	0.014	0.03	6.46388	17	[ATP2C2, CACNA1H, CALCRL, CCL2, CCL21, CCL8, CREB3, CYBA, GAS6, MYLK, NOS3, P2RX1, PLN, RAMP2, RYR2, STC1, WFS1]
GO:1903514	calcium ion transport from endoplasmic reticulum to cytosol	GO_BiologicalProcess-GOA_23.06.2016_23h33	0.12	0.16	11.1111	2	[PLN, RYR2]
GO:0060402	calcium ion transport into cytosol	GO_BiologicalProcess-GOA_23.06.2016_23h33	0.36	0.4	4.87805	4	[CCL21, CYBA, PLN, RYR2]
GO:0019722	calcium-mediated signaling	GO_BiologicalProcess-GOA_23.06.2016_23h33	0.091	0.13	6.73077	7	[ADA, AGTR1, EDN1, KDR, PLN, RYR2, SELP]
GO:0035584	calcium-mediated signaling using intracellular calcium source	GO_BiologicalProcess-GOA_23.06.2016_23h33	0.01	0.024	21.4286	3	[KDR, RYR2, SELP]
GO:0043010	camera-type eye development	GO_BiologicalProcess-GOA_23.06.2016_23h33	0.46	0.49	4.23729	10	[COL8A1, CYP1B1, DLL1, DLL4, EPHA2, MYH10, NRP1, SMARCD3, TMOD1, TSPAN12]
GO:0048593	camera-type eye morphogenesis	GO_BiologicalProcess-GOA_23.06.2016_23h33	0.56	0.58	4.21053	4	[COL8A1, DLL1, EPHA2, TSPAN12]
GO:0006171	cAMP biosynthetic process	GO_BiologicalProcess-GOA_23.06.2016_23h33	0.2	0.24	6.17284	5	[ADGRD1, CALCRL, EDN1, RAMP2, WFS1]
GO:0046058	cAMP metabolic process	GO_BiologicalProcess-GOA_23.06.2016_23h33	0.39	0.42	5.10204	5	[ADGRD1, CALCRL, EDN1, RAMP2, WFS1]
GO:0060070	canonical Wnt signaling pathway	GO_BiologicalProcess-GOA_23.06.2016_23h33	0.42	0.46	4.47761	9	[CDH2, EGR1, GPC3, PTPRU, RSPO3, RYR2, SDC1, SFRP2, SFRP4]
GO:0016051	carbohydrate biosynthetic process	GO_BiologicalProcess-GOA_23.06.2016_23h33	0.042	0.072	7.03125	9	[ATF3, ENPP1, FBP1, HAS2, LEP, NR1D1, PC, PGM5, PPP1R3C]
GO:1901264	carbohydrate derivative transport	GO_BiologicalProcess-GOA_23.06.2016_23h33	0.14	0.19	7.69231	3	[LBP, SLC29A1, VLDLR]
GO:0033500	carbohydrate homeostasis	GO_BiologicalProcess-GOA_23.06.2016_23h33	0.36	0.39	4.66667	7	[GAS6, IL6, LEP, NR1D1, PPARG, SLC16A1, WFS1]
GO:0008643	carbohydrate transport	GO_BiologicalProcess-GOA_23.06.2016_23h33	0.012	0.026	8.25688	9	[C3, EDN1, ENPP1, FABP5, GPC3, LEP, NR4A3, PID1, SLC2A3]
GO:0046394	carboxylic acid biosynthetic process	GO_BiologicalProcess-GOA_23.06.2016_23h33	0.0014	0.0048	8.24176	15	[CD74, EDN1, ELOVL5, FADS3, HSD17B12, IDO1, INSIG1, LEP, MID1IP1, MSMO1, NR1D1, PRDX3, PSPH, PTGIS, PTGS2]
GO:0046395	carboxylic acid catabolic process	GO_BiologicalProcess-GOA_23.06.2016_23h33	0.34	0.38	4.8951	7	[ETFDH, LEP, LPIN1, NOS3, PHYH, PON3, QPRT]
GO:0019752	carboxylic acid metabolic process	GO_BiologicalProcess-GOA_23.06.2016_23h33	4.1e-05	0.00031	6.72269	40	[ACAA2, ACSL1, C3, CD74, CYP1B1, EDN1, ELOVL5, ETFDH, FABP4, FADS3, FBP1, GPT2, HPGD, HSD17B12, IDH1, IDO1, INSIG1, LDHA, LEP, LPIN1, ME1, MID1IP1, MPC1, MSMO1, NOS3, NR1D1, NR4A3, PC, PHYH, PON3, PRDX3, PSPH, PTGIS, PTGR1, PTGS2, QPRT, SGPL1, SREBF1, VNN1, VNN2]
GO:0003230	cardiac atrium development	GO_BiologicalProcess-GOA_23.06.2016_23h33	0.26	0.3	6.89655	2	[DLL4, HEY2]
GO:0003209	cardiac atrium morphogenesis	GO_BiologicalProcess-GOA_23.06.2016_23h33	0.22	0.26	7.69231	2	[DLL4, HEY2]
GO:0055006	cardiac cell development	GO_BiologicalProcess-GOA_23.06.2016_23h33	0.036	0.064	10.8108	4	[HEY2, MYH10, MYH11, TCAP]
GO:0003205	cardiac chamber development	GO_BiologicalProcess-GOA_23.06.2016_23h33	0.011	0.024	7.93651	10	[ADAMTS1, DLL4, HEY2, LMO4, MYH10, PCSK5, RYR2, SFRP2, SMARCD3, TPM1]
GO:0003206	cardiac chamber morphogenesis	GO_BiologicalProcess-GOA_23.06.2016_23h33	0.043	0.073	7.36842	7	[ADAMTS1, DLL4, HEY2, RYR2, SFRP2, SMARCD3, TPM1]
GO:0061337	cardiac conduction	GO_BiologicalProcess-GOA_23.06.2016_23h33	0.15	0.2	7.5	3	[AGT, PLN, RYR2]
GO:0060317	cardiac epithelial to mesenchymal transition	GO_BiologicalProcess-GOA_23.06.2016_23h33	0.18	0.23	8.69565	2	[HAS2, HEY2]
GO:0003214	cardiac left ventricle morphogenesis	GO_BiologicalProcess-GOA_23.06.2016_23h33	0.0087	0.02	23.0769	3	[HEY2, RYR2, SFRP2]
GO:0014887	cardiac muscle adaptation	GO_BiologicalProcess-GOA_23.06.2016_23h33	0.061	0.097	16.6667	2	[HEY2, TCAP]
GO:0010659	cardiac muscle cell apoptotic process	GO_BiologicalProcess-GOA_23.06.2016_23h33	0.052	0.085	18.1818	2	[HEY2, SFRP2]
GO:0086003	cardiac muscle cell contraction	GO_BiologicalProcess-GOA_23.06.2016_23h33	0.074	0.11	10.3448	3	[PLN, RYR2, STC1]
GO:0055013	cardiac muscle cell development	GO_BiologicalProcess-GOA_23.06.2016_23h33	0.03	0.055	11.4286	4	[HEY2, MYH10, MYH11, TCAP]
GO:0055007	cardiac muscle cell differentiation	GO_BiologicalProcess-GOA_23.06.2016_23h33	0.15	0.2	6.55738	4	[HEY2, MYH10, MYH11, TCAP]
GO:0060038	cardiac muscle cell proliferation	GO_BiologicalProcess-GOA_23.06.2016_23h33	0.26	0.3	6.89655	2	[HEY2, TENM4]
GO:0060048	cardiac muscle contraction	GO_BiologicalProcess-GOA_23.06.2016_23h33	0.052	0.086	7.59494	6	[MAP2K3, PLN, RYR2, STC1, TCAP, TPM1]
GO:0048739	cardiac muscle fiber development	GO_BiologicalProcess-GOA_23.06.2016_23h33	0.028	0.052	25	2	[MYH11, TCAP]
GO:0003300	cardiac muscle hypertrophy	GO_BiologicalProcess-GOA_23.06.2016_23h33	0.027	0.051	11.7647	4	[EDN1, HEY2, RYR2, TCAP]
GO:0014898	cardiac muscle hypertrophy in response to stress	GO_BiologicalProcess-GOA_23.06.2016_23h33	0.061	0.097	16.6667	2	[HEY2, TCAP]
GO:0048738	cardiac muscle tissue development	GO_BiologicalProcess-GOA_23.06.2016_23h33	0.041	0.071	7.08661	9	[DLL4, HEY2, MYH10, MYH11, PLN, RYR2, TCAP, TENM4, TPM1]
GO:0055017	cardiac muscle tissue growth	GO_BiologicalProcess-GOA_23.06.2016_23h33	0.31	0.35	6.06061	2	[HEY2, TENM4]
GO:0055008	cardiac muscle tissue morphogenesis	GO_BiologicalProcess-GOA_23.06.2016_23h33	0.023	0.044	10.4167	5	[DLL4, HEY2, RYR2, TCAP, TPM1]
GO:0055003	cardiac myofibril assembly	GO_BiologicalProcess-GOA_23.06.2016_23h33	0.07	0.1	15.3846	2	[MYH10, TCAP]
GO:0003215	cardiac right ventricle morphogenesis	GO_BiologicalProcess-GOA_23.06.2016_23h33	0.09	0.13	13.3333	2	[HEY2, SMARCD3]
GO:0003279	cardiac septum development	GO_BiologicalProcess-GOA_23.06.2016_23h33	0.32	0.36	5.33333	4	[HEY2, LMO4, MYH10, PCSK5]
GO:0003231	cardiac ventricle development	GO_BiologicalProcess-GOA_23.06.2016_23h33	0.035	0.063	7.69231	7	[DLL4, HEY2, LMO4, RYR2, SFRP2, SMARCD3, TPM1]
GO:0003208	cardiac ventricle morphogenesis	GO_BiologicalProcess-GOA_23.06.2016_23h33	0.01	0.024	10.9091	6	[DLL4, HEY2, RYR2, SFRP2, SMARCD3, TPM1]
GO:0035051	cardiocyte differentiation	GO_BiologicalProcess-GOA_23.06.2016_23h33	0.2	0.24	6.17284	5	[HEY2, MYH10, MYH11, TCAP, TENM4]
GO:0072358	cardiovascular system development	GO_BiologicalProcess-GOA_23.06.2016_23h33	2.5e-12	2e-10	8.77915	64	[ACTA2, ADAMTS1, ANG, ANGPT4, C3, C3AR1, CALCRL, CCDC80, CCL2, CCL24, CDH2, CTGF, CYP1B1, DLL1, DLL4, ECM1, EDN1, EGR1, EMP2, EPAS1, EPHA2, FGF1, GPC3, HAS2, HEY2, HHEX, HPGD, JUNB, KDR, LEP, LMO4, MMP2, MYH10, MYH11, MYLK, NDRG4, NOS3, NRP1, OSR1, PCSK5, PDLIM3, PLN, PTGIS, RAMP2, RECK, RHOB, RSPO3, RYR2, SERPINE1, SFRP2, SGPL1, SMARCD3, STAB1, SULF1, TCAP, TENM4, TGFBI, THBS2, THBS4, TNFRSF12A,…
GO:0001502	cartilage condensation	GO_BiologicalProcess-GOA_23.06.2016_23h33	0.14	0.19	10	2	[CTGF, SULF1]
GO:0051216	cartilage development	GO_BiologicalProcess-GOA_23.06.2016_23h33	0.041	0.071	6.53595	10	[BMP1, CTGF, EDN1, MGP, MUSTN1, SERPINH1, SFRP2, STC1, SULF1, ZBTB16]
GO:0060351	cartilage development involved in endochondral bone morphogenesis	GO_BiologicalProcess-GOA_23.06.2016_23h33	0.19	0.24	8.33333	2	[SERPINH1, STC1]
GO:0006584	catecholamine metabolic process	GO_BiologicalProcess-GOA_23.06.2016_23h33	0.31	0.35	6.06061	2	[EPAS1, NR4A2]
GO:0051937	catecholamine transport	GO_BiologicalProcess-GOA_23.06.2016_23h33	0.1	0.14	9.09091	3	[RAB3B, SLC6A2, SNCG]
GO:0090493	catecholamine uptake	GO_BiologicalProcess-GOA_23.06.2016_23h33	0.035	0.063	22.2222	2	[RAB3B, SLC6A2]
GO:0051934	catecholamine uptake involved in synaptic transmission	GO_BiologicalProcess-GOA_23.06.2016_23h33	0.035	0.063	22.2222	2	[RAB3B, SLC6A2]
GO:0009712	catechol-containing compound metabolic process	GO_BiologicalProcess-GOA_23.06.2016_23h33	0.31	0.35	6.06061	2	[EPAS1, NR4A2]
GO:0035411	catenin import into nucleus	GO_BiologicalProcess-GOA_23.06.2016_23h33	0.19	0.24	8.33333	2	[KANK1, SFRP2]
GO:0055080	cation homeostasis	GO_BiologicalProcess-GOA_23.06.2016_23h33	0.1	0.14	4.87239	21	[AGTR1, ATP1A2, ATP2C2, C3AR1, CCL21, CCL8, CD36, CYBA, EDN1, EPAS1, MT1A, PLN, PTGER4, RYR2, SCARA5, SFXN1, SLC11A1, SLC39A14, STC1, TF, WFS1]
GO:0006812	cation transport	GO_BiologicalProcess-GOA_23.06.2016_23h33	0.082	0.12	4.53368	35	[ATP1A2, ATP2C2, CACNA1H, CALCRL, CCL2, CCL21, CCL8, CHRNA3, CNTN1, CREB3, CTSS, CYBA, GAS6, KCNAB1, KCNMB1, KIF5B, MYLK, NOS3, OSR1, P2RX1, PER1, PLN, RAMP2, RYR2, SCARA5, SCN8A, SERPINE2, SFXN1, SLC11A1, SLC38A2, SLC39A14, STC1, TF, VAMP2, WFS1]
GO:0035710	CD4-positive, alpha-beta T cell activation	GO_BiologicalProcess-GOA_23.06.2016_23h33	0.67	0.68	4.16667	2	[IL6, PTGER4]
GO:0043367	CD4-positive, alpha-beta T cell differentiation	GO_BiologicalProcess-GOA_23.06.2016_23h33	0.67	0.67	4.34783	2	[IL6, PTGER4]
GO:0002294	CD4-positive, alpha-beta T cell differentiation involved in immune response	GO_BiologicalProcess-GOA_23.06.2016_23h33	0.36	0.39	5.40541	2	[IL6, PTGER4]
GO:0001775	cell activation	GO_BiologicalProcess-GOA_23.06.2016_23h33	0.0025	0.0076	5.72755	37	[ADA, ADAMTS18, AHR, BPI, CCL2, CCL21, CD276, CD74, CDKN1A, CR2, CSRP1, DLL1, DLL4, EGR1, FLNA, GAS6, GSN, HHEX, IDO1, IL6, IRF1, LBP, LEP, LGALS1, LMO4, MYL9, NR4A3, P2RX1, PELI1, PLCB1, PTGER4, S100A13, SELP, SERPINE2, SLC11A1, VAMP2, ZBTB16]
GO:0002263	cell activation involved in immune response	GO_BiologicalProcess-GOA_23.06.2016_23h33	0.15	0.2	5.26316	10	[ADA, DLL1, IL6, LBP, LGALS1, NR4A3, PTGER4, S100A13, SLC11A1, VAMP2]
GO:0033627	cell adhesion mediated by integrin	GO_BiologicalProcess-GOA_23.06.2016_23h33	0.00057	0.0023	16.2791	7	[ADA, CCL21, CYP1B1, EPHA2, ITGA6, PLAU, SERPINE1]
GO:0007569	cell aging	GO_BiologicalProcess-GOA_23.06.2016_23h33	0.51	0.53	4.34783	3	[CDKN1A, MME, SERPINE1]
GO:0060326	cell chemotaxis	GO_BiologicalProcess-GOA_23.06.2016_23h33	5e-07	1e-05	11.6402	22	[AGTR1, C3AR1, C5AR2, CCL16, CCL2, CCL21, CCL24, CCL8, CD74, CREB3, CXCL14, EPHA2, FGF1, GAS6, HMGB2, LBP, LOC504773, NRP1, SAA3, SERPINE1, THBS4, VEGFC]
GO:0007050	cell cycle arrest	GO_BiologicalProcess-GOA_23.06.2016_23h33	0.41	0.44	4.7619	5	[CDKN1A, CDKN2B, GAS2L1, IRF1, RBM38]
GO:0000075	cell cycle checkpoint	GO_BiologicalProcess-GOA_23.06.2016_23h33	0.36	0.39	4.66667	7	[CDKN1A, CDKN2B, DTL, PLK2, RBM38, TOP2A, XPC]
GO:0044843	cell cycle G1/S phase transition	GO_BiologicalProcess-GOA_23.06.2016_23h33	0.2	0.25	5.6	7	[CDKN1A, CDKN2B, EIF4EBP1, PID1, PLCB1, PLK2, RBM38]
GO:0044839	cell cycle G2/M phase transition	GO_BiologicalProcess-GOA_23.06.2016_23h33	0.33	0.37	5.19481	4	[CDKN1A, CDKN2B, PKIA, PLCB1]
GO:0008219	cell death	GO_BiologicalProcess-GOA_23.06.2016_23h33	7.8e-06	8.1e-05	5.69715	76	[ACAA2, ADA, ADAMTSL4, AGT, ANGPT4, ARHGAP10, ATF3, BMP1, BNIP3, CCL2, CCL21, CD74, CDKN1A, CHL1, CSF1R, CTGF, CYP1B1, DHCR24, DLL1, EEF1A2, EGR1, EMP2, EPHA2, FLNA, GADD45B, GAS6, GSN, HCK, HCLS1, HEY2, HIP1, HMGB2, HSPH1, IDO1, IFI6, IL6, IRF1, ITGA6, JUNB, KDR, LGALS1, MAGED1, MT1A, NAA15, NOS3, NR4A1, NR4A2, NR4A3, NRP1, NUPR1, P2RX1, PLK2, PPARG, PPP2R1B, PRDX3, PTGIS, RAMP2, RASSF3, RHOB, R…
GO:0036474	cell death in response to hydrogen peroxide	GO_BiologicalProcess-GOA_23.06.2016_23h33	0.018	0.037	17.6471	3	[HSPH1, NR4A3, TXN]
GO:0036473	cell death in response to oxidative stress	GO_BiologicalProcess-GOA_23.06.2016_23h33	0.066	0.1	8.88889	4	[CYP1B1, HSPH1, NR4A3, TXN]
GO:0048468	cell development	GO_BiologicalProcess-GOA_23.06.2016_23h33	0.013	0.029	4.51571	69	[ACTA2, ARHGEF2, BMP1, BTG2, CDH2, CHL1, CNTN1, CRTAC1, CSF1R, DLL1, DLL4, DPYSL3, DUSP10, EDN1, EFHD1, EPAS1, EPHA2, FBLN1, FERMT2, FLNA, FLNC, HAS2, HEY2, HMGB2, IL6, IRX3, ITGA8, KANK1, KIF5B, LAMA2, LDLRAD4, LEP, MAP1B, MYH10, MYH11, MYOC, NPTX1, NR4A2, NR4A3, NRP1, OGN, OSR1, PLXNA4, PPARG, PTGS2, RAMP2, S1PR3, SDC1, SERPINE2, SERPINH1, SFRP2, SHANK1, SLIT3, SLITRK4, SMARCD3, STC1, STMN1, SU…
GO:0030154	cell differentiation	GO_BiologicalProcess-GOA_23.06.2016_23h33	5.4e-06	6.3e-05	4.88857	136	[ACTA2, ADA, ADAMTS9, ANG, ANGPT4, ANLN, APCDD1, ARHGEF2, ATF3, BMP1, BNIP3, BTG2, C1QC, CAPN2, CCL2, CD276, CD74, CDH2, CDKN2B, CHL1, CNTN1, COL12A1, COL8A1, CR2, CRTAC1, CSF1R, CTGF, CXCL14, DLL1, DLL4, DPYSL3, DUSP10, EDN1, EFHD1, EGR1, EMP2, ENPP1, EPAS1, EPHA2, FABP4, FBLN1, FERMT2, FGF1, FLNA, FLNC, FOS, GADD45B, GAS2L1, GAS6, GPC1, GPC3, HAS2, HCK, HCLS1, HEY2, HHEX, HMGB2, HMGB3, IL6, INS…
GO:0021515	cell differentiation in spinal cord	GO_BiologicalProcess-GOA_23.06.2016_23h33	0.67	0.67	4.34783	2	[DLL4, LMO4]
GO:0061005	cell differentiation involved in kidney development	GO_BiologicalProcess-GOA_23.06.2016_23h33	0.36	0.39	5.40541	2	[ACTA2, OSR1]
GO:0051301	cell division	GO_BiologicalProcess-GOA_23.06.2016_23h33	0.53	0.55	4.0625	13	[ANLN, DLL1, FGF1, MYH10, PDXP, PTN, RHOB, SFRP2, THBS4, TOP2A, TPX2, TXNIP, ZBTB16]
GO:0045165	cell fate commitment	GO_BiologicalProcess-GOA_23.06.2016_23h33	0.12	0.16	5.33981	11	[DLL1, DLL4, EPAS1, HEY2, IL6, LMO4, PPARG, PPDPF, SFRP2, TENM4, TGFB1I1]
GO:0001708	cell fate specification	GO_BiologicalProcess-GOA_23.06.2016_23h33	0.086	0.12	7.24638	5	[DLL1, LMO4, PPDPF, SFRP2, TENM4]
GO:0016049	cell growth	GO_BiologicalProcess-GOA_23.06.2016_23h33	0.014	0.029	5.97015	20	[CDKN1A, CLSTN3, CREB3, CTGF, DCBLD2, ENPP1, FBP1, GAS2L1, IGFBP4, MAP1B, NRP1, NUPR1, OGN, PLXNA4, SERPINE2, SFRP2, SLIT3, SYT4, TNFRSF12A, WISP2]
GO:0034329	cell junction assembly	GO_BiologicalProcess-GOA_23.06.2016_23h33	0.2	0.25	5.6	7	[ACE, AGT, FERMT2, KDR, MYOC, PTPRK, RAMP2]
GO:0034330	cell junction organization	GO_BiologicalProcess-GOA_23.06.2016_23h33	0.26	0.3	5.06329	8	[ACE, AGT, CSF1R, FERMT2, KDR, MYOC, PTPRK, RAMP2]
GO:0016477	cell migration	GO_BiologicalProcess-GOA_23.06.2016_23h33	1.1e-15	6.8e-13	8.86214	81	[ABHD6, ADA, AGT, AGTR1, ANGPT4, ANLN, APCDD1, C3AR1, C5AR2, CCL16, CCL2, CCL21, CCL24, CCL8, CD74, CDH2, CHL1, CREB3, CSF1R, CTGF, CXCL14, CYP1B1, DLL4, DPYSL3, ECM1, EDN1, EMP2, EPHA2, FBLN1, FGF1, FMNL3, GAS6, GSN, HAS2, HMGB2, ITGA3, ITGA6, KANK1, KDR, LAMA2, LAMA3, LBP, LDLRAD4, LMO4, LOC504773, MYH10, MYLK, MYOC, NDRG4, NOS3, NR4A2, NRP1, PDGFD, PLAU, PLCB1, PLXNA4, PODN, PSTPIP2, PTGER4, P…
GO:0002042	cell migration involved in sprouting angiogenesis	GO_BiologicalProcess-GOA_23.06.2016_23h33	0.19	0.24	8.33333	2	[DLL4, NRP1]
GO:0000902	cell morphogenesis	GO_BiologicalProcess-GOA_23.06.2016_23h33	0.12	0.16	4.2957	43	[ARHGAP18, ARHGEF2, CCL2, CCL24, CHL1, CSF1R, EPHA2, FBLN1, FERMT2, FLNA, FMNL3, GSN, HAS2, HEY2, ITGA8, KANK1, KDR, KIF5B, LAMA2, LDLRAD4, MAP1B, MYH10, MYL9, MYOC, NPTX1, NR4A2, NR4A3, NRP1, OGN, PLXNA4, SFRP2, SHANK1, SLIT3, SLITRK4, SREBF1, STC1, STMN1, SYT4, TGFB1I1, TNFRSF12A, TPM1, UCHL1, VLDLR]
GO:0000904	cell morphogenesis involved in differentiation	GO_BiologicalProcess-GOA_23.06.2016_23h33	0.016	0.033	5.2459	32	[CHL1, CSF1R, EPHA2, FBLN1, FERMT2, FLNA, HAS2, HEY2, ITGA8, KANK1, KIF5B, LAMA2, LDLRAD4, MAP1B, MYH10, MYOC, NPTX1, NR4A2, NR4A3, NRP1, OGN, PLXNA4, SFRP2, SHANK1, SLIT3, SLITRK4, STC1, STMN1, TGFB1I1, TNFRSF12A, UCHL1, VLDLR]
GO:0048667	cell morphogenesis involved in neuron differentiation	GO_BiologicalProcess-GOA_23.06.2016_23h33	0.16	0.21	4.60048	19	[CHL1, CSF1R, KIF5B, LAMA2, MAP1B, MYH10, NPTX1, NR4A2, NR4A3, NRP1, OGN, PLXNA4, SHANK1, SLIT3, SLITRK4, STMN1, TNFRSF12A, UCHL1, VLDLR]
GO:0048870	cell motility	GO_BiologicalProcess-GOA_23.06.2016_23h33	1.8e-15	7.1e-13	8.56855	85	[ABHD6, ADA, AGT, AGTR1, ANGPT4, ANLN, APCDD1, ARHGAP18, C3AR1, C5AR2, CCDC80, CCL16, CCL2, CCL21, CCL24, CCL8, CD74, CDH2, CHL1, CREB3, CSF1R, CTGF, CXCL14, CYP1B1, DLL4, DPYSL3, ECM1, EDN1, EMP2, EPHA2, FBLN1, FGF1, FMNL3, GAS6, GSN, HAS2, HMGB2, IER2, ITGA3, ITGA6, KANK1, KDR, LAMA2, LAMA3, LBP, LDLRAD4, LMO4, LOC504773, MYH10, MYLK, MYOC, NDRG4, NOS3, NR4A2, NRP1, PDGFD, PLAU, PLCB1, PLTP, PL…
GO:0030030	cell projection organization	GO_BiologicalProcess-GOA_23.06.2016_23h33	0.26	0.31	4.05827	39	[BTG2, CCL21, CHL1, CNTN1, CRTAC1, CSF1R, DPYSL3, EFHD1, EMP2, EPHA2, FLNA, GSN, IL6, ITGA3, ITGA6, ITGA8, KANK1, KIF5B, LAMA2, LIMA1, MAP1B, MYH10, MYLK, MYOC, NPTX1, NR4A2, NR4A3, NRP1, OGN, PLXNA4, SHANK1, SLIT3, SLITRK4, STMN1, SYT4, TNC, TNFRSF12A, UCHL1, VLDLR]
GO:0071838	cell proliferation in bone marrow	GO_BiologicalProcess-GOA_23.06.2016_23h33	0.021	0.042	28.5714	2	[ACE, IL6]
GO:0072111	cell proliferation involved in kidney development	GO_BiologicalProcess-GOA_23.06.2016_23h33	0.0068	0.016	25	3	[EGR1, GPC3, OSR1]
GO:0072203	cell proliferation involved in metanephros development	GO_BiologicalProcess-GOA_23.06.2016_23h33	0.01	0.024	40	2	[EGR1, GPC3]
GO:0007166	cell surface receptor signaling pathway	GO_BiologicalProcess-GOA_23.06.2016_23h33	1.7e-08	6.3e-07	5.78864	109	[ACKR1, ACSL1, ADA, ADGRD1, AGT, ANGPT4, APCDD1, ASPN, ATF3, BMP1, CALCRL, CCL16, CCL2, CCL21, CCL24, CCL8, CD36, CD74, CD82, CDH2, CDKN2B, CILP, CNTN1, CSF1R, CTGF, DCN, DLL1, DLL4, DUOX2, ECM1, EDN1, EGR1, EIF4EBP1, EMP2, ENPP1, EPHA2, FERMT2, FGF1, FLNA, FOS, GAS6, GPC1, GPC3, HCK, HEY2, HHEX, HMGB2, HP, HPGD, IFI6, IGFBP4, IL6, IRF1, ITGA3, ITGA6, ITGA8, JADE2, KANK1, KDR, LBP, LDLRAD4, LEP, …
GO:1905114	cell surface receptor signaling pathway involved in cell-cell signaling	GO_BiologicalProcess-GOA_23.06.2016_23h33	0.066	0.1	5.30973	18	[APCDD1, CDH2, EGR1, FERMT2, GPC3, HHEX, ITGA3, KANK1, MYOC, PTPRU, RSPO3, RYR2, SDC1, SFRP2, SFRP4, SHANK1, SULF1, TGFB1I1]
GO:0098609	cell-cell adhesion	GO_BiologicalProcess-GOA_23.06.2016_23h33	0.0022	0.007	5.6213	38	[ADA, ADAMTS18, CCDC80, CCL2, CCL21, CD276, CD74, CDH2, CDH26, CLSTN3, CSRP1, CYP1B1, DLL4, EGR1, FLNA, GSN, HAS2, ICAM3, IDO1, IL6, IRF1, ITGA6, LEP, LGALS1, MYL9, NOS3, NR4A3, PCDH18, PCDH7, PELI1, PTGER4, PTPRU, SELP, SERPINE2, SLC11A1, THBS4, VCAM1, ZBTB16]
GO:0098742	cell-cell adhesion via plasma-membrane adhesion molecules	GO_BiologicalProcess-GOA_23.06.2016_23h33	0.64	0.65	4.05405	6	[CDH2, CDH26, CLSTN3, PCDH18, PCDH7, SELP]
GO:0007043	cell-cell junction assembly	GO_BiologicalProcess-GOA_23.06.2016_23h33	0.46	0.49	4.91803	3	[ACE, AGT, RAMP2]
GO:0045216	cell-cell junction organization	GO_BiologicalProcess-GOA_23.06.2016_23h33	0.15	0.2	5.55556	8	[ACE, AGT, CSF1R, FERMT2, KDR, MYOC, PTPRK, RAMP2]
GO:0007267	cell-cell signaling	GO_BiologicalProcess-GOA_23.06.2016_23h33	0.01	0.024	4.9505	45	[ABHD6, APCDD1, CCL8, CDH2, CHRNA3, CLSTN3, CTGF, CXCL14, DLL1, EDN1, EGR1, FERMT2, GPC3, HHEX, IL6, ITGA3, KANK1, KCNMB1, KIF5B, LAMA2, LEP, MYOC, NNAT, NR1D1, PLK2, PTPRU, RAB3B, RSPO3, RYR2, SDC1, SERPINE2, SFRP2, SFRP4, SHANK1, SLC16A1, SLC6A2, SNCG, SREBF1, STAB1, SULF1, SYT4, TGFB1I1, TNC, VAMP2, WISP2]
GO:0198738	cell-cell signaling by wnt	GO_BiologicalProcess-GOA_23.06.2016_23h33	0.036	0.063	5.66667	17	[APCDD1, CDH2, EGR1, FERMT2, GPC3, HHEX, ITGA3, KANK1, MYOC, PTPRU, RSPO3, RYR2, SDC1, SFRP2, SFRP4, SULF1, TGFB1I1]
GO:0007160	cell-matrix adhesion	GO_BiologicalProcess-GOA_23.06.2016_23h33	0.0045	0.011	8.16327	12	[CCL21, CTGF, EMP2, FERMT2, ITGA6, ITGA8, KDR, MYOC, PLAU, PTPRK, SERPINE1, VEGFC]
GO:0007045	cell-substrate adherens junction assembly	GO_BiologicalProcess-GOA_23.06.2016_23h33	0.075	0.11	8.51064	4	[FERMT2, KDR, MYOC, PTPRK]
GO:0031589	cell-substrate adhesion	GO_BiologicalProcess-GOA_23.06.2016_23h33	7.2e-05	0.00046	8.78661	21	[CCDC80, CCL21, COL8A1, CTGF, EMP2, FBLN1, FERMT2, FLNA, GAS6, ITGA6, ITGA8, KANK1, KDR, MYOC, PLAU, PTPRK, SERPINE1, SPOCK2, TNFRSF12A, VEGFC, VIT]
GO:0007044	cell-substrate junction assembly	GO_BiologicalProcess-GOA_23.06.2016_23h33	0.11	0.16	7.27273	4	[FERMT2, KDR, MYOC, PTPRK]
GO:0006081	cellular aldehyde metabolic process	GO_BiologicalProcess-GOA_23.06.2016_23h33	0.66	0.67	4.44444	2	[CACNA1H, CYP1B1]
GO:0044106	cellular amine metabolic process	GO_BiologicalProcess-GOA_23.06.2016_23h33	0.66	0.66	4.54545	2	[IDO1, NR4A2]
GO:0008652	cellular amino acid biosynthetic process	GO_BiologicalProcess-GOA_23.06.2016_23h33	0.68	0.69	4	2	[PRDX3, PSPH]
GO:0006874	cellular calcium ion homeostasis	GO_BiologicalProcess-GOA_23.06.2016_23h33	0.047	0.078	5.80913	14	[AGTR1, ATP1A2, ATP2C2, C3AR1, CCL21, CCL8, CD36, CYBA, EDN1, PLN, PTGER4, RYR2, STC1, WFS1]
GO:0034637	cellular carbohydrate biosynthetic process	GO_BiologicalProcess-GOA_23.06.2016_23h33	0.027	0.051	10	5	[ENPP1, HAS2, NR1D1, PGM5, PPP1R3C]
GO:0044262	cellular carbohydrate metabolic process	GO_BiologicalProcess-GOA_23.06.2016_23h33	0.1	0.14	5.69948	11	[ENPP1, FBP1, GK, HAS2, IDH1, IGFBP4, LEP, NR1D1, PGM5, PPIP5K1, PPP1R3C]
GO:0030003	cellular cation homeostasis	GO_BiologicalProcess-GOA_23.06.2016_23h33	0.082	0.12	5.06667	19	[AGTR1, ATP1A2, ATP2C2, C3AR1, CCL21, CCL8, CD36, CYBA, EDN1, MT1A, PLN, PTGER4, RYR2, SCARA5, SLC11A1, SLC39A14, STC1, TF, WFS1]
GO:0055082	cellular chemical homeostasis	GO_BiologicalProcess-GOA_23.06.2016_23h33	0.12	0.16	4.69083	22	[AGTR1, ATP1A2, ATP2C2, C3AR1, CCL21, CCL8, CD36, CYBA, EDN1, ENPP1, GAS6, MT1A, NR1D1, PLN, PTGER4, RYR2, SCARA5, SLC11A1, SLC39A14, STC1, TF, WFS1]
GO:0022607	cellular component assembly	GO_BiologicalProcess-GOA_23.06.2016_23h33	0.0018	0.0059	4.70133	85	[ACE, ACTA2, AGT, ANG, ANGPT4, ARHGAP18, CCL21, CCL24, CD36, CD74, CDH2, CLSTN3, CTGF, CYBA, DPYSL3, EDN1, EIF2S3, EIF3D, EIF3E, ELN, EMP2, EPHA2, FBLN5, FBP1, FERMT2, FLNA, GABARAPL1, GAS6, GMFG, GPX3, GSN, H1F0, H1FX, HAS2, HCK, HCLS1, HEY2, HIP1, HIST1H1C, HSPA4, INSIG1, IQGAP2, ITGA6, JCHAIN, KANK1, KDR, LDLRAD4, LIMA1, LMO4, LOC107131189, ME1, MFAP4, MID1IP1, MYH10, MYH11, MYLK, MYOC, NOCT, …
GO:0022411	cellular component disassembly	GO_BiologicalProcess-GOA_23.06.2016_23h33	0.00055	0.0023	7.25076	24	[ARHGEF2, BNIP3, CTSS, DSTN, GABARAPL1, GAS2L1, GSN, GSPT1, HSPA8, KIF5B, LIMA1, MAP1A, MID1IP1, MYH11, MYLK, MYOM1, PDXP, SFRP4, SMARCD2, SMARCD3, SREBF1, STMN1, TMOD1, TOP2A]
GO:0043954	cellular component maintenance	GO_BiologicalProcess-GOA_23.06.2016_23h33	0.1	0.14	12.5	2	[CSF1R, ITGA3]
GO:0032989	cellular component morphogenesis	GO_BiologicalProcess-GOA_23.06.2016_23h33	0.034	0.062	4.60094	49	[ACTA2, ARHGAP18, ARHGEF2, CCL2, CCL24, CHL1, CSF1R, EDN1, EPHA2, FBLN1, FERMT2, FLNA, FMNL3, GSN, HAS2, HEY2, ITGA8, KANK1, KDR, KIF5B, LAMA2, LDLRAD4, MAP1B, MYH10, MYL9, MYOC, NPTX1, NR4A2, NR4A3, NRP1, OGN, PID1, PLXNA4, SFRP2, SHANK1, SLIT3, SLITRK4, SREBF1, STC1, STMN1, SYT4, TCAP, TENM4, TGFB1I1, TMOD1, TNFRSF12A, TPM1, UCHL1, VLDLR]
GO:1990748	cellular detoxification	GO_BiologicalProcess-GOA_23.06.2016_23h33	0.0003	0.0014	14.0625	9	[DUOX2, FBLN5, GPX3, HP, MGST3, NOS3, PRDX3, PTGS2, SRXN1]
GO:0048869	cellular developmental process	GO_BiologicalProcess-GOA_23.06.2016_23h33	9e-06	8.9e-05	4.76346	146	[ACTA2, ADA, ADAMTS9, ANG, ANGPT4, ANLN, APCDD1, ARHGAP18, ARHGEF2, ATF3, BMP1, BNIP3, BTG2, C1QC, CAPN2, CCL2, CCL24, CD276, CD74, CDH2, CDKN1A, CDKN2B, CHL1, CNTN1, COL12A1, COL8A1, CR2, CRTAC1, CSF1R, CTGF, CXCL14, DLL1, DLL4, DPYSL3, DUSP10, EDN1, EFHD1, EGR1, EMP2, ENPP1, EPAS1, EPHA2, FABP4, FBLN1, FERMT2, FGF1, FLNA, FLNC, FMNL3, FOS, GADD45B, GAS2L1, GAS6, GPC1, GPC3, GSN, HAS2, HCK, HCLS…
GO:0072503	cellular divalent inorganic cation homeostasis	GO_BiologicalProcess-GOA_23.06.2016_23h33	0.014	0.031	6.39098	17	[AGTR1, ATP1A2, ATP2C2, C3AR1, CCL21, CCL8, CD36, CYBA, EDN1, MT1A, PLN, PTGER4, RYR2, SLC11A1, SLC39A14, STC1, WFS1]
GO:0045123	cellular extravasation	GO_BiologicalProcess-GOA_23.06.2016_23h33	0.0031	0.0092	16.6667	5	[CCL2, CCL21, PLCB1, PTGER4, SELP]
GO:0006073	cellular glucan metabolic process	GO_BiologicalProcess-GOA_23.06.2016_23h33	0.15	0.2	6.55738	4	[ENPP1, NR1D1, PGM5, PPP1R3C]
GO:0019725	cellular homeostasis	GO_BiologicalProcess-GOA_23.06.2016_23h33	0.12	0.16	4.65116	26	[AGTR1, ATP1A2, ATP2C2, C3AR1, CCL21, CCL8, CD36, CYBA, EDN1, ENPP1, GAS6, IL6, MT1A, NR1D1, PLN, PRDX3, PTGER4, RYR2, SCARA5, SLC11A1, SLC39A14, SREBF1, STC1, TF, TXN, WFS1]
GO:0034754	cellular hormone metabolic process	GO_BiologicalProcess-GOA_23.06.2016_23h33	0.16	0.21	6.34921	4	[CACNA1H, CYP1B1, HSD17B12, SGPL1]
GO:0071476	cellular hypotonic response	GO_BiologicalProcess-GOA_23.06.2016_23h33	0.015	0.032	33.3333	2	[MYLK, OSR1]
GO:0006873	cellular ion homeostasis	GO_BiologicalProcess-GOA_23.06.2016_23h33	0.063	0.1	5.16796	20	[AGTR1, ATP1A2, ATP2C2, C3AR1, CCL21, CCL8, CD36, CYBA, EDN1, ENPP1, MT1A, PLN, PTGER4, RYR2, SCARA5, SLC11A1, SLC39A14, STC1, TF, WFS1]
GO:0042180	cellular ketone metabolic process	GO_BiologicalProcess-GOA_23.06.2016_23h33	0.063	0.1	6.83761	8	[CACNA1H, IDO1, INSIG1, LEP, MID1IP1, NR1D1, NR4A3, SREBF1]
GO:0044242	cellular lipid catabolic process	GO_BiologicalProcess-GOA_23.06.2016_23h33	0.24	0.28	5.03597	7	[ABHD6, CYP1B1, ETFDH, LEP, LPIN1, PHYH, SGPL1]
GO:0044255	cellular lipid metabolic process	GO_BiologicalProcess-GOA_23.06.2016_23h33	0.00015	0.00084	6.25954	41	[A4GALT, ABHD6, ACAA2, ACSL1, AGPAT2, AGT, AGTR1, ANG, C3, CCL21, CD74, CRLS1, CSF1R, CYP1B1, EDN1, ELOVL5, ETFDH, FABP4, FADS3, GK, HMGCS1, HPGD, HSD17B12, IDI1, INSIG1, LDLR, LEP, LPCAT3, LPIN1, MID1IP1, MSMO1, NR4A3, P2RX1, PHYH, PTGIS, PTGR1, PTGS2, SGPL1, SREBF1, ST3GAL6, THRSP]
GO:0034622	cellular macromolecular complex assembly	GO_BiologicalProcess-GOA_23.06.2016_23h33	0.07	0.1	4.64135	33	[ANG, ANGPT4, ARHGAP18, CCL21, CCL24, CD36, CYBA, EIF2S3, EIF3D, EIF3E, ELN, GMFG, GSN, H1F0, H1FX, HCLS1, HEY2, HIP1, HIST1H1C, HSPA4, INSIG1, IQGAP2, KANK1, LDLRAD4, LOC107131189, MID1IP1, NOCT, SREBF1, STMN1, TAF7, TCAP, TMOD1, VAMP2]
GO:0043094	cellular metabolic compound salvage	GO_BiologicalProcess-GOA_23.06.2016_23h33	0.28	0.32	6.45161	2	[ADA, PRDX3]
GO:0006875	cellular metal ion homeostasis	GO_BiologicalProcess-GOA_23.06.2016_23h33	0.018	0.037	5.919	19	[AGTR1, ATP1A2, ATP2C2, C3AR1, CCL21, CCL8, CD36, CYBA, EDN1, MT1A, PLN, PTGER4, RYR2, SCARA5, SLC11A1, SLC39A14, STC1, TF, WFS1]
GO:0098869	cellular oxidant detoxification	GO_BiologicalProcess-GOA_23.06.2016_23h33	0.00026	0.0012	14.2857	9	[DUOX2, FBLN5, GPX3, HP, MGST3, NOS3, PRDX3, PTGS2, SRXN1]
GO:0033692	cellular polysaccharide biosynthetic process	GO_BiologicalProcess-GOA_23.06.2016_23h33	0.013	0.029	11.9048	5	[ENPP1, HAS2, NR1D1, PGM5, PPP1R3C]
GO:0044264	cellular polysaccharide metabolic process	GO_BiologicalProcess-GOA_23.06.2016_23h33	0.098	0.14	6.94444	5	[ENPP1, HAS2, NR1D1, PGM5, PPP1R3C]
GO:0043623	cellular protein complex assembly	GO_BiologicalProcess-GOA_23.06.2016_23h33	0.016	0.034	5.72139	23	[ANG, ANGPT4, ARHGAP18, CCL21, CCL24, CD36, CYBA, ELN, GMFG, GSN, HCLS1, HIP1, HSPA4, INSIG1, IQGAP2, KANK1, LDLRAD4, MID1IP1, SREBF1, STMN1, TCAP, TMOD1, VAMP2]
GO:0043624	cellular protein complex disassembly	GO_BiologicalProcess-GOA_23.06.2016_23h33	4.7e-05	0.00033	13.4831	12	[ARHGEF2, DSTN, GAS2L1, GSN, GSPT1, HSPA8, LIMA1, MID1IP1, PDXP, SREBF1, STMN1, TMOD1]
GO:0071214	cellular response to abiotic stimulus	GO_BiologicalProcess-GOA_23.06.2016_23h33	0.012	0.026	7.06522	13	[BNIP3, CDKN1A, EGR1, MFAP4, MME, MYLK, OSR1, PTGER4, PTPRK, RHOB, SFRP2, XPC, YBX3]
GO:0071229	cellular response to acid chemical	GO_BiologicalProcess-GOA_23.06.2016_23h33	0.22	0.27	5.68182	5	[CAPN2, COL4A6, MMP2, PDGFD, PID1]
GO:0034198	cellular response to amino acid starvation	GO_BiologicalProcess-GOA_23.06.2016_23h33	0.14	0.19	10	2	[ATF3, CDKN1A]
GO:0071230	cellular response to amino acid stimulus	GO_BiologicalProcess-GOA_23.06.2016_23h33	0.062	0.098	9.09091	4	[CAPN2, COL4A6, MMP2, PDGFD]
GO:0071216	cellular response to biotic stimulus	GO_BiologicalProcess-GOA_23.06.2016_23h33	0.0034	0.0096	8.87097	11	[CCL2, CD36, HMGB2, IL6, LBP, MRC1, NOS3, NR1D1, PTAFR, SERPINE1, TXNIP]
GO:0071773	cellular response to BMP stimulus	GO_BiologicalProcess-GOA_23.06.2016_23h33	0.21	0.26	5.34351	7	[BMP1, EGR1, GPC3, ITGA3, RYR2, SFRP2, SULF1]
GO:0071277	cellular response to calcium ion	GO_BiologicalProcess-GOA_23.06.2016_23h33	0.13	0.17	8.10811	3	[FOS, FOSB, JUNB]
GO:0071322	cellular response to carbohydrate stimulus	GO_BiologicalProcess-GOA_23.06.2016_23h33	0.46	0.49	4.91803	3	[CALCRL, GAS6, NR1D1]
GO:0071870	cellular response to catecholamine stimulus	GO_BiologicalProcess-GOA_23.06.2016_23h33	0.08	0.12	14.2857	2	[NR4A3, RYR2]
GO:0070887	cellular response to chemical stimulus	GO_BiologicalProcess-GOA_23.06.2016_23h33	4.1e-16	4.9e-13	7.07865	126	[ACAA2, ACKR1, ACSL1, AGT, AGTR1, ANGPT4, ARHGEF2, ASPN, ATF3, ATP1A2, BMP1, BNIP3, C3AR1, C5AR2, CACNA1H, CALCRL, CAPN2, CCL16, CCL2, CCL21, CCL24, CCL8, CD36, CD68, CD74, CDKN2B, COL4A6, CREB3, CSF1R, CTGF, CTSS, CXCL14, CYP1A1, CYP1B1, DCN, DLL1, DLL4, DPYSL3, DUOX2, ECM1, EGR1, EIF4EBP1, ENPP1, EPAS1, EPHA2, FABP4, FBLN5, FBP1, FBXO32, FERMT2, FGF1, FOS, FOSB, GAS1, GAS2L1, GAS6, GPC1, GPC3, …
GO:0071384	cellular response to corticosteroid stimulus	GO_BiologicalProcess-GOA_23.06.2016_23h33	0.1	0.14	12.5	2	[FBXO32, KLF9]
GO:0071376	cellular response to corticotropin-releasing hormone stimulus	GO_BiologicalProcess-GOA_23.06.2016_23h33	0.00015	0.00082	75	3	[NR4A1, NR4A2, NR4A3]
GO:0071345	cellular response to cytokine stimulus	GO_BiologicalProcess-GOA_23.06.2016_23h33	7e-06	7.5e-05	7.7951	35	[ACKR1, ACSL1, ASPN, CCL16, CCL2, CCL21, CCL24, CCL8, CD74, CSF1R, DCN, DPYSL3, DUOX2, ECM1, EGR1, GAS6, HAS2, HCLS1, IL6, IRF1, LEP, LIFR, MME, MRC1, NFIL3, OSMR, PID1, PLCB1, PODN, PPARG, PTGIS, PTGS2, SLIT3, ST3GAL6, YBX3]
GO:0036294	cellular response to decreased oxygen levels	GO_BiologicalProcess-GOA_23.06.2016_23h33	0.011	0.024	9.72222	7	[ACAA2, ANGPT4, BNIP3, EGR1, EPAS1, PTGIS, PTGS2]
GO:0035690	cellular response to drug	GO_BiologicalProcess-GOA_23.06.2016_23h33	0.16	0.21	7.31707	3	[FBP1, GAS6, PPP1R14A]
GO:0071495	cellular response to endogenous stimulus	GO_BiologicalProcess-GOA_23.06.2016_23h33	1.5e-07	3.6e-06	7.12468	56	[ACSL1, AGTR1, ARHGEF2, ASPN, ATP1A2, BMP1, CACNA1H, CAPN2, CCL2, CD36, CDKN2B, COL4A6, CTGF, CTSS, DLL4, EGR1, EIF4EBP1, ENPP1, FBXO32, FERMT2, FGF1, FOS, GAS2L1, GPC1, GPC3, HAS2, HPGD, ITGA3, ITGA8, JUNB, KANK1, KLF9, LDLRAD4, LEP, MMP2, MYH11, NR1D1, NR4A1, NR4A2, NR4A3, PDGFD, PDXP, PER1, PID1, PPARG, PTGER4, PTPRK, RYR2, SFRP2, SLIT3, SPRY1, SREBF1, SULF1, TAF7, TGFB1I1, VAMP2]
GO:0071496	cellular response to external stimulus	GO_BiologicalProcess-GOA_23.06.2016_23h33	0.0033	0.0094	8.125	13	[ATF3, BNIP3, CDKN1A, CDKN2B, FOS, GABARAPL1, GAS2L1, GAS6, ITGA6, NR4A2, PTGER4, SFRP2, SREBF1]
GO:0031668	cellular response to extracellular stimulus	GO_BiologicalProcess-GOA_23.06.2016_23h33	0.0028	0.0084	9.09091	11	[ATF3, CDKN1A, CDKN2B, FOS, GABARAPL1, GAS2L1, GAS6, ITGA6, NR4A2, SFRP2, SREBF1]
GO:0044344	cellular response to fibroblast growth factor stimulus	GO_BiologicalProcess-GOA_23.06.2016_23h33	0.012	0.026	9.58904	7	[CCL2, CTGF, DLL4, FGF1, GPC1, SPRY1, SULF1]
GO:0071498	cellular response to fluid shear stress	GO_BiologicalProcess-GOA_23.06.2016_23h33	0.01	0.024	21.4286	3	[HAS2, NOS3, PTGS2]
GO:0071385	cellular response to glucocorticoid stimulus	GO_BiologicalProcess-GOA_23.06.2016_23h33	0.1	0.14	12.5	2	[FBXO32, KLF9]
GO:0071363	cellular response to growth factor stimulus	GO_BiologicalProcess-GOA_23.06.2016_23h33	2.1e-05	0.00018	7.76699	32	[AGT, ASPN, BMP1, CCL2, CDKN2B, CTGF, DLL1, DLL4, EGR1, FERMT2, FGF1, FOS, GAS1, GAS6, GPC1, GPC3, HAS2, HHEX, HPGD, IL6, ITGA3, ITGA8, KDR, LDLRAD4, NRP1, PTPRK, RAMP2, RYR2, SFRP2, SPRY1, SULF1, TGFB1I1]
GO:0034605	cellular response to heat	GO_BiologicalProcess-GOA_23.06.2016_23h33	0.074	0.11	10.3448	3	[CHORDC1, FGF1, SCARA5]
GO:0035729	cellular response to hepatocyte growth factor stimulus	GO_BiologicalProcess-GOA_23.06.2016_23h33	0.07	0.1	15.3846	2	[IL6, NRP1]
GO:0032870	cellular response to hormone stimulus	GO_BiologicalProcess-GOA_23.06.2016_23h33	0.00066	0.0027	6.98925	26	[ACSL1, AGTR1, ATP1A2, CACNA1H, CTSS, EIF4EBP1, ENPP1, FBXO32, GAS2L1, JUNB, KANK1, KLF9, LEP, MYH11, NR1D1, NR4A1, NR4A2, NR4A3, PER1, PID1, PPARG, PTGER4, SLIT3, SREBF1, TAF7, VAMP2]
GO:0070301	cellular response to hydrogen peroxide	GO_BiologicalProcess-GOA_23.06.2016_23h33	0.0021	0.0068	15	6	[CYP1B1, HSPH1, IL6, NR4A3, RHOB, TXN]
GO:0071456	cellular response to hypoxia	GO_BiologicalProcess-GOA_23.06.2016_23h33	0.0096	0.022	10	7	[ACAA2, ANGPT4, BNIP3, EGR1, EPAS1, PTGIS, PTGS2]
GO:0071241	cellular response to inorganic substance	GO_BiologicalProcess-GOA_23.06.2016_23h33	0.003	0.0089	10.2273	9	[BNIP3, CACNA1H, FABP4, FBP1, FOS, FOSB, JUNB, MT1A, TF]
GO:0032869	cellular response to insulin stimulus	GO_BiologicalProcess-GOA_23.06.2016_23h33	0.031	0.057	7.40741	8	[EIF4EBP1, ENPP1, KANK1, MYH11, PID1, PPARG, SREBF1, VAMP2]
GO:0071346	cellular response to interferon-gamma	GO_BiologicalProcess-GOA_23.06.2016_23h33	0.0003	0.0014	15.6863	8	[CCL16, CCL2, CCL21, CCL24, CCL8, IRF1, MRC1, PPARG]
GO:0071347	cellular response to interleukin-1	GO_BiologicalProcess-GOA_23.06.2016_23h33	6.8e-06	7.5e-05	17.7419	11	[CCL16, CCL2, CCL21, CCL24, CCL8, EGR1, HAS2, IL6, PLCB1, PTGIS, PTGS2]
GO:0071353	cellular response to interleukin-4	GO_BiologicalProcess-GOA_23.06.2016_23h33	0.13	0.18	10.5263	2	[MRC1, NFIL3]
GO:0071354	cellular response to interleukin-6	GO_BiologicalProcess-GOA_23.06.2016_23h33	0.0041	0.011	20	4	[IL6, PID1, PTGIS, ST3GAL6]
GO:0071479	cellular response to ionizing radiation	GO_BiologicalProcess-GOA_23.06.2016_23h33	0.057	0.093	9.30233	4	[CDKN1A, EGR1, RHOB, SFRP2]
GO:1901655	cellular response to ketone	GO_BiologicalProcess-GOA_23.06.2016_23h33	0.022	0.043	12.5	4	[FBXO32, GAS6, KLF9, PTGER4]
GO:0044320	cellular response to leptin stimulus	GO_BiologicalProcess-GOA_23.06.2016_23h33	0.0053	0.013	27.2727	3	[LEP, NR4A3, PID1]
GO:0071482	cellular response to light stimulus	GO_BiologicalProcess-GOA_23.06.2016_23h33	0.19	0.24	6.41026	5	[CDKN1A, MFAP4, MME, PTPRK, XPC]
GO:0071396	cellular response to lipid	GO_BiologicalProcess-GOA_23.06.2016_23h33	0.018	0.036	5.9375	19	[ATP1A2, CCL2, FBXO32, HMGB2, IL6, KLF9, LBP, MRC1, NOS3, NR1D1, NR4A1, NR4A2, NR4A3, PER1, PID1, PPARG, PTAFR, SERPINE1, TAF7]
GO:0071222	cellular response to lipopolysaccharide	GO_BiologicalProcess-GOA_23.06.2016_23h33	0.008	0.019	8.82353	9	[CCL2, HMGB2, IL6, LBP, MRC1, NOS3, NR1D1, PTAFR, SERPINE1]
GO:0071260	cellular response to mechanical stimulus	GO_BiologicalProcess-GOA_23.06.2016_23h33	0.38	0.42	5.12821	2	[BNIP3, PTGER4]
GO:0071248	cellular response to metal ion	GO_BiologicalProcess-GOA_23.06.2016_23h33	0.0014	0.0048	11.3924	9	[BNIP3, CACNA1H, FABP4, FBP1, FOS, FOSB, JUNB, MT1A, TF]
GO:0071219	cellular response to molecule of bacterial origin	GO_BiologicalProcess-GOA_23.06.2016_23h33	0.004	0.011	9.17431	10	[CCL2, CD36, HMGB2, IL6, LBP, MRC1, NOS3, NR1D1, PTAFR, SERPINE1]
GO:0071868	cellular response to monoamine stimulus	GO_BiologicalProcess-GOA_23.06.2016_23h33	0.08	0.12	14.2857	2	[NR4A3, RYR2]
GO:1901699	cellular response to nitrogen compound	GO_BiologicalProcess-GOA_23.06.2016_23h33	0.0041	0.011	6.60377	21	[AGTR1, ARHGEF2, CAPN2, COL4A6, EGR1, EIF4EBP1, ENPP1, KANK1, MMP2, MYH11, NR4A1, NR4A2, NR4A3, PDGFD, PDXP, PID1, PLCB1, PPARG, RYR2, SREBF1, VAMP2]
GO:0031670	cellular response to nutrient	GO_BiologicalProcess-GOA_23.06.2016_23h33	0.11	0.15	11.7647	2	[CDKN2B, GAS6]
GO:0031669	cellular response to nutrient levels	GO_BiologicalProcess-GOA_23.06.2016_23h33	0.097	0.14	6.54206	7	[ATF3, CDKN1A, CDKN2B, GABARAPL1, GAS2L1, GAS6, SREBF1]
GO:0071407	cellular response to organic cyclic compound	GO_BiologicalProcess-GOA_23.06.2016_23h33	0.21	0.25	4.62963	15	[ATP1A2, CCL2, CYP1A1, CYP1B1, FBXO32, KLF9, NR1D1, NR4A1, NR4A2, NR4A3, PDXP, PER1, PPARG, RYR2, TAF7]
GO:0071310	cellular response to organic substance	GO_BiologicalProcess-GOA_23.06.2016_23h33	3.1e-12	2.2e-10	6.90834	101	[ACKR1, ACSL1, AGT, AGTR1, ARHGEF2, ASPN, ATF3, ATP1A2, BMP1, CACNA1H, CALCRL, CAPN2, CCL16, CCL2, CCL21, CCL24, CCL8, CD36, CD68, CD74, CDKN2B, COL4A6, CREB3, CSF1R, CTGF, CTSS, CYP1A1, CYP1B1, DCN, DLL1, DLL4, DPYSL3, DUOX2, ECM1, EGR1, EIF4EBP1, ENPP1, FBXO32, FERMT2, FGF1, FOS, GAS1, GAS2L1, GAS6, GPC1, GPC3, HAS2, HCLS1, HHEX, HMGB2, HPGD, IL6, IRF1, ITGA3, ITGA8, JUNB, KANK1, KDR, KLF9, LBP…
GO:0071417	cellular response to organonitrogen compound	GO_BiologicalProcess-GOA_23.06.2016_23h33	0.0009	0.0034	7.5188	20	[AGTR1, ARHGEF2, CAPN2, COL4A6, EGR1, EIF4EBP1, ENPP1, KANK1, MMP2, MYH11, NR4A1, NR4A2, NR4A3, PDGFD, PDXP, PID1, PPARG, RYR2, SREBF1, VAMP2]
GO:0071470	cellular response to osmotic stress	GO_BiologicalProcess-GOA_23.06.2016_23h33	0.018	0.037	17.6471	3	[MYLK, OSR1, YBX3]
GO:0034599	cellular response to oxidative stress	GO_BiologicalProcess-GOA_23.06.2016_23h33	0.0003	0.0014	10	14	[CYP1B1, EPAS1, FBLN5, FOS, HSPH1, IL6, NOS3, NR4A2, NR4A3, PRDX3, PTPRK, RHOB, TPM1, TXN]
GO:0071453	cellular response to oxygen levels	GO_BiologicalProcess-GOA_23.06.2016_23h33	0.016	0.034	8.97436	7	[ACAA2, ANGPT4, BNIP3, EGR1, EPAS1, PTGIS, PTGS2]
GO:0071450	cellular response to oxygen radical	GO_BiologicalProcess-GOA_23.06.2016_23h33	0.12	0.16	11.1111	2	[FBLN5, NOS3]
GO:1901701	cellular response to oxygen-containing compound	GO_BiologicalProcess-GOA_23.06.2016_23h33	7.7e-08	2.1e-06	8.06452	45	[AGTR1, ARHGEF2, CALCRL, CAPN2, CCL2, COL4A6, CYP1B1, EGR1, EIF4EBP1, ENPP1, FBLN5, FBXO32, FOS, GAS6, HMGB2, HSPH1, IL6, KANK1, KLF9, LBP, MMP2, MRC1, MT1A, MYH11, NOS3, NR1D1, NR4A1, NR4A2, NR4A3, PDGFD, PDXP, PID1, PLCB1, PPARG, PRDX3, PTAFR, PTGER4, PTPRK, RHOB, RYR2, SERPINE1, SREBF1, TPM1, TXN, VAMP2]
GO:1901653	cellular response to peptide	GO_BiologicalProcess-GOA_23.06.2016_23h33	0.0015	0.0051	8.84354	13	[AGTR1, ARHGEF2, EIF4EBP1, ENPP1, KANK1, MYH11, NR4A1, NR4A2, NR4A3, PID1, PPARG, SREBF1, VAMP2]
GO:0071375	cellular response to peptide hormone stimulus	GO_BiologicalProcess-GOA_23.06.2016_23h33	0.0034	0.0096	8.4507	12	[AGTR1, EIF4EBP1, ENPP1, KANK1, MYH11, NR4A1, NR4A2, NR4A3, PID1, PPARG, SREBF1, VAMP2]
GO:0071478	cellular response to radiation	GO_BiologicalProcess-GOA_23.06.2016_23h33	0.058	0.094	7.07965	8	[CDKN1A, EGR1, MFAP4, MME, PTPRK, RHOB, SFRP2, XPC]
GO:0034614	cellular response to reactive oxygen species	GO_BiologicalProcess-GOA_23.06.2016_23h33	6.9e-06	7.4e-05	16.2162	12	[CYP1B1, FBLN5, FOS, HSPH1, IL6, NOS3, NR4A3, PRDX3, PTPRK, RHOB, TPM1, TXN]
GO:0009267	cellular response to starvation	GO_BiologicalProcess-GOA_23.06.2016_23h33	0.12	0.17	6.74157	6	[ATF3, CDKN1A, GABARAPL1, GAS2L1, GAS6, SREBF1]
GO:0071383	cellular response to steroid hormone stimulus	GO_BiologicalProcess-GOA_23.06.2016_23h33	0.045	0.076	6.41026	10	[ATP1A2, FBXO32, KLF9, NR1D1, NR4A1, NR4A2, NR4A3, PER1, PPARG, TAF7]
GO:0033554	cellular response to stress	GO_BiologicalProcess-GOA_23.06.2016_23h33	0.0061	0.015	4.79876	62	[ACAA2, ANGPT4, ATF3, BNIP3, BTG2, CCL21, CD74, CDKN1A, CHORDC1, CREB3, CTGF, CYP1B1, DTL, DUSP10, EDN1, EEPD1, EGR1, EPAS1, EPHA2, FAM129A, FBLN5, FGF1, FOS, GABARAPL1, GADD45B, GAS2L1, GAS6, HAS2, HSPH1, IL6, INSIG1, LEP, MAP1A, MYH11, MYLK, MYOM1, NOS3, NR4A2, NR4A3, NUPR1, OSR1, PLCB1, PPP4R2, PRDX3, PTGIS, PTGS2, PTPRK, RBM38, RHOB, SCARA5, SFRP2, SFRP4, SREBF1, SRPX, THBS4, TNC, TOP2A, TPM1…
GO:0071451	cellular response to superoxide	GO_BiologicalProcess-GOA_23.06.2016_23h33	0.12	0.16	11.1111	2	[FBLN5, NOS3]
GO:0097067	cellular response to thyroid hormone stimulus	GO_BiologicalProcess-GOA_23.06.2016_23h33	0.0068	0.016	25	3	[CTSS, GAS2L1, KLF9]
GO:0035967	cellular response to topologically incorrect protein	GO_BiologicalProcess-GOA_23.06.2016_23h33	0.73	0.73	4.10959	3	[ATF3, CREB3, WFS1]
GO:0071560	cellular response to transforming growth factor beta stimulus	GO_BiologicalProcess-GOA_23.06.2016_23h33	0.025	0.049	7.46269	10	[ASPN, CDKN2B, FERMT2, FOS, HPGD, ITGA3, ITGA8, LDLRAD4, PTPRK, TGFB1I1]
GO:0071356	cellular response to tumor necrosis factor	GO_BiologicalProcess-GOA_23.06.2016_23h33	0.0055	0.014	8.77193	10	[CCL16, CCL2, CCL21, CCL24, CCL8, GAS6, HAS2, IL6, PID1, YBX3]
GO:0034620	cellular response to unfolded protein	GO_BiologicalProcess-GOA_23.06.2016_23h33	0.48	0.5	4.6875	3	[ATF3, CREB3, WFS1]
GO:0034644	cellular response to UV	GO_BiologicalProcess-GOA_23.06.2016_23h33	0.038	0.067	9.09091	5	[CDKN1A, MFAP4, MME, PTPRK, XPC]
GO:0071493	cellular response to UV-B	GO_BiologicalProcess-GOA_23.06.2016_23h33	0.0012	0.0042	42.8571	3	[CDKN1A, MFAP4, MME]
GO:0035924	cellular response to vascular endothelial growth factor stimulus	GO_BiologicalProcess-GOA_23.06.2016_23h33	0.00077	0.003	18.1818	6	[DLL1, DLL4, GAS1, KDR, NRP1, RAMP2]
GO:0046916	cellular transition metal ion homeostasis	GO_BiologicalProcess-GOA_23.06.2016_23h33	0.09	0.13	7.14286	5	[MT1A, SCARA5, SLC11A1, SLC39A14, TF]
GO:0006882	cellular zinc ion homeostasis	GO_BiologicalProcess-GOA_23.06.2016_23h33	0.2	0.25	8	2	[MT1A, SLC39A14]
GO:0007417	central nervous system development	GO_BiologicalProcess-GOA_23.06.2016_23h33	0.029	0.053	5.09031	31	[BTG2, CDH2, CNTN1, CRTAC1, CSF1R, DLL1, DLL4, DUOX2, DUSP10, HHEX, LDHA, LEP, LMO4, MYH10, NDRG4, NNAT, NR4A2, NR4A3, NRP1, PCDH18, PLCB1, PLXNA4, SERPINE2, SFRP2, SPTBN2, TACC1, TENM4, VLDLR, VNN1, VNN2, ZBTB16]
GO:0021955	central nervous system neuron axonogenesis	GO_BiologicalProcess-GOA_23.06.2016_23h33	0.23	0.27	7.40741	2	[NR4A2, PLXNA4]
GO:0021954	central nervous system neuron development	GO_BiologicalProcess-GOA_23.06.2016_23h33	0.053	0.087	8.33333	5	[BTG2, LEP, NR4A2, NRP1, PLXNA4]
GO:0021953	central nervous system neuron differentiation	GO_BiologicalProcess-GOA_23.06.2016_23h33	0.15	0.2	5.67376	8	[BTG2, CSF1R, DLL4, LEP, LMO4, NR4A2, NRP1, PLXNA4]
GO:0021952	central nervous system projection neuron axonogenesis	GO_BiologicalProcess-GOA_23.06.2016_23h33	0.17	0.21	9.09091	2	[NR4A2, PLXNA4]
GO:0046513	ceramide biosynthetic process	GO_BiologicalProcess-GOA_23.06.2016_23h33	0.65	0.65	4.87805	2	[P2RX1, ST3GAL6]
GO:0006672	ceramide metabolic process	GO_BiologicalProcess-GOA_23.06.2016_23h33	0.47	0.5	4.7619	3	[P2RX1, SGPL1, ST3GAL6]
GO:0021695	cerebellar cortex development	GO_BiologicalProcess-GOA_23.06.2016_23h33	0.066	0.1	8.88889	4	[DLL1, MYH10, SERPINE2, SPTBN2]
GO:0021696	cerebellar cortex morphogenesis	GO_BiologicalProcess-GOA_23.06.2016_23h33	0.081	0.12	10	3	[DLL1, SERPINE2, SPTBN2]
GO:0021680	cerebellar Purkinje cell layer development	GO_BiologicalProcess-GOA_23.06.2016_23h33	0.068	0.1	10.7143	3	[DLL1, MYH10, SPTBN2]
GO:0021692	cerebellar Purkinje cell layer morphogenesis	GO_BiologicalProcess-GOA_23.06.2016_23h33	0.11	0.15	11.7647	2	[DLL1, SPTBN2]
GO:0021549	cerebellum development	GO_BiologicalProcess-GOA_23.06.2016_23h33	0.078	0.11	7.46269	5	[CNTN1, DLL1, MYH10, SERPINE2, SPTBN2]
GO:0021587	cerebellum morphogenesis	GO_BiologicalProcess-GOA_23.06.2016_23h33	0.12	0.16	8.33333	3	[DLL1, SERPINE2, SPTBN2]
GO:0021987	cerebral cortex development	GO_BiologicalProcess-GOA_23.06.2016_23h33	0.36	0.4	4.81928	4	[CDH2, NRP1, PLCB1, TACC1]
GO:0051085	chaperone mediated protein folding requiring cofactor	GO_BiologicalProcess-GOA_23.06.2016_23h33	0.0019	0.0062	37.5	3	[CD74, HSPA8, HSPH1]
GO:0061077	chaperone-mediated protein folding	GO_BiologicalProcess-GOA_23.06.2016_23h33	0.004	0.01	13.3333	6	[CD74, CHORDC1, FKBP14, FKBP5, HSPA8, HSPH1]
GO:0048878	chemical homeostasis	GO_BiologicalProcess-GOA_23.06.2016_23h33	0.047	0.078	4.74898	35	[AGTR1, ANGPT4, ATP1A2, ATP2C2, C3AR1, CCL21, CCL8, CD36, CYBA, EDN1, ENPP1, EPAS1, FABP4, GAS6, HAS2, IFI6, IL6, LDLR, LEP, MT1A, MYOC, NR1D1, PLN, PPARG, PTGER4, RYR2, SCARA5, SFRP4, SFXN1, SLC11A1, SLC16A1, SLC39A14, STC1, TF, WFS1]
GO:0032602	chemokine production	GO_BiologicalProcess-GOA_23.06.2016_23h33	0.044	0.075	8.77193	5	[ACKR1, CD74, CSF1R, IL6, LBP]
GO:0070098	chemokine-mediated signaling pathway	GO_BiologicalProcess-GOA_23.06.2016_23h33	0.0076	0.018	10.4478	7	[ACKR1, CCL16, CCL2, CCL21, CCL24, CCL8, SLIT3]
GO:0006935	chemotaxis	GO_BiologicalProcess-GOA_23.06.2016_23h33	6.8e-06	7.5e-05	7.91367	33	[AGTR1, C3AR1, C5AR2, CCL16, CCL2, CCL21, CCL24, CCL8, CD74, CHL1, CREB3, CSF1R, CXCL14, EPHA2, FGF1, GAS6, HMGB2, KDR, KIF5B, LAMA2, LBP, LOC504773, MYH10, NR4A3, NRP1, OGN, PLXNA4, PTAFR, SAA3, SERPINE1, SLIT3, THBS4, VEGFC]
GO:0006695	cholesterol biosynthetic process	GO_BiologicalProcess-GOA_23.06.2016_23h33	0.00091	0.0034	17.6471	6	[DHCR24, FGF1, IDI1, INSIG1, LSS, SREBF1]
GO:0034435	cholesterol esterification	GO_BiologicalProcess-GOA_23.06.2016_23h33	0.061	0.097	16.6667	2	[AGT, AGTR1]
GO:0042632	cholesterol homeostasis	GO_BiologicalProcess-GOA_23.06.2016_23h33	0.42	0.46	5.66038	3	[FABP4, LDLR, NR1D1]
GO:0070508	cholesterol import	GO_BiologicalProcess-GOA_23.06.2016_23h33	0.028	0.052	25	2	[CD36, LDLR]
GO:0008203	cholesterol metabolic process	GO_BiologicalProcess-GOA_23.06.2016_23h33	0.0036	0.01	10.8108	8	[DHCR24, FGF1, IDI1, INSIG1, LDLR, LEP, LSS, SREBF1]
GO:0030301	cholesterol transport	GO_BiologicalProcess-GOA_23.06.2016_23h33	0.12	0.16	7.14286	4	[CD36, LDLR, LEP, PLTP]
GO:0002063	chondrocyte development	GO_BiologicalProcess-GOA_23.06.2016_23h33	0.052	0.085	12	3	[SERPINH1, SFRP2, SULF1]
GO:0002062	chondrocyte differentiation	GO_BiologicalProcess-GOA_23.06.2016_23h33	0.12	0.17	6.81818	6	[CTGF, MUSTN1, SERPINH1, SFRP2, SULF1, ZBTB16]
GO:0035988	chondrocyte proliferation	GO_BiologicalProcess-GOA_23.06.2016_23h33	0.0068	0.016	25	3	[CTGF, MUSTN1, STC1]
GO:0030204	chondroitin sulfate metabolic process	GO_BiologicalProcess-GOA_23.06.2016_23h33	0.18	0.23	8.69565	2	[DCN, SPOCK2]
GO:0050654	chondroitin sulfate proteoglycan metabolic process	GO_BiologicalProcess-GOA_23.06.2016_23h33	0.22	0.26	7.69231	2	[DCN, SPOCK2]
GO:0043009	chordate embryonic development	GO_BiologicalProcess-GOA_23.06.2016_23h33	0.17	0.22	4.45736	23	[ADA, CAPN2, DLL1, DMRT2, EDN1, EPAS1, EPHA2, HEY2, HHEX, JUNB, LMO4, MEOX1, MYH10, NOS3, PCSK5, RSPO3, SFRP2, SREBF1, SULF1, TCAP, TPM1, YBX3, ZFAND5]
GO:0031498	chromatin disassembly	GO_BiologicalProcess-GOA_23.06.2016_23h33	0.08	0.12	14.2857	2	[SMARCD2, SMARCD3]
GO:0032922	circadian regulation of gene expression	GO_BiologicalProcess-GOA_23.06.2016_23h33	0.075	0.11	8.51064	4	[MAGED1, NOCT, NR1D1, PER1]
GO:0072359	circulatory system development	GO_BiologicalProcess-GOA_23.06.2016_23h33	2.5e-12	2e-10	8.77915	64	[ACTA2, ADAMTS1, ANG, ANGPT4, C3, C3AR1, CALCRL, CCDC80, CCL2, CCL24, CDH2, CTGF, CYP1B1, DLL1, DLL4, ECM1, EDN1, EGR1, EMP2, EPAS1, EPHA2, FGF1, GPC3, HAS2, HEY2, HHEX, HPGD, JUNB, KDR, LEP, LMO4, MMP2, MYH10, MYH11, MYLK, NDRG4, NOS3, NRP1, OSR1, PCSK5, PDLIM3, PLN, PTGIS, RAMP2, RECK, RHOB, RSPO3, RYR2, SERPINE1, SFRP2, SGPL1, SMARCD3, STAB1, SULF1, TCAP, TENM4, TGFBI, THBS2, THBS4, TNFRSF12A,…
GO:0003013	circulatory system process	GO_BiologicalProcess-GOA_23.06.2016_23h33	1.1e-05	0.0001	8.72483	26	[ACE, ACTA2, ADA, AGT, AGTR1, ATP1A2, DLL1, EDN1, EMP2, EPAS1, GAS6, HEY2, MAP2K3, NOS3, P2RX1, PCSK5, PLN, PPARG, PTGS2, RAMP2, RYR2, SREBF1, STC1, TCAP, TPM1, VAMP2]
GO:0050817	coagulation	GO_BiologicalProcess-GOA_23.06.2016_23h33	3.2e-05	0.00025	11.1111	16	[ADAMTS18, CSRP1, F13A1, FBLN1, FLNA, GAS6, MMRN1, MYL9, NOS3, P2RX1, PDGFD, PLAU, SCARA5, SELP, SERPINE1, SERPINE2]
GO:0009108	coenzyme biosynthetic process	GO_BiologicalProcess-GOA_23.06.2016_23h33	0.36	0.4	4.87805	4	[ACSS2, MPC1, PANK3, QPRT]
GO:0051187	cofactor catabolic process	GO_BiologicalProcess-GOA_23.06.2016_23h33	0.07	0.1	15.3846	2	[HMOX2, PDXP]
GO:0050890	cognition	GO_BiologicalProcess-GOA_23.06.2016_23h33	0.028	0.052	6.70732	11	[ATP1A2, BTG2, CHL1, ITGA3, ITGA8, KCNAB1, NDRG4, PLCB1, PLK2, PTN, SHANK1]
GO:0032964	collagen biosynthetic process	GO_BiologicalProcess-GOA_23.06.2016_23h33	0.15	0.2	9.52381	2	[IL6, SERPINH1]
GO:0030574	collagen catabolic process	GO_BiologicalProcess-GOA_23.06.2016_23h33	0.09	0.13	13.3333	2	[CTSS, MMP2]
GO:0030199	collagen fibril organization	GO_BiologicalProcess-GOA_23.06.2016_23h33	0.1	0.15	8.82353	3	[CYP1B1, SERPINH1, SFRP2]
GO:0032963	collagen metabolic process	GO_BiologicalProcess-GOA_23.06.2016_23h33	0.012	0.026	12.1951	5	[CTSS, IL6, MFAP4, MMP2, SERPINH1]
GO:0006956	complement activation	GO_BiologicalProcess-GOA_23.06.2016_23h33	1.4e-05	0.00013	23.5294	8	[C1QA, C1QB, C2, C3, CFB, CFH, MASP1, SERPING1]
GO:0006957	complement activation, alternative pathway	GO_BiologicalProcess-GOA_23.06.2016_23h33	0.0019	0.0062	37.5	3	[C3, CFB, CFH]
GO:0006958	complement activation, classical pathway	GO_BiologicalProcess-GOA_23.06.2016_23h33	0.0027	0.0083	22.2222	4	[C1QA, C1QB, C2, C3]
GO:0001867	complement activation, lectin pathway	GO_BiologicalProcess-GOA_23.06.2016_23h33	0.028	0.052	25	2	[MASP1, SERPING1]
GO:0061448	connective tissue development	GO_BiologicalProcess-GOA_23.06.2016_23h33	0.0076	0.018	7.25389	14	[ACTA2, ARRDC3, BMP1, CTGF, EDN1, EGR1, LEP, MGP, MUSTN1, SERPINH1, SFRP2, STC1, SULF1, ZBTB16]
GO:0030038	contractile actin filament bundle assembly	GO_BiologicalProcess-GOA_23.06.2016_23h33	0.16	0.2	6.45161	4	[CTGF, ELN, MYOC, PTGER4]
GO:0007620	copulation	GO_BiologicalProcess-GOA_23.06.2016_23h33	0.0019	0.0062	37.5	3	[ADA, P2RX1, SERPINE2]
GO:0060976	coronary vasculature development	GO_BiologicalProcess-GOA_23.06.2016_23h33	0.0027	0.0081	17.2414	5	[GPC3, HEY2, MYH10, NRP1, PCSK5]
GO:0060977	coronary vasculature morphogenesis	GO_BiologicalProcess-GOA_23.06.2016_23h33	0.015	0.032	33.3333	2	[HEY2, NRP1]
GO:0021545	cranial nerve development	GO_BiologicalProcess-GOA_23.06.2016_23h33	0.37	0.41	5.26316	2	[NRP1, PLXNA4]
GO:0021602	cranial nerve morphogenesis	GO_BiologicalProcess-GOA_23.06.2016_23h33	0.19	0.24	8.33333	2	[NRP1, PLXNA4]
GO:0021604	cranial nerve structural organization	GO_BiologicalProcess-GOA_23.06.2016_23h33	0.052	0.085	18.1818	2	[NRP1, PLXNA4]
GO:0009190	cyclic nucleotide biosynthetic process	GO_BiologicalProcess-GOA_23.06.2016_23h33	0.18	0.23	5.60748	6	[ADGRD1, CALCRL, EDN1, NOS3, RAMP2, WFS1]
GO:0009187	cyclic nucleotide metabolic process	GO_BiologicalProcess-GOA_23.06.2016_23h33	0.46	0.49	4.44444	6	[ADGRD1, CALCRL, EDN1, NOS3, RAMP2, WFS1]
GO:0052652	cyclic purine nucleotide metabolic process	GO_BiologicalProcess-GOA_23.06.2016_23h33	0.17	0.22	5.66038	6	[ADGRD1, CALCRL, EDN1, NOS3, RAMP2, WFS1]
GO:0017004	cytochrome complex assembly	GO_BiologicalProcess-GOA_23.06.2016_23h33	0.19	0.24	8.33333	2	[CYBA, VAMP2]
GO:0042089	cytokine biosynthetic process	GO_BiologicalProcess-GOA_23.06.2016_23h33	0.22	0.26	5.81395	5	[CD276, IL6, LBP, MAP2K3, PCSK5]
GO:0042107	cytokine metabolic process	GO_BiologicalProcess-GOA_23.06.2016_23h33	0.23	0.27	5.61798	5	[CD276, IL6, LBP, MAP2K3, PCSK5]
GO:0001816	cytokine production	GO_BiologicalProcess-GOA_23.06.2016_23h33	1.4e-06	2.2e-05	8.00866	37	[ACKR1, AGPAT2, ARHGEF2, BPI, C3, C3AR1, C5AR2, CCL2, CD276, CD36, CD74, CSF1R, CYBA, CYP1B1, DLL1, FABP4, FBLN1, GAS6, GPNMB, HMGB2, IDO1, IL6, IRF1, LBP, LEP, MAP2K3, NR4A3, PCSK5, PELI1, PLCB1, PTAFR, PTGER4, S100A13, S1PR3, SERPINE1, SLC11A1, SULF1]
GO:0002367	cytokine production involved in immune response	GO_BiologicalProcess-GOA_23.06.2016_23h33	0.12	0.17	7.01754	4	[CD74, GAS6, NR4A3, SLC11A1]
GO:0002534	cytokine production involved in inflammatory response	GO_BiologicalProcess-GOA_23.06.2016_23h33	0.12	0.16	11.1111	2	[IDO1, LEP]
GO:0050663	cytokine secretion	GO_BiologicalProcess-GOA_23.06.2016_23h33	0.038	0.067	7.31707	9	[C5AR2, CD276, CD36, CSF1R, FBLN1, GAS6, LEP, PTGER4, S100A13]
GO:0019221	cytokine-mediated signaling pathway	GO_BiologicalProcess-GOA_23.06.2016_23h33	0.0012	0.0043	6.95652	24	[ACKR1, ACSL1, ASPN, CCL16, CCL2, CCL21, CCL24, CCL8, CD74, CSF1R, DCN, DUOX2, ECM1, EGR1, GAS6, IL6, IRF1, LEP, LIFR, OSMR, PLCB1, PODN, PPARG, SLIT3]
GO:0051220	cytoplasmic sequestering of protein	GO_BiologicalProcess-GOA_23.06.2016_23h33	0.23	0.27	7.40741	2	[CREB3, FLNA]
GO:0002181	cytoplasmic translation	GO_BiologicalProcess-GOA_23.06.2016_23h33	0.18	0.22	6.97674	3	[EIF3D, EIF4EBP1, GSPT1]
GO:0002183	cytoplasmic translational initiation	GO_BiologicalProcess-GOA_23.06.2016_23h33	0.043	0.073	20	2	[EIF3D, EIF4EBP1]
GO:0007010	cytoskeleton organization	GO_BiologicalProcess-GOA_23.06.2016_23h33	4.3e-05	0.00031	6.00437	55	[ACTA2, ANG, ARHGAP10, ARHGAP18, ARHGEF2, CAPN2, CCL2, CCL21, CCL24, CHORDC1, CNN1, CSF1R, CTGF, DES, DPYSL3, DSTN, EDN1, ELN, EMP2, FLNA, FMNL3, GAS2L1, GMFG, GSN, HCK, HCLS1, IQGAP2, KANK1, LIMA1, MAP1A, MAP1B, MARK1, MID1IP1, MYH10, MYL9, MYOC, PDLIM3, PDXP, PLK2, PSTPIP2, PTGER4, SHANK1, SLC16A1, SPRY1, SPTBN2, SREBF1, STMN1, SUN2, SYNPO2, TACC1, TCAP, TMOD1, TPM1, TPX2, TUBB2A]
GO:0061640	cytoskeleton-dependent cytokinesis	GO_BiologicalProcess-GOA_23.06.2016_23h33	0.29	0.33	6.25	2	[ANLN, MYH10]
GO:0030705	cytoskeleton-dependent intracellular transport	GO_BiologicalProcess-GOA_23.06.2016_23h33	0.29	0.33	5.88235	4	[KIF5B, MAP1B, SUN2, UCHL1]
GO:0051084	'de novo' posttranslational protein folding	GO_BiologicalProcess-GOA_23.06.2016_23h33	0.029	0.053	15	3	[CD74, HSPA8, HSPH1]
GO:0006458	'de novo' protein folding	GO_BiologicalProcess-GOA_23.06.2016_23h33	0.029	0.053	15	3	[CD74, HSPA8, HSPH1]
GO:0046697	decidualization	GO_BiologicalProcess-GOA_23.06.2016_23h33	0.01	0.024	21.4286	3	[JUNB, PTGIS, PTGS2]
GO:0006952	defense response	GO_BiologicalProcess-GOA_23.06.2016_23h33	1.1e-07	2.9e-06	6.80128	64	[ACKR1, ADA, ADAMTS5, BNIP3, BPI, C1QA, C1QB, C2, C3, C5AR2, CCL16, CCL2, CCL21, CCL24, CCL8, CD163, CD276, CD74, CFB, CFH, CREB3, CYBA, CYBB, DUSP10, ECM1, FABP4, HCK, HMGB2, HMGB3, HP, IDO1, IFI47, IL6, IRF1, ITIH4, JCHAIN, LBP, LEP, LYZ, MAP1A, MAP2K3, MASP1, MMP2, MRC1, MYLK, MYOM1, NR1D1, NUPR1, OAS1X, P2RX1, PELI1, PPARG, PTAFR, PTGER4, PTGIS, PTGS2, PTX3, S1PR3, SAA3, SELP, SERPINE1, SERPI…
GO:0042742	defense response to bacterium	GO_BiologicalProcess-GOA_23.06.2016_23h33	0.019	0.038	7.33333	11	[ADAMTS5, BPI, CYBA, HMGB2, HP, JCHAIN, LBP, LYZ, SERPINE1, SLC11A1, STAB1]
GO:0050829	defense response to Gram-negative bacterium	GO_BiologicalProcess-GOA_23.06.2016_23h33	0.0042	0.011	15.625	5	[BPI, HMGB2, LBP, SERPINE1, SLC11A1]
GO:0050830	defense response to Gram-positive bacterium	GO_BiologicalProcess-GOA_23.06.2016_23h33	0.38	0.42	5.12821	2	[HMGB2, LBP]
GO:0098542	defense response to other organism	GO_BiologicalProcess-GOA_23.06.2016_23h33	0.12	0.16	4.81013	19	[ADAMTS5, BNIP3, BPI, CREB3, CYBA, HMGB2, HP, IL6, IRF1, JCHAIN, LBP, LYZ, MAP1A, MYLK, MYOM1, OAS1X, SERPINE1, SLC11A1, STAB1]
GO:0042832	defense response to protozoan	GO_BiologicalProcess-GOA_23.06.2016_23h33	0.12	0.16	11.1111	2	[IL6, SLC11A1]
GO:0002468	dendritic cell antigen processing and presentation	GO_BiologicalProcess-GOA_23.06.2016_23h33	0.015	0.032	33.3333	2	[CD74, SLC11A1]
GO:0002407	dendritic cell chemotaxis	GO_BiologicalProcess-GOA_23.06.2016_23h33	0.052	0.085	18.1818	2	[CCL21, GAS6]
GO:0036336	dendritic cell migration	GO_BiologicalProcess-GOA_23.06.2016_23h33	0.09	0.13	13.3333	2	[CCL21, GAS6]
GO:0097061	dendritic spine organization	GO_BiologicalProcess-GOA_23.06.2016_23h33	0.27	0.31	6.66667	2	[ITGA3, SHANK1]
GO:0009262	deoxyribonucleotide metabolic process	GO_BiologicalProcess-GOA_23.06.2016_23h33	0.14	0.19	10	2	[ADA, RRM2]
GO:0005513	detection of calcium ion	GO_BiologicalProcess-GOA_23.06.2016_23h33	0.015	0.032	33.3333	2	[KCNMB1, RYR2]
GO:0050982	detection of mechanical stimulus	GO_BiologicalProcess-GOA_23.06.2016_23h33	0.36	0.39	5.40541	2	[SERPINE2, TCAP]
GO:0098754	detoxification	GO_BiologicalProcess-GOA_23.06.2016_23h33	8.4e-05	0.00051	14.9254	10	[DUOX2, FBLN5, GPX3, HP, MGST3, MT1A, NOS3, PRDX3, PTGS2, SRXN1]
GO:0046545	development of primary female sexual characteristics	GO_BiologicalProcess-GOA_23.06.2016_23h33	0.013	0.029	9.33333	7	[ADAMTS1, ANG, NOS3, NUPR1, PTGS2, SGPL1, SLIT3]
GO:0046546	development of primary male sexual characteristics	GO_BiologicalProcess-GOA_23.06.2016_23h33	0.23	0.27	5.61798	5	[HMGB2, NUPR1, SFRP2, SGPL1, YBX3]
GO:0045137	development of primary sexual characteristics	GO_BiologicalProcess-GOA_23.06.2016_23h33	0.041	0.071	6.53595	10	[ADAMTS1, ANG, HMGB2, NOS3, NUPR1, PTGS2, SFRP2, SGPL1, SLIT3, YBX3]
GO:0048588	developmental cell growth	GO_BiologicalProcess-GOA_23.06.2016_23h33	0.34	0.38	4.8951	7	[MAP1B, NRP1, OGN, PLXNA4, SLIT3, SYT4, TNFRSF12A]
GO:0048589	developmental growth	GO_BiologicalProcess-GOA_23.06.2016_23h33	0.038	0.067	5.23013	25	[DLL1, DUOX2, FGF1, HEY2, HHEX, LEP, MAP1B, MUSTN1, NRP1, OGN, PLCB1, PLXNA4, PTGS2, SFRP2, SGPL1, SLIT3, SPRY1, SPTBN2, SREBF1, STC1, SYT4, TENM4, TNFRSF12A, WWC1, YBX3]
GO:0060560	developmental growth involved in morphogenesis	GO_BiologicalProcess-GOA_23.06.2016_23h33	0.13	0.18	5.58659	10	[FGF1, MAP1B, NRP1, OGN, PLXNA4, SFRP2, SLIT3, SPRY1, SYT4, TNFRSF12A]
GO:0003006	developmental process involved in reproduction	GO_BiologicalProcess-GOA_23.06.2016_23h33	0.077	0.11	4.83871	24	[ADA, ADAMTS1, ANG, DHCR24, DMRT2, EPAS1, HEY2, HMGB2, JUNB, LEP, NOS3, NUPR1, PRDX3, PTGIS, PTGS2, RSPO3, SERPINE2, SFRP2, SGPL1, SLIT3, SULF1, TNC, YBX3, ZBTB16]
GO:0043648	dicarboxylic acid metabolic process	GO_BiologicalProcess-GOA_23.06.2016_23h33	0.12	0.16	7.14286	4	[GPT2, IDH1, ME1, QPRT]
GO:0021536	diencephalon development	GO_BiologicalProcess-GOA_23.06.2016_23h33	0.44	0.47	5.26316	3	[DUOX2, NR4A2, NRP1]
GO:0007586	digestion	GO_BiologicalProcess-GOA_23.06.2016_23h33	0.32	0.36	5.40541	4	[CD36, LDLR, LEP, PRSS2]
GO:0055123	digestive system development	GO_BiologicalProcess-GOA_23.06.2016_23h33	0.29	0.33	5.17241	6	[ADA, GRP, ITGA6, PCSK5, PPDPF, SFRP2]
GO:0022600	digestive system process	GO_BiologicalProcess-GOA_23.06.2016_23h33	0.44	0.47	5.26316	3	[CD36, LDLR, LEP]
GO:0048565	digestive tract development	GO_BiologicalProcess-GOA_23.06.2016_23h33	0.41	0.44	4.71698	5	[ADA, GRP, ITGA6, PCSK5, SFRP2]
GO:0072507	divalent inorganic cation homeostasis	GO_BiologicalProcess-GOA_23.06.2016_23h33	0.02	0.039	6.02837	17	[AGTR1, ATP1A2, ATP2C2, C3AR1, CCL21, CCL8, CD36, CYBA, EDN1, MT1A, PLN, PTGER4, RYR2, SLC11A1, SLC39A14, STC1, WFS1]
GO:0072511	divalent inorganic cation transport	GO_BiologicalProcess-GOA_23.06.2016_23h33	0.0058	0.014	6.53595	20	[ATP2C2, CACNA1H, CALCRL, CCL2, CCL21, CCL8, CREB3, CYBA, GAS6, MYLK, NOS3, P2RX1, PLN, RAMP2, RYR2, SLC11A1, SLC39A14, STC1, TF, WFS1]
GO:0070838	divalent metal ion transport	GO_BiologicalProcess-GOA_23.06.2016_23h33	0.0057	0.014	6.55738	20	[ATP2C2, CACNA1H, CALCRL, CCL2, CCL21, CCL8, CREB3, CYBA, GAS6, MYLK, NOS3, P2RX1, PLN, RAMP2, RYR2, SLC11A1, SLC39A14, STC1, TF, WFS1]
GO:0000077	DNA damage checkpoint	GO_BiologicalProcess-GOA_23.06.2016_23h33	0.54	0.56	4.49438	4	[CDKN1A, DTL, RBM38, XPC]
GO:0030330	DNA damage response, signal transduction by p53 class mediator	GO_BiologicalProcess-GOA_23.06.2016_23h33	0.43	0.46	5.45455	3	[CD74, CDKN1A, RBM38]
GO:0006977	DNA damage response, signal transduction by p53 class mediator resulting in cell cycle arrest	GO_BiologicalProcess-GOA_23.06.2016_23h33	0.035	0.063	22.2222	2	[CDKN1A, RBM38]
GO:0032392	DNA geometric change	GO_BiologicalProcess-GOA_23.06.2016_23h33	0.25	0.29	5.88235	3	[HMGB2, HMGB3, TOP2A]
GO:0031570	DNA integrity checkpoint	GO_BiologicalProcess-GOA_23.06.2016_23h33	0.39	0.42	5.10204	5	[CDKN1A, DTL, RBM38, TOP2A, XPC]
GO:0006265	DNA topological change	GO_BiologicalProcess-GOA_23.06.2016_23h33	0.035	0.063	22.2222	2	[HMGB2, TOP2A]
GO:0015872	dopamine transport	GO_BiologicalProcess-GOA_23.06.2016_23h33	0.037	0.065	13.6364	3	[RAB3B, SLC6A2, SNCG]
GO:0090494	dopamine uptake	GO_BiologicalProcess-GOA_23.06.2016_23h33	0.035	0.063	22.2222	2	[RAB3B, SLC6A2]
GO:0051583	dopamine uptake involved in synaptic transmission	GO_BiologicalProcess-GOA_23.06.2016_23h33	0.035	0.063	22.2222	2	[RAB3B, SLC6A2]
GO:0071542	dopaminergic neuron differentiation	GO_BiologicalProcess-GOA_23.06.2016_23h33	0.15	0.2	9.52381	2	[NR4A2, SFRP2]
GO:0035907	dorsal aorta development	GO_BiologicalProcess-GOA_23.06.2016_23h33	0.01	0.024	40	2	[DLL4, HEY2]
GO:0035912	dorsal aorta morphogenesis	GO_BiologicalProcess-GOA_23.06.2016_23h33	0.0066	0.016	50	2	[DLL4, HEY2]
GO:0043583	ear development	GO_BiologicalProcess-GOA_23.06.2016_23h33	0.055	0.09	6.21469	11	[C1QB, CXCL14, DLL1, DUOX2, EDN1, HEY2, INSIG1, ITGA8, NR4A3, NRP1, TCAP]
GO:0042471	ear morphogenesis	GO_BiologicalProcess-GOA_23.06.2016_23h33	0.28	0.32	5.40541	6	[EDN1, INSIG1, ITGA8, NR4A3, NRP1, TCAP]
GO:0042755	eating behavior	GO_BiologicalProcess-GOA_23.06.2016_23h33	0.09	0.13	13.3333	2	[LEP, UCHL1]
GO:0048251	elastic fiber assembly	GO_BiologicalProcess-GOA_23.06.2016_23h33	0.00073	0.0029	50	3	[FBLN5, MFAP4, MYH11]
GO:0009790	embryo development	GO_BiologicalProcess-GOA_23.06.2016_23h33	0.00017	0.00089	5.88235	49	[ADA, CAPN2, COL12A1, COL8A1, DLL1, DLL4, DMRT2, EDN1, EPAS1, EPHA2, GPC3, HEY2, HHEX, INSIG1, IRX3, ITGA3, ITGA8, JUNB, LAMA2, LAMA3, LMO4, MEOX1, MFAP2, MMP15, MMP2, MYH10, NOCT, NOS3, NR4A3, NRP1, OSR1, PCSK5, PLCB1, PTGS2, RECK, RSPO3, RYR2, SFRP2, SREBF1, SULF1, TCAP, TENM4, TGFB1I1, TOP2A, TPM1, VEGFC, YBX3, ZBTB16, ZFAND5]
GO:0009792	embryo development ending in birth or egg hatching	GO_BiologicalProcess-GOA_23.06.2016_23h33	0.21	0.26	4.42308	23	[ADA, CAPN2, DLL1, DMRT2, EDN1, EPAS1, EPHA2, HEY2, HHEX, JUNB, LMO4, MEOX1, MYH10, NOS3, PCSK5, RSPO3, SFRP2, SREBF1, SULF1, TCAP, TPM1, YBX3, ZFAND5]
GO:0007566	embryo implantation	GO_BiologicalProcess-GOA_23.06.2016_23h33	6.6e-05	0.00043	22.5806	7	[EMP2, MMP2, PCSK5, PTGIS, PTGS2, RECK, TIMP1]
GO:0048566	embryonic digestive tract development	GO_BiologicalProcess-GOA_23.06.2016_23h33	0.26	0.3	6.89655	2	[ADA, PCSK5]
GO:0035050	embryonic heart tube development	GO_BiologicalProcess-GOA_23.06.2016_23h33	0.45	0.47	5.17241	3	[DLL1, HHEX, RYR2]
GO:0003143	embryonic heart tube morphogenesis	GO_BiologicalProcess-GOA_23.06.2016_23h33	0.67	0.68	4.16667	2	[DLL1, RYR2]
GO:0035116	embryonic hindlimb morphogenesis	GO_BiologicalProcess-GOA_23.06.2016_23h33	0.23	0.27	7.40741	2	[GPC3, ZBTB16]
GO:0048598	embryonic morphogenesis	GO_BiologicalProcess-GOA_23.06.2016_23h33	0.0038	0.01	5.89391	30	[COL12A1, COL8A1, DLL1, DLL4, EDN1, EPHA2, GPC3, HHEX, INSIG1, IRX3, ITGA3, ITGA8, LAMA3, LMO4, MFAP2, MMP15, MMP2, NR4A3, NRP1, OSR1, RECK, RSPO3, RYR2, SFRP2, SULF1, TCAP, TENM4, TGFB1I1, VEGFC, ZBTB16]
GO:0048568	embryonic organ development	GO_BiologicalProcess-GOA_23.06.2016_23h33	0.18	0.23	4.67033	17	[ADA, DLL1, EDN1, EPAS1, EPHA2, HEY2, HHEX, INSIG1, ITGA8, JUNB, MFAP2, NR4A3, NRP1, PCSK5, RSPO3, RYR2, TCAP]
GO:0009880	embryonic pattern specification	GO_BiologicalProcess-GOA_23.06.2016_23h33	0.08	0.12	8.33333	4	[DLL1, MEOX1, NRP1, ZBTB16]
GO:0001892	embryonic placenta development	GO_BiologicalProcess-GOA_23.06.2016_23h33	0.35	0.39	5	4	[EPAS1, HEY2, JUNB, RSPO3]
GO:0090500	endocardial cushion to mesenchymal transition	GO_BiologicalProcess-GOA_23.06.2016_23h33	0.01	0.024	40	2	[HAS2, HEY2]
GO:0060350	endochondral bone morphogenesis	GO_BiologicalProcess-GOA_23.06.2016_23h33	0.19	0.24	6.66667	3	[NAB1, SERPINH1, STC1]
GO:0031018	endocrine pancreas development	GO_BiologicalProcess-GOA_23.06.2016_23h33	0.66	0.66	4.54545	2	[DLL1, IL6]
GO:0050886	endocrine process	GO_BiologicalProcess-GOA_23.06.2016_23h33	0.14	0.19	6.66667	4	[AGT, EDN1, NOS3, PCSK5]
GO:0006897	endocytosis	GO_BiologicalProcess-GOA_23.06.2016_23h33	6.1e-06	6.9e-05	8.12183	32	[C2, C3, CALCRL, CCL2, CD163, CD36, CD5L, CYBA, DLL1, ENPP1, GAS6, GPC3, GSN, HCK, HHIPL1, HIP1, ICAM3, LDLR, LEP, LOXL4, MRC1, PLD4, PTX3, RAMP2, SCARA5, SERPINE1, SFRP4, SLC11A1, SRPX, STAB1, TF, VLDLR]
GO:0007492	endoderm development	GO_BiologicalProcess-GOA_23.06.2016_23h33	0.029	0.055	8.69565	6	[COL12A1, COL8A1, HHEX, LAMA3, MMP15, MMP2]
GO:0001706	endoderm formation	GO_BiologicalProcess-GOA_23.06.2016_23h33	0.031	0.057	9.61539	5	[COL12A1, COL8A1, LAMA3, MMP15, MMP2]
GO:0035987	endodermal cell differentiation	GO_BiologicalProcess-GOA_23.06.2016_23h33	0.016	0.033	11.3636	5	[COL12A1, COL8A1, LAMA3, MMP15, MMP2]
GO:0010256	endomembrane system organization	GO_BiologicalProcess-GOA_23.06.2016_23h33	0.11	0.15	4.94792	19	[A4GALT, ATP2C2, CDH2, DYSF, EMP2, EPHA2, GAS6, ITGA3, KIF5B, MYH10, MYL9, PID1, PLEKHM2, RAMP2, SERPINE2, SUN2, TOR1AIP2, TSPAN15, VAMP2]
GO:0030968	endoplasmic reticulum unfolded protein response	GO_BiologicalProcess-GOA_23.06.2016_23h33	0.47	0.5	4.7619	3	[ATF3, CREB3, WFS1]
GO:0072577	endothelial cell apoptotic process	GO_BiologicalProcess-GOA_23.06.2016_23h33	0.0055	0.014	14.7059	5	[ANGPT4, GAS6, KDR, RAMP2, SERPINE1]
GO:0035767	endothelial cell chemotaxis	GO_BiologicalProcess-GOA_23.06.2016_23h33	0.13	0.18	10.5263	2	[FGF1, NRP1]
GO:0001885	endothelial cell development	GO_BiologicalProcess-GOA_23.06.2016_23h33	0.66	0.66	4.54545	2	[S1PR3, STC1]
GO:0045446	endothelial cell differentiation	GO_BiologicalProcess-GOA_23.06.2016_23h33	0.29	0.33	5.88235	4	[DLL1, HEY2, S1PR3, STC1]
GO:0043542	endothelial cell migration	GO_BiologicalProcess-GOA_23.06.2016_23h33	0.00024	0.0011	10.7438	13	[AGT, ANGPT4, CYP1B1, DLL4, EMP2, EPHA2, FGF1, KDR, NOS3, NRP1, RHOB, S100A2, STC1]
GO:0001935	endothelial cell proliferation	GO_BiologicalProcess-GOA_23.06.2016_23h33	0.0022	0.0068	10.7143	9	[ANG, CCL24, DLL4, ECM1, HMGB2, KDR, LEP, SULF1, THBS4]
GO:0071603	endothelial cell-cell adhesion	GO_BiologicalProcess-GOA_23.06.2016_23h33	0.0066	0.016	50	2	[CYP1B1, THBS4]
GO:0061154	endothelial tube morphogenesis	GO_BiologicalProcess-GOA_23.06.2016_23h33	0.0087	0.02	23.0769	3	[DLL4, FGF1, RHOB]
GO:0003158	endothelium development	GO_BiologicalProcess-GOA_23.06.2016_23h33	0.021	0.042	8.53659	7	[DLL1, DLL4, FGF1, HEY2, RHOB, S1PR3, STC1]
GO:0015980	energy derivation by oxidation of organic compounds	GO_BiologicalProcess-GOA_23.06.2016_23h33	0.54	0.56	4.18848	8	[BNIP3, ENPP1, IDH1, LEP, NR1D1, NR4A3, PGM5, PPP1R3C]
GO:0097009	energy homeostasis	GO_BiologicalProcess-GOA_23.06.2016_23h33	0.042	0.072	13.0435	3	[CD36, DLL1, NR4A3]
GO:0006112	energy reserve metabolic process	GO_BiologicalProcess-GOA_23.06.2016_23h33	0.082	0.12	7.35294	5	[ENPP1, LEP, NR1D1, PGM5, PPP1R3C]
GO:0007272	ensheathment of neurons	GO_BiologicalProcess-GOA_23.06.2016_23h33	0.74	0.74	4	3	[MYOC, NAB1, TENM4]
GO:0051806	entry into cell of other organism involved in symbiotic interaction	GO_BiologicalProcess-GOA_23.06.2016_23h33	0.053	0.088	9.52381	4	[GAS6, GSN, LGALS1, PTX3]
GO:0044409	entry into host	GO_BiologicalProcess-GOA_23.06.2016_23h33	0.053	0.088	9.52381	4	[GAS6, GSN, LGALS1, PTX3]
GO:0030260	entry into host cell	GO_BiologicalProcess-GOA_23.06.2016_23h33	0.053	0.088	9.52381	4	[GAS6, GSN, LGALS1, PTX3]
GO:0051828	entry into other organism involved in symbiotic interaction	GO_BiologicalProcess-GOA_23.06.2016_23h33	0.053	0.088	9.52381	4	[GAS6, GSN, LGALS1, PTX3]
GO:0007167	enzyme linked receptor protein signaling pathway	GO_BiologicalProcess-GOA_23.06.2016_23h33	7e-07	1.2e-05	7.31707	48	[AGT, ANGPT4, ASPN, BMP1, CDKN2B, CILP, CSF1R, CTGF, DLL1, EGR1, EIF4EBP1, ENPP1, EPHA2, FERMT2, FGF1, FOS, GAS6, GPC1, GPC3, HCK, HHEX, HPGD, IGFBP4, ITGA3, ITGA8, JADE2, KANK1, KDR, LDLRAD4, LIFR, MYOC, NDRG4, NRP1, PDGFD, PID1, PLCB1, PPM1L, PTPRK, RYR2, SFRP2, SGPL1, SPRY1, SREBF1, SULF1, TGFB1I1, TXNIP, VEGFC, ZFAND5]
GO:0072677	eosinophil migration	GO_BiologicalProcess-GOA_23.06.2016_23h33	0.061	0.097	16.6667	2	[CCL24, PTGER4]
GO:0009913	epidermal cell differentiation	GO_BiologicalProcess-GOA_23.06.2016_23h33	0.61	0.62	4	5	[DLL1, EPHA2, HEY2, SFRP4, TXNIP]
GO:1904019	epithelial cell apoptotic process	GO_BiologicalProcess-GOA_23.06.2016_23h33	0.00023	0.0011	14.5161	9	[ANGPT4, GAS6, GSN, KDR, RAMP2, RYR2, SERPINE1, SFRP4, WFS1]
GO:0035850	epithelial cell differentiation involved in kidney development	GO_BiologicalProcess-GOA_23.06.2016_23h33	0.27	0.31	6.66667	2	[ACTA2, OSR1]
GO:0010631	epithelial cell migration	GO_BiologicalProcess-GOA_23.06.2016_23h33	0.0052	0.013	7.82123	14	[AGT, ANGPT4, ANLN, CYP1B1, DLL4, EMP2, EPHA2, FGF1, KDR, NOS3, NRP1, RHOB, S100A2, STC1]
GO:0050673	epithelial cell proliferation	GO_BiologicalProcess-GOA_23.06.2016_23h33	2.7e-06	3.9e-05	9.45455	26	[ANG, C5AR2, CCL24, CDKN2B, COL8A1, DLL4, ECM1, EPHA2, FGF1, GPC3, HMGB2, IGFBP4, IL6, KDR, KLF9, LEP, MAGED1, MKI67, NR1D1, NR4A1, NR4A3, OSR1, PTPRK, SFRP2, SULF1, THBS4]
GO:0090136	epithelial cell-cell adhesion	GO_BiologicalProcess-GOA_23.06.2016_23h33	0.08	0.12	14.2857	2	[CYP1B1, THBS4]
GO:0001837	epithelial to mesenchymal transition	GO_BiologicalProcess-GOA_23.06.2016_23h33	0.24	0.28	5.43478	5	[HAS2, HEY2, LDLRAD4, SFRP2, TGFB1I1]
GO:0060441	epithelial tube branching involved in lung morphogenesis	GO_BiologicalProcess-GOA_23.06.2016_23h33	0.22	0.26	7.69231	2	[HHEX, SPRY1]
GO:0060562	epithelial tube morphogenesis	GO_BiologicalProcess-GOA_23.06.2016_23h33	0.0066	0.016	6.59341	18	[ADAMTS16, AGT, DLL1, DLL4, EDN1, EPHA2, FGF1, GPC3, HHEX, IRX3, LMO4, MAGED1, NRP1, OSR1, RHOB, RYR2, SFRP2, SPRY1]
GO:0060429	epithelium development	GO_BiologicalProcess-GOA_23.06.2016_23h33	0.018	0.036	4.91018	41	[ACTA2, ADAMTS16, AGT, APCDD1, ATP2C2, CDH2, DLL1, DLL4, DMRT2, EDN1, EPHA2, FGF1, GPC3, GSN, HEY2, HHEX, IL6, IRX3, LMO4, MAGED1, MEOX1, NRP1, OSR1, PPARG, RHOB, RSPO3, RYR2, S1PR3, SERPINE2, SFRP2, SFRP4, SPRY1, STC1, SULF1, TAGLN, TCAP, TGFB1I1, TMOD1, TNC, TXNIP, VEGFC]
GO:0090132	epithelium migration	GO_BiologicalProcess-GOA_23.06.2016_23h33	0.0054	0.014	7.73481	14	[AGT, ANGPT4, ANLN, CYP1B1, DLL4, EMP2, EPHA2, FGF1, KDR, NOS3, NRP1, RHOB, S100A2, STC1]
GO:0006888	ER to Golgi vesicle-mediated transport	GO_BiologicalProcess-GOA_23.06.2016_23h33	0.49	0.51	4.54545	3	[GAS1, INSIG1, SEC22B]
GO:0070371	ERK1 and ERK2 cascade	GO_BiologicalProcess-GOA_23.06.2016_23h33	3.9e-05	0.00029	9.74359	19	[ATF3, C5AR2, CCL16, CCL2, CCL21, CCL24, CCL8, CD36, CD74, CSF1R, CTGF, EPHA2, FBLN1, GAS6, KDR, NDRG4, NRP1, PDGFD, SPRY1]
GO:0006984	ER-nucleus signaling pathway	GO_BiologicalProcess-GOA_23.06.2016_23h33	0.19	0.24	8.33333	2	[INSIG1, WFS1]
GO:0030218	erythrocyte differentiation	GO_BiologicalProcess-GOA_23.06.2016_23h33	0.07	0.1	7.05882	6	[EPAS1, GAS2L1, HCLS1, HMGB2, SFXN1, SREBF1]
GO:0034101	erythrocyte homeostasis	GO_BiologicalProcess-GOA_23.06.2016_23h33	0.13	0.17	6.59341	6	[EPAS1, GAS2L1, HCLS1, HMGB2, SFXN1, SREBF1]
GO:0030010	establishment of cell polarity	GO_BiologicalProcess-GOA_23.06.2016_23h33	0.037	0.065	7.6087	7	[ARHGEF2, CCL21, GSN, KANK1, MAP1B, MARK1, SPRY1]
GO:0001767	establishment of lymphocyte polarity	GO_BiologicalProcess-GOA_23.06.2016_23h33	0.021	0.042	28.5714	2	[CCL21, GSN]
GO:0051654	establishment of mitochondrion localization	GO_BiologicalProcess-GOA_23.06.2016_23h33	0.052	0.085	18.1818	2	[MAP1B, UCHL1]
GO:0034643	establishment of mitochondrion localization, microtubule-mediated	GO_BiologicalProcess-GOA_23.06.2016_23h33	0.043	0.073	20	2	[MAP1B, UCHL1]
GO:0040001	establishment of mitotic spindle localization	GO_BiologicalProcess-GOA_23.06.2016_23h33	0.15	0.2	9.52381	2	[ARHGEF2, SPRY1]
GO:0000132	establishment of mitotic spindle orientation	GO_BiologicalProcess-GOA_23.06.2016_23h33	0.12	0.16	11.1111	2	[ARHGEF2, SPRY1]
GO:0040023	establishment of nucleus localization	GO_BiologicalProcess-GOA_23.06.2016_23h33	0.08	0.12	14.2857	2	[MYH10, SUN2]
GO:0001736	establishment of planar polarity	GO_BiologicalProcess-GOA_23.06.2016_23h33	0.34	0.38	5.55556	2	[GPC3, SFRP2]
GO:0090150	establishment of protein localization to membrane	GO_BiologicalProcess-GOA_23.06.2016_23h33	0.1	0.15	5.58376	11	[ATP2C2, CDH2, EPHA2, GAS6, HSPA4, ITGA3, KIF5B, MYL9, PID1, TSPAN15, VAMP2]
GO:0072594	establishment of protein localization to organelle	GO_BiologicalProcess-GOA_23.06.2016_23h33	0.16	0.21	4.64548	19	[CDKN1A, CREB3, CSE1L, FLNA, GAS6, HCLS1, HSPA4, HSPH1, KANK1, KPNA2, LEP, MDFIC, PKIA, RYR2, SFRP2, SLC11A1, SREBF1, TXN, TXNIP]
GO:0090002	establishment of protein localization to plasma membrane	GO_BiologicalProcess-GOA_23.06.2016_23h33	0.003	0.009	9.52381	10	[ATP2C2, CDH2, EPHA2, GAS6, ITGA3, KIF5B, MYL9, PID1, TSPAN15, VAMP2]
GO:0051293	establishment of spindle localization	GO_BiologicalProcess-GOA_23.06.2016_23h33	0.27	0.31	6.66667	2	[ARHGEF2, SPRY1]
GO:0051294	establishment of spindle orientation	GO_BiologicalProcess-GOA_23.06.2016_23h33	0.2	0.25	8	2	[ARHGEF2, SPRY1]
GO:0001768	establishment of T cell polarity	GO_BiologicalProcess-GOA_23.06.2016_23h33	0.021	0.042	28.5714	2	[CCL21, GSN]
GO:0007164	establishment of tissue polarity	GO_BiologicalProcess-GOA_23.06.2016_23h33	0.34	0.38	5.55556	2	[GPC3, SFRP2]
GO:0007163	establishment or maintenance of cell polarity	GO_BiologicalProcess-GOA_23.06.2016_23h33	0.22	0.26	5.30303	7	[ARHGEF2, CCL21, GSN, KANK1, MAP1B, MARK1, SPRY1]
GO:0008210	estrogen metabolic process	GO_BiologicalProcess-GOA_23.06.2016_23h33	0.0039	0.01	30	3	[CYP1B1, HSD17B12, SGPL1]
GO:0007588	excretion	GO_BiologicalProcess-GOA_23.06.2016_23h33	0.037	0.065	13.6364	3	[CHRNA3, EDN1, STC1]
GO:0097194	execution phase of apoptosis	GO_BiologicalProcess-GOA_23.06.2016_23h33	0.67	0.67	4.25532	2	[PTGIS, TOP2A]
GO:0035272	exocrine system development	GO_BiologicalProcess-GOA_23.06.2016_23h33	0.18	0.23	6.81818	3	[IL6, NRP1, PPDPF]
GO:0006887	exocytosis	GO_BiologicalProcess-GOA_23.06.2016_23h33	0.1	0.15	5.26316	13	[AGT, CACNA1H, CCL8, MYH10, NR4A3, P2RX1, RAB3B, S100A13, SCRN1, SDC1, SEC22B, SYT4, VAMP2]
GO:0035640	exploration behavior	GO_BiologicalProcess-GOA_23.06.2016_23h33	0.11	0.15	11.7647	2	[CHL1, ITGA3]
GO:0085029	extracellular matrix assembly	GO_BiologicalProcess-GOA_23.06.2016_23h33	1e-05	0.0001	29.1667	7	[AGT, FBLN5, GAS6, HAS2, MFAP4, MYH11, RAMP2]
GO:0030198	extracellular matrix organization	GO_BiologicalProcess-GOA_23.06.2016_23h33	9.6e-11	4.9e-09	15.4762	26	[ADAMTSL4, AGT, CCDC80, CD36, COL4A6, CRISPLD2, CTSS, CYP1B1, ELN, FBLN1, FBLN5, GAS6, GSN, HAS2, HSPA8, ITGA8, MFAP4, MYH11, RAMP2, RECK, SERPINH1, SFRP2, SPOCK2, SULF1, TGFBI, VIT]
GO:0043062	extracellular structure organization	GO_BiologicalProcess-GOA_23.06.2016_23h33	1.1e-10	5.4e-09	15.3846	26	[ADAMTSL4, AGT, CCDC80, CD36, COL4A6, CRISPLD2, CTSS, CYP1B1, ELN, FBLN1, FBLN5, GAS6, GSN, HAS2, HSPA8, ITGA8, MFAP4, MYH11, RAMP2, RECK, SERPINH1, SFRP2, SPOCK2, SULF1, TGFBI, VIT]
GO:0097191	extrinsic apoptotic signaling pathway	GO_BiologicalProcess-GOA_23.06.2016_23h33	0.043	0.073	6.18557	12	[AGT, ATF3, HMGB2, IFI6, ITGA6, NOS3, NRP1, PPP2R1B, SERPINE1, SFRP2, SRPX, TNFRSF12A]
GO:0097192	extrinsic apoptotic signaling pathway in absence of ligand	GO_BiologicalProcess-GOA_23.06.2016_23h33	0.48	0.5	4.6875	3	[IFI6, PPP2R1B, SRPX]
GO:0008625	extrinsic apoptotic signaling pathway via death domain receptors	GO_BiologicalProcess-GOA_23.06.2016_23h33	0.066	0.1	7.8125	5	[ATF3, HMGB2, NOS3, SERPINE1, SFRP2]
GO:0001654	eye development	GO_BiologicalProcess-GOA_23.06.2016_23h33	0.4	0.43	4.30108	12	[ADAMTS18, COL8A1, CYP1B1, DLL1, DLL4, EPHA2, MFAP2, MYH10, NRP1, SMARCD3, TMOD1, TSPAN12]
GO:0060324	face development	GO_BiologicalProcess-GOA_23.06.2016_23h33	0.066	0.1	8.88889	4	[CRISPLD2, MMP2, SGPL1, ZFAND5]
GO:0060325	face morphogenesis	GO_BiologicalProcess-GOA_23.06.2016_23h33	0.062	0.099	11.1111	3	[CRISPLD2, MMP2, SGPL1]
GO:0021561	facial nerve development	GO_BiologicalProcess-GOA_23.06.2016_23h33	0.043	0.073	20	2	[NRP1, PLXNA4]
GO:0021610	facial nerve morphogenesis	GO_BiologicalProcess-GOA_23.06.2016_23h33	0.043	0.073	20	2	[NRP1, PLXNA4]
GO:0021612	facial nerve structural organization	GO_BiologicalProcess-GOA_23.06.2016_23h33	0.035	0.063	22.2222	2	[NRP1, PLXNA4]
GO:0045444	fat cell differentiation	GO_BiologicalProcess-GOA_23.06.2016_23h33	1e-05	0.0001	10.6742	19	[BNIP3, DUSP10, ENPP1, FABP4, INSIG1, ITGA6, LEP, NOCT, NR1D1, NR4A1, NR4A2, NR4A3, PLCB1, PPARG, PTGS2, SFRP2, SREBF1, TGFB1I1, ZBTB16]
GO:0006633	fatty acid biosynthetic process	GO_BiologicalProcess-GOA_23.06.2016_23h33	0.0005	0.0021	11.2245	11	[CD74, EDN1, ELOVL5, FADS3, HSD17B12, INSIG1, LEP, MID1IP1, MSMO1, PTGIS, PTGS2]
GO:0009062	fatty acid catabolic process	GO_BiologicalProcess-GOA_23.06.2016_23h33	0.29	0.33	5.88235	4	[ETFDH, LEP, LPIN1, PHYH]
GO:0006631	fatty acid metabolic process	GO_BiologicalProcess-GOA_23.06.2016_23h33	4e-06	5e-05	9.7166	24	[ACAA2, ACSL1, C3, CD74, CYP1B1, EDN1, ELOVL5, ETFDH, FABP4, FADS3, HPGD, HSD17B12, INSIG1, LEP, LPIN1, MID1IP1, MSMO1, NR4A3, PHYH, PTGIS, PTGR1, PTGS2, SGPL1, SREBF1]
GO:0019395	fatty acid oxidation	GO_BiologicalProcess-GOA_23.06.2016_23h33	0.32	0.36	5.33333	4	[ETFDH, LEP, NR4A3, PHYH]
GO:0015908	fatty acid transport	GO_BiologicalProcess-GOA_23.06.2016_23h33	0.39	0.43	5	2	[LEP, PLIN2]
GO:0007292	female gamete generation	GO_BiologicalProcess-GOA_23.06.2016_23h33	0.34	0.38	5.06329	4	[ADAMTS1, HPGD, NOS3, PTGS2]
GO:0008585	female gonad development	GO_BiologicalProcess-GOA_23.06.2016_23h33	0.012	0.026	9.58904	7	[ADAMTS1, ANG, NOS3, NUPR1, PTGS2, SGPL1, SLIT3]
GO:0007565	female pregnancy	GO_BiologicalProcess-GOA_23.06.2016_23h33	6.4e-05	0.00042	14.1026	11	[EMP2, HPGD, JUNB, MMP2, PCSK5, PRDX3, PTAFR, PTGIS, PTGS2, RECK, TIMP1]
GO:0046660	female sex differentiation	GO_BiologicalProcess-GOA_23.06.2016_23h33	0.027	0.051	8.13953	7	[ADAMTS1, ANG, NOS3, NUPR1, PTGS2, SGPL1, SLIT3]
GO:0015684	ferrous iron transport	GO_BiologicalProcess-GOA_23.06.2016_23h33	0.035	0.063	22.2222	2	[SLC39A14, TF]
GO:0009566	fertilization	GO_BiologicalProcess-GOA_23.06.2016_23h33	0.61	0.62	4.09836	5	[AGT, CACNA1H, DUOX2, PLCB1, YBX3]
GO:0097435	fibril organization	GO_BiologicalProcess-GOA_23.06.2016_23h33	0.0022	0.0069	23.5294	4	[CD36, GSN, HSPA8, MFAP4]
GO:0042730	fibrinolysis	GO_BiologicalProcess-GOA_23.06.2016_23h33	0.11	0.15	11.7647	2	[PLAU, SERPINE1]
GO:0008543	fibroblast growth factor receptor signaling pathway	GO_BiologicalProcess-GOA_23.06.2016_23h33	0.059	0.095	8.06452	5	[CTGF, FGF1, GPC1, SPRY1, SULF1]
GO:0010761	fibroblast migration	GO_BiologicalProcess-GOA_23.06.2016_23h33	0.29	0.33	6.25	2	[SGPL1, ZFAND5]
GO:0048144	fibroblast proliferation	GO_BiologicalProcess-GOA_23.06.2016_23h33	0.044	0.075	8.77193	5	[CD74, CDKN1A, FBLN1, GAS6, NUPR1]
GO:0046847	filopodium assembly	GO_BiologicalProcess-GOA_23.06.2016_23h33	0.11	0.16	8.57143	3	[CCL21, DPYSL3, ITGA6]
GO:0048041	focal adhesion assembly	GO_BiologicalProcess-GOA_23.06.2016_23h33	0.075	0.11	8.51064	4	[FERMT2, KDR, MYOC, PTPRK]
GO:0030900	forebrain development	GO_BiologicalProcess-GOA_23.06.2016_23h33	0.17	0.22	4.85075	13	[BTG2, CDH2, CRTAC1, CSF1R, DUOX2, HHEX, MYH10, NR4A2, NR4A3, NRP1, PLCB1, PLXNA4, TACC1]
GO:0048853	forebrain morphogenesis	GO_BiologicalProcess-GOA_23.06.2016_23h33	0.07	0.1	15.3846	2	[DUOX2, HHEX]
GO:0021879	forebrain neuron differentiation	GO_BiologicalProcess-GOA_23.06.2016_23h33	0.68	0.68	4.08163	2	[CSF1R, NRP1]
GO:0035136	forelimb morphogenesis	GO_BiologicalProcess-GOA_23.06.2016_23h33	0.33	0.37	5.71429	2	[RECK, ZBTB16]
GO:0001704	formation of primary germ layer	GO_BiologicalProcess-GOA_23.06.2016_23h33	0.004	0.011	9.17431	10	[COL12A1, COL8A1, EPHA2, ITGA3, ITGA8, LAMA3, MMP15, MMP2, NR4A3, SFRP2]
GO:0001731	formation of translation preinitiation complex	GO_BiologicalProcess-GOA_23.06.2016_23h33	0.0041	0.011	20	4	[EIF2S3, EIF3D, EIF3E, LOC107131189]
GO:0044783	G1 DNA damage checkpoint	GO_BiologicalProcess-GOA_23.06.2016_23h33	0.14	0.19	10	2	[CDKN1A, RBM38]
GO:0000082	G1/S transition of mitotic cell cycle	GO_BiologicalProcess-GOA_23.06.2016_23h33	0.13	0.17	5.83333	7	[CDKN1A, CDKN2B, EIF4EBP1, PID1, PLCB1, PLK2, RBM38]
GO:0000086	G2/M transition of mitotic cell cycle	GO_BiologicalProcess-GOA_23.06.2016_23h33	0.31	0.35	5.47945	4	[CDKN1A, CDKN2B, PKIA, PLCB1]
GO:0016264	gap junction assembly	GO_BiologicalProcess-GOA_23.06.2016_23h33	0.015	0.032	33.3333	2	[ACE, AGT]
GO:0007369	gastrulation	GO_BiologicalProcess-GOA_23.06.2016_23h33	0.0025	0.0076	8.3871	13	[COL12A1, COL8A1, EPHA2, HHEX, ITGA3, ITGA8, LAMA3, MMP15, MMP2, NR4A3, OSR1, SFRP2, TENM4]
GO:0001702	gastrulation with mouth forming second	GO_BiologicalProcess-GOA_23.06.2016_23h33	0.19	0.24	8.33333	2	[HHEX, TENM4]
GO:0048699	generation of neurons	GO_BiologicalProcess-GOA_23.06.2016_23h33	0.071	0.11	4.44664	45	[ARHGEF2, BTG2, CDH2, CHL1, CNTN1, CRTAC1, CSF1R, DLL1, DLL4, DPYSL3, EFHD1, EPHA2, GAS6, HEY2, HMGB2, IL6, IRX3, ITGA3, KANK1, KIF5B, LAMA2, LEP, LMO4, MAP1B, MYH10, MYOC, NPTX1, NR4A2, NR4A3, NRP1, OGN, PLXNA4, SERPINE2, SFRP2, SHANK1, SLIT3, SLITRK4, SMARCD3, STMN1, SYT4, TENM4, TNC, TNFRSF12A, UCHL1, VLDLR]
GO:0048732	gland development	GO_BiologicalProcess-GOA_23.06.2016_23h33	0.43	0.46	4.12698	13	[ADA, ATP2C2, DUOX2, EPHA2, HHEX, IL6, LMO4, MKI67, NRP1, PPDPF, SERPINE2, SULF1, TNC]
GO:0022612	gland morphogenesis	GO_BiologicalProcess-GOA_23.06.2016_23h33	0.1	0.15	6.25	7	[DUOX2, EPHA2, IL6, MKI67, NRP1, SULF1, TNC]
GO:0034349	glial cell apoptotic process	GO_BiologicalProcess-GOA_23.06.2016_23h33	0.0053	0.013	27.2727	3	[CCL2, DLL1, GAS6]
GO:0021782	glial cell development	GO_BiologicalProcess-GOA_23.06.2016_23h33	0.47	0.49	4.83871	3	[DLL1, MYOC, TENM4]
GO:0010001	glial cell differentiation	GO_BiologicalProcess-GOA_23.06.2016_23h33	0.22	0.27	5.22388	7	[CDH2, DLL1, DUSP10, MYOC, NAB1, SERPINE2, TENM4]
GO:0008347	glial cell migration	GO_BiologicalProcess-GOA_23.06.2016_23h33	0.26	0.3	6.89655	2	[APCDD1, CCL2]
GO:0042063	gliogenesis	GO_BiologicalProcess-GOA_23.06.2016_23h33	0.18	0.23	5.42169	9	[APCDD1, CCL2, CDH2, DLL1, DUSP10, MYOC, NAB1, SERPINE2, TENM4]
GO:0003094	glomerular filtration	GO_BiologicalProcess-GOA_23.06.2016_23h33	0.00074	0.0029	30.7692	4	[EMP2, GAS6, JCHAIN, SULF1]
GO:0072109	glomerular mesangium development	GO_BiologicalProcess-GOA_23.06.2016_23h33	0.043	0.073	20	2	[ACTA2, EGR1]
GO:0032835	glomerulus development	GO_BiologicalProcess-GOA_23.06.2016_23h33	0.07	0.1	8.69565	4	[ACTA2, EGR1, OSR1, SULF1]
GO:0072012	glomerulus vasculature development	GO_BiologicalProcess-GOA_23.06.2016_23h33	0.018	0.037	17.6471	3	[ACTA2, EGR1, OSR1]
GO:0070091	glucagon secretion	GO_BiologicalProcess-GOA_23.06.2016_23h33	0.01	0.024	40	2	[IL6, LEP]
GO:0009250	glucan biosynthetic process	GO_BiologicalProcess-GOA_23.06.2016_23h33	0.022	0.043	12.5	4	[ENPP1, NR1D1, PGM5, PPP1R3C]
GO:0044042	glucan metabolic process	GO_BiologicalProcess-GOA_23.06.2016_23h33	0.15	0.2	6.55738	4	[ENPP1, NR1D1, PGM5, PPP1R3C]
GO:0006094	gluconeogenesis	GO_BiologicalProcess-GOA_23.06.2016_23h33	0.023	0.044	10.4167	5	[ATF3, FBP1, LEP, NR1D1, PC]
GO:0042593	glucose homeostasis	GO_BiologicalProcess-GOA_23.06.2016_23h33	0.36	0.39	4.66667	7	[GAS6, IL6, LEP, NR1D1, PPARG, SLC16A1, WFS1]
GO:0046323	glucose import	GO_BiologicalProcess-GOA_23.06.2016_23h33	0.11	0.15	7.40741	4	[ENPP1, GPC3, LEP, PID1]
GO:0006006	glucose metabolic process	GO_BiologicalProcess-GOA_23.06.2016_23h33	0.044	0.075	6.92308	9	[ATF3, ENPP1, FABP5, FBP1, IGFBP4, LEP, NR1D1, PC, PGM5]
GO:0015758	glucose transport	GO_BiologicalProcess-GOA_23.06.2016_23h33	0.0014	0.0048	11.3924	9	[C3, EDN1, ENPP1, FABP5, GPC3, LEP, NR4A3, PID1, SLC2A3]
GO:0045017	glycerolipid biosynthetic process	GO_BiologicalProcess-GOA_23.06.2016_23h33	0.02	0.041	8	8	[AGPAT2, ANG, C3, CRLS1, LDLR, LPIN1, SREBF1, THRSP]
GO:0046486	glycerolipid metabolic process	GO_BiologicalProcess-GOA_23.06.2016_23h33	0.088	0.13	5.52995	12	[ABHD6, AGPAT2, ANG, C3, CRLS1, CSF1R, GK, INSIG1, LDLR, LPIN1, SREBF1, THRSP]
GO:0005978	glycogen biosynthetic process	GO_BiologicalProcess-GOA_23.06.2016_23h33	0.022	0.043	12.5	4	[ENPP1, NR1D1, PGM5, PPP1R3C]
GO:0005977	glycogen metabolic process	GO_BiologicalProcess-GOA_23.06.2016_23h33	0.15	0.2	6.55738	4	[ENPP1, NR1D1, PGM5, PPP1R3C]
GO:0030203	glycosaminoglycan metabolic process	GO_BiologicalProcess-GOA_23.06.2016_23h33	0.082	0.12	7.35294	5	[DCN, HAS2, ITIH4, LYVE1, SPOCK2]
GO:0006688	glycosphingolipid biosynthetic process	GO_BiologicalProcess-GOA_23.06.2016_23h33	0.13	0.18	10.5263	2	[A4GALT, ST3GAL6]
GO:0006687	glycosphingolipid metabolic process	GO_BiologicalProcess-GOA_23.06.2016_23h33	0.38	0.42	5.12821	2	[A4GALT, ST3GAL6]
GO:1901659	glycosyl compound biosynthetic process	GO_BiologicalProcess-GOA_23.06.2016_23h33	0.57	0.58	4.16667	4	[ADA, PANK3, PID1, PRDX3]
GO:0008406	gonad development	GO_BiologicalProcess-GOA_23.06.2016_23h33	0.037	0.065	6.71141	10	[ADAMTS1, ANG, HMGB2, NOS3, NUPR1, PTGS2, SFRP2, SGPL1, SLIT3, YBX3]
GO:0035588	G-protein coupled purinergic receptor signaling pathway	GO_BiologicalProcess-GOA_23.06.2016_23h33	0.2	0.25	8	2	[ADA, PTAFR]
GO:0071621	granulocyte chemotaxis	GO_BiologicalProcess-GOA_23.06.2016_23h33	0.00024	0.0011	13.1579	10	[C3AR1, C5AR2, CCL16, CCL2, CCL21, CCL24, CCL8, CD74, LBP, THBS4]
GO:0030851	granulocyte differentiation	GO_BiologicalProcess-GOA_23.06.2016_23h33	0.27	0.31	6.66667	2	[C1QC, HCLS1]
GO:0097530	granulocyte migration	GO_BiologicalProcess-GOA_23.06.2016_23h33	0.0001	0.0006	13.4146	11	[C3AR1, C5AR2, CCL16, CCL2, CCL21, CCL24, CCL8, CD74, LBP, PTGER4, THBS4]
GO:0035315	hair cell differentiation	GO_BiologicalProcess-GOA_23.06.2016_23h33	0.36	0.39	5.40541	2	[DLL1, HEY2]
GO:0060322	head development	GO_BiologicalProcess-GOA_23.06.2016_23h33	0.032	0.058	5.18962	26	[BTG2, CDH2, CNTN1, CRISPLD2, CRTAC1, CSF1R, DLL1, DUOX2, HHEX, LDHA, MMP2, MYH10, NDRG4, NNAT, NR4A2, NR4A3, NRP1, PCDH18, PLCB1, PLXNA4, SERPINE2, SFRP2, SGPL1, SPTBN2, TACC1, ZFAND5]
GO:0060323	head morphogenesis	GO_BiologicalProcess-GOA_23.06.2016_23h33	0.087	0.13	9.67742	3	[CRISPLD2, MMP2, SGPL1]
GO:0060047	heart contraction	GO_BiologicalProcess-GOA_23.06.2016_23h33	9.4e-05	0.00056	10.6383	15	[ACE, ADA, AGT, ATP1A2, EDN1, EPAS1, HEY2, MAP2K3, NOS3, PLN, RYR2, SREBF1, STC1, TCAP, TPM1]
GO:0007507	heart development	GO_BiologicalProcess-GOA_23.06.2016_23h33	0.0027	0.0083	6.34518	25	[ADAMTS1, CALCRL, DLL1, DLL4, EDN1, GPC3, HAS2, HEY2, HHEX, LMO4, MYH10, MYH11, NDRG4, NRP1, OSR1, PCSK5, PDLIM3, PLN, RAMP2, RYR2, SFRP2, SMARCD3, TCAP, TENM4, TPM1]
GO:0060419	heart growth	GO_BiologicalProcess-GOA_23.06.2016_23h33	0.36	0.39	5.40541	2	[HEY2, TENM4]
GO:0003007	heart morphogenesis	GO_BiologicalProcess-GOA_23.06.2016_23h33	0.15	0.19	5.34759	10	[ADAMTS1, DLL1, DLL4, HAS2, HEY2, RYR2, SFRP2, SMARCD3, TCAP, TPM1]
GO:0003015	heart process	GO_BiologicalProcess-GOA_23.06.2016_23h33	0.00011	0.00063	10.4895	15	[ACE, ADA, AGT, ATP1A2, EDN1, EPAS1, HEY2, MAP2K3, NOS3, PLN, RYR2, SREBF1, STC1, TCAP, TPM1]
GO:0060347	heart trabecula formation	GO_BiologicalProcess-GOA_23.06.2016_23h33	0.035	0.063	22.2222	2	[ADAMTS1, HEY2]
GO:0061384	heart trabecula morphogenesis	GO_BiologicalProcess-GOA_23.06.2016_23h33	0.029	0.053	15	3	[ADAMTS1, DLL4, HEY2]
GO:0031649	heat generation	GO_BiologicalProcess-GOA_23.06.2016_23h33	0.061	0.097	16.6667	2	[ARRDC3, PTGS2]
GO:0048534	hematopoietic or lymphoid organ development	GO_BiologicalProcess-GOA_23.06.2016_23h33	0.0013	0.0045	5.78387	38	[ACE, ADA, ANLN, C1QC, CD74, CDKN2B, CR2, CSF1R, DLL1, DLL4, EGR1, EPAS1, EPHA2, FOS, GAS2L1, GAS6, GPC3, HCLS1, HHEX, HMGB2, IL6, IRF1, JUNB, LEP, LGALS1, LMO4, MFAP5, PLD4, PPARG, PRDX3, PTGER4, SFRP2, SFXN1, SGPL1, SREBF1, TFE3, TOP2A, ZBTB16]
GO:0071425	hematopoietic stem cell proliferation	GO_BiologicalProcess-GOA_23.06.2016_23h33	0.12	0.16	11.1111	2	[ACE, SFRP2]
GO:0030097	hemopoiesis	GO_BiologicalProcess-GOA_23.06.2016_23h33	0.00091	0.0034	5.97738	37	[ACE, ADA, ANLN, C1QC, CD74, CDKN2B, CR2, CSF1R, DLL1, DLL4, EGR1, EPAS1, EPHA2, FOS, GAS2L1, GAS6, GPC3, HCLS1, HHEX, HMGB2, IL6, IRF1, JUNB, LEP, LGALS1, MFAP5, PLD4, PPARG, PRDX3, PTGER4, SFRP2, SFXN1, SGPL1, SREBF1, TFE3, TOP2A, ZBTB16]
GO:0007599	hemostasis	GO_BiologicalProcess-GOA_23.06.2016_23h33	3.2e-05	0.00025	11.1111	16	[ADAMTS18, CSRP1, F13A1, FBLN1, FLNA, GAS6, MMRN1, MYL9, NOS3, P2RX1, PDGFD, PLAU, SCARA5, SELP, SERPINE1, SERPINE2]
GO:0030201	heparan sulfate proteoglycan metabolic process	GO_BiologicalProcess-GOA_23.06.2016_23h33	0.17	0.21	9.09091	2	[GPC1, SULF1]
GO:0061008	hepaticobiliary system development	GO_BiologicalProcess-GOA_23.06.2016_23h33	0.51	0.53	4.34783	3	[ADA, HHEX, MKI67]
GO:0007157	heterophilic cell-cell adhesion via plasma membrane cell adhesion molecules	GO_BiologicalProcess-GOA_23.06.2016_23h33	0.34	0.38	5.55556	2	[CDH2, SELP]
GO:0019319	hexose biosynthetic process	GO_BiologicalProcess-GOA_23.06.2016_23h33	0.027	0.051	10	5	[ATF3, FBP1, LEP, NR1D1, PC]
GO:0019320	hexose catabolic process	GO_BiologicalProcess-GOA_23.06.2016_23h33	0.052	0.085	18.1818	2	[FBP1, PGM5]
GO:0019318	hexose metabolic process	GO_BiologicalProcess-GOA_23.06.2016_23h33	0.11	0.15	5.80645	9	[ATF3, ENPP1, FABP5, FBP1, IGFBP4, LEP, NR1D1, PC, PGM5]
GO:0008645	hexose transport	GO_BiologicalProcess-GOA_23.06.2016_23h33	0.0017	0.0055	11.1111	9	[C3, EDN1, ENPP1, FABP5, GPC3, LEP, NR4A3, PID1, SLC2A3]
GO:0030902	hindbrain development	GO_BiologicalProcess-GOA_23.06.2016_23h33	0.42	0.45	4.62963	5	[CNTN1, DLL1, MYH10, SERPINE2, SPTBN2]
GO:0021575	hindbrain morphogenesis	GO_BiologicalProcess-GOA_23.06.2016_23h33	0.14	0.19	7.69231	3	[DLL1, SERPINE2, SPTBN2]
GO:0035137	hindlimb morphogenesis	GO_BiologicalProcess-GOA_23.06.2016_23h33	0.31	0.35	6.06061	2	[GPC3, ZBTB16]
GO:0021766	hippocampus development	GO_BiologicalProcess-GOA_23.06.2016_23h33	0.68	0.68	4.08163	2	[BTG2, NR4A3]
GO:0051568	histone H3-K4 methylation	GO_BiologicalProcess-GOA_23.06.2016_23h33	0.68	0.69	4	2	[AUTS2, HIST1H1C]
GO:0048872	homeostasis of number of cells	GO_BiologicalProcess-GOA_23.06.2016_23h33	0.11	0.16	5.36585	11	[ADA, CD74, CDH2, EPAS1, GAS2L1, HCLS1, HMGB2, IL6, SFXN1, SREBF1, TSC22D3]
GO:0042592	homeostatic process	GO_BiologicalProcess-GOA_23.06.2016_23h33	0.064	0.1	4.3627	51	[ADA, AGTR1, ANGPT4, ARRDC3, ATP1A2, ATP2C2, C3AR1, CCL21, CCL8, CD36, CD74, CDH2, CTGF, CYBA, DLL1, EDN1, ENPP1, EPAS1, FABP4, GAS2L1, GAS6, HAS2, HCLS1, HMGB2, IFI6, IL6, JCHAIN, LDLR, LEP, MT1A, MYOC, NR1D1, NR4A3, PLN, PPARG, PRDX3, PTGER4, PTGS2, RYR2, SCARA5, SFRP4, SFXN1, SLC11A1, SLC16A1, SLC39A14, SREBF1, STC1, TF, TSC22D3, TXN, WFS1]
GO:0007156	homophilic cell adhesion via plasma membrane adhesion molecules	GO_BiologicalProcess-GOA_23.06.2016_23h33	0.42	0.46	4.54545	5	[CDH2, CDH26, CLSTN3, PCDH18, PCDH7]
GO:0034109	homotypic cell-cell adhesion	GO_BiologicalProcess-GOA_23.06.2016_23h33	0.014	0.031	10.1695	6	[ADAMTS18, CSRP1, FLNA, MYL9, PTPRU, SERPINE2]
GO:0042446	hormone biosynthetic process	GO_BiologicalProcess-GOA_23.06.2016_23h33	0.33	0.37	5.71429	2	[CACNA1H, HSD17B12]
GO:0042445	hormone metabolic process	GO_BiologicalProcess-GOA_23.06.2016_23h33	0.065	0.1	6.77966	8	[ACE, CACNA1H, CYP1B1, DUOX2, HSD17B12, LEP, PCSK5, SGPL1]
GO:0009755	hormone-mediated signaling pathway	GO_BiologicalProcess-GOA_23.06.2016_23h33	0.28	0.32	4.79042	8	[ACSL1, NR1D1, NR4A1, NR4A2, NR4A3, PER1, PPARG, TAF7]
GO:0006959	humoral immune response	GO_BiologicalProcess-GOA_23.06.2016_23h33	0.0099	0.022	8.06452	10	[C1QA, C1QB, C2, C3, CFB, CFH, JCHAIN, MASP1, SERPING1, TFE3]
GO:0002455	humoral immune response mediated by circulating immunoglobulin	GO_BiologicalProcess-GOA_23.06.2016_23h33	0.012	0.027	14.8148	4	[C1QA, C1QB, C2, C3]
GO:0030212	hyaluronan metabolic process	GO_BiologicalProcess-GOA_23.06.2016_23h33	0.12	0.16	11.1111	2	[HAS2, ITIH4]
GO:0050665	hydrogen peroxide biosynthetic process	GO_BiologicalProcess-GOA_23.06.2016_23h33	0.0012	0.0042	42.8571	3	[CYBB, CYP1A1, DUOX2]
GO:0042744	hydrogen peroxide catabolic process	GO_BiologicalProcess-GOA_23.06.2016_23h33	0.043	0.073	20	2	[GPX3, PRDX3]
GO:0042743	hydrogen peroxide metabolic process	GO_BiologicalProcess-GOA_23.06.2016_23h33	0.0011	0.004	20.8333	5	[CYBB, CYP1A1, DUOX2, GPX3, PRDX3]
GO:0006971	hypotonic response	GO_BiologicalProcess-GOA_23.06.2016_23h33	0.015	0.032	33.3333	2	[MYLK, OSR1]
GO:0046456	icosanoid biosynthetic process	GO_BiologicalProcess-GOA_23.06.2016_23h33	0.011	0.024	15.3846	4	[CD74, EDN1, PTGIS, PTGS2]
GO:0006690	icosanoid metabolic process	GO_BiologicalProcess-GOA_23.06.2016_23h33	0.0028	0.0083	12.5	7	[CD74, CYP1B1, EDN1, HPGD, PTGIS, PTGR1, PTGS2]
GO:0002520	immune system development	GO_BiologicalProcess-GOA_23.06.2016_23h33	0.0024	0.0075	5.6196	39	[ACE, ADA, ANLN, C1QC, CD74, CDKN2B, CR2, CSF1R, DLL1, DLL4, EGR1, EPAS1, EPHA2, FOS, GAS2L1, GAS6, GPC3, HCLS1, HHEX, HMGB2, IDO1, IL6, IRF1, JUNB, LEP, LGALS1, LMO4, MFAP5, PLD4, PPARG, PRDX3, PTGER4, SFRP2, SFXN1, SGPL1, SREBF1, TFE3, TOP2A, ZBTB16]
GO:0016064	immunoglobulin mediated immune response	GO_BiologicalProcess-GOA_23.06.2016_23h33	0.19	0.24	6.32911	5	[C1QA, C1QB, C2, C3, CD74]
GO:0098657	import into cell	GO_BiologicalProcess-GOA_23.06.2016_23h33	0.05	0.082	9.7561	4	[ATP1A2, RAB3B, SLC6A2, TF]
GO:0001701	in utero embryonic development	GO_BiologicalProcess-GOA_23.06.2016_23h33	0.25	0.3	4.63576	14	[ADA, CAPN2, EDN1, EPAS1, HEY2, HHEX, JUNB, MYH10, NOS3, RSPO3, SREBF1, TPM1, YBX3, ZFAND5]
GO:0050930	induction of positive chemotaxis	GO_BiologicalProcess-GOA_23.06.2016_23h33	0.043	0.073	20	2	[CREB3, VEGFC]
GO:0006954	inflammatory response	GO_BiologicalProcess-GOA_23.06.2016_23h33	3.6e-08	1.2e-06	9.25	37	[ACKR1, ADA, C3, C5AR2, CCL16, CCL2, CCL21, CCL24, CCL8, CD163, CD276, CYBA, CYBB, DUSP10, ECM1, FABP4, HMGB2, HP, IDO1, IL6, ITIH4, LBP, LEP, MAP2K3, MASP1, NUPR1, P2RX1, PTAFR, PTGER4, PTGIS, PTGS2, S1PR3, SAA3, SELP, SERPINE1, SERPING1, SLC11A1]
GO:0002437	inflammatory response to antigenic stimulus	GO_BiologicalProcess-GOA_23.06.2016_23h33	0.22	0.26	7.69231	2	[C3, HMGB2]
GO:0045087	innate immune response	GO_BiologicalProcess-GOA_23.06.2016_23h33	0.0002	0.001	6.99301	30	[C1QA, C1QB, C2, C3, CCL16, CCL2, CCL21, CCL24, CCL8, CFB, CFH, CYBA, CYBB, DUSP10, HCK, HMGB2, HMGB3, IRF1, JCHAIN, LBP, LEP, MASP1, MMP2, MRC1, NR1D1, PELI1, PPARG, PTX3, SERPING1, SLC11A1]
GO:0002758	innate immune response-activating signal transduction	GO_BiologicalProcess-GOA_23.06.2016_23h33	0.39	0.42	5.10204	5	[CYBA, IRF1, LBP, NR1D1, PELI1]
GO:0048839	inner ear development	GO_BiologicalProcess-GOA_23.06.2016_23h33	0.041	0.071	6.53595	10	[C1QB, CXCL14, DLL1, DUOX2, HEY2, INSIG1, ITGA8, NR4A3, NRP1, TCAP]
GO:0042472	inner ear morphogenesis	GO_BiologicalProcess-GOA_23.06.2016_23h33	0.25	0.29	5.37634	5	[INSIG1, ITGA8, NR4A3, NRP1, TCAP]
GO:0060384	innervation	GO_BiologicalProcess-GOA_23.06.2016_23h33	0.005	0.013	19.0476	4	[NPTX1, NRP1, SERPINE2, SULF1]
GO:0098771	inorganic ion homeostasis	GO_BiologicalProcess-GOA_23.06.2016_23h33	0.044	0.075	5.19187	23	[AGTR1, ATP1A2, ATP2C2, C3AR1, CCL21, CCL8, CD36, CYBA, EDN1, ENPP1, EPAS1, MT1A, PLN, PTGER4, RYR2, SCARA5, SFRP4, SFXN1, SLC11A1, SLC39A14, STC1, TF, WFS1]
GO:0048017	inositol lipid-mediated signaling	GO_BiologicalProcess-GOA_23.06.2016_23h33	0.00097	0.0036	10.3774	11	[AGT, CSF1R, EDN1, HCLS1, KDR, LEP, MYOC, PDGFD, PTAFR, SELP, SERPINE2]
GO:0032958	inositol phosphate biosynthetic process	GO_BiologicalProcess-GOA_23.06.2016_23h33	0.08	0.12	14.2857	2	[PPIP5K1, PTAFR]
GO:0043647	inositol phosphate metabolic process	GO_BiologicalProcess-GOA_23.06.2016_23h33	0.19	0.24	8.33333	2	[PPIP5K1, PTAFR]
GO:0007320	insemination	GO_BiologicalProcess-GOA_23.06.2016_23h33	0.01	0.024	40	2	[P2RX1, SERPINE2]
GO:0008286	insulin receptor signaling pathway	GO_BiologicalProcess-GOA_23.06.2016_23h33	0.09	0.13	7.14286	5	[EIF4EBP1, ENPP1, KANK1, PID1, SREBF1]
GO:0030073	insulin secretion	GO_BiologicalProcess-GOA_23.06.2016_23h33	0.6	0.61	4.2735	5	[LEP, NNAT, NR1D1, SLC16A1, SREBF1]
GO:0048009	insulin-like growth factor receptor signaling pathway	GO_BiologicalProcess-GOA_23.06.2016_23h33	0.074	0.11	10.3448	3	[CILP, IGFBP4, PLCB1]
GO:0033622	integrin activation	GO_BiologicalProcess-GOA_23.06.2016_23h33	0.013	0.028	20	3	[FERMT2, PTGER4, SELP]
GO:0007229	integrin-mediated signaling pathway	GO_BiologicalProcess-GOA_23.06.2016_23h33	0.003	0.0089	11.1111	8	[CTGF, EMP2, FERMT2, FLNA, ITGA3, ITGA6, ITGA8, TIMP1]
GO:0051701	interaction with host	GO_BiologicalProcess-GOA_23.06.2016_23h33	0.09	0.13	7.14286	5	[FBLN1, GAS6, GSN, LGALS1, PTX3]
GO:0051702	interaction with symbiont	GO_BiologicalProcess-GOA_23.06.2016_23h33	0.67	0.67	4.25532	2	[PC, PTX3]
GO:0032608	interferon-beta production	GO_BiologicalProcess-GOA_23.06.2016_23h33	0.39	0.43	5	2	[HMGB2, IRF1]
GO:0060333	interferon-gamma-mediated signaling pathway	GO_BiologicalProcess-GOA_23.06.2016_23h33	0.07	0.1	15.3846	2	[IRF1, PPARG]
GO:0032611	interleukin-1 beta production	GO_BiologicalProcess-GOA_23.06.2016_23h33	0.36	0.39	5.40541	2	[CD36, S1PR3]
GO:0032612	interleukin-1 production	GO_BiologicalProcess-GOA_23.06.2016_23h33	0.05	0.082	9.7561	4	[CD36, GAS6, S100A13, S1PR3]
GO:0050701	interleukin-1 secretion	GO_BiologicalProcess-GOA_23.06.2016_23h33	0.057	0.092	11.5385	3	[CD36, GAS6, S100A13]
GO:0032613	interleukin-10 production	GO_BiologicalProcess-GOA_23.06.2016_23h33	0.32	0.36	5.88235	2	[DLL1, IDO1]
GO:0032615	interleukin-12 production	GO_BiologicalProcess-GOA_23.06.2016_23h33	0.13	0.17	8.10811	3	[IDO1, LEP, PLCB1]
GO:0070498	interleukin-1-mediated signaling pathway	GO_BiologicalProcess-GOA_23.06.2016_23h33	0.09	0.13	13.3333	2	[EGR1, PLCB1]
GO:0032623	interleukin-2 production	GO_BiologicalProcess-GOA_23.06.2016_23h33	0.66	0.66	4.54545	2	[CD276, SLC11A1]
GO:0032635	interleukin-6 production	GO_BiologicalProcess-GOA_23.06.2016_23h33	0.01	0.023	9.09091	8	[ARHGEF2, BPI, C5AR2, CYBA, GAS6, IL6, LBP, LEP]
GO:0072604	interleukin-6 secretion	GO_BiologicalProcess-GOA_23.06.2016_23h33	0.029	0.053	15	3	[C5AR2, GAS6, LEP]
GO:0032637	interleukin-8 production	GO_BiologicalProcess-GOA_23.06.2016_23h33	0.033	0.06	9.43396	5	[BPI, C5AR2, LBP, LEP, SERPINE1]
GO:0072606	interleukin-8 secretion	GO_BiologicalProcess-GOA_23.06.2016_23h33	0.13	0.18	10.5263	2	[C5AR2, LEP]
GO:0050892	intestinal absorption	GO_BiologicalProcess-GOA_23.06.2016_23h33	0.052	0.085	12	3	[CD36, LDLR, LEP]
GO:0030299	intestinal cholesterol absorption	GO_BiologicalProcess-GOA_23.06.2016_23h33	0.0068	0.016	25	3	[CD36, LDLR, LEP]
GO:0098856	intestinal lipid absorption	GO_BiologicalProcess-GOA_23.06.2016_23h33	0.0068	0.016	25	3	[CD36, LDLR, LEP]
GO:0030522	intracellular receptor signaling pathway	GO_BiologicalProcess-GOA_23.06.2016_23h33	0.54	0.56	4.10256	8	[AHR, NR4A1, NR4A2, NR4A3, PER1, PPARG, PTGIS, TAF7]
GO:0035556	intracellular signal transduction	GO_BiologicalProcess-GOA_23.06.2016_23h33	0.12	0.16	4	79	[ADA, AGT, AGTR1, ARHGAP18, ARHGEF2, ARHGEF37, ARL4D, ASPN, ATF3, BCAR3, BMP1, BNIP3, C5AR2, CCL16, CCL2, CCL21, CCL24, CCL8, CD36, CD74, CDH2, CDKN1A, CSF1R, CTGF, CYP1B1, DCN, DUSP10, ECM1, EDN1, EIF4EBP1, EPHA2, FBLN1, FBP1, FGF1, FLNA, GADD45B, GAS6, HCLS1, HSPH1, IGFBP4, IL6, ITGA3, KANK1, KDR, LEP, LGALS1, MAGED1, MAP2K3, MRAS, MT1A, MYOC, NDRG4, NOS3, NRP1, NUPR1, OSR1, PDGFD, PELI1, PLCB1…
GO:1902400	intracellular signal transduction involved in G1 DNA damage checkpoint	GO_BiologicalProcess-GOA_23.06.2016_23h33	0.043	0.073	20	2	[CDKN1A, RBM38]
GO:0072332	intrinsic apoptotic signaling pathway by p53 class mediator	GO_BiologicalProcess-GOA_23.06.2016_23h33	0.47	0.49	4.83871	3	[CD74, CDKN1A, NUPR1]
GO:0008630	intrinsic apoptotic signaling pathway in response to DNA damage	GO_BiologicalProcess-GOA_23.06.2016_23h33	0.54	0.56	4.49438	4	[CD74, CDKN1A, EPHA2, NUPR1]
GO:0042771	intrinsic apoptotic signaling pathway in response to DNA damage by p53 class mediator	GO_BiologicalProcess-GOA_23.06.2016_23h33	0.11	0.16	8.57143	3	[CD74, CDKN1A, NUPR1]
GO:0008631	intrinsic apoptotic signaling pathway in response to oxidative stress	GO_BiologicalProcess-GOA_23.06.2016_23h33	0.31	0.35	6.06061	2	[CYP1B1, HSPH1]
GO:0050801	ion homeostasis	GO_BiologicalProcess-GOA_23.06.2016_23h33	0.028	0.052	5.27426	25	[AGTR1, ATP1A2, ATP2C2, C3AR1, CCL21, CCL8, CD36, CYBA, EDN1, ENPP1, EPAS1, IFI6, MT1A, MYOC, PLN, PTGER4, RYR2, SCARA5, SFRP4, SFXN1, SLC11A1, SLC39A14, STC1, TF, WFS1]
GO:0006811	ion transport	GO_BiologicalProcess-GOA_23.06.2016_23h33	0.14	0.18	4.17423	46	[ATP1A2, ATP2C2, CACNA1H, CALCRL, CCL2, CCL21, CCL8, CHRNA3, CLDN15, CNTN1, CREB3, CTSS, CYBA, CYBB, ENPP1, GAS6, KCNAB1, KCNMB1, KIF5B, LEP, MPC1, MYLK, NOS3, OSR1, P2RX1, PER1, PLIN2, PLN, RAMP2, RYR2, SCARA5, SCN8A, SERPINE2, SFRP4, SFXN1, SHANK1, SLC11A1, SLC16A1, SLC16A7, SLC2A3, SLC38A2, SLC39A14, STC1, TF, VAMP2, WFS1]
GO:0034755	iron ion transmembrane transport	GO_BiologicalProcess-GOA_23.06.2016_23h33	0.015	0.032	33.3333	2	[SCARA5, SLC39A14]
GO:0006826	iron ion transport	GO_BiologicalProcess-GOA_23.06.2016_23h33	0.0042	0.011	15.625	5	[SCARA5, SFXN1, SLC11A1, SLC39A14, TF]
GO:0008299	isoprenoid biosynthetic process	GO_BiologicalProcess-GOA_23.06.2016_23h33	0.17	0.21	9.09091	2	[HMGCS1, IDI1]
GO:0006720	isoprenoid metabolic process	GO_BiologicalProcess-GOA_23.06.2016_23h33	0.47	0.49	4.83871	3	[CYP1B1, HMGCS1, IDI1]
GO:0007259	JAK-STAT cascade	GO_BiologicalProcess-GOA_23.06.2016_23h33	0.1	0.15	5.92105	9	[AGT, ASPN, CSF1R, CYP1B1, DCN, HCLS1, IL6, LEP, PODN]
GO:0007254	JNK cascade	GO_BiologicalProcess-GOA_23.06.2016_23h33	0.34	0.38	4.92958	7	[CCL21, CTGF, DUSP10, EDN1, GADD45B, PLCB1, SFRP2]
GO:0097283	keratinocyte apoptotic process	GO_BiologicalProcess-GOA_23.06.2016_23h33	0.0066	0.016	50	2	[GSN, SFRP4]
GO:0043616	keratinocyte proliferation	GO_BiologicalProcess-GOA_23.06.2016_23h33	0.26	0.3	6.89655	2	[KLF9, PTPRK]
GO:0001822	kidney development	GO_BiologicalProcess-GOA_23.06.2016_23h33	6.9e-07	1.2e-05	11.0577	23	[ACE, ACTA2, ADAMTS1, ADAMTS16, AGT, AGTR1, DLL1, EGR1, FGF1, GPC3, IRX3, ITGA3, ITGA8, MAGED1, MME, NRP1, OSR1, PCSK5, SGPL1, SPRY1, SULF1, WFS1, ZBTB16]
GO:0072073	kidney epithelium development	GO_BiologicalProcess-GOA_23.06.2016_23h33	0.038	0.067	7.31707	9	[ADAMTS16, AGT, DLL1, FGF1, GPC3, IRX3, MAGED1, OSR1, SPRY1]
GO:0060993	kidney morphogenesis	GO_BiologicalProcess-GOA_23.06.2016_23h33	0.023	0.044	8.43373	7	[ADAMTS16, AGT, FGF1, GPC3, IRX3, MAGED1, OSR1]
GO:0061440	kidney vasculature development	GO_BiologicalProcess-GOA_23.06.2016_23h33	0.0034	0.0097	21.0526	4	[ACTA2, EGR1, NRP1, OSR1]
GO:0060716	labyrinthine layer blood vessel development	GO_BiologicalProcess-GOA_23.06.2016_23h33	0.12	0.16	11.1111	2	[HEY2, JUNB]
GO:0060711	labyrinthine layer development	GO_BiologicalProcess-GOA_23.06.2016_23h33	0.18	0.22	6.97674	3	[HEY2, JUNB, RSPO3]
GO:0035873	lactate transmembrane transport	GO_BiologicalProcess-GOA_23.06.2016_23h33	0.052	0.085	18.1818	2	[SLC16A1, SLC16A7]
GO:0015727	lactate transport	GO_BiologicalProcess-GOA_23.06.2016_23h33	0.052	0.085	18.1818	2	[SLC16A1, SLC16A7]
GO:0007612	learning	GO_BiologicalProcess-GOA_23.06.2016_23h33	0.24	0.28	5.43478	5	[ATP1A2, BTG2, NDRG4, PTN, SHANK1]
GO:0007611	learning or memory	GO_BiologicalProcess-GOA_23.06.2016_23h33	0.027	0.051	7.29927	10	[ATP1A2, BTG2, ITGA3, ITGA8, KCNAB1, NDRG4, PLCB1, PLK2, PTN, SHANK1]
GO:0002088	lens development in camera-type eye	GO_BiologicalProcess-GOA_23.06.2016_23h33	0.68	0.69	4	2	[EPHA2, TMOD1]
GO:0070307	lens fiber cell development	GO_BiologicalProcess-GOA_23.06.2016_23h33	0.043	0.073	20	2	[EPHA2, TMOD1]
GO:0070306	lens fiber cell differentiation	GO_BiologicalProcess-GOA_23.06.2016_23h33	0.15	0.2	9.52381	2	[EPHA2, TMOD1]
GO:0045321	leukocyte activation	GO_BiologicalProcess-GOA_23.06.2016_23h33	0.041	0.071	5.02693	28	[ADA, AHR, BPI, CCL2, CCL21, CD276, CD74, CDKN1A, CR2, DLL1, DLL4, EGR1, GAS6, GSN, HHEX, IDO1, IL6, IRF1, LBP, LEP, LGALS1, NR4A3, PELI1, PTGER4, S100A13, SLC11A1, VAMP2, ZBTB16]
GO:0002366	leukocyte activation involved in immune response	GO_BiologicalProcess-GOA_23.06.2016_23h33	0.15	0.2	5.29101	10	[ADA, DLL1, IL6, LBP, LGALS1, NR4A3, PTGER4, S100A13, SLC11A1, VAMP2]
GO:0061756	leukocyte adhesion to vascular endothelial cell	GO_BiologicalProcess-GOA_23.06.2016_23h33	0.09	0.13	13.3333	2	[CCL21, SELP]
GO:0070486	leukocyte aggregation	GO_BiologicalProcess-GOA_23.06.2016_23h33	0.05	0.083	5.41311	19	[ADA, CCL2, CCL21, CD276, CD74, DLL4, EGR1, GSN, HAS2, IDO1, IL6, IRF1, LEP, LGALS1, NR4A3, PELI1, PTGER4, SLC11A1, ZBTB16]
GO:0071887	leukocyte apoptotic process	GO_BiologicalProcess-GOA_23.06.2016_23h33	0.001	0.0039	11.8421	9	[ADA, CCL21, CD74, GAS6, HCLS1, IDO1, IL6, NR4A3, TSC22D3]
GO:0007159	leukocyte cell-cell adhesion	GO_BiologicalProcess-GOA_23.06.2016_23h33	0.029	0.053	5.58511	21	[ADA, CCL2, CCL21, CD276, CD74, DLL4, EGR1, GSN, HAS2, IDO1, IL6, IRF1, LEP, LGALS1, NOS3, NR4A3, PELI1, PTGER4, SELP, SLC11A1, ZBTB16]
GO:0030595	leukocyte chemotaxis	GO_BiologicalProcess-GOA_23.06.2016_23h33	7.3e-05	0.00047	10.8696	15	[C3AR1, C5AR2, CCL16, CCL2, CCL21, CCL24, CCL8, CD74, CREB3, CXCL14, GAS6, LBP, SERPINE1, THBS4, VEGFC]
GO:0043299	leukocyte degranulation	GO_BiologicalProcess-GOA_23.06.2016_23h33	0.2	0.25	6.52174	3	[NR4A3, S100A13, VAMP2]
GO:0002521	leukocyte differentiation	GO_BiologicalProcess-GOA_23.06.2016_23h33	0.017	0.035	5.66502	23	[ADA, C1QC, CD74, CR2, CSF1R, DLL1, DLL4, EGR1, EPHA2, FOS, GAS6, GPC3, HCLS1, HHEX, IL6, IRF1, JUNB, LEP, LGALS1, PPARG, PTGER4, TFE3, ZBTB16]
GO:0001776	leukocyte homeostasis	GO_BiologicalProcess-GOA_23.06.2016_23h33	0.31	0.35	5.55556	4	[ADA, CD74, IL6, TSC22D3]
GO:0002443	leukocyte mediated immunity	GO_BiologicalProcess-GOA_23.06.2016_23h33	0.075	0.11	5.88235	12	[ACE, C1QA, C1QB, C2, C3, CD74, EMP2, LEP, NR4A3, S100A13, SLC11A1, VAMP2]
GO:0050900	leukocyte migration	GO_BiologicalProcess-GOA_23.06.2016_23h33	8.3e-06	8.4e-05	10.1449	21	[ADA, C3AR1, C5AR2, CCL16, CCL2, CCL21, CCL24, CCL8, CD74, CREB3, CXCL14, ECM1, GAS6, ITGA6, LBP, PLCB1, PTGER4, SELP, SERPINE1, THBS4, VEGFC]
GO:0070661	leukocyte proliferation	GO_BiologicalProcess-GOA_23.06.2016_23h33	0.13	0.18	5.26316	12	[ADA, AHR, CD276, CD74, CDKN1A, CR2, IDO1, IL6, IRF1, LEP, PELI1, SLC11A1]
GO:0050901	leukocyte tethering or rolling	GO_BiologicalProcess-GOA_23.06.2016_23h33	0.09	0.13	13.3333	2	[CCL21, SELP]
GO:0060173	limb development	GO_BiologicalProcess-GOA_23.06.2016_23h33	0.36	0.4	4.63576	7	[GPC3, ITGA6, PCSK5, RECK, SFRP2, SULF1, ZBTB16]
GO:0035108	limb morphogenesis	GO_BiologicalProcess-GOA_23.06.2016_23h33	0.46	0.49	4.51128	6	[GPC3, PCSK5, RECK, SFRP2, SULF1, ZBTB16]
GO:0021761	limbic system development	GO_BiologicalProcess-GOA_23.06.2016_23h33	0.49	0.51	4.54545	3	[BTG2, NR4A3, NRP1]
GO:0008610	lipid biosynthetic process	GO_BiologicalProcess-GOA_23.06.2016_23h33	8.5e-07	1.5e-05	8.68421	33	[A4GALT, ABHD6, ACSL1, ACSS2, AGPAT2, ANG, C3, CACNA1H, CD74, CRLS1, DHCR24, EDN1, ELOVL5, FADS3, FGF1, HMGCS1, HSD17B12, IDI1, INSIG1, LDLR, LEP, LPCAT3, LPIN1, LSS, MID1IP1, MSMO1, NR1D1, P2RX1, PTGIS, PTGS2, SREBF1, ST3GAL6, THRSP]
GO:0016042	lipid catabolic process	GO_BiologicalProcess-GOA_23.06.2016_23h33	0.57	0.58	4.03587	9	[ABHD6, CYP1B1, ETFDH, LEP, LPIN1, PHYH, PLBD1, PLCB1, SGPL1]
GO:0044241	lipid digestion	GO_BiologicalProcess-GOA_23.06.2016_23h33	0.0087	0.02	23.0769	3	[CD36, LDLR, LEP]
GO:0055088	lipid homeostasis	GO_BiologicalProcess-GOA_23.06.2016_23h33	0.58	0.59	4	4	[ANGPT4, FABP4, LDLR, NR1D1]
GO:0010876	lipid localization	GO_BiologicalProcess-GOA_23.06.2016_23h33	0.38	0.41	4.33071	11	[ACSL1, C3, CD36, ENPP1, LBP, LDLR, LEP, OSBPL5, PLIN2, PLTP, PPARG]
GO:0006629	lipid metabolic process	GO_BiologicalProcess-GOA_23.06.2016_23h33	3.7e-05	0.00028	6.04027	54	[A4GALT, ABHD6, ACAA2, ACSL1, ACSS2, AGPAT2, AGT, AGTR1, ANG, C3, CACNA1H, CCL21, CD74, CRLS1, CSF1R, CYP1B1, DHCR24, EDN1, EEF1A2, ELOVL5, ETFDH, FABP4, FABP5, FADS3, FGF1, GK, HMGCS1, HPGD, HSD17B12, IDI1, INSIG1, LDLR, LEP, LPCAT3, LPIN1, LSS, MID1IP1, MSMO1, NR1D1, NR4A3, P2RX1, PC, PHYH, PLBD1, PLCB1, PLTP, PTGIS, PTGR1, PTGS2, SGPL1, SLC16A1, SREBF1, ST3GAL6, THRSP]
GO:0034440	lipid oxidation	GO_BiologicalProcess-GOA_23.06.2016_23h33	0.33	0.37	5.19481	4	[ETFDH, LEP, NR4A3, PHYH]
GO:0019915	lipid storage	GO_BiologicalProcess-GOA_23.06.2016_23h33	0.1	0.15	7.54717	4	[C3, ENPP1, PLIN2, PPARG]
GO:0031663	lipopolysaccharide-mediated signaling pathway	GO_BiologicalProcess-GOA_23.06.2016_23h33	0.053	0.088	9.52381	4	[CCL2, LBP, NOS3, PTAFR]
GO:0001889	liver development	GO_BiologicalProcess-GOA_23.06.2016_23h33	0.49	0.51	4.54545	3	[ADA, HHEX, MKI67]
GO:0051668	localization within membrane	GO_BiologicalProcess-GOA_23.06.2016_23h33	0.027	0.051	10	5	[CDH2, FLNA, GSN, INSIG1, VAMP2]
GO:0044539	long-chain fatty acid import	GO_BiologicalProcess-GOA_23.06.2016_23h33	0.028	0.052	25	2	[ACSL1, CD36]
GO:0001676	long-chain fatty acid metabolic process	GO_BiologicalProcess-GOA_23.06.2016_23h33	0.08	0.12	8.33333	4	[ACSL1, CYP1B1, ELOVL5, PTGS2]
GO:0060291	long-term synaptic potentiation	GO_BiologicalProcess-GOA_23.06.2016_23h33	0.27	0.31	6.66667	2	[SERPINE2, VAMP2]
GO:0072070	loop of Henle development	GO_BiologicalProcess-GOA_23.06.2016_23h33	0.043	0.073	20	2	[DLL1, IRX3]
GO:0030324	lung development	GO_BiologicalProcess-GOA_23.06.2016_23h33	0.1	0.14	6.12245	9	[ADA, CTGF, EPAS1, FGF1, GPC3, HHEX, ITGA3, NOS3, SPRY1]
GO:0060425	lung morphogenesis	GO_BiologicalProcess-GOA_23.06.2016_23h33	0.68	0.68	4.08163	2	[HHEX, SPRY1]
GO:0046649	lymphocyte activation	GO_BiologicalProcess-GOA_23.06.2016_23h33	0.096	0.14	4.77178	23	[ADA, AHR, CCL2, CCL21, CD276, CD74, CDKN1A, CR2, DLL1, DLL4, EGR1, GAS6, GSN, HHEX, IDO1, IL6, IRF1, LEP, LGALS1, PELI1, PTGER4, SLC11A1, ZBTB16]
GO:0002285	lymphocyte activation involved in immune response	GO_BiologicalProcess-GOA_23.06.2016_23h33	0.48	0.51	4.25532	6	[ADA, DLL1, IL6, LGALS1, PTGER4, SLC11A1]
GO:0071593	lymphocyte aggregation	GO_BiologicalProcess-GOA_23.06.2016_23h33	0.12	0.17	4.94186	17	[ADA, CCL2, CCL21, CD276, CD74, DLL4, EGR1, GSN, IDO1, IL6, IRF1, LEP, LGALS1, PELI1, PTGER4, SLC11A1, ZBTB16]
GO:0070227	lymphocyte apoptotic process	GO_BiologicalProcess-GOA_23.06.2016_23h33	0.12	0.17	7.01754	4	[ADA, CD74, IDO1, TSC22D3]
GO:0048247	lymphocyte chemotaxis	GO_BiologicalProcess-GOA_23.06.2016_23h33	0.00018	0.00094	19.4444	7	[CCL16, CCL2, CCL21, CCL24, CCL8, CXCL14, GAS6]
GO:0030098	lymphocyte differentiation	GO_BiologicalProcess-GOA_23.06.2016_23h33	0.13	0.18	4.98221	14	[ADA, CD74, CR2, DLL1, DLL4, EGR1, GAS6, HHEX, IL6, IRF1, LEP, LGALS1, PTGER4, ZBTB16]
GO:0002260	lymphocyte homeostasis	GO_BiologicalProcess-GOA_23.06.2016_23h33	0.45	0.47	5.17241	3	[ADA, CD74, TSC22D3]
GO:0002449	lymphocyte mediated immunity	GO_BiologicalProcess-GOA_23.06.2016_23h33	0.25	0.29	5.19481	8	[C1QA, C1QB, C2, C3, CD74, EMP2, LEP, SLC11A1]
GO:0072676	lymphocyte migration	GO_BiologicalProcess-GOA_23.06.2016_23h33	0.00058	0.0024	14.2857	8	[CCL16, CCL2, CCL21, CCL24, CCL8, CXCL14, ECM1, GAS6]
GO:0046651	lymphocyte proliferation	GO_BiologicalProcess-GOA_23.06.2016_23h33	0.089	0.13	5.50459	12	[ADA, AHR, CD276, CD74, CDKN1A, CR2, IDO1, IL6, IRF1, LEP, PELI1, SLC11A1]
GO:0032418	lysosome localization	GO_BiologicalProcess-GOA_23.06.2016_23h33	0.34	0.38	5.55556	2	[NR4A3, S100A13]
GO:0000423	macromitophagy	GO_BiologicalProcess-GOA_23.06.2016_23h33	0.6	0.61	4.2735	5	[MAP1A, MYH11, MYLK, MYOM1, SFRP4]
GO:0065003	macromolecular complex assembly	GO_BiologicalProcess-GOA_23.06.2016_23h33	0.072	0.11	4.36331	49	[ANG, ANGPT4, ARHGAP18, CCL21, CCL24, CD36, CD74, CYBA, DPYSL3, EIF2S3, EIF3D, EIF3E, ELN, FBP1, FERMT2, GMFG, GPX3, GSN, H1F0, H1FX, HCK, HCLS1, HEY2, HIP1, HIST1H1C, HSPA4, INSIG1, IQGAP2, JCHAIN, KANK1, LDLRAD4, LMO4, LOC107131189, ME1, MID1IP1, NOCT, NUPR1, PPP2R1B, PTGER4, RRM2, SCARA5, SELP, SREBF1, STMN1, TAF7, TCAP, TMOD1, TSPAN4, VAMP2]
GO:0032984	macromolecular complex disassembly	GO_BiologicalProcess-GOA_23.06.2016_23h33	1.9e-06	2.9e-05	13.7931	16	[ARHGEF2, BNIP3, DSTN, GAS2L1, GSN, GSPT1, HSPA8, KIF5B, LIMA1, MID1IP1, PDXP, SMARCD2, SMARCD3, SREBF1, STMN1, TMOD1]
GO:0043933	macromolecular complex subunit organization	GO_BiologicalProcess-GOA_23.06.2016_23h33	0.11	0.15	4.08537	67	[ANG, ANGPT4, ARHGAP18, ARHGEF2, AUTS2, BNIP3, CCL21, CCL24, CD36, CD74, CYBA, CYP1B1, DPYSL3, DSTN, EIF2S3, EIF3D, EIF3E, ELN, FBP1, FERMT2, GAS2L1, GMFG, GPX3, GSN, GSPT1, H1F0, H1FX, HCK, HCLS1, HEY2, HIP1, HIST1H1C, HMGB2, HSPA4, HSPA8, INSIG1, IQGAP2, JCHAIN, KANK1, KIF5B, LDLRAD4, LIMA1, LMO4, LOC107131189, ME1, MID1IP1, NOCT, NUPR1, PDXP, PER1, PLTP, PPP2R1B, PTGER4, RRM2, SCARA5, SELP, SE…
GO:0042116	macrophage activation	GO_BiologicalProcess-GOA_23.06.2016_23h33	0.12	0.16	8.33333	3	[BPI, LBP, SLC11A1]
GO:0048246	macrophage chemotaxis	GO_BiologicalProcess-GOA_23.06.2016_23h33	0.17	0.21	9.09091	2	[C3AR1, CCL2]
GO:0010934	macrophage cytokine production	GO_BiologicalProcess-GOA_23.06.2016_23h33	0.061	0.097	16.6667	2	[CD74, GAS6]
GO:0030225	macrophage differentiation	GO_BiologicalProcess-GOA_23.06.2016_23h33	0.2	0.25	8	2	[C1QC, HCLS1]
GO:0051235	maintenance of location	GO_BiologicalProcess-GOA_23.06.2016_23h33	0.084	0.12	5.60748	12	[C3, CCL21, CREB3, CYBA, ENPP1, FLNA, GSN, PLIN2, PLN, PPARG, RYR2, SUN2]
GO:0051651	maintenance of location in cell	GO_BiologicalProcess-GOA_23.06.2016_23h33	0.29	0.34	5.7971	4	[CREB3, FLNA, GSN, SUN2]
GO:0045185	maintenance of protein location	GO_BiologicalProcess-GOA_23.06.2016_23h33	0.17	0.22	6.25	4	[CREB3, FLNA, GSN, SUN2]
GO:0032507	maintenance of protein location in cell	GO_BiologicalProcess-GOA_23.06.2016_23h33	0.14	0.19	6.66667	4	[CREB3, FLNA, GSN, SUN2]
GO:0008584	male gonad development	GO_BiologicalProcess-GOA_23.06.2016_23h33	0.22	0.27	5.68182	5	[HMGB2, NUPR1, SFRP2, SGPL1, YBX3]
GO:0046661	male sex differentiation	GO_BiologicalProcess-GOA_23.06.2016_23h33	0.27	0.32	5.50459	6	[DHCR24, HMGB2, NUPR1, SFRP2, SGPL1, YBX3]
GO:0071421	manganese ion transmembrane transport	GO_BiologicalProcess-GOA_23.06.2016_23h33	0.0066	0.016	50	2	[ATP2C2, SLC11A1]
GO:0006828	manganese ion transport	GO_BiologicalProcess-GOA_23.06.2016_23h33	0.07	0.1	15.3846	2	[ATP2C2, SLC11A1]
GO:0000165	MAPK cascade	GO_BiologicalProcess-GOA_23.06.2016_23h33	0.00021	0.001	6.46853	37	[ATF3, BMP1, C5AR2, CCL16, CCL2, CCL21, CCL24, CCL8, CD36, CD74, CDH2, CSF1R, CTGF, DUSP10, EDN1, EPHA2, FBLN1, FGF1, GADD45B, GAS6, HSPH1, IGFBP4, IL6, KDR, LEP, MAGED1, MAP2K3, MYOC, NDRG4, NRP1, PDGFD, PLCB1, PPM1L, SFRP2, SPRY1, UCHL1, WWC1]
GO:0045576	mast cell activation	GO_BiologicalProcess-GOA_23.06.2016_23h33	0.36	0.39	5.40541	2	[NR4A3, S100A13]
GO:0002279	mast cell activation involved in immune response	GO_BiologicalProcess-GOA_23.06.2016_23h33	0.28	0.32	6.45161	2	[NR4A3, S100A13]
GO:0043303	mast cell degranulation	GO_BiologicalProcess-GOA_23.06.2016_23h33	0.28	0.32	6.45161	2	[NR4A3, S100A13]
GO:0002448	mast cell mediated immunity	GO_BiologicalProcess-GOA_23.06.2016_23h33	0.31	0.35	6.06061	2	[NR4A3, S100A13]
GO:0001893	maternal placenta development	GO_BiologicalProcess-GOA_23.06.2016_23h33	0.007	0.017	17.3913	4	[JUNB, PRDX3, PTGIS, PTGS2]
GO:0060135	maternal process involved in female pregnancy	GO_BiologicalProcess-GOA_23.06.2016_23h33	0.022	0.043	12.5	4	[JUNB, PRDX3, PTGIS, PTGS2]
GO:0007618	mating	GO_BiologicalProcess-GOA_23.06.2016_23h33	0.037	0.065	13.6364	3	[ADA, P2RX1, SERPINE2]
GO:0002901	mature B cell apoptotic process	GO_BiologicalProcess-GOA_23.06.2016_23h33	0.0066	0.016	50	2	[ADA, CD74]
GO:0002335	mature B cell differentiation	GO_BiologicalProcess-GOA_23.06.2016_23h33	0.025	0.048	15.7895	3	[ADA, DLL1, LGALS1]
GO:0002313	mature B cell differentiation involved in immune response	GO_BiologicalProcess-GOA_23.06.2016_23h33	0.01	0.024	21.4286	3	[ADA, DLL1, LGALS1]
GO:0030219	megakaryocyte differentiation	GO_BiologicalProcess-GOA_23.06.2016_23h33	0.28	0.32	6.45161	2	[CDKN2B, HMGB2]
GO:0071709	membrane assembly	GO_BiologicalProcess-GOA_23.06.2016_23h33	0.14	0.19	10	2	[CDH2, EMP2]
GO:0044091	membrane biogenesis	GO_BiologicalProcess-GOA_23.06.2016_23h33	0.18	0.23	8.69565	2	[CDH2, EMP2]
GO:0051899	membrane depolarization	GO_BiologicalProcess-GOA_23.06.2016_23h33	0.16	0.21	6.34921	4	[CACNA1H, IFI6, MYOC, SCN8A]
GO:0086010	membrane depolarization during action potential	GO_BiologicalProcess-GOA_23.06.2016_23h33	0.34	0.38	5.55556	2	[CACNA1H, SCN8A]
GO:0046467	membrane lipid biosynthetic process	GO_BiologicalProcess-GOA_23.06.2016_23h33	0.55	0.57	4.34783	4	[A4GALT, ELOVL5, P2RX1, ST3GAL6]
GO:0046466	membrane lipid catabolic process	GO_BiologicalProcess-GOA_23.06.2016_23h33	0.15	0.2	9.52381	2	[CYP1B1, SGPL1]
GO:0006643	membrane lipid metabolic process	GO_BiologicalProcess-GOA_23.06.2016_23h33	0.48	0.51	4.25532	6	[A4GALT, CYP1B1, ELOVL5, P2RX1, SGPL1, ST3GAL6]
GO:0061024	membrane organization	GO_BiologicalProcess-GOA_23.06.2016_23h33	0.19	0.23	4.32191	29	[A4GALT, ACAA2, ATP2C2, BNIP3, CDH2, DHCR24, DYSF, EMP2, EPHA2, FERMT2, FLNA, GAS6, GSN, HSPA4, INSIG1, ITGA3, KIF5B, MYH10, MYL9, MYOC, PID1, PMP2, RAMP2, SEC22B, SUN2, SYT4, TOR1AIP2, TSPAN15, VAMP2]
GO:0031580	membrane raft distribution	GO_BiologicalProcess-GOA_23.06.2016_23h33	0.0034	0.0096	66.6667	2	[GSN, VAMP2]
GO:0051665	membrane raft localization	GO_BiologicalProcess-GOA_23.06.2016_23h33	0.0066	0.016	50	2	[GSN, VAMP2]
GO:0031579	membrane raft organization	GO_BiologicalProcess-GOA_23.06.2016_23h33	0.015	0.032	18.75	3	[EMP2, GSN, VAMP2]
GO:0007613	memory	GO_BiologicalProcess-GOA_23.06.2016_23h33	0.044	0.075	8.77193	5	[ITGA3, ITGA8, PLCB1, PLK2, SHANK1]
GO:0072143	mesangial cell development	GO_BiologicalProcess-GOA_23.06.2016_23h33	0.01	0.024	40	2	[ACTA2, OSR1]
GO:0072007	mesangial cell differentiation	GO_BiologicalProcess-GOA_23.06.2016_23h33	0.015	0.032	33.3333	2	[ACTA2, OSR1]
GO:0014031	mesenchymal cell development	GO_BiologicalProcess-GOA_23.06.2016_23h33	0.36	0.4	4.60526	7	[EDN1, HAS2, HEY2, LDLRAD4, NRP1, SFRP2, TGFB1I1]
GO:0048762	mesenchymal cell differentiation	GO_BiologicalProcess-GOA_23.06.2016_23h33	0.27	0.31	4.87805	8	[EDN1, HAS2, HEY2, LDLRAD4, NRP1, OSR1, SFRP2, TGFB1I1]
GO:0060485	mesenchyme development	GO_BiologicalProcess-GOA_23.06.2016_23h33	0.11	0.15	5.47264	11	[ACTA2, ACTG2, EDN1, HAS2, HEY2, LDLRAD4, MEOX1, NRP1, OSR1, SFRP2, TGFB1I1]
GO:0090131	mesenchyme migration	GO_BiologicalProcess-GOA_23.06.2016_23h33	0.01	0.024	40	2	[ACTA2, ACTG2]
GO:0072132	mesenchyme morphogenesis	GO_BiologicalProcess-GOA_23.06.2016_23h33	0.34	0.38	5.55556	2	[ACTA2, ACTG2]
GO:0007498	mesoderm development	GO_BiologicalProcess-GOA_23.06.2016_23h33	0.076	0.11	6.89655	6	[EPHA2, IRX3, ITGA3, ITGA8, NR4A3, SFRP2]
GO:0001707	mesoderm formation	GO_BiologicalProcess-GOA_23.06.2016_23h33	0.053	0.087	8.33333	5	[EPHA2, ITGA3, ITGA8, NR4A3, SFRP2]
GO:0048332	mesoderm morphogenesis	GO_BiologicalProcess-GOA_23.06.2016_23h33	0.059	0.095	8.06452	5	[EPHA2, ITGA3, ITGA8, NR4A3, SFRP2]
GO:0048333	mesodermal cell differentiation	GO_BiologicalProcess-GOA_23.06.2016_23h33	0.052	0.085	12	3	[ITGA3, ITGA8, SFRP2]
GO:0072163	mesonephric epithelium development	GO_BiologicalProcess-GOA_23.06.2016_23h33	0.032	0.058	7.86517	7	[ADAMTS16, AGT, FGF1, GPC3, MAGED1, OSR1, SPRY1]
GO:0072164	mesonephric tubule development	GO_BiologicalProcess-GOA_23.06.2016_23h33	0.032	0.058	7.86517	7	[ADAMTS16, AGT, FGF1, GPC3, MAGED1, OSR1, SPRY1]
GO:0072171	mesonephric tubule morphogenesis	GO_BiologicalProcess-GOA_23.06.2016_23h33	0.016	0.033	10	6	[ADAMTS16, AGT, FGF1, GPC3, MAGED1, OSR1]
GO:0001823	mesonephros development	GO_BiologicalProcess-GOA_23.06.2016_23h33	0.013	0.028	8.69565	8	[ADAMTS16, AGT, FGF1, GPC3, MAGED1, OSR1, SPRY1, ZBTB16]
GO:0055065	metal ion homeostasis	GO_BiologicalProcess-GOA_23.06.2016_23h33	0.028	0.052	5.64516	21	[AGTR1, ATP1A2, ATP2C2, C3AR1, CCL21, CCL8, CD36, CYBA, EDN1, EPAS1, MT1A, PLN, PTGER4, RYR2, SCARA5, SFXN1, SLC11A1, SLC39A14, STC1, TF, WFS1]
GO:0030001	metal ion transport	GO_BiologicalProcess-GOA_23.06.2016_23h33	0.0079	0.018	5.46358	33	[ATP1A2, ATP2C2, CACNA1H, CALCRL, CCL2, CCL21, CCL8, CNTN1, CREB3, CYBA, GAS6, KCNAB1, KCNMB1, KIF5B, MYLK, NOS3, OSR1, P2RX1, PER1, PLN, RAMP2, RYR2, SCARA5, SCN8A, SERPINE2, SFXN1, SLC11A1, SLC38A2, SLC39A14, STC1, TF, VAMP2, WFS1]
GO:0072224	metanephric glomerulus development	GO_BiologicalProcess-GOA_23.06.2016_23h33	0.061	0.097	16.6667	2	[EGR1, OSR1]
GO:0072239	metanephric glomerulus vasculature development	GO_BiologicalProcess-GOA_23.06.2016_23h33	0.015	0.032	33.3333	2	[EGR1, OSR1]
GO:0072210	metanephric nephron development	GO_BiologicalProcess-GOA_23.06.2016_23h33	0.37	0.41	5.26316	2	[EGR1, OSR1]
GO:0001656	metanephros development	GO_BiologicalProcess-GOA_23.06.2016_23h33	0.052	0.086	7.59494	6	[EGR1, GPC3, IRX3, ITGA8, OSR1, SPRY1]
GO:0022037	metencephalon development	GO_BiologicalProcess-GOA_23.06.2016_23h33	0.18	0.23	6.57895	5	[CNTN1, DLL1, MYH10, SERPINE2, SPTBN2]
GO:1902850	microtubule cytoskeleton organization involved in mitosis	GO_BiologicalProcess-GOA_23.06.2016_23h33	0.66	0.66	4.54545	2	[FLNA, TPX2]
GO:0007019	microtubule depolymerization	GO_BiologicalProcess-GOA_23.06.2016_23h33	0.014	0.03	14.2857	4	[ARHGEF2, GAS2L1, MID1IP1, STMN1]
GO:0031109	microtubule polymerization or depolymerization	GO_BiologicalProcess-GOA_23.06.2016_23h33	0.3	0.34	5.6338	4	[ARHGEF2, GAS2L1, MID1IP1, STMN1]
GO:0042474	middle ear morphogenesis	GO_BiologicalProcess-GOA_23.06.2016_23h33	0.12	0.16	11.1111	2	[EDN1, INSIG1]
GO:0051882	mitochondrial depolarization	GO_BiologicalProcess-GOA_23.06.2016_23h33	0.052	0.085	18.1818	2	[IFI6, MYOC]
GO:0007006	mitochondrial membrane organization	GO_BiologicalProcess-GOA_23.06.2016_23h33	0.47	0.5	4.7619	3	[ACAA2, BNIP3, HSPA4]
GO:0097345	mitochondrial outer membrane permeabilization	GO_BiologicalProcess-GOA_23.06.2016_23h33	0.13	0.18	10.5263	2	[ACAA2, BNIP3]
GO:1902686	mitochondrial outer membrane permeabilization involved in programmed cell death	GO_BiologicalProcess-GOA_23.06.2016_23h33	0.15	0.2	9.52381	2	[ACAA2, BNIP3]
GO:1990542	mitochondrial transmembrane transport	GO_BiologicalProcess-GOA_23.06.2016_23h33	0.27	0.31	6.66667	2	[HSPA4, MPC1]
GO:0061726	mitochondrion disassembly	GO_BiologicalProcess-GOA_23.06.2016_23h33	0.52	0.54	4.14201	7	[GABARAPL1, MAP1A, MYH11, MYLK, MYOM1, SFRP4, SREBF1]
GO:0051646	mitochondrion localization	GO_BiologicalProcess-GOA_23.06.2016_23h33	0.22	0.26	7.69231	2	[MAP1B, UCHL1]
GO:0047497	mitochondrion transport along microtubule	GO_BiologicalProcess-GOA_23.06.2016_23h33	0.043	0.073	20	2	[MAP1B, UCHL1]
GO:0000422	mitophagy	GO_BiologicalProcess-GOA_23.06.2016_23h33	0.52	0.54	4.14201	7	[GABARAPL1, MAP1A, MYH11, MYLK, MYOM1, SFRP4, SREBF1]
GO:0098779	mitophagy in response to mitochondrial depolarization	GO_BiologicalProcess-GOA_23.06.2016_23h33	0.6	0.61	4.31034	5	[MAP1A, MYH11, MYLK, MYOM1, SFRP4]
GO:0007093	mitotic cell cycle checkpoint	GO_BiologicalProcess-GOA_23.06.2016_23h33	0.13	0.18	6.52174	6	[CDKN1A, CDKN2B, PLK2, RBM38, TOP2A, XPC]
GO:0000281	mitotic cytokinesis	GO_BiologicalProcess-GOA_23.06.2016_23h33	0.19	0.24	8.33333	2	[ANLN, MYH10]
GO:0044773	mitotic DNA damage checkpoint	GO_BiologicalProcess-GOA_23.06.2016_23h33	0.17	0.21	7.14286	3	[CDKN1A, RBM38, XPC]
GO:0044774	mitotic DNA integrity checkpoint	GO_BiologicalProcess-GOA_23.06.2016_23h33	0.085	0.12	8.16327	4	[CDKN1A, RBM38, TOP2A, XPC]
GO:0031571	mitotic G1 DNA damage checkpoint	GO_BiologicalProcess-GOA_23.06.2016_23h33	0.13	0.18	10.5263	2	[CDKN1A, RBM38]
GO:0044819	mitotic G1/S transition checkpoint	GO_BiologicalProcess-GOA_23.06.2016_23h33	0.13	0.18	10.5263	2	[CDKN1A, RBM38]
GO:0090307	mitotic spindle assembly	GO_BiologicalProcess-GOA_23.06.2016_23h33	0.66	0.66	4.54545	2	[FLNA, TPX2]
GO:0007052	mitotic spindle organization	GO_BiologicalProcess-GOA_23.06.2016_23h33	0.068	0.1	10.7143	3	[PLK2, STMN1, TPX2]
GO:0051851	modification by host of symbiont morphology or physiology	GO_BiologicalProcess-GOA_23.06.2016_23h33	0.67	0.67	4.34783	2	[PC, PTX3]
GO:0044003	modification by symbiont of host morphology or physiology	GO_BiologicalProcess-GOA_23.06.2016_23h33	0.18	0.23	8.69565	2	[FBLN1, PTX3]
GO:0035821	modification of morphology or physiology of other organism	GO_BiologicalProcess-GOA_23.06.2016_23h33	0.51	0.53	4.28571	3	[FBLN1, PC, PTX3]
GO:0051817	modification of morphology or physiology of other organism involved in symbiotic interaction	GO_BiologicalProcess-GOA_23.06.2016_23h33	0.47	0.49	4.83871	3	[FBLN1, PC, PTX3]
GO:0044788	modulation by host of viral process	GO_BiologicalProcess-GOA_23.06.2016_23h33	0.1	0.14	12.5	2	[PC, PTX3]
GO:0050804	modulation of synaptic transmission	GO_BiologicalProcess-GOA_23.06.2016_23h33	0.028	0.052	6.70732	11	[ABHD6, CLSTN3, EDN1, KIF5B, LAMA2, PLK2, RAB3B, SERPINE2, SHANK1, SNCG, VAMP2]
GO:0015844	monoamine transport	GO_BiologicalProcess-GOA_23.06.2016_23h33	0.08	0.12	8.33333	4	[P2RX1, RAB3B, SLC6A2, SNCG]
GO:0072330	monocarboxylic acid biosynthetic process	GO_BiologicalProcess-GOA_23.06.2016_23h33	0.00024	0.0011	10.7438	13	[CD74, EDN1, ELOVL5, FADS3, HSD17B12, IDO1, INSIG1, LEP, MID1IP1, MSMO1, NR1D1, PTGIS, PTGS2]
GO:0072329	monocarboxylic acid catabolic process	GO_BiologicalProcess-GOA_23.06.2016_23h33	0.34	0.38	5.12821	4	[ETFDH, LEP, LPIN1, PHYH]
GO:0032787	monocarboxylic acid metabolic process	GO_BiologicalProcess-GOA_23.06.2016_23h33	4.3e-06	5.2e-05	8.35509	32	[ACAA2, ACSL1, C3, CD74, CYP1B1, EDN1, ELOVL5, ETFDH, FABP4, FADS3, FBP1, HPGD, HSD17B12, IDH1, IDO1, INSIG1, LEP, LPIN1, MID1IP1, MPC1, MSMO1, NR1D1, NR4A3, PC, PHYH, PTGIS, PTGR1, PTGS2, SGPL1, SREBF1, VNN1, VNN2]
GO:0015718	monocarboxylic acid transport	GO_BiologicalProcess-GOA_23.06.2016_23h33	0.19	0.24	6.41026	5	[LEP, MPC1, PLIN2, SLC16A1, SLC16A7]
GO:0070487	monocyte aggregation	GO_BiologicalProcess-GOA_23.06.2016_23h33	0.0066	0.016	50	2	[HAS2, NR4A3]
GO:0002548	monocyte chemotaxis	GO_BiologicalProcess-GOA_23.06.2016_23h33	0.00075	0.0029	15.5556	7	[CCL16, CCL2, CCL21, CCL24, CCL8, CREB3, SERPINE1]
GO:0071674	mononuclear cell migration	GO_BiologicalProcess-GOA_23.06.2016_23h33	0.061	0.097	16.6667	2	[C3AR1, CCL2]
GO:0032943	mononuclear cell proliferation	GO_BiologicalProcess-GOA_23.06.2016_23h33	0.091	0.13	5.47945	12	[ADA, AHR, CD276, CD74, CDKN1A, CR2, IDO1, IL6, IRF1, LEP, PELI1, SLC11A1]
GO:0046364	monosaccharide biosynthetic process	GO_BiologicalProcess-GOA_23.06.2016_23h33	0.031	0.057	9.61539	5	[ATF3, FBP1, LEP, NR1D1, PC]
GO:0046365	monosaccharide catabolic process	GO_BiologicalProcess-GOA_23.06.2016_23h33	0.07	0.1	15.3846	2	[FBP1, PGM5]
GO:0005996	monosaccharide metabolic process	GO_BiologicalProcess-GOA_23.06.2016_23h33	0.12	0.16	5.59006	9	[ATF3, ENPP1, FABP5, FBP1, IGFBP4, LEP, NR1D1, PC, PGM5]
GO:0015749	monosaccharide transport	GO_BiologicalProcess-GOA_23.06.2016_23h33	0.0017	0.0055	11.1111	9	[C3, EDN1, ENPP1, FABP5, GPC3, LEP, NR4A3, PID1, SLC2A3]
GO:0061138	morphogenesis of a branching epithelium	GO_BiologicalProcess-GOA_23.06.2016_23h33	0.00072	0.0028	8.82353	15	[ADAMTS16, AGT, DLL4, EDN1, EPHA2, FGF1, GPC3, HHEX, IL6, MAGED1, NRP1, RSPO3, SFRP2, SPRY1, SULF1]
GO:0001763	morphogenesis of a branching structure	GO_BiologicalProcess-GOA_23.06.2016_23h33	0.0014	0.0048	8.24176	15	[ADAMTS16, AGT, DLL4, EDN1, EPHA2, FGF1, GPC3, HHEX, IL6, MAGED1, NRP1, RSPO3, SFRP2, SPRY1, SULF1]
GO:0001738	morphogenesis of a polarized epithelium	GO_BiologicalProcess-GOA_23.06.2016_23h33	0.67	0.67	4.34783	2	[GPC3, SFRP2]
GO:0003159	morphogenesis of an endothelium	GO_BiologicalProcess-GOA_23.06.2016_23h33	0.021	0.042	16.6667	3	[DLL4, FGF1, RHOB]
GO:0060572	morphogenesis of an epithelial bud	GO_BiologicalProcess-GOA_23.06.2016_23h33	0.11	0.15	11.7647	2	[HHEX, SULF1]
GO:0060571	morphogenesis of an epithelial fold	GO_BiologicalProcess-GOA_23.06.2016_23h33	0.22	0.26	7.69231	2	[HHEX, SULF1]
GO:0002011	morphogenesis of an epithelial sheet	GO_BiologicalProcess-GOA_23.06.2016_23h33	0.65	0.65	4.87805	2	[DLL4, GSN]
GO:0002009	morphogenesis of an epithelium	GO_BiologicalProcess-GOA_23.06.2016_23h33	0.0017	0.0056	6.51629	26	[ADAMTS16, AGT, DLL1, DLL4, EDN1, EPHA2, FGF1, GPC3, GSN, HHEX, IL6, IRX3, LMO4, MAGED1, NRP1, OSR1, RHOB, RSPO3, RYR2, SFRP2, SPRY1, SULF1, TCAP, TGFB1I1, TNC, VEGFC]
GO:0016331	morphogenesis of embryonic epithelium	GO_BiologicalProcess-GOA_23.06.2016_23h33	0.092	0.13	6.06061	8	[HHEX, IRX3, LMO4, OSR1, SFRP2, SULF1, TGFB1I1, VEGFC]
GO:0008045	motor neuron axon guidance	GO_BiologicalProcess-GOA_23.06.2016_23h33	0.23	0.27	7.40741	2	[NRP1, PLXNA4]
GO:0006928	movement of cell or subcellular component	GO_BiologicalProcess-GOA_23.06.2016_23h33	2.8e-13	2.8e-11	7.42496	94	[ABHD6, ADA, AGT, AGTR1, ANGPT4, ANLN, APCDD1, ARHGAP18, C3AR1, C5AR2, CCDC80, CCL16, CCL2, CCL21, CCL24, CCL8, CD74, CDH2, CHL1, CREB3, CSF1R, CTGF, CXCL14, CYP1B1, DLL4, DPYSL3, ECM1, EDN1, EMP2, EPHA2, FBLN1, FGF1, FMNL3, GAS6, GSN, HAS2, HMGB2, IER2, ITGA3, ITGA6, KANK1, KDR, KIF5B, LAMA2, LAMA3, LBP, LDLRAD4, LMO4, LOC504773, MAP1B, MYH10, MYLK, MYOC, NDRG4, NOS3, NR4A2, NR4A3, NRP1, OGN, PD…
GO:0048255	mRNA stabilization	GO_BiologicalProcess-GOA_23.06.2016_23h33	0.037	0.065	13.6364	3	[NOCT, RBM38, SLC11A1]
GO:1903510	mucopolysaccharide metabolic process	GO_BiologicalProcess-GOA_23.06.2016_23h33	0.075	0.11	8.51064	4	[DCN, HAS2, ITIH4, SPOCK2]
GO:0070254	mucus secretion	GO_BiologicalProcess-GOA_23.06.2016_23h33	0.052	0.085	18.1818	2	[ADA, CYBA]
GO:0044243	multicellular organism catabolic process	GO_BiologicalProcess-GOA_23.06.2016_23h33	0.11	0.15	11.7647	2	[CTSS, MMP2]
GO:0007275	multicellular organism development	GO_BiologicalProcess-GOA_23.06.2016_23h33	2.4e-12	2e-10	5.38836	188	[ACE, ACTA2, ACTG2, ADA, ADAMTS1, ADAMTS16, ADAMTS18, AGT, AGTR1, ANG, ANGPT4, ANLN, APCDD1, ARHGEF2, ARRDC3, ASPN, ATF3, ATP2C2, BMP1, BTG2, C1QB, C1QC, C3, C3AR1, CALCRL, CAPN2, CCDC80, CCL2, CCL24, CD276, CD74, CDH2, CDKN2B, CHL1, CHRNA3, CLSTN3, CNTN1, COL12A1, COL8A1, CR2, CRTAC1, CSF1R, CTGF, CXCL14, CYP1B1, DHCR24, DLL1, DLL4, DMRT2, DPYSL3, DUOX2, DUSP10, ECM1, EDN1, EFHD1, EGR1, ELN, EMP…
GO:0044236	multicellular organism metabolic process	GO_BiologicalProcess-GOA_23.06.2016_23h33	0.0082	0.019	11.5385	6	[ARRDC3, CTSS, IL6, MFAP4, MMP2, SERPINH1]
GO:0048871	multicellular organismal homeostasis	GO_BiologicalProcess-GOA_23.06.2016_23h33	0.044	0.075	5.90717	14	[ARRDC3, CD36, CTGF, DLL1, EPAS1, HAS2, JCHAIN, NR1D1, NR4A3, PTGS2, SLC11A1, SREBF1, TF, WFS1]
GO:0044259	multicellular organismal macromolecule metabolic process	GO_BiologicalProcess-GOA_23.06.2016_23h33	0.013	0.029	11.9048	5	[CTSS, IL6, MFAP4, MMP2, SERPINH1]
GO:0033555	multicellular organismal response to stress	GO_BiologicalProcess-GOA_23.06.2016_23h33	0.1	0.15	7.54717	4	[IDO1, NR4A2, SLC6A2, THBS4]
GO:0035637	multicellular organismal signaling	GO_BiologicalProcess-GOA_23.06.2016_23h33	0.54	0.56	4.54545	4	[AGT, PLN, RYR2, SCN8A]
GO:0050891	multicellular organismal water homeostasis	GO_BiologicalProcess-GOA_23.06.2016_23h33	0.31	0.35	6.06061	2	[HAS2, WFS1]
GO:0044703	multi-organism reproductive process	GO_BiologicalProcess-GOA_23.06.2016_23h33	0.12	0.16	4.64286	26	[ACE, ADA, ADAMTS1, AGT, CACNA1H, DUOX2, EMP2, HMGB2, HPGD, JUNB, LEP, MMP2, NOS3, P2RX1, PCSK5, PLCB1, PRDX3, PTAFR, PTGIS, PTGS2, RECK, SERPINE2, SGPL1, TIMP1, YBX3, ZBTB16]
GO:0043500	muscle adaptation	GO_BiologicalProcess-GOA_23.06.2016_23h33	0.002	0.0064	13.2075	7	[EDN1, FBXO32, GSN, HEY2, MYOC, NOS3, TCAP]
GO:0010657	muscle cell apoptotic process	GO_BiologicalProcess-GOA_23.06.2016_23h33	0.19	0.24	8.33333	2	[HEY2, SFRP2]
GO:0055001	muscle cell development	GO_BiologicalProcess-GOA_23.06.2016_23h33	0.00064	0.0026	10.2564	12	[ACTA2, EDN1, FLNC, HEY2, MYH10, MYH11, RAMP2, SDC1, TCAP, TMOD1, TPM1, UCHL1]
GO:0042692	muscle cell differentiation	GO_BiologicalProcess-GOA_23.06.2016_23h33	0.00027	0.0012	7.94224	22	[ACTA2, CAPN2, CDH2, CXCL14, DLL1, EDN1, EPAS1, FLNC, HEY2, ITGA8, LGALS1, MYH10, MYH11, PLCB1, RAMP2, RBM38, SDC1, SMARCD3, TCAP, TMOD1, TPM1, UCHL1]
GO:0014812	muscle cell migration	GO_BiologicalProcess-GOA_23.06.2016_23h33	0.01	0.022	12.8205	5	[NDRG4, PLAU, SERPINE1, THBS4, TPM1]
GO:0033002	muscle cell proliferation	GO_BiologicalProcess-GOA_23.06.2016_23h33	0.00021	0.001	12.3596	11	[ANG, CALCRL, EDN1, HEY2, IL6, NDRG4, NR4A3, PPARG, SULF1, TENM4, TPM1]
GO:0006936	muscle contraction	GO_BiologicalProcess-GOA_23.06.2016_23h33	0.0036	0.01	7.8125	15	[ACTA2, ADA, ATP1A2, EDN1, MAP2K3, MYLK, MYOM1, P2RX1, PLN, RYR2, STC1, SULF1, TCAP, TMOD1, TPM1]
GO:0048747	muscle fiber development	GO_BiologicalProcess-GOA_23.06.2016_23h33	0.036	0.064	9.25926	5	[ACTA2, FLNC, MYH11, TCAP, UCHL1]
GO:0014896	muscle hypertrophy	GO_BiologicalProcess-GOA_23.06.2016_23h33	0.0071	0.017	13.8889	5	[EDN1, HEY2, MYOC, RYR2, TCAP]
GO:0003299	muscle hypertrophy in response to stress	GO_BiologicalProcess-GOA_23.06.2016_23h33	0.061	0.097	16.6667	2	[HEY2, TCAP]
GO:0007517	muscle organ development	GO_BiologicalProcess-GOA_23.06.2016_23h33	0.0012	0.0042	7.53968	19	[ACTA2, ATF3, BTG2, DLL1, DLL4, EGR1, ELN, FOS, GPC1, HEY2, KLHL31, MYLK, NR4A1, NUPR1, RYR2, TCAP, TPM1, TSC22D3, YBX3]
GO:0048644	muscle organ morphogenesis	GO_BiologicalProcess-GOA_23.06.2016_23h33	0.023	0.044	9.23077	6	[DLL4, HEY2, MYLK, RYR2, TCAP, TPM1]
GO:0061061	muscle structure development	GO_BiologicalProcess-GOA_23.06.2016_23h33	1e-06	1.7e-05	8.29493	36	[ACTA2, ATF3, BTG2, CAPN2, CDH2, CXCL14, DLL1, DLL4, EDN1, EGR1, ELN, EPAS1, FLNC, FOS, GPC1, HEY2, ITGA8, KLHL31, LGALS1, MYH10, MYH11, MYLK, NR4A1, NUPR1, PLCB1, RAMP2, RBM38, RYR2, SDC1, SMARCD3, TCAP, TMOD1, TPM1, TSC22D3, UCHL1, YBX3]
GO:0003012	muscle system process	GO_BiologicalProcess-GOA_23.06.2016_23h33	0.00013	0.00075	8.62069	20	[ACTA2, ADA, ATP1A2, EDN1, FBXO32, GSN, HEY2, MAP2K3, MYLK, MYOC, MYOM1, NOS3, P2RX1, PLN, RYR2, STC1, SULF1, TCAP, TMOD1, TPM1]
GO:0060537	muscle tissue development	GO_BiologicalProcess-GOA_23.06.2016_23h33	3.7e-06	4.7e-05	9.28571	26	[ACTA2, ATF3, BTG2, DLL1, DLL4, EGR1, ELN, FOS, GPC1, HEY2, ITGA8, KLHL31, MYH10, MYH11, MYLK, NR4A1, NUPR1, OSR1, PLN, RYR2, TCAP, TENM4, TPM1, TSC22D3, YBX3, ZFAND5]
GO:0060415	muscle tissue morphogenesis	GO_BiologicalProcess-GOA_23.06.2016_23h33	0.012	0.027	10.5263	6	[DLL4, HEY2, MYLK, RYR2, TCAP, TPM1]
GO:0042552	myelination	GO_BiologicalProcess-GOA_23.06.2016_23h33	0.73	0.73	4.10959	3	[MYOC, NAB1, TENM4]
GO:0002275	myeloid cell activation involved in immune response	GO_BiologicalProcess-GOA_23.06.2016_23h33	0.1	0.15	7.54717	4	[LBP, NR4A3, S100A13, VAMP2]
GO:0030099	myeloid cell differentiation	GO_BiologicalProcess-GOA_23.06.2016_23h33	0.001	0.0037	7.43494	20	[C1QC, CDKN2B, CSF1R, DLL1, EPAS1, EPHA2, FOS, GAS2L1, GPC3, HCLS1, HHEX, HMGB2, JUNB, LEP, PPARG, PRDX3, SFXN1, SREBF1, TFE3, ZBTB16]
GO:0002262	myeloid cell homeostasis	GO_BiologicalProcess-GOA_23.06.2016_23h33	0.1	0.14	6.42202	7	[EPAS1, GAS2L1, HCLS1, HMGB2, IL6, SFXN1, SREBF1]
GO:0002274	myeloid leukocyte activation	GO_BiologicalProcess-GOA_23.06.2016_23h33	0.28	0.32	5.40541	6	[BPI, LBP, NR4A3, S100A13, SLC11A1, VAMP2]
GO:0061082	myeloid leukocyte cytokine production	GO_BiologicalProcess-GOA_23.06.2016_23h33	0.021	0.042	16.6667	3	[CD74, GAS6, NR4A3]
GO:0002573	myeloid leukocyte differentiation	GO_BiologicalProcess-GOA_23.06.2016_23h33	0.039	0.068	6.62252	10	[C1QC, CSF1R, EPHA2, FOS, GPC3, HCLS1, HHEX, JUNB, PPARG, TFE3]
GO:0002444	myeloid leukocyte mediated immunity	GO_BiologicalProcess-GOA_23.06.2016_23h33	0.041	0.071	8.92857	5	[ACE, C3, NR4A3, S100A13, VAMP2]
GO:0097529	myeloid leukocyte migration	GO_BiologicalProcess-GOA_23.06.2016_23h33	1.5e-05	0.00014	12.3967	15	[C3AR1, C5AR2, CCL16, CCL2, CCL21, CCL24, CCL8, CD74, CREB3, LBP, PLCB1, PTGER4, SERPINE1, THBS4, VEGFC]
GO:0045445	myoblast differentiation	GO_BiologicalProcess-GOA_23.06.2016_23h33	0.031	0.057	8.57143	6	[CXCL14, DLL1, EPAS1, LGALS1, PLCB1, SDC1]
GO:0030239	myofibril assembly	GO_BiologicalProcess-GOA_23.06.2016_23h33	0.0031	0.0091	13.9535	6	[ACTA2, EDN1, MYH10, TCAP, TMOD1, TPM1]
GO:0035747	natural killer cell chemotaxis	GO_BiologicalProcess-GOA_23.06.2016_23h33	0.01	0.024	40	2	[CCL2, CXCL14]
GO:0050919	negative chemotaxis	GO_BiologicalProcess-GOA_23.06.2016_23h33	0.65	0.65	4.87805	2	[PLXNA4, SLIT3]
GO:0032232	negative regulation of actin filament bundle assembly	GO_BiologicalProcess-GOA_23.06.2016_23h33	0.07	0.1	15.3846	2	[MYOC, SHANK1]
GO:0030835	negative regulation of actin filament depolymerization	GO_BiologicalProcess-GOA_23.06.2016_23h33	0.012	0.027	14.8148	4	[GSN, LIMA1, SREBF1, TMOD1]
GO:0030837	negative regulation of actin filament polymerization	GO_BiologicalProcess-GOA_23.06.2016_23h33	0.027	0.051	11.7647	4	[GSN, KANK1, SREBF1, TMOD1]
GO:0016525	negative regulation of angiogenesis	GO_BiologicalProcess-GOA_23.06.2016_23h33	0.0001	0.00061	16.0714	9	[ANGPT4, CCL2, DLL4, HHEX, SERPINE1, STAB1, SULF1, THBS2, THBS4]
GO:0043066	negative regulation of apoptotic process	GO_BiologicalProcess-GOA_23.06.2016_23h33	0.00022	0.0011	6.36215	39	[ACAA2, ADA, ANGPT4, ARHGAP10, BNIP3, CCL2, CCL21, CD74, CHL1, CSF1R, DHCR24, DLL1, FLNA, GAS6, HCK, HCLS1, HEY2, HMGB2, HSPH1, IDO1, IFI6, IL6, ITGA6, KDR, MT1A, NAA15, NOS3, NR4A1, NR4A2, NR4A3, NRP1, PLK2, PRDX3, RAMP2, SERPINE1, SFRP2, TSC22D3, WFS1, YBX3]
GO:2001234	negative regulation of apoptotic signaling pathway	GO_BiologicalProcess-GOA_23.06.2016_23h33	0.0081	0.019	7.64706	13	[ACAA2, CD74, HMGB2, HSPH1, IFI6, ITGA6, NOS3, NR4A2, NRP1, SERPINE1, SFRP2, WFS1, YBX3]
GO:1903579	negative regulation of ATP metabolic process	GO_BiologicalProcess-GOA_23.06.2016_23h33	0.07	0.1	15.3846	2	[FBP1, PID1]
GO:0002903	negative regulation of B cell apoptotic process	GO_BiologicalProcess-GOA_23.06.2016_23h33	0.043	0.073	20	2	[ADA, CD74]
GO:0051100	negative regulation of binding	GO_BiologicalProcess-GOA_23.06.2016_23h33	0.58	0.59	4	4	[ACE, CRTAC1, HEY2, PLN]
GO:0070168	negative regulation of biomineral tissue development	GO_BiologicalProcess-GOA_23.06.2016_23h33	0.018	0.037	17.6471	3	[ASPN, ECM1, GAS6]
GO:0009890	negative regulation of biosynthetic process	GO_BiologicalProcess-GOA_23.06.2016_23h33	0.04	0.069	4.51327	51	[ANG, ATF3, BTG2, CD276, DLL4, EDN1, EGR1, EIF4A2, EIF4EBP1, ENC1, ENPP1, FABP4, FLNA, GAS6, HCLS1, HEY2, HHEX, HIF3A, HIST1H1C, HMGB2, HSPA8, IL6, INSIG1, IRF1, JUNB, LEP, MAGED1, MDFIC, NAB1, NFIL3, NR1D1, NR4A2, NR4A3, PER1, PID1, PKIA, PLCB1, PPARG, PTGIS, PTPRK, SFRP2, SREBF1, TAF7, TSC22D3, TXN, TXNIP, VLDLR, WFS1, WWC1, YBX3, ZBTB16]
GO:1903523	negative regulation of blood circulation	GO_BiologicalProcess-GOA_23.06.2016_23h33	0.18	0.23	8.69565	2	[ATP1A2, PLN]
GO:0030195	negative regulation of blood coagulation	GO_BiologicalProcess-GOA_23.06.2016_23h33	0.018	0.036	13.3333	4	[ADAMTS18, PLAU, SERPINE1, SERPINE2]
GO:0043537	negative regulation of blood vessel endothelial cell migration	GO_BiologicalProcess-GOA_23.06.2016_23h33	0.13	0.18	10.5263	2	[ANGPT4, DLL4]
GO:2000181	negative regulation of blood vessel morphogenesis	GO_BiologicalProcess-GOA_23.06.2016_23h33	0.00013	0.00075	15.5172	9	[ANGPT4, CCL2, DLL4, HHEX, SERPINE1, STAB1, SULF1, THBS2, THBS4]
GO:0051926	negative regulation of calcium ion transport	GO_BiologicalProcess-GOA_23.06.2016_23h33	0.042	0.072	13.0435	3	[NOS3, PLN, STC1]
GO:0090090	negative regulation of canonical Wnt signaling pathway	GO_BiologicalProcess-GOA_23.06.2016_23h33	0.24	0.28	5.43478	5	[CDH2, EGR1, GPC3, SFRP2, SFRP4]
GO:0045912	negative regulation of carbohydrate metabolic process	GO_BiologicalProcess-GOA_23.06.2016_23h33	0.29	0.33	6.25	2	[ENPP1, FBP1]
GO:0010667	negative regulation of cardiac muscle cell apoptotic process	GO_BiologicalProcess-GOA_23.06.2016_23h33	0.028	0.052	25	2	[HEY2, SFRP2]
GO:0043086	negative regulation of catalytic activity	GO_BiologicalProcess-GOA_23.06.2016_23h33	8.8e-05	0.00054	6.51466	40	[ANGPT4, ASPN, C3, CDKN1A, CDKN2B, CHORDC1, DCN, DHCR24, DUSP10, ECM1, EIF4A2, FABP4, GADD45B, GAS6, GPC3, HHEX, IFI6, ITIH4, LOC515676, NOS3, NR4A1, PI16, PKIA, PLN, PODN, PPP1R14A, PRDX3, PRKAR2A, PTX3, RECK, SERPINE1, SERPINE2, SERPING1, SERPINH1, SFRP2, SPRY1, TAF7, TIMP1, TXNIP, UCHL1]
GO:1904063	negative regulation of cation transmembrane transport	GO_BiologicalProcess-GOA_23.06.2016_23h33	0.34	0.38	5.55556	2	[OSR1, PLN]
GO:0050866	negative regulation of cell activation	GO_BiologicalProcess-GOA_23.06.2016_23h33	0.058	0.094	7.07965	8	[ADAMTS18, BPI, CD276, CD74, IDO1, IRF1, PELI1, SERPINE2]
GO:0007162	negative regulation of cell adhesion	GO_BiologicalProcess-GOA_23.06.2016_23h33	0.0013	0.0044	8.64198	14	[ADAMTS18, CCL21, CD276, CD74, CYP1B1, FBLN1, IDO1, IRF1, KANK1, MYOC, NOS3, PELI1, SERPINE1, SERPINE2]
GO:0033629	negative regulation of cell adhesion mediated by integrin	GO_BiologicalProcess-GOA_23.06.2016_23h33	0.015	0.032	33.3333	2	[CYP1B1, SERPINE1]
GO:0010648	negative regulation of cell communication	GO_BiologicalProcess-GOA_23.06.2016_23h33	2.7e-06	3.9e-05	6.5367	57	[ABHD6, ACAA2, ADA, AGT, APCDD1, ASPN, ATF3, CD74, CDH2, CILP, DCN, DLL4, DUSP10, ECM1, EGR1, ENPP1, EPHA2, FBLN1, FBP1, GAS6, GPC1, GPC3, HEY2, HHEX, HMGB2, HSPH1, IFI6, IL6, ITGA3, ITGA6, KANK1, LDLRAD4, LEP, MYOC, NDRG4, NOS3, NR1D1, NR4A2, NRP1, PER1, PID1, PODN, PPARG, RGS5, SERPINE1, SERPINE2, SFRP2, SFRP4, SLIT3, SPRY1, SREBF1, SULF1, TGFB1I1, UCHL1, WFS1, WWC1, YBX3]
GO:0045786	negative regulation of cell cycle	GO_BiologicalProcess-GOA_23.06.2016_23h33	0.1	0.14	5.17241	15	[CDKN1A, CDKN2B, GAS1, GAS2L1, HHEX, HPGD, IRF1, NR4A1, NUPR1, PLK2, PTPRK, RBM38, RHOB, TOP2A, XPC]
GO:1902807	negative regulation of cell cycle G1/S phase transition	GO_BiologicalProcess-GOA_23.06.2016_23h33	0.15	0.2	7.5	3	[CDKN1A, CDKN2B, RBM38]
GO:0060548	negative regulation of cell death	GO_BiologicalProcess-GOA_23.06.2016_23h33	0.0001	0.00061	6.33484	42	[ACAA2, ADA, ANGPT4, ARHGAP10, BNIP3, CCL2, CCL21, CD74, CHL1, CSF1R, CTGF, DHCR24, DLL1, FLNA, GAS6, HCK, HCLS1, HEY2, HMGB2, HSPH1, IDO1, IFI6, IL6, ITGA6, KDR, MT1A, NAA15, NOS3, NR4A1, NR4A2, NR4A3, NRP1, PLK2, PRDX3, RAMP2, SERPINE1, SFRP2, TSC22D3, TXN, WFS1, WISP2, YBX3]
GO:0010721	negative regulation of cell development	GO_BiologicalProcess-GOA_23.06.2016_23h33	0.34	0.38	4.54545	10	[ARHGEF2, DLL1, DPYSL3, FBLN1, IRX3, KANK1, LDLRAD4, NRP1, S1PR3, SFRP2]
GO:0045596	negative regulation of cell differentiation	GO_BiologicalProcess-GOA_23.06.2016_23h33	0.09	0.13	4.89362	23	[ARHGEF2, C1QC, CD74, CXCL14, DLL1, DPYSL3, ENPP1, FBLN1, GAS2L1, HMGB3, INSIG1, IRF1, IRX3, KANK1, LDLRAD4, NOCT, NRP1, OSR1, PPARG, S1PR3, SFRP2, TGFB1I1, ZBTB16]
GO:0030308	negative regulation of cell growth	GO_BiologicalProcess-GOA_23.06.2016_23h33	0.045	0.076	6.87023	9	[CDKN1A, DCBLD2, ENPP1, FBP1, GAS2L1, NRP1, SERPINE2, SFRP2, SLIT3]
GO:0030336	negative regulation of cell migration	GO_BiologicalProcess-GOA_23.06.2016_23h33	2.7e-10	1.1e-08	15.3374	25	[ABHD6, ADA, ANGPT4, C5AR2, CCL2, CCL21, CYP1B1, DLL4, DPYSL3, KANK1, LDLRAD4, NDRG4, PLCB1, PODN, PTGER4, PTPRK, PTPRU, RECK, RHOB, SERPINE1, SFRP2, STC1, SULF1, TIMP1, TPM1]
GO:0010771	negative regulation of cell morphogenesis involved in differentiation	GO_BiologicalProcess-GOA_23.06.2016_23h33	0.22	0.27	5.68182	5	[FBLN1, KANK1, LDLRAD4, NRP1, SFRP2]
GO:2000146	negative regulation of cell motility	GO_BiologicalProcess-GOA_23.06.2016_23h33	9.6e-11	4.9e-09	15.4762	26	[ABHD6, ADA, ANGPT4, C5AR2, CCL2, CCL21, CYP1B1, DLL4, DPYSL3, FBLN1, KANK1, LDLRAD4, NDRG4, PLCB1, PODN, PTGER4, PTPRK, PTPRU, RECK, RHOB, SERPINE1, SFRP2, STC1, SULF1, TIMP1, TPM1]
GO:0008285	negative regulation of cell proliferation	GO_BiologicalProcess-GOA_23.06.2016_23h33	2.6e-06	3.9e-05	8.02752	35	[ANG, BTG2, CD276, CDKN1A, CDKN2B, CSF1R, CYP1B1, DLL1, DLL4, FBLN1, GPC3, IDO1, IRF1, KLF9, MAGED1, NDRG4, NOS3, NUPR1, PELI1, PODN, PPARG, PTPRK, PTPRU, RARRES1, RBM38, SERPINE2, SFRP2, SFRP4, SLIT3, SPRY1, SRPX, SULF1, TPM1, VEGFC, ZBTB16]
GO:0022408	negative regulation of cell-cell adhesion	GO_BiologicalProcess-GOA_23.06.2016_23h33	0.008	0.019	8.82353	9	[ADAMTS18, CCL21, CD276, CD74, IDO1, IRF1, NOS3, PELI1, SERPINE2]
GO:0001953	negative regulation of cell-matrix adhesion	GO_BiologicalProcess-GOA_23.06.2016_23h33	0.22	0.26	7.69231	2	[MYOC, SERPINE1]
GO:0010812	negative regulation of cell-substrate adhesion	GO_BiologicalProcess-GOA_23.06.2016_23h33	0.042	0.073	10.2564	4	[FBLN1, KANK1, MYOC, SERPINE1]
GO:0031327	negative regulation of cellular biosynthetic process	GO_BiologicalProcess-GOA_23.06.2016_23h33	0.031	0.057	4.55764	51	[ANG, ATF3, BTG2, CD276, DLL4, EDN1, EGR1, EIF4A2, EIF4EBP1, ENC1, ENPP1, FABP4, FLNA, GAS6, HCLS1, HEY2, HHEX, HIF3A, HIST1H1C, HMGB2, HSPA8, IL6, INSIG1, IRF1, JUNB, LEP, MAGED1, MDFIC, NAB1, NFIL3, NR1D1, NR4A2, NR4A3, PER1, PID1, PKIA, PLCB1, PPARG, PTGIS, PTPRK, SFRP2, SREBF1, TAF7, TSC22D3, TXN, TXNIP, VLDLR, WFS1, WWC1, YBX3, ZBTB16]
GO:0010677	negative regulation of cellular carbohydrate metabolic process	GO_BiologicalProcess-GOA_23.06.2016_23h33	0.22	0.26	7.69231	2	[ENPP1, FBP1]
GO:0051271	negative regulation of cellular component movement	GO_BiologicalProcess-GOA_23.06.2016_23h33	7e-10	2.8e-08	13.7056	27	[ABHD6, ADA, ANGPT4, C5AR2, CCL2, CCL21, CYP1B1, DLL4, DPYSL3, FBLN1, KANK1, LDLRAD4, NDRG4, NRP1, PLCB1, PODN, PTGER4, PTPRK, PTPRU, RECK, RHOB, SERPINE1, SFRP2, STC1, SULF1, TIMP1, TPM1]
GO:0051129	negative regulation of cellular component organization	GO_BiologicalProcess-GOA_23.06.2016_23h33	0.0049	0.013	6.01336	27	[ACAA2, ACE, ARHGEF2, BNIP3, DPYSL3, FBLN1, GAS2L1, GMFG, GSN, HEY2, HSPA8, INSIG1, KANK1, LDLRAD4, LIMA1, LMO4, MID1IP1, MYOC, NRP1, PID1, PTGER4, SFRP2, SHANK1, SREBF1, STMN1, TAF7, TMOD1]
GO:0002692	negative regulation of cellular extravasation	GO_BiologicalProcess-GOA_23.06.2016_23h33	0.0019	0.0062	37.5	3	[CCL21, PLCB1, PTGER4]
GO:2000113	negative regulation of cellular macromolecule biosynthetic process	GO_BiologicalProcess-GOA_23.06.2016_23h33	0.09	0.13	4.36047	45	[ANG, ATF3, BTG2, DLL4, EDN1, EGR1, EIF4EBP1, ENC1, ENPP1, FABP4, FLNA, GAS6, HCLS1, HEY2, HHEX, HIST1H1C, HMGB2, HSPA8, IRF1, JUNB, LEP, MAGED1, MDFIC, NAB1, NFIL3, NR1D1, NR4A2, NR4A3, PER1, PID1, PKIA, PLCB1, PPARG, PTPRK, SFRP2, SREBF1, TAF7, TSC22D3, TXN, TXNIP, VLDLR, WFS1, WWC1, YBX3, ZBTB16]
GO:0031324	negative regulation of cellular metabolic process	GO_BiologicalProcess-GOA_23.06.2016_23h33	0.00037	0.0016	4.90798	88	[ANG, ASPN, ATF3, BNIP3, BTG2, C3, CD276, CDKN1A, CDKN2B, CHORDC1, DCN, DHCR24, DLL4, DUSP10, ECM1, EDN1, EGR1, EIF4A2, EIF4EBP1, ENC1, ENPP1, FABP4, FAM129A, FBLN1, FBP1, FLNA, GADD45B, GAS1, GAS6, GPC3, HCLS1, HEY2, HHEX, HIF3A, HIST1H1C, HMGB2, HSPA8, HSPH1, IFI6, IL6, INSIG1, IRF1, ITIH4, JUNB, LDLRAD4, LEP, LOC515676, MAGED1, MASP1, MDFIC, NAB1, NFIL3, NR1D1, NR4A1, NR4A2, NR4A3, PER1, PI16,…
GO:0048523	negative regulation of cellular process	GO_BiologicalProcess-GOA_23.06.2016_23h33	1.6e-09	6.3e-08	5.20285	168	[ABHD6, ACAA2, ACE, ADA, ADAMTS18, AGT, ANG, ANGPT4, APCDD1, ARHGAP10, ARHGEF2, ASPN, ATF3, BNIP3, BPI, BTG2, C1QC, C3, C5AR2, CCL2, CCL21, CD276, CD74, CDH2, CDKN1A, CDKN2B, CHL1, CHORDC1, CILP, CSF1R, CTGF, CXCL14, CYBA, CYP1B1, DCBLD2, DCN, DHCR24, DLL1, DLL4, DPYSL3, DUSP10, ECM1, EDN1, EGR1, EIF4A2, EIF4EBP1, ENC1, ENPP1, EPHA2, FABP4, FAM129A, FBLN1, FBP1, FLNA, GADD45B, GAS1, GAS2L1, GAS6,…
GO:1903828	negative regulation of cellular protein localization	GO_BiologicalProcess-GOA_23.06.2016_23h33	0.085	0.12	7	7	[CREB3, GAS6, HSPH1, MDFIC, PID1, PKIA, TXN]
GO:0032269	negative regulation of cellular protein metabolic process	GO_BiologicalProcess-GOA_23.06.2016_23h33	7.5e-05	0.00047	6.20872	47	[ANG, ASPN, ATF3, BTG2, C3, CDKN1A, CDKN2B, CHORDC1, DCN, DHCR24, DUSP10, ECM1, EDN1, EIF4EBP1, ENC1, ENPP1, FABP4, FAM129A, FBLN1, GADD45B, GAS1, GAS6, GPC3, HHEX, HSPH1, IFI6, ITIH4, LDLRAD4, LOC515676, MASP1, NR4A1, PI16, PID1, PKIA, PODN, PRDX3, PRKAR2A, RECK, SERPINE1, SERPINE2, SERPING1, SERPINH1, SFRP2, SPRY1, TAF7, TIMP1, UCHL1]
GO:0090288	negative regulation of cellular response to growth factor stimulus	GO_BiologicalProcess-GOA_23.06.2016_23h33	0.0044	0.011	9.67742	9	[AGT, ASPN, GPC1, HHEX, LDLRAD4, SFRP2, SPRY1, SULF1, TGFB1I1]
GO:1900077	negative regulation of cellular response to insulin stimulus	GO_BiologicalProcess-GOA_23.06.2016_23h33	0.046	0.078	12.5	3	[ENPP1, KANK1, PID1]
GO:1900408	negative regulation of cellular response to oxidative stress	GO_BiologicalProcess-GOA_23.06.2016_23h33	0.042	0.072	13.0435	3	[HSPH1, NR4A3, TXN]
GO:1903845	negative regulation of cellular response to transforming growth factor beta stimulus	GO_BiologicalProcess-GOA_23.06.2016_23h33	0.15	0.2	7.5	3	[ASPN, LDLRAD4, TGFB1I1]
GO:0050922	negative regulation of chemotaxis	GO_BiologicalProcess-GOA_23.06.2016_23h33	0.22	0.26	6.25	3	[C5AR2, CCL2, NRP1]
GO:0050819	negative regulation of coagulation	GO_BiologicalProcess-GOA_23.06.2016_23h33	0.027	0.051	11.7647	4	[ADAMTS18, PLAU, SERPINE1, SERPINE2]
GO:0045916	negative regulation of complement activation	GO_BiologicalProcess-GOA_23.06.2016_23h33	0.021	0.042	28.5714	2	[MASP1, SERPING1]
GO:1904030	negative regulation of cyclin-dependent protein kinase activity	GO_BiologicalProcess-GOA_23.06.2016_23h33	0.36	0.39	5.40541	2	[CDKN1A, HHEX]
GO:0045736	negative regulation of cyclin-dependent protein serine/threonine kinase activity	GO_BiologicalProcess-GOA_23.06.2016_23h33	0.24	0.29	7.14286	2	[CDKN1A, HHEX]
GO:2000117	negative regulation of cysteine-type endopeptidase activity	GO_BiologicalProcess-GOA_23.06.2016_23h33	0.026	0.049	8.95522	6	[DHCR24, GAS6, IFI6, NR4A1, PRDX3, SFRP2]
GO:0043154	negative regulation of cysteine-type endopeptidase activity involved in apoptotic process	GO_BiologicalProcess-GOA_23.06.2016_23h33	0.024	0.047	9.09091	6	[DHCR24, GAS6, IFI6, NR4A1, PRDX3, SFRP2]
GO:0042036	negative regulation of cytokine biosynthetic process	GO_BiologicalProcess-GOA_23.06.2016_23h33	0.17	0.21	9.09091	2	[CD276, IL6]
GO:0001818	negative regulation of cytokine production	GO_BiologicalProcess-GOA_23.06.2016_23h33	0.0032	0.0092	8.51064	12	[BPI, C5AR2, CD276, DLL1, FBLN1, GAS6, GPNMB, IDO1, IL6, LBP, PTGER4, SLC11A1]
GO:0050710	negative regulation of cytokine secretion	GO_BiologicalProcess-GOA_23.06.2016_23h33	0.027	0.051	11.7647	4	[C5AR2, FBLN1, GAS6, PTGER4]
GO:0001960	negative regulation of cytokine-mediated signaling pathway	GO_BiologicalProcess-GOA_23.06.2016_23h33	0.016	0.033	13.7931	4	[ECM1, GAS6, PPARG, SLIT3]
GO:0051494	negative regulation of cytoskeleton organization	GO_BiologicalProcess-GOA_23.06.2016_23h33	5.9e-05	0.00039	13.1868	12	[ARHGEF2, GAS2L1, GMFG, GSN, KANK1, LIMA1, MID1IP1, MYOC, SHANK1, SREBF1, STMN1, TMOD1]
GO:0031348	negative regulation of defense response	GO_BiologicalProcess-GOA_23.06.2016_23h33	0.045	0.076	7.29167	7	[ADA, CD276, DUSP10, PPARG, PTGER4, PTGIS, SERPING1]
GO:0051093	negative regulation of developmental process	GO_BiologicalProcess-GOA_23.06.2016_23h33	0.00065	0.0026	6.25	34	[ANGPT4, ARHGEF2, ASPN, BNIP3, C1QC, CCL2, CD74, CXCL14, DLL1, DLL4, DPYSL3, ECM1, FBLN1, GAS2L1, GAS6, HHEX, IRF1, IRX3, KANK1, LDLRAD4, NRP1, OSR1, S1PR3, SERPINE1, SFRP2, STAB1, SULF1, THBS2, THBS4, TIMP1, TSC22D3, WWC1, YBX3, ZBTB16]
GO:0045992	negative regulation of embryonic development	GO_BiologicalProcess-GOA_23.06.2016_23h33	0.18	0.23	8.69565	2	[SFRP2, SULF1]
GO:0010951	negative regulation of endopeptidase activity	GO_BiologicalProcess-GOA_23.06.2016_23h33	0.0093	0.021	7.03518	14	[C3, DHCR24, GAS6, IFI6, ITIH4, NR4A1, PRDX3, RECK, SERPINE1, SERPINE2, SERPING1, SERPINH1, SFRP2, TIMP1]
GO:2000352	negative regulation of endothelial cell apoptotic process	GO_BiologicalProcess-GOA_23.06.2016_23h33	0.00091	0.0034	21.7391	5	[ANGPT4, GAS6, KDR, RAMP2, SERPINE1]
GO:0010596	negative regulation of endothelial cell migration	GO_BiologicalProcess-GOA_23.06.2016_23h33	0.081	0.12	10	3	[ANGPT4, DLL4, STC1]
GO:0001937	negative regulation of endothelial cell proliferation	GO_BiologicalProcess-GOA_23.06.2016_23h33	0.22	0.26	7.69231	2	[DLL4, SULF1]
GO:1904036	negative regulation of epithelial cell apoptotic process	GO_BiologicalProcess-GOA_23.06.2016_23h33	0.00045	0.0019	20	6	[ANGPT4, GAS6, KDR, RAMP2, SERPINE1, WFS1]
GO:0030857	negative regulation of epithelial cell differentiation	GO_BiologicalProcess-GOA_23.06.2016_23h33	0.068	0.1	10.7143	3	[DLL1, OSR1, S1PR3]
GO:0010633	negative regulation of epithelial cell migration	GO_BiologicalProcess-GOA_23.06.2016_23h33	0.18	0.23	6.81818	3	[ANGPT4, DLL4, STC1]
GO:0050680	negative regulation of epithelial cell proliferation	GO_BiologicalProcess-GOA_23.06.2016_23h33	0.019	0.039	8.08081	8	[CDKN2B, DLL4, GPC3, KLF9, MAGED1, PTPRK, SFRP2, SULF1]
GO:0010719	negative regulation of epithelial to mesenchymal transition	GO_BiologicalProcess-GOA_23.06.2016_23h33	0.12	0.16	11.1111	2	[LDLRAD4, SFRP2]
GO:0070373	negative regulation of ERK1 and ERK2 cascade	GO_BiologicalProcess-GOA_23.06.2016_23h33	0.15	0.2	7.5	3	[ATF3, FBLN1, SPRY1]
GO:1904950	negative regulation of establishment of protein localization	GO_BiologicalProcess-GOA_23.06.2016_23h33	0.021	0.041	7.14286	11	[C5AR2, CREB3, FBLN1, GAS6, HSPH1, MDFIC, PID1, PKIA, PTGER4, SREBF1, TXN]
GO:2001237	negative regulation of extrinsic apoptotic signaling pathway	GO_BiologicalProcess-GOA_23.06.2016_23h33	0.018	0.036	8.86076	7	[HMGB2, IFI6, ITGA6, NOS3, NRP1, SERPINE1, SFRP2]
GO:1902042	negative regulation of extrinsic apoptotic signaling pathway via death domain receptors	GO_BiologicalProcess-GOA_23.06.2016_23h33	0.0034	0.0097	21.0526	4	[HMGB2, NOS3, SERPINE1, SFRP2]
GO:0045599	negative regulation of fat cell differentiation	GO_BiologicalProcess-GOA_23.06.2016_23h33	0.14	0.19	7.69231	3	[ENPP1, INSIG1, TGFB1I1]
GO:0040037	negative regulation of fibroblast growth factor receptor signaling pathway	GO_BiologicalProcess-GOA_23.06.2016_23h33	0.0039	0.01	30	3	[GPC1, SPRY1, SULF1]
GO:2000134	negative regulation of G1/S transition of mitotic cell cycle	GO_BiologicalProcess-GOA_23.06.2016_23h33	0.14	0.19	7.69231	3	[CDKN1A, CDKN2B, RBM38]
GO:0010629	negative regulation of gene expression	GO_BiologicalProcess-GOA_23.06.2016_23h33	0.006	0.015	4.8976	55	[ACE, ANG, ATF3, BTG2, CDKN1A, CTGF, DLL4, EDN1, EGR1, EIF4EBP1, ENC1, FABP4, FLNA, GAS1, GAS2L1, GAS6, HCLS1, HEY2, HHEX, HIST1H1C, HMGB2, HSPA8, IRF1, JUNB, LEP, MAGED1, MASP1, MDFIC, NAB1, NFIL3, NOCT, NR1D1, NR4A2, NR4A3, PC, PER1, PKIA, PLCB1, PPARG, PTPRK, SERPINE1, SERPINE2, SERPING1, SFRP2, SLIT3, SREBF1, TAF7, TSC22D3, TXN, TXNIP, VLDLR, WFS1, WWC1, YBX3, ZBTB16]
GO:0034351	negative regulation of glial cell apoptotic process	GO_BiologicalProcess-GOA_23.06.2016_23h33	0.0012	0.0042	42.8571	3	[CCL2, DLL1, GAS6]
GO:0046325	negative regulation of glucose import	GO_BiologicalProcess-GOA_23.06.2016_23h33	0.0039	0.01	30	3	[ENPP1, LEP, PID1]
GO:0010829	negative regulation of glucose transport	GO_BiologicalProcess-GOA_23.06.2016_23h33	0.0068	0.016	25	3	[ENPP1, LEP, PID1]
GO:0045926	negative regulation of growth	GO_BiologicalProcess-GOA_23.06.2016_23h33	0.013	0.028	6.95187	13	[CDKN1A, DCBLD2, ENPP1, FBP1, GAS2L1, GPC3, LBP, MT1A, NRP1, SERPINE2, SFRP2, SLIT3, WWC1]
GO:0045822	negative regulation of heart contraction	GO_BiologicalProcess-GOA_23.06.2016_23h33	0.1	0.14	12.5	2	[ATP1A2, PLN]
GO:1903707	negative regulation of hemopoiesis	GO_BiologicalProcess-GOA_23.06.2016_23h33	0.13	0.17	6.66667	6	[C1QC, CD74, DLL1, GAS2L1, IRF1, ZBTB16]
GO:1900047	negative regulation of hemostasis	GO_BiologicalProcess-GOA_23.06.2016_23h33	0.018	0.036	13.3333	4	[ADAMTS18, PLAU, SERPINE1, SERPINE2]
GO:0032845	negative regulation of homeostatic process	GO_BiologicalProcess-GOA_23.06.2016_23h33	0.042	0.072	7.03125	9	[ADA, ARRDC3, CCL21, CD74, CYBA, GAS2L1, PLN, RYR2, TSC22D3]
GO:0034111	negative regulation of homotypic cell-cell adhesion	GO_BiologicalProcess-GOA_23.06.2016_23h33	0.052	0.085	18.1818	2	[ADAMTS18, SERPINE2]
GO:0046888	negative regulation of hormone secretion	GO_BiologicalProcess-GOA_23.06.2016_23h33	0.13	0.17	8.10811	3	[IL6, LEP, SREBF1]
GO:0002921	negative regulation of humoral immune response	GO_BiologicalProcess-GOA_23.06.2016_23h33	0.043	0.073	20	2	[MASP1, SERPING1]
GO:1903206	negative regulation of hydrogen peroxide-induced cell death	GO_BiologicalProcess-GOA_23.06.2016_23h33	0.0087	0.02	23.0769	3	[HSPH1, NR4A3, TXN]
GO:0051346	negative regulation of hydrolase activity	GO_BiologicalProcess-GOA_23.06.2016_23h33	0.0021	0.0066	6.72515	23	[ANGPT4, C3, DHCR24, ECM1, GAS6, GPC3, IFI6, ITIH4, LOC515676, NOS3, NR4A1, PI16, PLN, PRDX3, PTX3, RECK, SERPINE1, SERPINE2, SERPING1, SERPINH1, SFRP2, SPRY1, TIMP1]
GO:0002698	negative regulation of immune effector process	GO_BiologicalProcess-GOA_23.06.2016_23h33	0.5	0.52	4.41176	3	[DUSP10, MASP1, SERPING1]
GO:0050777	negative regulation of immune response	GO_BiologicalProcess-GOA_23.06.2016_23h33	0.35	0.39	4.93827	4	[DUSP10, MASP1, PPARG, SERPING1]
GO:0002683	negative regulation of immune system process	GO_BiologicalProcess-GOA_23.06.2016_23h33	0.00025	0.0012	8.0292	22	[ADA, BPI, C1QC, C5AR2, CCL2, CCL21, CD276, CD74, DLL1, DUSP10, GAS2L1, IDO1, IRF1, MASP1, NR1D1, PELI1, PLCB1, PPARG, PTGER4, SERPING1, TSC22D3, ZBTB16]
GO:0050728	negative regulation of inflammatory response	GO_BiologicalProcess-GOA_23.06.2016_23h33	0.09	0.13	7.14286	5	[ADA, CD276, DUSP10, PTGER4, PTGIS]
GO:0045824	negative regulation of innate immune response	GO_BiologicalProcess-GOA_23.06.2016_23h33	0.037	0.065	13.6364	3	[DUSP10, PPARG, SERPING1]
GO:0046627	negative regulation of insulin receptor signaling pathway	GO_BiologicalProcess-GOA_23.06.2016_23h33	0.042	0.072	13.0435	3	[ENPP1, KANK1, PID1]
GO:0032689	negative regulation of interferon-gamma production	GO_BiologicalProcess-GOA_23.06.2016_23h33	0.17	0.21	9.09091	2	[CD276, GAS6]
GO:0032693	negative regulation of interleukin-10 production	GO_BiologicalProcess-GOA_23.06.2016_23h33	0.052	0.085	18.1818	2	[DLL1, IDO1]
GO:0032715	negative regulation of interleukin-6 production	GO_BiologicalProcess-GOA_23.06.2016_23h33	0.074	0.11	10.3448	3	[BPI, C5AR2, GAS6]
GO:1900165	negative regulation of interleukin-6 secretion	GO_BiologicalProcess-GOA_23.06.2016_23h33	0.015	0.032	33.3333	2	[C5AR2, GAS6]
GO:0090317	negative regulation of intracellular protein transport	GO_BiologicalProcess-GOA_23.06.2016_23h33	0.098	0.14	6.94444	5	[CREB3, GAS6, MDFIC, PKIA, TXN]
GO:1902532	negative regulation of intracellular signal transduction	GO_BiologicalProcess-GOA_23.06.2016_23h33	0.038	0.067	5.49451	20	[ASPN, ATF3, CD74, DCN, DUSP10, EPHA2, FBLN1, FBP1, HSPH1, ITGA3, KANK1, MYOC, PODN, SERPINE2, SFRP2, SPRY1, UCHL1, WFS1, WWC1, YBX3]
GO:0032387	negative regulation of intracellular transport	GO_BiologicalProcess-GOA_23.06.2016_23h33	0.025	0.049	8.23529	7	[CREB3, GAS6, INSIG1, MAP1B, MDFIC, PKIA, TXN]
GO:2001243	negative regulation of intrinsic apoptotic signaling pathway	GO_BiologicalProcess-GOA_23.06.2016_23h33	0.32	0.36	5.40541	4	[CD74, HSPH1, WFS1, YBX3]
GO:0034766	negative regulation of ion transmembrane transport	GO_BiologicalProcess-GOA_23.06.2016_23h33	0.65	0.65	4.87805	2	[OSR1, PLN]
GO:0032413	negative regulation of ion transmembrane transporter activity	GO_BiologicalProcess-GOA_23.06.2016_23h33	0.27	0.31	6.66667	2	[OSR1, PLN]
GO:0043271	negative regulation of ion transport	GO_BiologicalProcess-GOA_23.06.2016_23h33	0.02	0.039	9.52381	6	[NOS3, OSR1, PLN, SERPINE2, SFRP4, STC1]
GO:0046426	negative regulation of JAK-STAT cascade	GO_BiologicalProcess-GOA_23.06.2016_23h33	0.14	0.19	7.69231	3	[ASPN, DCN, PODN]
GO:0046329	negative regulation of JNK cascade	GO_BiologicalProcess-GOA_23.06.2016_23h33	0.17	0.21	9.09091	2	[DUSP10, SFRP2]
GO:0043508	negative regulation of JUN kinase activity	GO_BiologicalProcess-GOA_23.06.2016_23h33	0.028	0.052	25	2	[DUSP10, SFRP2]
GO:0010839	negative regulation of keratinocyte proliferation	GO_BiologicalProcess-GOA_23.06.2016_23h33	0.07	0.1	15.3846	2	[KLF9, PTPRK]
GO:0033673	negative regulation of kinase activity	GO_BiologicalProcess-GOA_23.06.2016_23h33	0.00078	0.003	8.17308	17	[ASPN, CDKN1A, CDKN2B, CHORDC1, DCN, DUSP10, FABP4, GADD45B, HHEX, PKIA, PODN, PRDX3, PRKAR2A, SFRP2, SPRY1, TAF7, UCHL1]
GO:0002695	negative regulation of leukocyte activation	GO_BiologicalProcess-GOA_23.06.2016_23h33	0.16	0.21	5.82524	6	[BPI, CD276, CD74, IDO1, IRF1, PELI1]
GO:2000107	negative regulation of leukocyte apoptotic process	GO_BiologicalProcess-GOA_23.06.2016_23h33	0.00012	0.00069	20.5882	7	[ADA, CCL21, CD74, GAS6, HCLS1, IDO1, TSC22D3]
GO:1903038	negative regulation of leukocyte cell-cell adhesion	GO_BiologicalProcess-GOA_23.06.2016_23h33	0.01	0.023	9.85915	7	[CCL21, CD276, CD74, IDO1, IRF1, NOS3, PELI1]
GO:0002689	negative regulation of leukocyte chemotaxis	GO_BiologicalProcess-GOA_23.06.2016_23h33	0.052	0.085	18.1818	2	[C5AR2, CCL2]
GO:1902106	negative regulation of leukocyte differentiation	GO_BiologicalProcess-GOA_23.06.2016_23h33	0.47	0.49	4.83871	3	[C1QC, CD74, IRF1]
GO:0002686	negative regulation of leukocyte migration	GO_BiologicalProcess-GOA_23.06.2016_23h33	0.00024	0.0011	22.2222	6	[ADA, C5AR2, CCL2, CCL21, PLCB1, PTGER4]
GO:0070664	negative regulation of leukocyte proliferation	GO_BiologicalProcess-GOA_23.06.2016_23h33	0.17	0.21	7.14286	3	[CD276, IDO1, PELI1]
GO:0040013	negative regulation of locomotion	GO_BiologicalProcess-GOA_23.06.2016_23h33	1.6e-10	7.6e-09	14.1414	28	[ABHD6, ADA, ANGPT4, ARRDC3, C5AR2, CCL2, CCL21, CYP1B1, DLL4, DPYSL3, FBLN1, KANK1, LDLRAD4, NDRG4, NRP1, PLCB1, PODN, PTGER4, PTPRK, PTPRU, RECK, RHOB, SERPINE1, SFRP2, STC1, SULF1, TIMP1, TPM1]
GO:0051250	negative regulation of lymphocyte activation	GO_BiologicalProcess-GOA_23.06.2016_23h33	0.23	0.27	5.61798	5	[CD276, CD74, IDO1, IRF1, PELI1]
GO:0070229	negative regulation of lymphocyte apoptotic process	GO_BiologicalProcess-GOA_23.06.2016_23h33	0.0082	0.019	16.6667	4	[ADA, CD74, IDO1, TSC22D3]
GO:0045620	negative regulation of lymphocyte differentiation	GO_BiologicalProcess-GOA_23.06.2016_23h33	0.27	0.31	6.66667	2	[CD74, IRF1]
GO:0050672	negative regulation of lymphocyte proliferation	GO_BiologicalProcess-GOA_23.06.2016_23h33	0.16	0.21	7.31707	3	[CD276, IDO1, PELI1]
GO:0010558	negative regulation of macromolecule biosynthetic process	GO_BiologicalProcess-GOA_23.06.2016_23h33	0.036	0.063	4.5539	49	[ANG, ATF3, BTG2, CD276, DLL4, EDN1, EGR1, EIF4A2, EIF4EBP1, ENC1, ENPP1, FABP4, FLNA, GAS6, HCLS1, HEY2, HHEX, HIF3A, HIST1H1C, HMGB2, HSPA8, IL6, IRF1, JUNB, LEP, MAGED1, MDFIC, NAB1, NFIL3, NR1D1, NR4A2, NR4A3, PER1, PID1, PKIA, PLCB1, PPARG, PTPRK, SFRP2, SREBF1, TAF7, TSC22D3, TXN, TXNIP, VLDLR, WFS1, WWC1, YBX3, ZBTB16]
GO:0010605	negative regulation of macromolecule metabolic process	GO_BiologicalProcess-GOA_23.06.2016_23h33	0.0001	0.00061	5.08571	89	[ACE, ANG, ASPN, ATF3, BTG2, C3, CD276, CDKN1A, CDKN2B, CHORDC1, CTGF, DCN, DHCR24, DLL4, DUSP10, ECM1, EDN1, EGR1, EIF4A2, EIF4EBP1, ENC1, ENPP1, FABP4, FAM129A, FBLN1, FLNA, GADD45B, GAS1, GAS2L1, GAS6, GPC3, HCLS1, HEY2, HHEX, HIF3A, HIST1H1C, HMGB2, HSPA8, HSPH1, IFI6, IL6, IRF1, ITIH4, JUNB, LDLRAD4, LEP, LOC515676, MAGED1, MASP1, MDFIC, NAB1, NFIL3, NOCT, NR1D1, NR4A1, NR4A2, NR4A3, PC, PER…
GO:0043407	negative regulation of MAP kinase activity	GO_BiologicalProcess-GOA_23.06.2016_23h33	0.11	0.16	7.27273	4	[DUSP10, SFRP2, SPRY1, UCHL1]
GO:0043409	negative regulation of MAPK cascade	GO_BiologicalProcess-GOA_23.06.2016_23h33	0.1	0.15	6.25	7	[ATF3, DUSP10, FBLN1, HSPH1, SFRP2, SPRY1, UCHL1]
GO:0002906	negative regulation of mature B cell apoptotic process	GO_BiologicalProcess-GOA_23.06.2016_23h33	0.0066	0.016	50	2	[ADA, CD74]
GO:0009892	negative regulation of metabolic process	GO_BiologicalProcess-GOA_23.06.2016_23h33	0.0001	0.00061	5.01584	95	[ACE, ANG, ARRDC3, ASPN, ATF3, BNIP3, BTG2, C3, CD276, CDKN1A, CDKN2B, CHORDC1, CTGF, DCN, DHCR24, DLL4, DUSP10, ECM1, EDN1, EGR1, EIF4A2, EIF4EBP1, ENC1, ENPP1, FABP4, FAM129A, FBLN1, FBP1, FLNA, GADD45B, GAS1, GAS2L1, GAS6, GPC3, HCLS1, HEY2, HHEX, HIF3A, HIST1H1C, HMGB2, HSPA8, HSPH1, IFI6, IL6, INSIG1, IRF1, ITIH4, JUNB, LDLRAD4, LEP, LOC515676, MAGED1, MASP1, MDFIC, NAB1, NFIL3, NOCT, NR1D1,…
GO:0007026	negative regulation of microtubule depolymerization	GO_BiologicalProcess-GOA_23.06.2016_23h33	0.018	0.037	17.6471	3	[ARHGEF2, GAS2L1, MID1IP1]
GO:0031111	negative regulation of microtubule polymerization or depolymerization	GO_BiologicalProcess-GOA_23.06.2016_23h33	0.011	0.024	15.3846	4	[ARHGEF2, GAS2L1, MID1IP1, STMN1]
GO:0010823	negative regulation of mitochondrion organization	GO_BiologicalProcess-GOA_23.06.2016_23h33	0.087	0.13	9.67742	3	[ACAA2, BNIP3, PID1]
GO:0045930	negative regulation of mitotic cell cycle	GO_BiologicalProcess-GOA_23.06.2016_23h33	0.34	0.38	4.96454	7	[CDKN1A, CDKN2B, GAS1, PLK2, RBM38, TOP2A, XPC]
GO:0044092	negative regulation of molecular function	GO_BiologicalProcess-GOA_23.06.2016_23h33	2.1e-05	0.00018	6.32754	51	[ACE, ANGPT4, ASPN, C3, CDKN1A, CDKN2B, CHORDC1, CREB3, CRTAC1, CYP1B1, DCN, DHCR24, DUSP10, ECM1, EIF4A2, FABP4, FLNA, GADD45B, GAS6, GPC3, HEY2, HHEX, IFI6, ITIH4, LOC515676, NOS3, NR4A1, OSR1, PELI1, PI16, PKIA, PLN, PODN, PPP1R14A, PRDX3, PRKAR2A, PTGIS, PTX3, RECK, SERPINE1, SERPINE2, SERPING1, SERPINH1, SFRP2, SFRP4, SPRY1, TAF7, TIMP1, TXNIP, UCHL1, WFS1]
GO:0032945	negative regulation of mononuclear cell proliferation	GO_BiologicalProcess-GOA_23.06.2016_23h33	0.16	0.21	7.31707	3	[CD276, IDO1, PELI1]
GO:0044252	negative regulation of multicellular organismal metabolic process	GO_BiologicalProcess-GOA_23.06.2016_23h33	0.0066	0.016	50	2	[ARRDC3, IL6]
GO:0051241	negative regulation of multicellular organismal process	GO_BiologicalProcess-GOA_23.06.2016_23h33	1.7e-06	2.7e-05	6.91057	51	[ADA, ADAMTS18, ANGPT4, ARHGEF2, ARRDC3, ASPN, ATP1A2, BPI, C1QC, C5AR2, CCL2, CD276, CD74, DLL1, DLL4, DPYSL3, DUSP10, ECM1, FBLN1, GAS2L1, GAS6, GPNMB, HHEX, IDO1, IL6, IRF1, IRX3, KANK1, LBP, LDLRAD4, NOCT, NOS3, NRP1, OSR1, PLAU, PLN, PTGER4, SERPINE1, SERPINE2, SFRP2, SLC11A1, STAB1, STC1, SULF1, THBS2, THBS4, TIMP1, TSC22D3, WWC1, YBX3, ZBTB16]
GO:0043901	negative regulation of multi-organism process	GO_BiologicalProcess-GOA_23.06.2016_23h33	0.27	0.32	5.50459	6	[ADA, FBLN1, GSN, LBP, PTX3, TIMP1]
GO:0010656	negative regulation of muscle cell apoptotic process	GO_BiologicalProcess-GOA_23.06.2016_23h33	0.08	0.12	14.2857	2	[HEY2, SFRP2]
GO:0051148	negative regulation of muscle cell differentiation	GO_BiologicalProcess-GOA_23.06.2016_23h33	0.67	0.67	4.25532	2	[CXCL14, DLL1]
GO:0048635	negative regulation of muscle organ development	GO_BiologicalProcess-GOA_23.06.2016_23h33	0.23	0.27	7.40741	2	[TSC22D3, YBX3]
GO:1901862	negative regulation of muscle tissue development	GO_BiologicalProcess-GOA_23.06.2016_23h33	0.26	0.3	6.89655	2	[TSC22D3, YBX3]
GO:0045638	negative regulation of myeloid cell differentiation	GO_BiologicalProcess-GOA_23.06.2016_23h33	0.12	0.16	7.14286	4	[C1QC, DLL1, GAS2L1, ZBTB16]
GO:0045662	negative regulation of myoblast differentiation	GO_BiologicalProcess-GOA_23.06.2016_23h33	0.19	0.24	8.33333	2	[CXCL14, DLL1]
GO:0043524	negative regulation of neuron apoptotic process	GO_BiologicalProcess-GOA_23.06.2016_23h33	0.099	0.14	6.48148	7	[CCL2, CHL1, MT1A, NR4A2, NR4A3, NRP1, WFS1]
GO:1901215	negative regulation of neuron death	GO_BiologicalProcess-GOA_23.06.2016_23h33	0.2	0.24	5.69106	7	[CCL2, CHL1, MT1A, NR4A2, NR4A3, NRP1, WFS1]
GO:0051387	negative regulation of neurotrophin TRK receptor signaling pathway	GO_BiologicalProcess-GOA_23.06.2016_23h33	0.0066	0.016	50	2	[AGT, SPRY1]
GO:0032088	negative regulation of NF-kappaB transcription factor activity	GO_BiologicalProcess-GOA_23.06.2016_23h33	0.43	0.46	5.55556	3	[CYP1B1, PELI1, PTGIS]
GO:0051172	negative regulation of nitrogen compound metabolic process	GO_BiologicalProcess-GOA_23.06.2016_23h33	0.12	0.16	4.21793	48	[ANG, ATF3, BTG2, DLL4, EDN1, EGR1, EIF4A2, EIF4EBP1, ENC1, FABP4, FBP1, FLNA, GAS6, HCLS1, HEY2, HHEX, HIF3A, HIST1H1C, HMGB2, HSPA8, IRF1, JUNB, LEP, MAGED1, MDFIC, NAB1, NFIL3, NR1D1, NR4A2, NR4A3, PER1, PID1, PKIA, PLCB1, PPARG, PTGIS, PTPRK, SFRP2, SREBF1, TAF7, TSC22D3, TXN, TXNIP, VLDLR, WFS1, WWC1, YBX3, ZBTB16]
GO:0045746	negative regulation of Notch signaling pathway	GO_BiologicalProcess-GOA_23.06.2016_23h33	0.18	0.23	8.69565	2	[DLL4, HEY2]
GO:1903507	negative regulation of nucleic acid-templated transcription	GO_BiologicalProcess-GOA_23.06.2016_23h33	0.057	0.093	4.5505	41	[ATF3, DLL4, EDN1, EGR1, EIF4A2, FABP4, FLNA, GAS6, HCLS1, HEY2, HHEX, HIF3A, HIST1H1C, HMGB2, HSPA8, IRF1, JUNB, LEP, MAGED1, MDFIC, NAB1, NFIL3, NR1D1, NR4A2, NR4A3, PER1, PKIA, PLCB1, PPARG, PTPRK, SFRP2, SREBF1, TAF7, TSC22D3, TXN, TXNIP, VLDLR, WFS1, WWC1, YBX3, ZBTB16]
GO:0045934	negative regulation of nucleobase-containing compound metabolic process	GO_BiologicalProcess-GOA_23.06.2016_23h33	0.18	0.23	4.13859	43	[ATF3, DLL4, EDN1, EGR1, EIF4A2, FABP4, FBP1, FLNA, GAS6, HCLS1, HEY2, HHEX, HIF3A, HIST1H1C, HMGB2, HSPA8, IRF1, JUNB, LEP, MAGED1, MDFIC, NAB1, NFIL3, NR1D1, NR4A2, NR4A3, PER1, PID1, PKIA, PLCB1, PPARG, PTPRK, SFRP2, SREBF1, TAF7, TSC22D3, TXN, TXNIP, VLDLR, WFS1, WWC1, YBX3, ZBTB16]
GO:0046823	negative regulation of nucleocytoplasmic transport	GO_BiologicalProcess-GOA_23.06.2016_23h33	0.05	0.082	8.47458	5	[CREB3, GAS6, MDFIC, PKIA, TXN]
GO:0045978	negative regulation of nucleoside metabolic process	GO_BiologicalProcess-GOA_23.06.2016_23h33	0.07	0.1	15.3846	2	[FBP1, PID1]
GO:0030809	negative regulation of nucleotide biosynthetic process	GO_BiologicalProcess-GOA_23.06.2016_23h33	0.13	0.18	10.5263	2	[EDN1, PID1]
GO:0045980	negative regulation of nucleotide metabolic process	GO_BiologicalProcess-GOA_23.06.2016_23h33	0.094	0.13	9.375	3	[EDN1, FBP1, PID1]
GO:0010639	negative regulation of organelle organization	GO_BiologicalProcess-GOA_23.06.2016_23h33	0.0058	0.014	7.08333	17	[ACAA2, ARHGEF2, BNIP3, GAS2L1, GMFG, GSN, INSIG1, KANK1, LIMA1, MID1IP1, MYOC, PID1, SHANK1, SREBF1, STMN1, TAF7, TMOD1]
GO:1903202	negative regulation of oxidative stress-induced cell death	GO_BiologicalProcess-GOA_23.06.2016_23h33	0.042	0.072	13.0435	3	[HSPH1, NR4A3, TXN]
GO:0010466	negative regulation of peptidase activity	GO_BiologicalProcess-GOA_23.06.2016_23h33	0.00055	0.0023	8.18182	18	[C3, DHCR24, ECM1, GAS6, GPC3, IFI6, ITIH4, LOC515676, NR4A1, PI16, PRDX3, RECK, SERPINE1, SERPINE2, SERPING1, SERPINH1, SFRP2, TIMP1]
GO:0090278	negative regulation of peptide hormone secretion	GO_BiologicalProcess-GOA_23.06.2016_23h33	0.2	0.25	8	2	[LEP, SREBF1]
GO:0002792	negative regulation of peptide secretion	GO_BiologicalProcess-GOA_23.06.2016_23h33	0.057	0.092	11.5385	3	[CD74, LEP, SREBF1]
GO:0045936	negative regulation of phosphate metabolic process	GO_BiologicalProcess-GOA_23.06.2016_23h33	0.0038	0.01	6.14657	26	[ASPN, ATF3, CDKN1A, CDKN2B, CHORDC1, DCN, DUSP10, EDN1, ENPP1, FABP4, FAM129A, FBLN1, FBP1, GADD45B, HHEX, HSPH1, LDLRAD4, PID1, PKIA, PODN, PRDX3, PRKAR2A, SFRP2, SPRY1, TAF7, UCHL1]
GO:0010563	negative regulation of phosphorus metabolic process	GO_BiologicalProcess-GOA_23.06.2016_23h33	0.0038	0.01	6.14657	26	[ASPN, ATF3, CDKN1A, CDKN2B, CHORDC1, DCN, DUSP10, EDN1, ENPP1, FABP4, FAM129A, FBLN1, FBP1, GADD45B, HHEX, HSPH1, LDLRAD4, PID1, PKIA, PODN, PRDX3, PRKAR2A, SFRP2, SPRY1, TAF7, UCHL1]
GO:0042326	negative regulation of phosphorylation	GO_BiologicalProcess-GOA_23.06.2016_23h33	0.00033	0.0015	7.39645	25	[ASPN, ATF3, CDKN1A, CDKN2B, CHORDC1, DCN, DUSP10, ENPP1, FABP4, FAM129A, FBLN1, FBP1, GADD45B, HHEX, HSPH1, LDLRAD4, PID1, PKIA, PODN, PRDX3, PRKAR2A, SFRP2, SPRY1, TAF7, UCHL1]
GO:0010757	negative regulation of plasminogen activation	GO_BiologicalProcess-GOA_23.06.2016_23h33	0.01	0.024	40	2	[SERPINE1, SERPINE2]
GO:0010544	negative regulation of platelet activation	GO_BiologicalProcess-GOA_23.06.2016_23h33	0.043	0.073	20	2	[ADAMTS18, SERPINE2]
GO:0090331	negative regulation of platelet aggregation	GO_BiologicalProcess-GOA_23.06.2016_23h33	0.028	0.052	25	2	[ADAMTS18, SERPINE2]
GO:0043267	negative regulation of potassium ion transport	GO_BiologicalProcess-GOA_23.06.2016_23h33	0.15	0.2	9.52381	2	[NOS3, OSR1]
GO:0043069	negative regulation of programmed cell death	GO_BiologicalProcess-GOA_23.06.2016_23h33	0.00025	0.0012	6.26003	39	[ACAA2, ADA, ANGPT4, ARHGAP10, BNIP3, CCL2, CCL21, CD74, CHL1, CSF1R, DHCR24, DLL1, FLNA, GAS6, HCK, HCLS1, HEY2, HMGB2, HSPH1, IDO1, IFI6, IL6, ITGA6, KDR, MT1A, NAA15, NOS3, NR4A1, NR4A2, NR4A3, NRP1, PLK2, PRDX3, RAMP2, SERPINE1, SFRP2, TSC22D3, WFS1, YBX3]
GO:2000258	negative regulation of protein activation cascade	GO_BiologicalProcess-GOA_23.06.2016_23h33	0.021	0.042	28.5714	2	[MASP1, SERPING1]
GO:0031333	negative regulation of protein complex assembly	GO_BiologicalProcess-GOA_23.06.2016_23h33	0.00037	0.0016	12.5	10	[GSN, HEY2, INSIG1, KANK1, LDLRAD4, LMO4, PTGER4, SREBF1, STMN1, TMOD1]
GO:0043242	negative regulation of protein complex disassembly	GO_BiologicalProcess-GOA_23.06.2016_23h33	0.00086	0.0033	15.2174	7	[ARHGEF2, GAS2L1, GSN, LIMA1, MID1IP1, SREBF1, TMOD1]
GO:1901880	negative regulation of protein depolymerization	GO_BiologicalProcess-GOA_23.06.2016_23h33	0.00065	0.0026	15.9091	7	[ARHGEF2, GAS2L1, GSN, LIMA1, MID1IP1, SREBF1, TMOD1]
GO:1904590	negative regulation of protein import	GO_BiologicalProcess-GOA_23.06.2016_23h33	0.095	0.13	7.84314	4	[CREB3, GAS6, MDFIC, PKIA]
GO:0042308	negative regulation of protein import into nucleus	GO_BiologicalProcess-GOA_23.06.2016_23h33	0.095	0.13	7.84314	4	[CREB3, GAS6, MDFIC, PKIA]
GO:0006469	negative regulation of protein kinase activity	GO_BiologicalProcess-GOA_23.06.2016_23h33	0.0011	0.004	8.16327	16	[ASPN, CDKN1A, CDKN2B, CHORDC1, DCN, DUSP10, FABP4, GADD45B, HHEX, PKIA, PODN, PRKAR2A, SFRP2, SPRY1, TAF7, UCHL1]
GO:1900181	negative regulation of protein localization to nucleus	GO_BiologicalProcess-GOA_23.06.2016_23h33	0.13	0.18	6.89655	4	[CREB3, GAS6, MDFIC, PKIA]
GO:1903318	negative regulation of protein maturation	GO_BiologicalProcess-GOA_23.06.2016_23h33	0.0016	0.0053	19.2308	5	[GAS1, MASP1, SERPINE1, SERPINE2, SERPING1]
GO:0051248	negative regulation of protein metabolic process	GO_BiologicalProcess-GOA_23.06.2016_23h33	5.3e-05	0.00036	6.18812	50	[ANG, ASPN, ATF3, BTG2, C3, CD276, CDKN1A, CDKN2B, CHORDC1, DCN, DHCR24, DUSP10, ECM1, EDN1, EIF4EBP1, ENC1, ENPP1, FABP4, FAM129A, FBLN1, FLNA, GADD45B, GAS1, GAS6, GPC3, HHEX, HSPH1, IFI6, IL6, ITIH4, LDLRAD4, LOC515676, MASP1, NR4A1, PI16, PID1, PKIA, PODN, PRDX3, PRKAR2A, RECK, SERPINE1, SERPINE2, SERPING1, SERPINH1, SFRP2, SPRY1, TAF7, TIMP1, UCHL1]
GO:0031400	negative regulation of protein modification process	GO_BiologicalProcess-GOA_23.06.2016_23h33	0.019	0.038	5.55556	23	[ASPN, ATF3, CDKN1A, CDKN2B, CHORDC1, DCN, DUSP10, ENPP1, FABP4, FAM129A, FBLN1, GADD45B, HHEX, HSPH1, LDLRAD4, PID1, PKIA, PODN, PRKAR2A, SFRP2, SPRY1, TAF7, UCHL1]
GO:0001933	negative regulation of protein phosphorylation	GO_BiologicalProcess-GOA_23.06.2016_23h33	0.00066	0.0027	7.37179	23	[ASPN, ATF3, CDKN1A, CDKN2B, CHORDC1, DCN, DUSP10, ENPP1, FABP4, FAM129A, FBLN1, GADD45B, HHEX, HSPH1, LDLRAD4, PID1, PKIA, PODN, PRKAR2A, SFRP2, SPRY1, TAF7, UCHL1]
GO:0032272	negative regulation of protein polymerization	GO_BiologicalProcess-GOA_23.06.2016_23h33	0.014	0.031	11.6279	5	[GSN, KANK1, SREBF1, STMN1, TMOD1]
GO:0010955	negative regulation of protein processing	GO_BiologicalProcess-GOA_23.06.2016_23h33	0.0016	0.0053	19.2308	5	[GAS1, MASP1, SERPINE1, SERPINE2, SERPING1]
GO:0050709	negative regulation of protein secretion	GO_BiologicalProcess-GOA_23.06.2016_23h33	0.1	0.14	6.84932	5	[C5AR2, FBLN1, GAS6, PTGER4, SREBF1]
GO:0071901	negative regulation of protein serine/threonine kinase activity	GO_BiologicalProcess-GOA_23.06.2016_23h33	0.0028	0.0084	9.61539	10	[CDKN1A, CDKN2B, CHORDC1, DUSP10, HHEX, PKIA, PRKAR2A, SFRP2, SPRY1, UCHL1]
GO:0051224	negative regulation of protein transport	GO_BiologicalProcess-GOA_23.06.2016_23h33	0.1	0.14	6.16438	9	[C5AR2, CREB3, FBLN1, GAS6, MDFIC, PKIA, PTGER4, SREBF1, TXN]
GO:0045861	negative regulation of proteolysis	GO_BiologicalProcess-GOA_23.06.2016_23h33	0.001	0.0038	7.40741	20	[C3, DHCR24, ECM1, GAS1, GAS6, GPC3, IFI6, ITIH4, LOC515676, MASP1, NR4A1, PI16, PRDX3, RECK, SERPINE1, SERPINE2, SERPING1, SERPINH1, SFRP2, TIMP1]
GO:1900372	negative regulation of purine nucleotide biosynthetic process	GO_BiologicalProcess-GOA_23.06.2016_23h33	0.13	0.18	10.5263	2	[EDN1, PID1]
GO:1900543	negative regulation of purine nucleotide metabolic process	GO_BiologicalProcess-GOA_23.06.2016_23h33	0.087	0.13	9.67742	3	[EDN1, FBP1, PID1]
GO:0046580	negative regulation of Ras protein signal transduction	GO_BiologicalProcess-GOA_23.06.2016_23h33	0.0071	0.017	13.8889	5	[FBP1, ITGA3, KANK1, MYOC, SPRY1]
GO:2000378	negative regulation of reactive oxygen species metabolic process	GO_BiologicalProcess-GOA_23.06.2016_23h33	0.074	0.11	10.3448	3	[BNIP3, PON3, PTGIS]
GO:0010871	negative regulation of receptor biosynthetic process	GO_BiologicalProcess-GOA_23.06.2016_23h33	0.01	0.024	40	2	[NR1D1, PPARG]
GO:2000242	negative regulation of reproductive process	GO_BiologicalProcess-GOA_23.06.2016_23h33	0.18	0.23	6.81818	3	[ADA, SULF1, TIMP1]
GO:0060761	negative regulation of response to cytokine stimulus	GO_BiologicalProcess-GOA_23.06.2016_23h33	0.02	0.04	12.9032	4	[ECM1, GAS6, PPARG, SLIT3]
GO:0032102	negative regulation of response to external stimulus	GO_BiologicalProcess-GOA_23.06.2016_23h33	0.013	0.028	6.95187	13	[ADA, ADAMTS18, C5AR2, CCL2, CD276, DUSP10, LEP, NRP1, PLAU, PTGER4, PTGIS, SERPINE1, SERPINE2]
GO:1902883	negative regulation of response to oxidative stress	GO_BiologicalProcess-GOA_23.06.2016_23h33	0.042	0.072	13.0435	3	[HSPH1, NR4A3, TXN]
GO:1901032	negative regulation of response to reactive oxygen species	GO_BiologicalProcess-GOA_23.06.2016_23h33	0.0087	0.02	23.0769	3	[HSPH1, NR4A3, TXN]
GO:0048585	negative regulation of response to stimulus	GO_BiologicalProcess-GOA_23.06.2016_23h33	1e-06	1.8e-05	6.33528	65	[ACAA2, ADA, ADAMTS18, AGT, APCDD1, ASPN, ATF3, C5AR2, CCL2, CD276, CD74, CDH2, CILP, DCN, DLL4, DUSP10, ECM1, EGR1, ENPP1, EPHA2, FBLN1, FBP1, GAS6, GPC1, GPC3, HEY2, HHEX, HMGB2, HSPH1, IFI6, ITGA3, ITGA6, KANK1, LDLRAD4, LEP, MASP1, MYOC, NDRG4, NOS3, NR1D1, NR4A2, NR4A3, NRP1, PER1, PID1, PLAU, PODN, PPARG, PTGER4, PTGIS, RGS5, SERPINE1, SERPINE2, SERPING1, SFRP2, SFRP4, SLIT3, SPRY1, SULF1, …
GO:1903035	negative regulation of response to wounding	GO_BiologicalProcess-GOA_23.06.2016_23h33	0.042	0.073	10.2564	4	[ADAMTS18, PLAU, SERPINE1, SERPINE2]
GO:0035024	negative regulation of Rho protein signal transduction	GO_BiologicalProcess-GOA_23.06.2016_23h33	0.0087	0.02	23.0769	3	[ITGA3, KANK1, MYOC]
GO:1902679	negative regulation of RNA biosynthetic process	GO_BiologicalProcess-GOA_23.06.2016_23h33	0.072	0.11	4.49069	41	[ATF3, DLL4, EDN1, EGR1, EIF4A2, FABP4, FLNA, GAS6, HCLS1, HEY2, HHEX, HIF3A, HIST1H1C, HMGB2, HSPA8, IRF1, JUNB, LEP, MAGED1, MDFIC, NAB1, NFIL3, NR1D1, NR4A2, NR4A3, PER1, PKIA, PLCB1, PPARG, PTPRK, SFRP2, SREBF1, TAF7, TSC22D3, TXN, TXNIP, VLDLR, WFS1, WWC1, YBX3, ZBTB16]
GO:0051253	negative regulation of RNA metabolic process	GO_BiologicalProcess-GOA_23.06.2016_23h33	0.11	0.15	4.32946	41	[ATF3, DLL4, EDN1, EGR1, EIF4A2, FABP4, FLNA, GAS6, HCLS1, HEY2, HHEX, HIF3A, HIST1H1C, HMGB2, HSPA8, IRF1, JUNB, LEP, MAGED1, MDFIC, NAB1, NFIL3, NR1D1, NR4A2, NR4A3, PER1, PKIA, PLCB1, PPARG, PTPRK, SFRP2, SREBF1, TAF7, TSC22D3, TXN, TXNIP, VLDLR, WFS1, WWC1, YBX3, ZBTB16]
GO:0051048	negative regulation of secretion	GO_BiologicalProcess-GOA_23.06.2016_23h33	0.039	0.068	7.25806	9	[ADA, C5AR2, CD74, FBLN1, GAS6, IL6, LEP, PTGER4, SREBF1]
GO:1903531	negative regulation of secretion by cell	GO_BiologicalProcess-GOA_23.06.2016_23h33	0.1	0.14	6.42202	7	[C5AR2, FBLN1, GAS6, IL6, LEP, PTGER4, SREBF1]
GO:0043433	negative regulation of sequence-specific DNA binding transcription factor activity	GO_BiologicalProcess-GOA_23.06.2016_23h33	0.099	0.14	6.48148	7	[CYP1B1, FLNA, GAS6, PELI1, PTGIS, SFRP4, WFS1]
GO:0051283	negative regulation of sequestering of calcium ion	GO_BiologicalProcess-GOA_23.06.2016_23h33	0.33	0.37	5.26316	4	[CCL21, CYBA, PLN, RYR2]
GO:0009968	negative regulation of signal transduction	GO_BiologicalProcess-GOA_23.06.2016_23h33	6.6e-06	7.4e-05	6.45554	53	[ACAA2, ADA, AGT, APCDD1, ASPN, ATF3, CD74, CDH2, CILP, DCN, DLL4, DUSP10, ECM1, EGR1, ENPP1, EPHA2, FBLN1, FBP1, GAS6, GPC1, GPC3, HEY2, HHEX, HMGB2, HSPH1, IFI6, ITGA3, ITGA6, KANK1, LDLRAD4, MYOC, NDRG4, NOS3, NR1D1, NR4A2, NRP1, PER1, PID1, PODN, PPARG, RGS5, SERPINE1, SERPINE2, SFRP2, SFRP4, SLIT3, SPRY1, SULF1, TGFB1I1, UCHL1, WFS1, WWC1, YBX3]
GO:0023057	negative regulation of signaling	GO_BiologicalProcess-GOA_23.06.2016_23h33	2.7e-06	3.9e-05	6.52174	57	[ABHD6, ACAA2, ADA, AGT, APCDD1, ASPN, ATF3, CD74, CDH2, CILP, DCN, DLL4, DUSP10, ECM1, EGR1, ENPP1, EPHA2, FBLN1, FBP1, GAS6, GPC1, GPC3, HEY2, HHEX, HMGB2, HSPH1, IFI6, IL6, ITGA3, ITGA6, KANK1, LDLRAD4, LEP, MYOC, NDRG4, NOS3, NR1D1, NR4A2, NRP1, PER1, PID1, PODN, PPARG, RGS5, SERPINE1, SERPINE2, SFRP2, SFRP4, SLIT3, SPRY1, SREBF1, SULF1, TGFB1I1, UCHL1, WFS1, WWC1, YBX3]
GO:0048642	negative regulation of skeletal muscle tissue development	GO_BiologicalProcess-GOA_23.06.2016_23h33	0.061	0.097	16.6667	2	[TSC22D3, YBX3]
GO:0051058	negative regulation of small GTPase mediated signal transduction	GO_BiologicalProcess-GOA_23.06.2016_23h33	0.008	0.018	13.5135	5	[FBP1, ITGA3, KANK1, MYOC, SPRY1]
GO:0014912	negative regulation of smooth muscle cell migration	GO_BiologicalProcess-GOA_23.06.2016_23h33	0.0053	0.013	27.2727	3	[NDRG4, SERPINE1, TPM1]
GO:0048662	negative regulation of smooth muscle cell proliferation	GO_BiologicalProcess-GOA_23.06.2016_23h33	0.005	0.013	19.0476	4	[ANG, NDRG4, PPARG, TPM1]
GO:0045879	negative regulation of smoothened signaling pathway	GO_BiologicalProcess-GOA_23.06.2016_23h33	0.14	0.19	10	2	[GPC3, SERPINE2]
GO:1904893	negative regulation of STAT cascade	GO_BiologicalProcess-GOA_23.06.2016_23h33	0.14	0.19	7.69231	3	[ASPN, DCN, PODN]
GO:0032873	negative regulation of stress-activated MAPK cascade	GO_BiologicalProcess-GOA_23.06.2016_23h33	0.074	0.11	10.3448	3	[DUSP10, HSPH1, SFRP2]
GO:0070303	negative regulation of stress-activated protein kinase signaling cascade	GO_BiologicalProcess-GOA_23.06.2016_23h33	0.074	0.11	10.3448	3	[DUSP10, HSPH1, SFRP2]
GO:0010664	negative regulation of striated muscle cell apoptotic process	GO_BiologicalProcess-GOA_23.06.2016_23h33	0.035	0.063	22.2222	2	[HEY2, SFRP2]
GO:0045843	negative regulation of striated muscle tissue development	GO_BiologicalProcess-GOA_23.06.2016_23h33	0.22	0.26	7.69231	2	[TSC22D3, YBX3]
GO:1900025	negative regulation of substrate adhesion-dependent cell spreading	GO_BiologicalProcess-GOA_23.06.2016_23h33	0.035	0.063	22.2222	2	[FBLN1, KANK1]
GO:0050868	negative regulation of T cell activation	GO_BiologicalProcess-GOA_23.06.2016_23h33	0.066	0.1	7.8125	5	[CD276, CD74, IDO1, IRF1, PELI1]
GO:0070233	negative regulation of T cell apoptotic process	GO_BiologicalProcess-GOA_23.06.2016_23h33	0.013	0.028	20	3	[ADA, IDO1, TSC22D3]
GO:0045581	negative regulation of T cell differentiation	GO_BiologicalProcess-GOA_23.06.2016_23h33	0.19	0.24	8.33333	2	[CD74, IRF1]
GO:0042130	negative regulation of T cell proliferation	GO_BiologicalProcess-GOA_23.06.2016_23h33	0.094	0.13	9.375	3	[CD276, IDO1, PELI1]
GO:0000122	negative regulation of transcription from RNA polymerase II promoter	GO_BiologicalProcess-GOA_23.06.2016_23h33	0.16	0.21	4.44079	27	[ATF3, DLL4, EDN1, EGR1, HCLS1, HEY2, HHEX, HIST1H1C, JUNB, LEP, NFIL3, NR1D1, NR4A2, NR4A3, PER1, PKIA, PPARG, SREBF1, TAF7, TSC22D3, TXN, TXNIP, VLDLR, WFS1, WWC1, YBX3, ZBTB16]
GO:0045892	negative regulation of transcription, DNA-templated	GO_BiologicalProcess-GOA_23.06.2016_23h33	0.1	0.14	4.40678	39	[ATF3, DLL4, EDN1, EGR1, FABP4, FLNA, GAS6, HCLS1, HEY2, HHEX, HIST1H1C, HMGB2, HSPA8, IRF1, JUNB, LEP, MAGED1, MDFIC, NAB1, NFIL3, NR1D1, NR4A2, NR4A3, PER1, PKIA, PLCB1, PPARG, PTPRK, SFRP2, SREBF1, TAF7, TSC22D3, TXN, TXNIP, VLDLR, WFS1, WWC1, YBX3, ZBTB16]
GO:0051348	negative regulation of transferase activity	GO_BiologicalProcess-GOA_23.06.2016_23h33	0.0011	0.0041	7.92952	18	[ASPN, CDKN1A, CDKN2B, CHORDC1, DCN, DUSP10, EIF4A2, FABP4, GADD45B, HHEX, PKIA, PODN, PRDX3, PRKAR2A, SFRP2, SPRY1, TAF7, UCHL1]
GO:0030512	negative regulation of transforming growth factor beta receptor signaling pathway	GO_BiologicalProcess-GOA_23.06.2016_23h33	0.15	0.2	7.5	3	[ASPN, LDLRAD4, TGFB1I1]
GO:0090101	negative regulation of transmembrane receptor protein serine/threonine kinase signaling pathway	GO_BiologicalProcess-GOA_23.06.2016_23h33	0.32	0.36	5.33333	4	[ASPN, LDLRAD4, SFRP2, TGFB1I1]
GO:0034763	negative regulation of transmembrane transport	GO_BiologicalProcess-GOA_23.06.2016_23h33	0.67	0.67	4.34783	2	[OSR1, PLN]
GO:0051051	negative regulation of transport	GO_BiologicalProcess-GOA_23.06.2016_23h33	0.00013	0.00075	7.94702	24	[ACAA2, ADA, C5AR2, CD74, CREB3, ENPP1, FBLN1, GAS6, IL6, INSIG1, LEP, MAP1B, MDFIC, NOS3, OSR1, PID1, PKIA, PLN, PTGER4, SERPINE2, SFRP4, SREBF1, STC1, TXN]
GO:0032410	negative regulation of transporter activity	GO_BiologicalProcess-GOA_23.06.2016_23h33	0.37	0.41	5.26316	2	[OSR1, PLN]
GO:0032720	negative regulation of tumor necrosis factor production	GO_BiologicalProcess-GOA_23.06.2016_23h33	0.0048	0.012	15.1515	5	[BPI, C5AR2, GAS6, GPNMB, LBP]
GO:1903556	negative regulation of tumor necrosis factor superfamily cytokine production	GO_BiologicalProcess-GOA_23.06.2016_23h33	0.0063	0.015	14.2857	5	[BPI, C5AR2, GAS6, GPNMB, LBP]
GO:1901343	negative regulation of vasculature development	GO_BiologicalProcess-GOA_23.06.2016_23h33	0.00018	0.00094	15	9	[ANGPT4, CCL2, DLL4, HHEX, SERPINE1, STAB1, SULF1, THBS2, THBS4]
GO:0046597	negative regulation of viral entry into host cell	GO_BiologicalProcess-GOA_23.06.2016_23h33	0.052	0.085	18.1818	2	[GSN, PTX3]
GO:0048525	negative regulation of viral process	GO_BiologicalProcess-GOA_23.06.2016_23h33	0.46	0.49	4.91803	3	[FBLN1, GSN, PTX3]
GO:0030178	negative regulation of Wnt signaling pathway	GO_BiologicalProcess-GOA_23.06.2016_23h33	0.29	0.33	5.21739	6	[APCDD1, CDH2, EGR1, GPC3, SFRP2, SFRP4]
GO:0061045	negative regulation of wound healing	GO_BiologicalProcess-GOA_23.06.2016_23h33	0.033	0.059	11.1111	4	[ADAMTS18, PLAU, SERPINE1, SERPINE2]
GO:0072006	nephron development	GO_BiologicalProcess-GOA_23.06.2016_23h33	0.00055	0.0023	10.4348	12	[ACTA2, ADAMTS16, AGT, DLL1, EGR1, FGF1, GPC3, IRX3, ITGA3, MAGED1, OSR1, SULF1]
GO:0072009	nephron epithelium development	GO_BiologicalProcess-GOA_23.06.2016_23h33	0.015	0.032	8.42105	8	[ADAMTS16, AGT, DLL1, FGF1, GPC3, IRX3, MAGED1, OSR1]
GO:0072088	nephron epithelium morphogenesis	GO_BiologicalProcess-GOA_23.06.2016_23h33	0.0096	0.022	10	7	[ADAMTS16, AGT, FGF1, GPC3, IRX3, MAGED1, OSR1]
GO:0072028	nephron morphogenesis	GO_BiologicalProcess-GOA_23.06.2016_23h33	0.01	0.023	9.85915	7	[ADAMTS16, AGT, FGF1, GPC3, IRX3, MAGED1, OSR1]
GO:0072080	nephron tubule development	GO_BiologicalProcess-GOA_23.06.2016_23h33	0.0072	0.017	9.63855	8	[ADAMTS16, AGT, DLL1, FGF1, GPC3, IRX3, MAGED1, OSR1]
GO:0072079	nephron tubule formation	GO_BiologicalProcess-GOA_23.06.2016_23h33	0.13	0.18	10.5263	2	[IRX3, OSR1]
GO:0072078	nephron tubule morphogenesis	GO_BiologicalProcess-GOA_23.06.2016_23h33	0.0082	0.019	10.2941	7	[ADAMTS16, AGT, FGF1, GPC3, IRX3, MAGED1, OSR1]
GO:0021675	nerve development	GO_BiologicalProcess-GOA_23.06.2016_23h33	0.05	0.082	8.47458	5	[NPTX1, NRP1, PLXNA4, SERPINE2, SULF1]
GO:0007399	nervous system development	GO_BiologicalProcess-GOA_23.06.2016_23h33	0.023	0.044	4.45344	66	[APCDD1, ARHGEF2, BTG2, CCL2, CDH2, CHL1, CHRNA3, CLSTN3, CNTN1, CRTAC1, CSF1R, DLL1, DLL4, DPYSL3, DUOX2, DUSP10, EFHD1, ENC1, EPHA2, FOS, GAS6, HEY2, HHEX, HMGB2, IL6, IRX3, ITGA3, KANK1, KIF5B, LAMA2, LDHA, LEP, LMO4, MAP1B, MYH10, MYOC, NAB1, NDRG4, NNAT, NPTX1, NR4A2, NR4A3, NRP1, OGN, PCDH18, PLCB1, PLXNA4, SERPINE2, SFRP2, SHANK1, SLIT3, SLITRK4, SMARCD3, SPTBN2, STMN1, SULF1, SYT4, TACC1,…
GO:0061351	neural precursor cell proliferation	GO_BiologicalProcess-GOA_23.06.2016_23h33	0.43	0.46	4.5045	5	[BTG2, CDH2, DLL4, HHEX, SMARCD3]
GO:0003407	neural retina development	GO_BiologicalProcess-GOA_23.06.2016_23h33	0.21	0.26	6.38298	3	[DLL4, SMARCD3, TSPAN12]
GO:0060563	neuroepithelial cell differentiation	GO_BiologicalProcess-GOA_23.06.2016_23h33	0.25	0.29	5.88235	3	[CDH2, DLL1, HEY2]
GO:0022008	neurogenesis	GO_BiologicalProcess-GOA_23.06.2016_23h33	0.045	0.076	4.49541	49	[APCDD1, ARHGEF2, BTG2, CCL2, CDH2, CHL1, CNTN1, CRTAC1, CSF1R, DLL1, DLL4, DPYSL3, DUSP10, EFHD1, EPHA2, GAS6, HEY2, HMGB2, IL6, IRX3, ITGA3, KANK1, KIF5B, LAMA2, LEP, LMO4, MAP1B, MYH10, MYOC, NAB1, NPTX1, NR4A2, NR4A3, NRP1, OGN, PLXNA4, SERPINE2, SFRP2, SHANK1, SLIT3, SLITRK4, SMARCD3, STMN1, SYT4, TENM4, TNC, TNFRSF12A, UCHL1, VLDLR]
GO:0007528	neuromuscular junction development	GO_BiologicalProcess-GOA_23.06.2016_23h33	0.31	0.35	6.06061	2	[COL4A5, TNC]
GO:0050905	neuromuscular process	GO_BiologicalProcess-GOA_23.06.2016_23h33	0.56	0.58	4.21053	4	[MYH10, NR4A3, SHANK1, UCHL1]
GO:0050885	neuromuscular process controlling balance	GO_BiologicalProcess-GOA_23.06.2016_23h33	0.25	0.29	5.88235	3	[MYH10, NR4A3, SHANK1]
GO:0051402	neuron apoptotic process	GO_BiologicalProcess-GOA_23.06.2016_23h33	0.37	0.41	4.51613	7	[CCL2, CHL1, MT1A, NR4A2, NR4A3, NRP1, WFS1]
GO:0070997	neuron death	GO_BiologicalProcess-GOA_23.06.2016_23h33	0.41	0.45	4.30108	8	[CCL2, CHL1, MT1A, NR4A2, NR4A3, NRP1, RRAS2, WFS1]
GO:0048666	neuron development	GO_BiologicalProcess-GOA_23.06.2016_23h33	0.2	0.25	4.2641	31	[BTG2, CHL1, CNTN1, CRTAC1, CSF1R, DPYSL3, EFHD1, IL6, KANK1, KIF5B, LAMA2, LEP, MAP1B, MYH10, MYOC, NPTX1, NR4A2, NR4A3, NRP1, OGN, PLXNA4, SHANK1, SLIT3, SLITRK4, STMN1, SYT4, TENM4, TNC, TNFRSF12A, UCHL1, VLDLR]
GO:0030182	neuron differentiation	GO_BiologicalProcess-GOA_23.06.2016_23h33	0.22	0.26	4.14395	38	[BTG2, CHL1, CNTN1, CRTAC1, CSF1R, DLL1, DLL4, DPYSL3, EFHD1, EPHA2, HEY2, IL6, IRX3, KANK1, KIF5B, LAMA2, LEP, LMO4, MAP1B, MYH10, MYOC, NPTX1, NR4A2, NR4A3, NRP1, OGN, PLXNA4, SFRP2, SHANK1, SLIT3, SLITRK4, STMN1, SYT4, TENM4, TNC, TNFRSF12A, UCHL1, VLDLR]
GO:0042551	neuron maturation	GO_BiologicalProcess-GOA_23.06.2016_23h33	0.28	0.32	6.45161	2	[MYOC, NR4A2]
GO:0001764	neuron migration	GO_BiologicalProcess-GOA_23.06.2016_23h33	0.28	0.32	5.30973	6	[CHL1, GAS6, ITGA3, MYH10, NR4A2, NRP1]
GO:0031175	neuron projection development	GO_BiologicalProcess-GOA_23.06.2016_23h33	0.066	0.1	4.77759	29	[BTG2, CHL1, CNTN1, CRTAC1, CSF1R, DPYSL3, EFHD1, IL6, KANK1, KIF5B, LAMA2, MAP1B, MYH10, MYOC, NPTX1, NR4A2, NR4A3, NRP1, OGN, PLXNA4, SHANK1, SLIT3, SLITRK4, STMN1, SYT4, TNC, TNFRSF12A, UCHL1, VLDLR]
GO:1990138	neuron projection extension	GO_BiologicalProcess-GOA_23.06.2016_23h33	0.12	0.17	5.88235	7	[MAP1B, NRP1, OGN, PLXNA4, SLIT3, SYT4, TNFRSF12A]
GO:1902284	neuron projection extension involved in neuron projection guidance	GO_BiologicalProcess-GOA_23.06.2016_23h33	0.057	0.093	9.30233	4	[NRP1, OGN, PLXNA4, SLIT3]
GO:0097485	neuron projection guidance	GO_BiologicalProcess-GOA_23.06.2016_23h33	0.13	0.18	5.58659	10	[CHL1, CSF1R, KIF5B, LAMA2, MYH10, NR4A3, NRP1, OGN, PLXNA4, SLIT3]
GO:0048812	neuron projection morphogenesis	GO_BiologicalProcess-GOA_23.06.2016_23h33	0.18	0.23	4.52489	20	[CHL1, CSF1R, KIF5B, LAMA2, MAP1B, MYH10, NPTX1, NR4A2, NR4A3, NRP1, OGN, PLXNA4, SHANK1, SLIT3, SLITRK4, STMN1, SYT4, TNFRSF12A, UCHL1, VLDLR]
GO:0008038	neuron recognition	GO_BiologicalProcess-GOA_23.06.2016_23h33	0.14	0.19	10	2	[CRTAC1, NRP1]
GO:0097150	neuronal stem cell population maintenance	GO_BiologicalProcess-GOA_23.06.2016_23h33	0.13	0.18	10.5263	2	[CDH2, DLL1]
GO:0007270	neuron-neuron synaptic transmission	GO_BiologicalProcess-GOA_23.06.2016_23h33	0.24	0.28	5.43478	5	[CLSTN3, KIF5B, RAB3B, SERPINE2, SLC6A2]
GO:0098810	neurotransmitter reuptake	GO_BiologicalProcess-GOA_23.06.2016_23h33	0.08	0.12	14.2857	2	[RAB3B, SLC6A2]
GO:0006836	neurotransmitter transport	GO_BiologicalProcess-GOA_23.06.2016_23h33	0.64	0.65	4.08163	6	[ATP1A2, RAB3B, SLC6A2, SNCG, SYT4, VAMP2]
GO:0001504	neurotransmitter uptake	GO_BiologicalProcess-GOA_23.06.2016_23h33	0.018	0.037	17.6471	3	[ATP1A2, RAB3B, SLC6A2]
GO:0038179	neurotrophin signaling pathway	GO_BiologicalProcess-GOA_23.06.2016_23h33	0.15	0.2	9.52381	2	[AGT, SPRY1]
GO:0048011	neurotrophin TRK receptor signaling pathway	GO_BiologicalProcess-GOA_23.06.2016_23h33	0.09	0.13	13.3333	2	[AGT, SPRY1]
GO:0046460	neutral lipid biosynthetic process	GO_BiologicalProcess-GOA_23.06.2016_23h33	9.3e-05	0.00057	26.087	6	[ANG, C3, LDLR, LPIN1, SREBF1, THRSP]
GO:0006638	neutral lipid metabolic process	GO_BiologicalProcess-GOA_23.06.2016_23h33	0.00089	0.0034	12.1622	9	[ABHD6, ANG, C3, GK, INSIG1, LDLR, LPIN1, SREBF1, THRSP]
GO:0030593	neutrophil chemotaxis	GO_BiologicalProcess-GOA_23.06.2016_23h33	7.3e-05	0.00047	15.1515	10	[C3AR1, C5AR2, CCL16, CCL2, CCL21, CCL24, CCL8, CD74, LBP, THBS4]
GO:1990266	neutrophil migration	GO_BiologicalProcess-GOA_23.06.2016_23h33	0.00013	0.00075	14.0845	10	[C3AR1, C5AR2, CCL16, CCL2, CCL21, CCL24, CCL8, CD74, LBP, THBS4]
GO:0046496	nicotinamide nucleotide metabolic process	GO_BiologicalProcess-GOA_23.06.2016_23h33	0.56	0.57	4.30108	4	[FBP1, ME1, MPC1, QPRT]
GO:0006809	nitric oxide biosynthetic process	GO_BiologicalProcess-GOA_23.06.2016_23h33	0.033	0.059	11.1111	4	[CYP1B1, NOS3, PTGIS, PTX3]
GO:0007263	nitric oxide mediated signal transduction	GO_BiologicalProcess-GOA_23.06.2016_23h33	0.1	0.14	12.5	2	[MT1A, NOS3]
GO:0046209	nitric oxide metabolic process	GO_BiologicalProcess-GOA_23.06.2016_23h33	0.036	0.064	10.8108	4	[CYP1B1, NOS3, PTGIS, PTX3]
GO:0051767	nitric-oxide synthase biosynthetic process	GO_BiologicalProcess-GOA_23.06.2016_23h33	0.0028	0.0083	33.3333	3	[CCL2, EDN1, KDR]
GO:0035567	non-canonical Wnt signaling pathway	GO_BiologicalProcess-GOA_23.06.2016_23h33	0.023	0.044	10.4167	5	[GPC3, MYOC, RSPO3, SFRP2, SFRP4]
GO:0007219	Notch signaling pathway	GO_BiologicalProcess-GOA_23.06.2016_23h33	0.011	0.025	7.87402	10	[ANGPT4, CNTN1, DLL1, DLL4, HEY2, HHEX, HP, PLN, S1PR3, TSPAN15]
GO:0006998	nuclear envelope organization	GO_BiologicalProcess-GOA_23.06.2016_23h33	0.26	0.3	6.89655	2	[SUN2, TOR1AIP2]
GO:0051170	nuclear import	GO_BiologicalProcess-GOA_23.06.2016_23h33	0.011	0.026	6.94444	15	[CDKN1A, CREB3, CSE1L, FLNA, GAS6, HCLS1, KANK1, KPNA2, LEP, MDFIC, PKIA, SFRP2, SLC11A1, TXN, TXNIP]
GO:0007097	nuclear migration	GO_BiologicalProcess-GOA_23.06.2016_23h33	0.035	0.063	22.2222	2	[MYH10, SUN2]
GO:0051169	nuclear transport	GO_BiologicalProcess-GOA_23.06.2016_23h33	0.16	0.2	4.87805	16	[CDKN1A, CREB3, CSE1L, FLNA, GAS6, HCLS1, HHEX, KANK1, KPNA2, LEP, MDFIC, PKIA, SFRP2, SLC11A1, TXN, TXNIP]
GO:0000288	nuclear-transcribed mRNA catabolic process, deadenylation-dependent decay	GO_BiologicalProcess-GOA_23.06.2016_23h33	0.65	0.66	4.65116	2	[BTG2, NOCT]
GO:0009112	nucleobase metabolic process	GO_BiologicalProcess-GOA_23.06.2016_23h33	0.36	0.39	5.40541	2	[ADA, AOX1]
GO:0006913	nucleocytoplasmic transport	GO_BiologicalProcess-GOA_23.06.2016_23h33	0.12	0.16	4.92308	16	[CDKN1A, CREB3, CSE1L, FLNA, GAS6, HCLS1, HHEX, KANK1, KPNA2, LEP, MDFIC, PKIA, SFRP2, SLC11A1, TXN, TXNIP]
GO:0009163	nucleoside biosynthetic process	GO_BiologicalProcess-GOA_23.06.2016_23h33	0.56	0.57	4.25532	4	[ADA, PANK3, PID1, PRDX3]
GO:0033865	nucleoside bisphosphate metabolic process	GO_BiologicalProcess-GOA_23.06.2016_23h33	0.11	0.15	11.7647	2	[ENPP1, PANK3]
GO:1901293	nucleoside phosphate biosynthetic process	GO_BiologicalProcess-GOA_23.06.2016_23h33	0.28	0.32	4.58333	11	[ADA, ADGRD1, CALCRL, EDN1, NOS3, PANK3, PID1, QPRT, RAMP2, RRM2, WFS1]
GO:1901292	nucleoside phosphate catabolic process	GO_BiologicalProcess-GOA_23.06.2016_23h33	0.66	0.67	4.44444	2	[ADA, ENPP1]
GO:0009143	nucleoside triphosphate catabolic process	GO_BiologicalProcess-GOA_23.06.2016_23h33	0.07	0.1	15.3846	2	[ADA, ENPP1]
GO:0006337	nucleosome disassembly	GO_BiologicalProcess-GOA_23.06.2016_23h33	0.061	0.097	16.6667	2	[SMARCD2, SMARCD3]
GO:0034728	nucleosome organization	GO_BiologicalProcess-GOA_23.06.2016_23h33	0.61	0.62	4.09836	5	[H1F0, H1FX, HIST1H1C, SMARCD2, SMARCD3]
GO:0009165	nucleotide biosynthetic process	GO_BiologicalProcess-GOA_23.06.2016_23h33	0.27	0.31	4.66102	11	[ADA, ADGRD1, CALCRL, EDN1, NOS3, PANK3, PID1, QPRT, RAMP2, RRM2, WFS1]
GO:0051647	nucleus localization	GO_BiologicalProcess-GOA_23.06.2016_23h33	0.029	0.053	15	3	[HHEX, MYH10, SUN2]
GO:0021772	olfactory bulb development	GO_BiologicalProcess-GOA_23.06.2016_23h33	0.26	0.3	6.89655	2	[CRTAC1, CSF1R]
GO:0021988	olfactory lobe development	GO_BiologicalProcess-GOA_23.06.2016_23h33	0.27	0.31	6.66667	2	[CRTAC1, CSF1R]
GO:0038165	oncostatin-M-mediated signaling pathway	GO_BiologicalProcess-GOA_23.06.2016_23h33	0.0066	0.016	50	2	[LIFR, OSMR]
GO:0048645	organ formation	GO_BiologicalProcess-GOA_23.06.2016_23h33	0.041	0.071	8.92857	5	[FGF1, HHEX, SMARCD3, SPRY1, SULF1]
GO:0035265	organ growth	GO_BiologicalProcess-GOA_23.06.2016_23h33	0.1	0.14	6.42202	7	[DLL1, HEY2, LEP, STC1, TENM4, WWC1, YBX3]
GO:0001759	organ induction	GO_BiologicalProcess-GOA_23.06.2016_23h33	0.13	0.18	10.5263	2	[FGF1, SPRY1]
GO:0009887	organ morphogenesis	GO_BiologicalProcess-GOA_23.06.2016_23h33	5.8e-05	0.00039	6.20957	48	[ACTA2, ACTG2, ADAMTS1, ADAMTS16, AGT, ASPN, CDH2, COL8A1, CTGF, DLL1, DLL4, DUOX2, EDN1, EPHA2, FGF1, GPC3, HAS2, HEY2, HHEX, IL6, INSIG1, IRX3, ITGA6, ITGA8, MAGED1, MFAP2, MKI67, MMP2, MYLK, NAB1, NR4A3, NRP1, OSR1, RYR2, SERPINH1, SFRP2, SGPL1, SLIT3, SMARCD3, SPRY1, STC1, SULF1, TCAP, TNC, TPM1, TSPAN12, VEGFC, ZFAND5]
GO:1903008	organelle disassembly	GO_BiologicalProcess-GOA_23.06.2016_23h33	0.41	0.45	4.32432	8	[GABARAPL1, KIF5B, MAP1A, MYH11, MYLK, MYOM1, SFRP4, SREBF1]
GO:0072384	organelle transport along microtubule	GO_BiologicalProcess-GOA_23.06.2016_23h33	0.21	0.26	6.38298	3	[KIF5B, MAP1B, UCHL1]
GO:0016053	organic acid biosynthetic process	GO_BiologicalProcess-GOA_23.06.2016_23h33	0.0042	0.011	7.57576	15	[CD74, EDN1, ELOVL5, FADS3, HSD17B12, IDO1, INSIG1, LEP, MID1IP1, MSMO1, NR1D1, PRDX3, PSPH, PTGIS, PTGS2]
GO:0016054	organic acid catabolic process	GO_BiologicalProcess-GOA_23.06.2016_23h33	0.25	0.29	5.19481	8	[ETFDH, IDO1, LEP, LPIN1, NOS3, PHYH, PON3, QPRT]
GO:0006082	organic acid metabolic process	GO_BiologicalProcess-GOA_23.06.2016_23h33	0.00037	0.0016	6.08828	40	[ACAA2, ACSL1, C3, CD74, CYP1B1, EDN1, ELOVL5, ETFDH, FABP4, FADS3, FBP1, GPT2, HPGD, HSD17B12, IDH1, IDO1, INSIG1, LDHA, LEP, LPIN1, ME1, MID1IP1, MPC1, MSMO1, NOS3, NR1D1, NR4A3, PC, PHYH, PON3, PRDX3, PSPH, PTGIS, PTGR1, PTGS2, QPRT, SGPL1, SREBF1, VNN1, VNN2]
GO:0015849	organic acid transport	GO_BiologicalProcess-GOA_23.06.2016_23h33	0.42	0.45	4.58716	5	[ACSL1, CD36, MGC139164, SLC11A1, SLC38A2]
GO:1901617	organic hydroxy compound biosynthetic process	GO_BiologicalProcess-GOA_23.06.2016_23h33	0.0026	0.008	9.16667	11	[CACNA1H, DHCR24, FGF1, IDI1, INSIG1, LSS, NR4A2, PLTP, PPIP5K1, PTAFR, SREBF1]
GO:1901615	organic hydroxy compound metabolic process	GO_BiologicalProcess-GOA_23.06.2016_23h33	0.0091	0.021	6.53846	17	[CACNA1H, CYP1B1, DHCR24, DUOX2, EPAS1, FGF1, GK, IDI1, INSIG1, LDLR, LEP, LSS, NR4A2, PLTP, PPIP5K1, PTAFR, SREBF1]
GO:0015850	organic hydroxy compound transport	GO_BiologicalProcess-GOA_23.06.2016_23h33	0.16	0.21	5.47945	8	[CD36, LDLR, LEP, P2RX1, PLTP, RAB3B, SLC6A2, SNCG]
GO:0071702	organic substance transport	GO_BiologicalProcess-GOA_23.06.2016_23h33	0.14	0.18	4.30622	36	[ACSL1, C3, CD36, CD74, EDN1, ENPP1, FABP5, GPC3, HHEX, IL6, LBP, LDLR, LEP, LOC516421, MGC139164, MPC1, NNAT, NR1D1, NR4A3, OSBPL5, P2RX1, PID1, PLIN2, PLTP, PPARG, RAB3B, SLC11A1, SLC16A1, SLC16A7, SLC29A1, SLC2A3, SLC38A2, SLC6A2, SNCG, SREBF1, VLDLR]
GO:0090407	organophosphate biosynthetic process	GO_BiologicalProcess-GOA_23.06.2016_23h33	0.1	0.15	4.91803	18	[ADA, ADGRD1, AGPAT2, CALCRL, CRLS1, EDN1, GK, IDI1, LPCAT3, NOS3, PANK3, PID1, PPIP5K1, PTAFR, QPRT, RAMP2, RRM2, WFS1]
GO:0001503	ossification	GO_BiologicalProcess-GOA_23.06.2016_23h33	0.0077	0.018	6.52921	19	[ASPN, CD276, CTGF, DUOX2, ECM1, EPHA2, GPC3, JUNB, MGP, MMP2, MYOC, NAB1, NOCT, PTGER4, PTN, RRAS2, SFRP2, TNC, ZBTB16]
GO:0001649	osteoblast differentiation	GO_BiologicalProcess-GOA_23.06.2016_23h33	0.28	0.32	4.79042	8	[CD276, EPHA2, JUNB, MYOC, NOCT, RRAS2, SFRP2, TNC]
GO:0030316	osteoclast differentiation	GO_BiologicalProcess-GOA_23.06.2016_23h33	0.026	0.049	8.95522	6	[CSF1R, EPHA2, FOS, GPC3, JUNB, TFE3]
GO:0071599	otic vesicle development	GO_BiologicalProcess-GOA_23.06.2016_23h33	0.08	0.12	14.2857	2	[NRP1, TCAP]
GO:0030916	otic vesicle formation	GO_BiologicalProcess-GOA_23.06.2016_23h33	0.021	0.042	28.5714	2	[NRP1, TCAP]
GO:0071600	otic vesicle morphogenesis	GO_BiologicalProcess-GOA_23.06.2016_23h33	0.035	0.063	22.2222	2	[NRP1, TCAP]
GO:0001541	ovarian follicle development	GO_BiologicalProcess-GOA_23.06.2016_23h33	0.65	0.66	4.7619	2	[ANG, PTGS2]
GO:0030728	ovulation	GO_BiologicalProcess-GOA_23.06.2016_23h33	0.01	0.024	21.4286	3	[ADAMTS1, HPGD, NOS3]
GO:0042698	ovulation cycle	GO_BiologicalProcess-GOA_23.06.2016_23h33	0.02	0.039	9.52381	6	[ADAMTS1, ANG, NOS3, PTGS2, SGPL1, SLIT3]
GO:0022602	ovulation cycle process	GO_BiologicalProcess-GOA_23.06.2016_23h33	0.016	0.033	10	6	[ADAMTS1, ANG, NOS3, PTGS2, SGPL1, SLIT3]
GO:0001542	ovulation from ovarian follicle	GO_BiologicalProcess-GOA_23.06.2016_23h33	0.015	0.032	33.3333	2	[ADAMTS1, NOS3]
GO:0055114	oxidation-reduction process	GO_BiologicalProcess-GOA_23.06.2016_23h33	0.018	0.036	4.89845	41	[AKR1C4, AOX1, BNIP3, CYBA, CYBB, CYBRD1, CYP1A1, CYP1B1, DHCR24, DUOX2, ENPP1, ETFDH, FADS3, GPX3, HHIPL1, HMOX2, HPGD, HSD17B12, IDH1, IDO1, KCNAB1, LDHA, LEP, LOXL4, ME1, MSMO1, NOS3, NR1D1, NR4A3, P4HA3, PGM5, PHYH, PPP1R3C, PRDX3, PTGIS, PTGR1, PTGS2, RRM2, SRXN1, TXN, VAT1L]
GO:0043436	oxoacid metabolic process	GO_BiologicalProcess-GOA_23.06.2016_23h33	4.6e-05	0.00033	6.6778	40	[ACAA2, ACSL1, C3, CD74, CYP1B1, EDN1, ELOVL5, ETFDH, FABP4, FADS3, FBP1, GPT2, HPGD, HSD17B12, IDH1, IDO1, INSIG1, LDHA, LEP, LPIN1, ME1, MID1IP1, MPC1, MSMO1, NOS3, NR1D1, NR4A3, PC, PHYH, PON3, PRDX3, PSPH, PTGIS, PTGR1, PTGS2, QPRT, SGPL1, SREBF1, VNN1, VNN2]
GO:0038066	p38MAPK cascade	GO_BiologicalProcess-GOA_23.06.2016_23h33	0.037	0.065	13.6364	3	[GADD45B, HSPH1, LEP]
GO:0021543	pallium development	GO_BiologicalProcess-GOA_23.06.2016_23h33	0.28	0.33	5.26316	6	[BTG2, CDH2, NR4A3, NRP1, PLCB1, TACC1]
GO:0031016	pancreas development	GO_BiologicalProcess-GOA_23.06.2016_23h33	0.3	0.34	5.6338	4	[DLL1, HHEX, IL6, PPDPF]
GO:0015939	pantothenate metabolic process	GO_BiologicalProcess-GOA_23.06.2016_23h33	0.0011	0.0041	100	2	[VNN1, VNN2]
GO:0048486	parasympathetic nervous system development	GO_BiologicalProcess-GOA_23.06.2016_23h33	0.11	0.15	11.7647	2	[NRP1, PLXNA4]
GO:0002221	pattern recognition receptor signaling pathway	GO_BiologicalProcess-GOA_23.06.2016_23h33	0.26	0.3	5.26316	5	[CYBA, IRF1, LBP, NR1D1, PELI1]
GO:0061004	pattern specification involved in kidney development	GO_BiologicalProcess-GOA_23.06.2016_23h33	0.021	0.042	28.5714	2	[IRX3, OSR1]
GO:0007389	pattern specification process	GO_BiologicalProcess-GOA_23.06.2016_23h33	0.059	0.094	5.30504	20	[BTG2, DLL1, DLL4, DMRT2, EDN1, FGF1, GPC3, HEY2, HHEX, IRX3, MEOX1, NRP1, OSR1, PCSK5, SFRP2, SMARCD3, SPRY1, STC1, TCAP, ZBTB16]
GO:0001569	patterning of blood vessels	GO_BiologicalProcess-GOA_23.06.2016_23h33	0.016	0.033	13.7931	4	[DLL4, EDN1, NRP1, SFRP2]
GO:0018149	peptide cross-linking	GO_BiologicalProcess-GOA_23.06.2016_23h33	0.012	0.027	14.8148	4	[DCN, F13A1, SPOCK2, TGM5]
GO:0019800	peptide cross-linking via chondroitin 4-sulfate glycosaminoglycan	GO_BiologicalProcess-GOA_23.06.2016_23h33	0.01	0.024	40	2	[DCN, SPOCK2]
GO:0030072	peptide hormone secretion	GO_BiologicalProcess-GOA_23.06.2016_23h33	0.35	0.39	4.69799	7	[EDN1, IL6, LEP, NNAT, NR1D1, SLC16A1, SREBF1]
GO:0002790	peptide secretion	GO_BiologicalProcess-GOA_23.06.2016_23h33	0.25	0.29	5.19481	8	[CD74, EDN1, IL6, LEP, NNAT, NR1D1, SLC16A1, SREBF1]
GO:0015833	peptide transport	GO_BiologicalProcess-GOA_23.06.2016_23h33	0.18	0.23	5.45455	9	[CD74, EDN1, IL6, LEP, LOC516421, NNAT, NR1D1, SLC16A1, SREBF1]
GO:0018193	peptidyl-amino acid modification	GO_BiologicalProcess-GOA_23.06.2016_23h33	0.25	0.29	4.09745	37	[ACE, AGT, ANGPT4, ARHGEF2, AUTS2, CD74, CLK1, CSF1R, DCN, EGR1, EPHA2, FKBP14, FKBP5, GAS6, HCK, HCLS1, HIST1H1C, HSPH1, IL6, KDR, LEP, NAA15, NRP1, OSR1, P4HA3, PDGFD, PER1, PRDX3, QPCT, RAB3B, SFRP2, SPOCK2, ST3GAL6, TAF7, THBS4, TXN, VEGFC]
GO:0018198	peptidyl-cysteine modification	GO_BiologicalProcess-GOA_23.06.2016_23h33	0.046	0.078	12.5	3	[ACE, PRDX3, RAB3B]
GO:0018208	peptidyl-proline modification	GO_BiologicalProcess-GOA_23.06.2016_23h33	0.25	0.29	5.88235	3	[FKBP14, FKBP5, P4HA3]
GO:0038083	peptidyl-tyrosine autophosphorylation	GO_BiologicalProcess-GOA_23.06.2016_23h33	0.65	0.65	4.87805	2	[ACE, HCK]
GO:0018212	peptidyl-tyrosine modification	GO_BiologicalProcess-GOA_23.06.2016_23h33	0.00061	0.0025	7.84314	20	[ACE, AGT, ANGPT4, ARHGEF2, CD74, CLK1, CSF1R, EPHA2, GAS6, HCK, HCLS1, HSPH1, IL6, KDR, LEP, NRP1, PDGFD, SFRP2, THBS4, VEGFC]
GO:0018108	peptidyl-tyrosine phosphorylation	GO_BiologicalProcess-GOA_23.06.2016_23h33	0.00057	0.0024	7.90514	20	[ACE, AGT, ANGPT4, ARHGEF2, CD74, CLK1, CSF1R, EPHA2, GAS6, HCK, HCLS1, HSPH1, IL6, KDR, LEP, NRP1, PDGFD, SFRP2, THBS4, VEGFC]
GO:1904238	pericyte cell differentiation	GO_BiologicalProcess-GOA_23.06.2016_23h33	0.015	0.032	33.3333	2	[ACTA2, OSR1]
GO:0007422	peripheral nervous system development	GO_BiologicalProcess-GOA_23.06.2016_23h33	0.22	0.26	6.25	3	[MYOC, NAB1, PLXNA4]
GO:0035357	peroxisome proliferator activated receptor signaling pathway	GO_BiologicalProcess-GOA_23.06.2016_23h33	0.11	0.15	11.7647	2	[PPARG, PTGIS]
GO:0006909	phagocytosis	GO_BiologicalProcess-GOA_23.06.2016_23h33	7.7e-05	0.00048	12.037	13	[C2, C3, CCL2, CYBA, GAS6, GSN, HCK, ICAM3, LEP, PLD4, PTX3, SLC11A1, SRPX]
GO:0018958	phenol-containing compound metabolic process	GO_BiologicalProcess-GOA_23.06.2016_23h33	0.51	0.53	4.28571	3	[DUOX2, EPAS1, NR4A2]
GO:0055062	phosphate ion homeostasis	GO_BiologicalProcess-GOA_23.06.2016_23h33	0.07	0.1	15.3846	2	[ENPP1, SFRP4]
GO:0006796	phosphate-containing compound metabolic process	GO_BiologicalProcess-GOA_23.06.2016_23h33	0.0032	0.0093	4.44079	108	[ABHD6, ACE, ACSL1, ADA, ADGRD1, AGPAT2, AGT, ANGPT4, ARHGEF2, ASPN, ATF3, ATP1A2, BMP1, C3, C5AR2, CALCRL, CCL16, CCL2, CCL21, CCL24, CCL8, CD36, CD74, CDH2, CDKN1A, CDKN2B, CHORDC1, CLK1, CRLS1, CSF1R, CTGF, DCN, DUSP10, EDN1, EEF1A2, EMP2, ENPP1, EPHA2, FABP4, FAM129A, FBLN1, FBP1, FGF1, GADD45B, GAS6, GK, HCK, HCLS1, HHEX, HSPA8, HSPH1, IDI1, IGFBP4, IL6, ITGA6, KDR, LDLRAD4, LEP, LMO4, LPCAT…
GO:0046470	phosphatidylcholine metabolic process	GO_BiologicalProcess-GOA_23.06.2016_23h33	0.26	0.3	6.89655	2	[FABP5, LDLR]
GO:0014065	phosphatidylinositol 3-kinase signaling	GO_BiologicalProcess-GOA_23.06.2016_23h33	0.0018	0.006	10.9756	9	[AGT, EDN1, HCLS1, KDR, LEP, MYOC, PDGFD, SELP, SERPINE2]
GO:0048015	phosphatidylinositol-mediated signaling	GO_BiologicalProcess-GOA_23.06.2016_23h33	0.00076	0.0029	10.6796	11	[AGT, CSF1R, EDN1, HCLS1, KDR, LEP, MYOC, PDGFD, PTAFR, SELP, SERPINE2]
GO:0006793	phosphorus metabolic process	GO_BiologicalProcess-GOA_23.06.2016_23h33	0.0032	0.0094	4.43168	108	[ABHD6, ACE, ACSL1, ADA, ADGRD1, AGPAT2, AGT, ANGPT4, ARHGEF2, ASPN, ATF3, ATP1A2, BMP1, C3, C5AR2, CALCRL, CCL16, CCL2, CCL21, CCL24, CCL8, CD36, CD74, CDH2, CDKN1A, CDKN2B, CHORDC1, CLK1, CRLS1, CSF1R, CTGF, DCN, DUSP10, EDN1, EEF1A2, EMP2, ENPP1, EPHA2, FABP4, FAM129A, FBLN1, FBP1, FGF1, GADD45B, GAS6, GK, HCK, HCLS1, HHEX, HSPA8, HSPH1, IDI1, IGFBP4, IL6, ITGA6, KDR, LDLRAD4, LEP, LMO4, LPCAT…
GO:0016310	phosphorylation	GO_BiologicalProcess-GOA_23.06.2016_23h33	0.0034	0.0097	4.62911	83	[ACE, ACSL1, AGT, ANGPT4, ARHGEF2, ASPN, ATF3, BMP1, C3, C5AR2, CCL16, CCL2, CCL21, CCL24, CCL8, CD36, CD74, CDH2, CDKN1A, CDKN2B, CHORDC1, CLK1, CSF1R, CTGF, DCN, DUSP10, EDN1, EEF1A2, EMP2, ENPP1, EPHA2, FABP4, FAM129A, FBLN1, FBP1, FGF1, GADD45B, GAS6, GK, HCK, HCLS1, HHEX, HSPH1, IGFBP4, IL6, ITGA6, KDR, LDLRAD4, LEP, LMO4, MAGED1, MAP2K3, MARK1, MYLK, MYOC, NDRG4, NRP1, OSR1, PANK3, PDGFD, P…
GO:0060674	placenta blood vessel development	GO_BiologicalProcess-GOA_23.06.2016_23h33	0.23	0.27	7.40741	2	[HEY2, JUNB]
GO:0001890	placenta development	GO_BiologicalProcess-GOA_23.06.2016_23h33	0.022	0.043	7.43802	9	[ADA, EPAS1, HEY2, JUNB, LEP, PRDX3, PTGIS, PTGS2, RSPO3]
GO:0034381	plasma lipoprotein particle clearance	GO_BiologicalProcess-GOA_23.06.2016_23h33	0.13	0.18	10.5263	2	[LDLR, VLDLR]
GO:0035879	plasma membrane lactate transport	GO_BiologicalProcess-GOA_23.06.2016_23h33	0.043	0.073	20	2	[SLC16A1, SLC16A7]
GO:0007009	plasma membrane organization	GO_BiologicalProcess-GOA_23.06.2016_23h33	0.011	0.026	6.94444	15	[A4GALT, ATP2C2, CDH2, DYSF, EMP2, EPHA2, GAS6, ITGA3, KIF5B, MYH10, MYL9, PID1, RAMP2, TSPAN15, VAMP2]
GO:0001778	plasma membrane repair	GO_BiologicalProcess-GOA_23.06.2016_23h33	0.01	0.024	40	2	[DYSF, MYH10]
GO:0031639	plasminogen activation	GO_BiologicalProcess-GOA_23.06.2016_23h33	0.015	0.032	18.75	3	[DHCR24, SERPINE1, SERPINE2]
GO:0030168	platelet activation	GO_BiologicalProcess-GOA_23.06.2016_23h33	0.014	0.031	9.21053	7	[ADAMTS18, CSRP1, FLNA, MYL9, P2RX1, SELP, SERPINE2]
GO:0070527	platelet aggregation	GO_BiologicalProcess-GOA_23.06.2016_23h33	0.017	0.036	11.1111	5	[ADAMTS18, CSRP1, FLNA, MYL9, SERPINE2]
GO:0048008	platelet-derived growth factor receptor signaling pathway	GO_BiologicalProcess-GOA_23.06.2016_23h33	0.0019	0.0061	15.3846	6	[NDRG4, NRP1, PDGFD, SGPL1, TXNIP, ZFAND5]
GO:0071800	podosome assembly	GO_BiologicalProcess-GOA_23.06.2016_23h33	0.1	0.14	12.5	2	[GSN, HCK]
GO:0046173	polyol biosynthetic process	GO_BiologicalProcess-GOA_23.06.2016_23h33	0.27	0.31	6.66667	2	[PPIP5K1, PTAFR]
GO:0019751	polyol metabolic process	GO_BiologicalProcess-GOA_23.06.2016_23h33	0.46	0.49	4.91803	3	[GK, PPIP5K1, PTAFR]
GO:0000271	polysaccharide biosynthetic process	GO_BiologicalProcess-GOA_23.06.2016_23h33	0.027	0.051	10	5	[ENPP1, HAS2, NR1D1, PGM5, PPP1R3C]
GO:0005976	polysaccharide metabolic process	GO_BiologicalProcess-GOA_23.06.2016_23h33	0.2	0.24	6.17284	5	[ENPP1, HAS2, NR1D1, PGM5, PPP1R3C]
GO:0050918	positive chemotaxis	GO_BiologicalProcess-GOA_23.06.2016_23h33	0.00049	0.0021	16.6667	7	[CCL16, CREB3, HMGB2, KDR, NRP1, SAA3, VEGFC]
GO:2000344	positive regulation of acrosome reaction	GO_BiologicalProcess-GOA_23.06.2016_23h33	0.028	0.052	25	2	[CACNA1H, PLCB1]
GO:0032233	positive regulation of actin filament bundle assembly	GO_BiologicalProcess-GOA_23.06.2016_23h33	0.15	0.2	7.5	3	[CTGF, MYOC, SYNPO2]
GO:0030836	positive regulation of actin filament depolymerization	GO_BiologicalProcess-GOA_23.06.2016_23h33	0.035	0.063	22.2222	2	[DSTN, PDXP]
GO:0030838	positive regulation of actin filament polymerization	GO_BiologicalProcess-GOA_23.06.2016_23h33	0.19	0.23	6.49351	5	[CCL21, CCL24, GMFG, GSN, IQGAP2]
GO:0002675	positive regulation of acute inflammatory response	GO_BiologicalProcess-GOA_23.06.2016_23h33	0.015	0.032	18.75	3	[C3, IL6, PTGS2]
GO:0002821	positive regulation of adaptive immune response	GO_BiologicalProcess-GOA_23.06.2016_23h33	0.47	0.5	4.7619	3	[ADA, C3, SLC11A1]
GO:0002824	positive regulation of adaptive immune response based on somatic recombination of immune receptors built from immunoglobulin superfamily domains	GO_BiologicalProcess-GOA_23.06.2016_23h33	0.46	0.49	4.91803	3	[ADA, C3, SLC11A1]
GO:0045762	positive regulation of adenylate cyclase activity	GO_BiologicalProcess-GOA_23.06.2016_23h33	0.13	0.18	10.5263	2	[ADGRD1, WFS1]
GO:1903393	positive regulation of adherens junction organization	GO_BiologicalProcess-GOA_23.06.2016_23h33	0.12	0.16	11.1111	2	[KDR, MYOC]
GO:1902932	positive regulation of alcohol biosynthetic process	GO_BiologicalProcess-GOA_23.06.2016_23h33	0.043	0.073	20	2	[FGF1, SREBF1]
GO:0046635	positive regulation of alpha-beta T cell activation	GO_BiologicalProcess-GOA_23.06.2016_23h33	0.15	0.2	7.5	3	[ADA, IL6, ZBTB16]
GO:0046638	positive regulation of alpha-beta T cell differentiation	GO_BiologicalProcess-GOA_23.06.2016_23h33	0.081	0.12	10	3	[ADA, IL6, ZBTB16]
GO:0045766	positive regulation of angiogenesis	GO_BiologicalProcess-GOA_23.06.2016_23h33	7.6e-08	2.1e-06	17.3913	16	[ANGPT4, C3, C3AR1, CCL24, CYP1B1, DLL1, ECM1, FGF1, KDR, NOS3, PTGIS, RAMP2, RHOB, SERPINE1, SFRP2, VEGFC]
GO:0002579	positive regulation of antigen processing and presentation	GO_BiologicalProcess-GOA_23.06.2016_23h33	0.08	0.12	14.2857	2	[CD74, SLC11A1]
GO:2000427	positive regulation of apoptotic cell clearance	GO_BiologicalProcess-GOA_23.06.2016_23h33	0.00037	0.0016	60	3	[C2, C3, CCL2]
GO:0043065	positive regulation of apoptotic process	GO_BiologicalProcess-GOA_23.06.2016_23h33	0.00014	0.00078	7.56302	27	[ADAMTSL4, AGT, ATF3, BNIP3, CYP1B1, EEF1A2, GADD45B, GSN, HIP1, IDO1, IL6, ITGA6, MAGED1, NR4A1, NR4A3, NUPR1, P2RX1, PPARG, PPP2R1B, PTGIS, RHOB, SFRP2, SFRP4, SRPX, TNFRSF12A, TOP2A, ZBTB16]
GO:2001235	positive regulation of apoptotic signaling pathway	GO_BiologicalProcess-GOA_23.06.2016_23h33	0.085	0.12	6.20155	8	[AGT, ATF3, BNIP3, GSN, MAGED1, PPP2R1B, SRPX, TNFRSF12A]
GO:0032781	positive regulation of ATPase activity	GO_BiologicalProcess-GOA_23.06.2016_23h33	0.22	0.26	7.69231	2	[RYR2, TOR1AIP2]
GO:0045773	positive regulation of axon extension	GO_BiologicalProcess-GOA_23.06.2016_23h33	0.025	0.048	15.7895	3	[MAP1B, NRP1, TNFRSF12A]
GO:0050772	positive regulation of axonogenesis	GO_BiologicalProcess-GOA_23.06.2016_23h33	0.19	0.24	6.66667	3	[MAP1B, NRP1, TNFRSF12A]
GO:0050871	positive regulation of B cell activation	GO_BiologicalProcess-GOA_23.06.2016_23h33	0.07	0.1	7.69231	5	[ADA, CD74, CDKN1A, IL6, PELI1]
GO:0030890	positive regulation of B cell proliferation	GO_BiologicalProcess-GOA_23.06.2016_23h33	0.033	0.059	11.1111	4	[ADA, CD74, CDKN1A, PELI1]
GO:0009891	positive regulation of biosynthetic process	GO_BiologicalProcess-GOA_23.06.2016_23h33	0.0048	0.012	4.79303	66	[ABHD6, ADGRD1, AGT, AHR, ARHGEF2, ATF3, AUTS2, CALCRL, CCL2, CD276, CREB3, CYBA, DLL1, DMRT2, EDN1, EGR1, EPAS1, FAM129A, FGF1, FOS, FOSB, HCLS1, HEY2, HHEX, HIF3A, HMGB2, HSPH1, IL6, INSIG1, IRF1, ITGA6, ITGA8, JUNB, KDR, LBP, LDLR, LEP, LMO4, LPIN1, MAGED1, MAP2K3, MDFIC, MEOX1, MID1IP1, NAA15, NOS3, NR1D1, NR4A1, NR4A2, NR4A3, PER1, PID1, PLCB1, PPARG, PTX3, RAMP2, SFRP2, SLC11A1, SMARCD3, SR…
GO:1903524	positive regulation of blood circulation	GO_BiologicalProcess-GOA_23.06.2016_23h33	0.021	0.041	10.6383	5	[ADA, EDN1, HEY2, RYR2, TPM1]
GO:0030194	positive regulation of blood coagulation	GO_BiologicalProcess-GOA_23.06.2016_23h33	0.11	0.15	11.7647	2	[SELP, SERPINE1]
GO:0045777	positive regulation of blood pressure	GO_BiologicalProcess-GOA_23.06.2016_23h33	0.12	0.16	11.1111	2	[ACE, TPM1]
GO:0030513	positive regulation of BMP signaling pathway	GO_BiologicalProcess-GOA_23.06.2016_23h33	0.23	0.27	7.40741	2	[GPC3, SULF1]
GO:0090190	positive regulation of branching involved in ureteric bud morphogenesis	GO_BiologicalProcess-GOA_23.06.2016_23h33	0.12	0.16	11.1111	2	[AGT, MAGED1]
GO:0090280	positive regulation of calcium ion import	GO_BiologicalProcess-GOA_23.06.2016_23h33	0.13	0.17	8.10811	3	[ATP2C2, CCL2, STC1]
GO:0051928	positive regulation of calcium ion transport	GO_BiologicalProcess-GOA_23.06.2016_23h33	0.0064	0.016	10.7692	7	[ATP2C2, CCL2, CREB3, MYLK, RYR2, STC1, WFS1]
GO:0030819	positive regulation of cAMP biosynthetic process	GO_BiologicalProcess-GOA_23.06.2016_23h33	0.075	0.11	8.51064	4	[ADGRD1, CALCRL, RAMP2, WFS1]
GO:0030816	positive regulation of cAMP metabolic process	GO_BiologicalProcess-GOA_23.06.2016_23h33	0.1	0.15	7.54717	4	[ADGRD1, CALCRL, RAMP2, WFS1]
GO:0090263	positive regulation of canonical Wnt signaling pathway	GO_BiologicalProcess-GOA_23.06.2016_23h33	0.47	0.5	4.7619	3	[RSPO3, SFRP2, SFRP4]
GO:0061036	positive regulation of cartilage development	GO_BiologicalProcess-GOA_23.06.2016_23h33	0.2	0.25	8	2	[BMP1, ZBTB16]
GO:0043085	positive regulation of catalytic activity	GO_BiologicalProcess-GOA_23.06.2016_23h33	0.00012	0.00069	5.65134	59	[ACE, ACSL1, ADGRD1, AGT, AGTR1, ANG, ANGPT4, ARHGAP10, ARHGAP18, ARHGEF2, ARHGEF37, ARRDC3, BCAR3, CCL16, CCL2, CCL21, CCL24, CCL8, CDKN1A, CREB3, CSF1R, DENND2A, EDN1, EEF1A2, EMP2, EPHA2, FBLN1, FGF1, FGL2, GADD45B, GAS6, GSN, HIP1, HMGB2, HSPH1, IQGAP2, ITGA6, LEP, LMO4, MAGED1, MAP2K3, MID1IP1, NOS3, NR4A2, P2RX1, PCOLCE2, PDGFD, PLCB1, PPARG, RGS1, RGS5, RYR2, SFRP2, SLC11A1, SMAP2, TOR1AIP…
GO:0035413	positive regulation of catenin import into nucleus	GO_BiologicalProcess-GOA_23.06.2016_23h33	0.035	0.063	22.2222	2	[KANK1, SFRP2]
GO:0050867	positive regulation of cell activation	GO_BiologicalProcess-GOA_23.06.2016_23h33	0.009	0.02	7.07071	14	[ADA, CCL2, CD276, CD74, CDKN1A, GAS6, IL6, LBP, LEP, LGALS1, NR4A3, PELI1, SELP, ZBTB16]
GO:0045785	positive regulation of cell adhesion	GO_BiologicalProcess-GOA_23.06.2016_23h33	3.7e-05	0.00028	8.71212	23	[ADA, CCDC80, CCL2, CCL21, CD276, CD74, COL8A1, EMP2, FBLN1, FLNA, HAS2, IL6, ITGA6, KDR, LEP, LGALS1, MYOC, NR4A3, SPOCK2, TFE3, VEGFC, VIT, ZBTB16]
GO:0010647	positive regulation of cell communication	GO_BiologicalProcess-GOA_23.06.2016_23h33	1e-07	2.6e-06	6.47482	72	[ADA, AGT, ARRDC3, ATF3, BMP1, BNIP3, C3, C5AR2, CCL16, CCL2, CCL21, CCL24, CCL8, CD36, CD74, CDH2, CDKN2B, CLSTN3, CSF1R, CTGF, CYBA, CYP1B1, DLL1, DLL4, ECM1, EDN1, EMP2, FGF1, FLNA, GADD45B, GAS6, GPC3, GSN, HCLS1, HHEX, IGFBP4, IL6, ITGA8, KANK1, KDR, KIF5B, LAMA2, LBP, LEP, LGALS1, MAGED1, MAP2K3, MYOC, NDRG4, NNAT, NRP1, PDGFD, PELI1, PLCB1, PLK2, PPP2R1B, PTGIS, RAB3B, RSPO3, S100A13, SELP…
GO:0071158	positive regulation of cell cycle arrest	GO_BiologicalProcess-GOA_23.06.2016_23h33	0.27	0.31	6.66667	2	[CDKN1A, RBM38]
GO:0010942	positive regulation of cell death	GO_BiologicalProcess-GOA_23.06.2016_23h33	0.0001	0.00061	7.56757	28	[ADAMTSL4, AGT, ATF3, BNIP3, CDKN1A, CYP1B1, EEF1A2, GADD45B, GSN, HIP1, IDO1, IL6, ITGA6, MAGED1, NR4A1, NR4A3, NUPR1, P2RX1, PPARG, PPP2R1B, PTGIS, RHOB, SFRP2, SFRP4, SRPX, TNFRSF12A, TOP2A, ZBTB16]
GO:0010720	positive regulation of cell development	GO_BiologicalProcess-GOA_23.06.2016_23h33	0.11	0.16	5.01567	16	[CNTN1, DPYSL3, EDN1, FLNA, IRX3, MAP1B, MYOC, NRP1, PTGS2, SERPINE2, SMARCD3, SYT4, TENM4, TGFB1I1, TNFRSF12A, VLDLR]
GO:0045597	positive regulation of cell differentiation	GO_BiologicalProcess-GOA_23.06.2016_23h33	0.0011	0.004	6.01002	36	[ADA, ADAMTS9, CD276, CD74, CNTN1, CTGF, DPYSL3, EDN1, FLNA, FOS, GAS6, GPC1, HCLS1, HMGB2, IL6, IRX3, JUNB, LEP, MAP1B, MYOC, NOCT, NRP1, PLCB1, PPARG, PTGS2, RAMP2, SERPINE2, SFRP2, SFRP4, SMARCD3, SYT4, TENM4, TGFB1I1, TNFRSF12A, VLDLR, ZBTB16]
GO:0051781	positive regulation of cell division	GO_BiologicalProcess-GOA_23.06.2016_23h33	0.25	0.29	5.88235	3	[FGF1, PTN, THBS4]
GO:0030307	positive regulation of cell growth	GO_BiologicalProcess-GOA_23.06.2016_23h33	0.25	0.29	5.31915	5	[MAP1B, NRP1, SFRP2, SYT4, TNFRSF12A]
GO:1901890	positive regulation of cell junction assembly	GO_BiologicalProcess-GOA_23.06.2016_23h33	0.033	0.059	14.2857	3	[AGT, KDR, MYOC]
GO:0030335	positive regulation of cell migration	GO_BiologicalProcess-GOA_23.06.2016_23h33	3.4e-06	4.4e-05	9.12162	27	[AGT, ANGPT4, C3AR1, CCL2, CCL21, CCL24, CD74, CREB3, CSF1R, CXCL14, EDN1, FBLN1, FGF1, GAS6, HAS2, KDR, LBP, MYLK, MYOC, PDGFD, RHOB, RRAS2, SELP, SERPINE1, SUN2, THBS4, VEGFC]
GO:0010770	positive regulation of cell morphogenesis involved in differentiation	GO_BiologicalProcess-GOA_23.06.2016_23h33	0.28	0.32	5.35714	6	[FLNA, MAP1B, MYOC, NRP1, TGFB1I1, TNFRSF12A]
GO:2000147	positive regulation of cell motility	GO_BiologicalProcess-GOA_23.06.2016_23h33	6e-06	6.9e-05	8.85246	27	[AGT, ANGPT4, C3AR1, CCL2, CCL21, CCL24, CD74, CREB3, CSF1R, CXCL14, EDN1, FBLN1, FGF1, GAS6, HAS2, KDR, LBP, MYLK, MYOC, PDGFD, RHOB, RRAS2, SELP, SERPINE1, SUN2, THBS4, VEGFC]
GO:0031346	positive regulation of cell projection organization	GO_BiologicalProcess-GOA_23.06.2016_23h33	0.4	0.44	4.44444	8	[CCL21, CNTN1, DPYSL3, MAP1B, NRP1, SYT4, TNFRSF12A, VLDLR]
GO:0008284	positive regulation of cell proliferation	GO_BiologicalProcess-GOA_23.06.2016_23h33	4.1e-07	8.4e-06	7.70578	44	[ADA, ANG, C5AR2, CALCRL, CCL24, CD276, CD74, CDKN1A, CLEC11A, CSF1R, DLL1, DLL4, ECM1, EDN1, EGR1, EMP2, FABP4, FBLN1, FGF1, GAS6, HAS2, HCLS1, HEY2, HMGB2, IL6, KDR, LEP, LIFR, NR4A3, OSMR, OSR1, PDGFD, PELI1, PID1, PRDX3, PTN, SFRP2, SMARCD3, SULF1, THBS4, TIMP1, TNC, VEGFC, VWCE]
GO:0022409	positive regulation of cell-cell adhesion	GO_BiologicalProcess-GOA_23.06.2016_23h33	0.017	0.036	7.48299	11	[ADA, CCL2, CD276, CD74, HAS2, IL6, ITGA6, LEP, LGALS1, NR4A3, ZBTB16]
GO:0001954	positive regulation of cell-matrix adhesion	GO_BiologicalProcess-GOA_23.06.2016_23h33	0.0048	0.012	15.1515	5	[CCL21, EMP2, KDR, MYOC, VEGFC]
GO:0010811	positive regulation of cell-substrate adhesion	GO_BiologicalProcess-GOA_23.06.2016_23h33	8.1e-05	0.0005	13.75	11	[CCDC80, CCL21, COL8A1, EMP2, FBLN1, FLNA, KDR, MYOC, SPOCK2, VEGFC, VIT]
GO:0031328	positive regulation of cellular biosynthetic process	GO_BiologicalProcess-GOA_23.06.2016_23h33	0.022	0.043	4.5085	61	[ADGRD1, AGT, AHR, ARHGEF2, ATF3, AUTS2, CALCRL, CD276, CREB3, DLL1, DMRT2, EGR1, EPAS1, FAM129A, FGF1, FOS, FOSB, HCLS1, HEY2, HHEX, HIF3A, HMGB2, HSPH1, IL6, INSIG1, IRF1, ITGA6, ITGA8, JUNB, LBP, LDLR, LEP, LMO4, LPIN1, MAGED1, MAP2K3, MDFIC, MEOX1, MID1IP1, NAA15, NOS3, NR1D1, NR4A1, NR4A2, NR4A3, PER1, PID1, PLCB1, PPARG, PTX3, RAMP2, SFRP2, SLC11A1, SMARCD3, SREBF1, TAF7, TFE3, TGFB1I1, TOP…
GO:0044089	positive regulation of cellular component biogenesis	GO_BiologicalProcess-GOA_23.06.2016_23h33	0.059	0.095	5.36278	17	[AGT, CCL21, CCL24, CD36, CLSTN3, CTGF, DPYSL3, EDN1, GMFG, GSN, IQGAP2, JCHAIN, KDR, MYOC, SDC1, SLITRK4, SYNPO2]
GO:0051272	positive regulation of cellular component movement	GO_BiologicalProcess-GOA_23.06.2016_23h33	1e-06	1.7e-05	9.29487	29	[AGT, ANGPT4, C3AR1, CCL2, CCL21, CCL24, CD74, CREB3, CSF1R, CXCL14, EDN1, FBLN1, FGF1, GAS6, HAS2, KDR, LBP, MYLK, MYOC, NRP1, PDGFD, RHOB, RRAS2, SELP, SERPINE1, STMN1, SUN2, THBS4, VEGFC]
GO:0051130	positive regulation of cellular component organization	GO_BiologicalProcess-GOA_23.06.2016_23h33	0.0012	0.0042	5.50996	47	[AGT, AUTS2, BNIP3, C2, C3, CCL2, CCL21, CCL24, CD36, CLSTN3, CNTN1, CTGF, CYBA, DLL1, DPYSL3, DSTN, EDN1, EPHA2, FLNA, GAS6, GMFG, GPC3, GSN, HIP1, IQGAP2, ITGA3, JCHAIN, KDR, KIF5B, MAP1B, MYOC, NRP1, PDXP, PLCB1, PTX3, SDC1, SERPINE1, SFRP4, SLC11A1, SLITRK4, SREBF1, SYNPO2, SYT4, TF, TGFB1I1, TNFRSF12A, VLDLR]
GO:0031325	positive regulation of cellular metabolic process	GO_BiologicalProcess-GOA_23.06.2016_23h33	5.8e-05	0.00039	4.92099	109	[ACE, ACSL1, ADGRD1, AGT, AGTR1, AHR, ANGPT4, ARHGEF2, ARRDC3, ATF3, AUTS2, BMP1, BTG2, C3, C5AR2, CALCRL, CCL16, CCL2, CCL21, CCL24, CCL8, CD276, CD36, CD74, CDH2, CDKN1A, CREB3, CSF1R, CTGF, CYBA, DLL1, DMRT2, EDN1, EEF1A2, EGR1, EMP2, EPAS1, FAM129A, FBLN1, FGF1, FGL2, FOS, FOSB, GADD45B, GAS6, GSN, HCLS1, HEY2, HHEX, HIF3A, HIP1, HMGB2, HSPA8, HSPH1, IGFBP4, IL6, INSIG1, IRF1, ITGA6, ITGA8, J…
GO:0048522	positive regulation of cellular process	GO_BiologicalProcess-GOA_23.06.2016_23h33	4.1e-11	2.5e-09	5.22822	189	[ACE, ACSL1, ADA, ADAMTS9, ADAMTSL4, ADGRD1, AGT, AGTR1, AHR, ANG, ANGPT4, ARHGEF2, ARRDC3, ATF3, AUTS2, BMP1, BNIP3, BTG2, C2, C3, C3AR1, C5AR2, CACNA1H, CALCRL, CCL16, CCL2, CCL21, CCL24, CCL8, CD276, CD36, CD74, CDH2, CDKN1A, CDKN2B, CLEC11A, CLSTN3, CNTN1, CREB3, CSF1R, CTGF, CTSS, CXCL14, CYBA, CYP1B1, DCN, DLL1, DLL4, DMRT2, DPYSL3, DSTN, ECM1, EDN1, EEF1A2, EGR1, EIF4EBP1, EMP2, EPAS1, EPH…
GO:1903829	positive regulation of cellular protein localization	GO_BiologicalProcess-GOA_23.06.2016_23h33	0.47	0.5	4.13223	10	[EPHA2, FLNA, GAS6, HCLS1, ITGA3, KANK1, KIF5B, LEP, SFRP2, VAMP2]
GO:0032270	positive regulation of cellular protein metabolic process	GO_BiologicalProcess-GOA_23.06.2016_23h33	0.0001	0.00061	5.6444	60	[ACE, ACSL1, AGT, AGTR1, ANGPT4, ARHGEF2, ARRDC3, AUTS2, BMP1, C3, C5AR2, CCL16, CCL2, CCL21, CCL24, CCL8, CD36, CD74, CDH2, CDKN1A, CSF1R, CTGF, EDN1, EMP2, FAM129A, FBLN1, FGF1, FGL2, GADD45B, GAS6, GSN, HCLS1, HIP1, HSPH1, IGFBP4, IL6, KDR, LEP, MAGED1, MAP2K3, NDRG4, NRP1, NUPR1, P2RX1, PCOLCE2, PDGFD, PELI1, PLCB1, PPARG, PTGS2, SFRP2, SLC11A1, SREBF1, THBS4, TPX2, TXN, VEGFC, VLDLR, WFS1, W…
GO:1903846	positive regulation of cellular response to transforming growth factor beta stimulus	GO_BiologicalProcess-GOA_23.06.2016_23h33	0.025	0.048	15.7895	3	[CDKN2B, ITGA8, TGFB1I1]
GO:0032722	positive regulation of chemokine production	GO_BiologicalProcess-GOA_23.06.2016_23h33	0.042	0.073	10.2564	4	[CD74, CSF1R, IL6, LBP]
GO:0050921	positive regulation of chemotaxis	GO_BiologicalProcess-GOA_23.06.2016_23h33	7.3e-06	7.7e-05	14.9425	13	[C3AR1, CCL2, CCL21, CD74, CREB3, CXCL14, GAS6, KDR, LBP, NRP1, SERPINE1, THBS4, VEGFC]
GO:0045542	positive regulation of cholesterol biosynthetic process	GO_BiologicalProcess-GOA_23.06.2016_23h33	0.0066	0.016	50	2	[FGF1, SREBF1]
GO:0010873	positive regulation of cholesterol esterification	GO_BiologicalProcess-GOA_23.06.2016_23h33	0.021	0.042	28.5714	2	[AGT, AGTR1]
GO:0090205	positive regulation of cholesterol metabolic process	GO_BiologicalProcess-GOA_23.06.2016_23h33	0.0066	0.016	50	2	[FGF1, SREBF1]
GO:0050820	positive regulation of coagulation	GO_BiologicalProcess-GOA_23.06.2016_23h33	0.12	0.16	11.1111	2	[SELP, SERPINE1]
GO:0031281	positive regulation of cyclase activity	GO_BiologicalProcess-GOA_23.06.2016_23h33	0.081	0.12	10	3	[ADGRD1, NOS3, WFS1]
GO:0030804	positive regulation of cyclic nucleotide biosynthetic process	GO_BiologicalProcess-GOA_23.06.2016_23h33	0.047	0.078	8.62069	5	[ADGRD1, CALCRL, NOS3, RAMP2, WFS1]
GO:0030801	positive regulation of cyclic nucleotide metabolic process	GO_BiologicalProcess-GOA_23.06.2016_23h33	0.078	0.11	7.46269	5	[ADGRD1, CALCRL, NOS3, RAMP2, WFS1]
GO:2001056	positive regulation of cysteine-type endopeptidase activity	GO_BiologicalProcess-GOA_23.06.2016_23h33	0.54	0.56	4.5977	4	[GSN, HIP1, P2RX1, PPARG]
GO:0043280	positive regulation of cysteine-type endopeptidase activity involved in apoptotic process	GO_BiologicalProcess-GOA_23.06.2016_23h33	0.34	0.38	5.06329	4	[GSN, HIP1, P2RX1, PPARG]
GO:0042108	positive regulation of cytokine biosynthetic process	GO_BiologicalProcess-GOA_23.06.2016_23h33	0.68	0.68	4.08163	2	[CD276, LBP]
GO:0001819	positive regulation of cytokine production	GO_BiologicalProcess-GOA_23.06.2016_23h33	0.0003	0.0013	7.85714	22	[AGPAT2, ARHGEF2, C3, C3AR1, CD276, CD74, CSF1R, CYBA, CYP1B1, HMGB2, IDO1, IL6, IRF1, LBP, LEP, NR4A3, PELI1, PLCB1, PTGER4, SERPINE1, SLC11A1, SULF1]
GO:0002720	positive regulation of cytokine production involved in immune response	GO_BiologicalProcess-GOA_23.06.2016_23h33	0.2	0.25	8	2	[CD74, NR4A3]
GO:0050715	positive regulation of cytokine secretion	GO_BiologicalProcess-GOA_23.06.2016_23h33	0.49	0.51	4.54545	3	[CD276, CSF1R, PTGER4]
GO:0001961	positive regulation of cytokine-mediated signaling pathway	GO_BiologicalProcess-GOA_23.06.2016_23h33	0.22	0.26	7.69231	2	[CD74, GAS6]
GO:0051495	positive regulation of cytoskeleton organization	GO_BiologicalProcess-GOA_23.06.2016_23h33	0.0089	0.02	7.80142	11	[CCL21, CCL24, CTGF, DSTN, EDN1, GMFG, GSN, IQGAP2, MYOC, PDXP, SYNPO2]
GO:0051482	positive regulation of cytosolic calcium ion concentration involved in phospholipase C-activating G-protein coupled signaling pathway	GO_BiologicalProcess-GOA_23.06.2016_23h33	0.035	0.063	22.2222	2	[AGTR1, EDN1]
GO:0031349	positive regulation of defense response	GO_BiologicalProcess-GOA_23.06.2016_23h33	0.00023	0.0011	8.78049	18	[C3, CCL16, CCL2, CCL24, CCL8, CYBA, FABP4, HMGB2, IDO1, IL6, IRF1, LBP, MMP2, NR1D1, PELI1, PTGER4, PTGS2, SERPINE1]
GO:0002230	positive regulation of defense response to virus by host	GO_BiologicalProcess-GOA_23.06.2016_23h33	0.55	0.57	4.3956	4	[CREB3, MAP1A, MYLK, MYOM1]
GO:0002606	positive regulation of dendritic cell antigen processing and presentation	GO_BiologicalProcess-GOA_23.06.2016_23h33	0.0066	0.016	50	2	[CD74, SLC11A1]
GO:2000510	positive regulation of dendritic cell chemotaxis	GO_BiologicalProcess-GOA_23.06.2016_23h33	0.015	0.032	33.3333	2	[CCL21, GAS6]
GO:0048639	positive regulation of developmental growth	GO_BiologicalProcess-GOA_23.06.2016_23h33	0.022	0.043	7.43802	9	[DLL1, HEY2, LEP, MAP1B, NRP1, PLCB1, SYT4, TNFRSF12A, YBX3]
GO:0051094	positive regulation of developmental process	GO_BiologicalProcess-GOA_23.06.2016_23h33	8e-08	2.1e-06	7.13407	58	[ADA, AGT, ANGPT4, BMP1, BNIP3, C3, C3AR1, CCL24, CD276, CD74, CLSTN3, CNTN1, CYP1B1, DLL1, DMRT2, DPYSL3, ECM1, EDN1, EGR1, FGF1, FLNA, FOS, GAS6, GPC1, HCLS1, HEY2, HMGB2, IDO1, IL6, IRX3, KDR, LEP, MAGED1, MAP1B, MYOC, NOS3, NRP1, OSR1, PLCB1, PTGIS, PTGS2, RAMP2, RHOB, SERPINE1, SERPINE2, SFRP2, SFRP4, SLITRK4, SMARCD3, SPRY1, SYT4, TENM4, TGFB1I1, TNFRSF12A, VEGFC, VLDLR, YBX3, ZBTB16]
GO:0043388	positive regulation of DNA binding	GO_BiologicalProcess-GOA_23.06.2016_23h33	0.28	0.32	6.45161	2	[HMGB2, TXN]
GO:0040019	positive regulation of embryonic development	GO_BiologicalProcess-GOA_23.06.2016_23h33	0.008	0.018	13.5135	5	[DMRT2, OSR1, PLCB1, PTGS2, TENM4]
GO:0045807	positive regulation of endocytosis	GO_BiologicalProcess-GOA_23.06.2016_23h33	6.4e-06	7.2e-05	15.1163	13	[C2, C3, CCL2, CYBA, DLL1, GAS6, GPC3, HIP1, PTX3, SERPINE1, SFRP4, SLC11A1, TF]
GO:0010950	positive regulation of endopeptidase activity	GO_BiologicalProcess-GOA_23.06.2016_23h33	0.25	0.29	5.31915	5	[GSN, HIP1, P2RX1, PPARG, SFRP2]
GO:0010595	positive regulation of endothelial cell migration	GO_BiologicalProcess-GOA_23.06.2016_23h33	0.031	0.057	9.61539	5	[AGT, ANGPT4, FGF1, KDR, RHOB]
GO:0001938	positive regulation of endothelial cell proliferation	GO_BiologicalProcess-GOA_23.06.2016_23h33	0.0055	0.014	12.5	6	[ANG, CCL24, ECM1, HMGB2, KDR, THBS4]
GO:1904037	positive regulation of epithelial cell apoptotic process	GO_BiologicalProcess-GOA_23.06.2016_23h33	0.061	0.097	16.6667	2	[GSN, SFRP4]
GO:0010634	positive regulation of epithelial cell migration	GO_BiologicalProcess-GOA_23.06.2016_23h33	0.19	0.24	6.25	5	[AGT, ANGPT4, FGF1, KDR, RHOB]
GO:0050679	positive regulation of epithelial cell proliferation	GO_BiologicalProcess-GOA_23.06.2016_23h33	0.0021	0.0068	9.40171	11	[ANG, C5AR2, CCL24, ECM1, FGF1, HMGB2, IL6, KDR, NR4A3, OSR1, THBS4]
GO:0070374	positive regulation of ERK1 and ERK2 cascade	GO_BiologicalProcess-GOA_23.06.2016_23h33	4.7e-05	0.00033	11.2782	15	[C5AR2, CCL16, CCL2, CCL21, CCL24, CCL8, CD36, CD74, CSF1R, CTGF, GAS6, KDR, NDRG4, NRP1, PDGFD]
GO:1904951	positive regulation of establishment of protein localization	GO_BiologicalProcess-GOA_23.06.2016_23h33	0.17	0.22	4.67836	16	[ANG, CD276, CSF1R, EPHA2, FLNA, GAS6, HCLS1, IL6, ITGA3, KANK1, KIF5B, LEP, NNAT, PTGER4, SFRP2, VAMP2]
GO:0090004	positive regulation of establishment of protein localization to plasma membrane	GO_BiologicalProcess-GOA_23.06.2016_23h33	0.074	0.11	10.3448	3	[EPHA2, ITGA3, KIF5B]
GO:2001238	positive regulation of extrinsic apoptotic signaling pathway	GO_BiologicalProcess-GOA_23.06.2016_23h33	0.023	0.044	10.4167	5	[AGT, ATF3, PPP2R1B, SRPX, TNFRSF12A]
GO:2001241	positive regulation of extrinsic apoptotic signaling pathway in absence of ligand	GO_BiologicalProcess-GOA_23.06.2016_23h33	0.08	0.12	14.2857	2	[PPP2R1B, SRPX]
GO:0045600	positive regulation of fat cell differentiation	GO_BiologicalProcess-GOA_23.06.2016_23h33	0.014	0.031	11.6279	5	[NOCT, PPARG, PTGS2, SFRP2, ZBTB16]
GO:0045723	positive regulation of fatty acid biosynthetic process	GO_BiologicalProcess-GOA_23.06.2016_23h33	0.043	0.073	20	2	[LEP, MID1IP1]
GO:0045923	positive regulation of fatty acid metabolic process	GO_BiologicalProcess-GOA_23.06.2016_23h33	0.037	0.065	13.6364	3	[LEP, MID1IP1, NR4A3]
GO:0048146	positive regulation of fibroblast proliferation	GO_BiologicalProcess-GOA_23.06.2016_23h33	0.027	0.051	11.7647	4	[CD74, CDKN1A, FBLN1, GAS6]
GO:0051491	positive regulation of filopodium assembly	GO_BiologicalProcess-GOA_23.06.2016_23h33	0.1	0.14	12.5	2	[CCL21, DPYSL3]
GO:0051894	positive regulation of focal adhesion assembly	GO_BiologicalProcess-GOA_23.06.2016_23h33	0.11	0.15	11.7647	2	[KDR, MYOC]
GO:2000543	positive regulation of gastrulation	GO_BiologicalProcess-GOA_23.06.2016_23h33	0.035	0.063	22.2222	2	[OSR1, TENM4]
GO:0010628	positive regulation of gene expression	GO_BiologicalProcess-GOA_23.06.2016_23h33	0.0057	0.014	4.75836	64	[ACTA2, ACTG2, AGT, AHR, ARHGEF2, ATF3, AUTS2, C3, CNTN1, CREB3, DLL1, DLL4, DMRT2, EGR1, EPAS1, FABP4, FAM129A, FBLN1, FGF1, FOS, FOSB, GAS6, GSN, HCLS1, HEY2, HHEX, HIF3A, HMGB2, HSPA8, HSPH1, IL6, INSIG1, IRF1, ITGA6, ITGA8, JUNB, LMO4, LPIN1, MAGED1, MAP2K3, MDFIC, MEOX1, NAA15, NFIL3, NR1D1, NR4A1, NR4A2, NR4A3, PER1, PID1, PLCB1, PPARG, RAMP2, SFRP2, SFRP4, SLC11A1, SMARCD3, SREBF1, TAF7, T…
GO:0045687	positive regulation of glial cell differentiation	GO_BiologicalProcess-GOA_23.06.2016_23h33	0.13	0.18	10.5263	2	[SERPINE2, TENM4]
GO:0014015	positive regulation of gliogenesis	GO_BiologicalProcess-GOA_23.06.2016_23h33	0.24	0.29	7.14286	2	[SERPINE2, TENM4]
GO:0010828	positive regulation of glucose transport	GO_BiologicalProcess-GOA_23.06.2016_23h33	0.094	0.13	9.375	3	[C3, GPC3, NR4A3]
GO:0045745	positive regulation of G-protein coupled receptor protein signaling pathway	GO_BiologicalProcess-GOA_23.06.2016_23h33	0.15	0.2	9.52381	2	[ARRDC3, C3]
GO:0071624	positive regulation of granulocyte chemotaxis	GO_BiologicalProcess-GOA_23.06.2016_23h33	0.00045	0.0019	25	5	[C3AR1, CCL21, CD74, LBP, THBS4]
GO:0045927	positive regulation of growth	GO_BiologicalProcess-GOA_23.06.2016_23h33	0.052	0.085	6.35838	11	[DLL1, HEY2, LEP, MAP1B, NRP1, PLCB1, SFRP2, SYT4, TNFRSF12A, WFS1, YBX3]
GO:0043547	positive regulation of GTPase activity	GO_BiologicalProcess-GOA_23.06.2016_23h33	0.34	0.38	4.18605	18	[ARHGAP10, ARHGAP18, ARHGEF2, ARHGEF37, BCAR3, CCL16, CCL2, CCL21, CCL24, CCL8, DENND2A, EPHA2, IQGAP2, ITGA6, PLCB1, RGS1, RGS5, SMAP2]
GO:0045823	positive regulation of heart contraction	GO_BiologicalProcess-GOA_23.06.2016_23h33	0.00073	0.0029	22.7273	5	[ADA, EDN1, HEY2, RYR2, TPM1]
GO:0010460	positive regulation of heart rate	GO_BiologicalProcess-GOA_23.06.2016_23h33	7e-05	0.00045	35.7143	5	[ADA, EDN1, HEY2, RYR2, TPM1]
GO:1903708	positive regulation of hemopoiesis	GO_BiologicalProcess-GOA_23.06.2016_23h33	0.048	0.079	6.76692	9	[ADA, CD74, FOS, GAS6, HCLS1, HMGB2, IL6, LEP, ZBTB16]
GO:1900048	positive regulation of hemostasis	GO_BiologicalProcess-GOA_23.06.2016_23h33	0.11	0.15	11.7647	2	[SELP, SERPINE1]
GO:0051345	positive regulation of hydrolase activity	GO_BiologicalProcess-GOA_23.06.2016_23h33	0.023	0.045	5.10367	32	[AGTR1, ANG, ARHGAP10, ARHGAP18, ARHGEF2, ARHGEF37, BCAR3, CCL16, CCL2, CCL21, CCL24, CCL8, CREB3, DENND2A, EPHA2, FBLN1, FGL2, GSN, HIP1, HMGB2, IQGAP2, ITGA6, P2RX1, PCOLCE2, PLCB1, PPARG, RGS1, RGS5, RYR2, SFRP2, SMAP2, TOR1AIP2]
GO:0043123	positive regulation of I-kappaB kinase/NF-kappaB signaling	GO_BiologicalProcess-GOA_23.06.2016_23h33	0.34	0.38	4.92958	7	[CCL21, ECM1, FLNA, LGALS1, PELI1, PLK2, S100A13]
GO:0002699	positive regulation of immune effector process	GO_BiologicalProcess-GOA_23.06.2016_23h33	0.31	0.35	4.91803	6	[C3, CCL2, CD74, IL6, LBP, NR4A3]
GO:0050778	positive regulation of immune response	GO_BiologicalProcess-GOA_23.06.2016_23h33	0.0085	0.02	6.25	21	[ADA, C1QA, C1QB, C2, C3, CD74, CFB, CFH, CYBA, HMGB2, IDO1, IL6, IRF1, LBP, MASP1, MMP2, NR1D1, NR4A3, PELI1, SERPING1, SLC11A1]
GO:0002684	positive regulation of immune system process	GO_BiologicalProcess-GOA_23.06.2016_23h33	2.6e-05	0.00021	6.91489	39	[ADA, C1QA, C1QB, C2, C3, C3AR1, CCL2, CCL21, CCL24, CD276, CD74, CDKN1A, CFB, CFH, CREB3, CXCL14, CYBA, FOS, GAS6, HCLS1, HMGB2, IDO1, IL6, IRF1, LBP, LEP, LGALS1, MASP1, MMP2, NR1D1, NR4A3, PELI1, SELP, SERPINE1, SERPING1, SLC11A1, THBS4, VEGFC, ZBTB16]
GO:0050729	positive regulation of inflammatory response	GO_BiologicalProcess-GOA_23.06.2016_23h33	3.8e-06	4.7e-05	17.1429	12	[C3, CCL16, CCL2, CCL24, CCL8, FABP4, IDO1, IL6, LBP, PTGER4, PTGS2, SERPINE1]
GO:0045089	positive regulation of innate immune response	GO_BiologicalProcess-GOA_23.06.2016_23h33	0.24	0.28	5.03597	7	[CYBA, HMGB2, IRF1, LBP, MMP2, NR1D1, PELI1]
GO:2001046	positive regulation of integrin-mediated signaling pathway	GO_BiologicalProcess-GOA_23.06.2016_23h33	0.01	0.024	40	2	[EMP2, FLNA]
GO:0032728	positive regulation of interferon-beta production	GO_BiologicalProcess-GOA_23.06.2016_23h33	0.23	0.27	7.40741	2	[HMGB2, IRF1]
GO:0032735	positive regulation of interleukin-12 production	GO_BiologicalProcess-GOA_23.06.2016_23h33	0.15	0.2	9.52381	2	[IDO1, PLCB1]
GO:0032755	positive regulation of interleukin-6 production	GO_BiologicalProcess-GOA_23.06.2016_23h33	0.11	0.16	7.27273	4	[ARHGEF2, CYBA, IL6, LBP]
GO:0032757	positive regulation of interleukin-8 production	GO_BiologicalProcess-GOA_23.06.2016_23h33	0.33	0.37	5.71429	2	[LBP, SERPINE1]
GO:1902533	positive regulation of intracellular signal transduction	GO_BiologicalProcess-GOA_23.06.2016_23h33	0.0023	0.0071	5.613	38	[ADA, AGT, C5AR2, CCL16, CCL2, CCL21, CCL24, CCL8, CD36, CD74, CDH2, CSF1R, CTGF, CYP1B1, ECM1, EDN1, FGF1, FLNA, GADD45B, GAS6, HCLS1, IGFBP4, IL6, KDR, LEP, LGALS1, MAGED1, MAP2K3, MYOC, NDRG4, NRP1, PDGFD, PELI1, PLCB1, PLK2, S100A13, SELP, WWC1]
GO:0032414	positive regulation of ion transmembrane transporter activity	GO_BiologicalProcess-GOA_23.06.2016_23h33	0.39	0.43	5	2	[CTSS, RYR2]
GO:0043270	positive regulation of ion transport	GO_BiologicalProcess-GOA_23.06.2016_23h33	0.0043	0.011	8.59375	11	[ATP2C2, CCL2, CNTN1, CREB3, CTSS, KIF5B, MYLK, P2RX1, RYR2, STC1, WFS1]
GO:0046427	positive regulation of JAK-STAT cascade	GO_BiologicalProcess-GOA_23.06.2016_23h33	0.011	0.025	10.7143	6	[AGT, CSF1R, CYP1B1, HCLS1, IL6, LEP]
GO:0046330	positive regulation of JNK cascade	GO_BiologicalProcess-GOA_23.06.2016_23h33	0.38	0.42	5.15464	5	[CCL21, CTGF, EDN1, GADD45B, PLCB1]
GO:1902174	positive regulation of keratinocyte apoptotic process	GO_BiologicalProcess-GOA_23.06.2016_23h33	0.0034	0.0096	66.6667	2	[GSN, SFRP4]
GO:0090184	positive regulation of kidney development	GO_BiologicalProcess-GOA_23.06.2016_23h33	0.074	0.11	10.3448	3	[AGT, EGR1, MAGED1]
GO:0033674	positive regulation of kinase activity	GO_BiologicalProcess-GOA_23.06.2016_23h33	0.0058	0.014	6.41399	22	[ACE, ACSL1, AGT, ANGPT4, CCL21, CDKN1A, CSF1R, EDN1, EEF1A2, EMP2, FGF1, GADD45B, GAS6, HSPH1, LEP, LMO4, MAGED1, MAP2K3, PDGFD, SLC11A1, TPX2, VLDLR]
GO:0002696	positive regulation of leukocyte activation	GO_BiologicalProcess-GOA_23.06.2016_23h33	0.015	0.031	6.80628	13	[ADA, CCL2, CD276, CD74, CDKN1A, GAS6, IL6, LBP, LEP, LGALS1, NR4A3, PELI1, ZBTB16]
GO:2000108	positive regulation of leukocyte apoptotic process	GO_BiologicalProcess-GOA_23.06.2016_23h33	0.15	0.2	9.52381	2	[IDO1, NR4A3]
GO:1903039	positive regulation of leukocyte cell-cell adhesion	GO_BiologicalProcess-GOA_23.06.2016_23h33	0.01	0.023	8	10	[ADA, CCL2, CD276, CD74, HAS2, IL6, LEP, LGALS1, NR4A3, ZBTB16]
GO:0002690	positive regulation of leukocyte chemotaxis	GO_BiologicalProcess-GOA_23.06.2016_23h33	8e-06	8.2e-05	17.4603	11	[C3AR1, CCL2, CCL21, CD74, CREB3, CXCL14, GAS6, LBP, SERPINE1, THBS4, VEGFC]
GO:1902107	positive regulation of leukocyte differentiation	GO_BiologicalProcess-GOA_23.06.2016_23h33	0.095	0.13	6.60377	7	[ADA, CD74, FOS, GAS6, HCLS1, IL6, ZBTB16]
GO:0002687	positive regulation of leukocyte migration	GO_BiologicalProcess-GOA_23.06.2016_23h33	2.8e-06	3.9e-05	16.25	13	[C3AR1, CCL2, CCL21, CCL24, CD74, CREB3, CXCL14, GAS6, LBP, SELP, SERPINE1, THBS4, VEGFC]
GO:0070665	positive regulation of leukocyte proliferation	GO_BiologicalProcess-GOA_23.06.2016_23h33	0.091	0.13	6.73077	7	[ADA, CD276, CD74, CDKN1A, IL6, LEP, PELI1]
GO:0060193	positive regulation of lipase activity	GO_BiologicalProcess-GOA_23.06.2016_23h33	0.37	0.41	5.26316	2	[AGTR1, ANG]
GO:0046889	positive regulation of lipid biosynthetic process	GO_BiologicalProcess-GOA_23.06.2016_23h33	0.0003	0.0014	17.9487	7	[ABHD6, FGF1, LDLR, LEP, MID1IP1, NR1D1, SREBF1]
GO:0090218	positive regulation of lipid kinase activity	GO_BiologicalProcess-GOA_23.06.2016_23h33	0.2	0.25	8	2	[CCL21, EEF1A2]
GO:0045834	positive regulation of lipid metabolic process	GO_BiologicalProcess-GOA_23.06.2016_23h33	4.2e-05	0.00031	13.6364	12	[ABHD6, AGT, AGTR1, CCL21, EEF1A2, FGF1, LDLR, LEP, MID1IP1, NR1D1, NR4A3, SREBF1]
GO:0040017	positive regulation of locomotion	GO_BiologicalProcess-GOA_23.06.2016_23h33	3.7e-06	4.7e-05	8.88889	28	[AGT, ANGPT4, C3AR1, CCL2, CCL21, CCL24, CD74, CREB3, CSF1R, CXCL14, EDN1, FBLN1, FGF1, GAS6, HAS2, KDR, LBP, MYLK, MYOC, NRP1, PDGFD, RHOB, RRAS2, SELP, SERPINE1, SUN2, THBS4, VEGFC]
GO:0051349	positive regulation of lyase activity	GO_BiologicalProcess-GOA_23.06.2016_23h33	0.081	0.12	10	3	[ADGRD1, NOS3, WFS1]
GO:0051251	positive regulation of lymphocyte activation	GO_BiologicalProcess-GOA_23.06.2016_23h33	0.052	0.086	6.32184	11	[ADA, CCL2, CD276, CD74, CDKN1A, GAS6, IL6, LEP, LGALS1, PELI1, ZBTB16]
GO:0045621	positive regulation of lymphocyte differentiation	GO_BiologicalProcess-GOA_23.06.2016_23h33	0.074	0.11	7.57576	5	[ADA, CD74, GAS6, IL6, ZBTB16]
GO:2000403	positive regulation of lymphocyte migration	GO_BiologicalProcess-GOA_23.06.2016_23h33	0.13	0.18	10.5263	2	[CCL21, CXCL14]
GO:0050671	positive regulation of lymphocyte proliferation	GO_BiologicalProcess-GOA_23.06.2016_23h33	0.047	0.079	7.2165	7	[ADA, CD276, CD74, CDKN1A, IL6, LEP, PELI1]
GO:0010557	positive regulation of macromolecule biosynthetic process	GO_BiologicalProcess-GOA_23.06.2016_23h33	0.076	0.11	4.28683	55	[AGT, AHR, ARHGEF2, ATF3, AUTS2, CCL2, CD276, CREB3, DLL1, DMRT2, EDN1, EGR1, EPAS1, FAM129A, FGF1, FOS, FOSB, HCLS1, HEY2, HHEX, HIF3A, HMGB2, HSPH1, IL6, INSIG1, IRF1, ITGA6, ITGA8, JUNB, KDR, LBP, LMO4, LPIN1, MAGED1, MAP2K3, MDFIC, MEOX1, NAA15, NR1D1, NR4A1, NR4A2, NR4A3, PER1, PID1, PLCB1, PPARG, SFRP2, SLC11A1, SMARCD3, SREBF1, TAF7, TFE3, TGFB1I1, TOP2A, ZBTB16]
GO:0010604	positive regulation of macromolecule metabolic process	GO_BiologicalProcess-GOA_23.06.2016_23h33	4.6e-05	0.00033	4.92832	110	[ACE, ACSL1, ACTA2, ACTG2, AGT, AGTR1, AHR, ANGPT4, ARHGEF2, ARRDC3, ATF3, AUTS2, BMP1, BTG2, C3, C5AR2, CCL16, CCL2, CCL21, CCL24, CCL8, CD276, CD36, CD74, CDH2, CDKN1A, CNTN1, CREB3, CSF1R, CTGF, DLL1, DLL4, DMRT2, EDN1, EGR1, EMP2, EPAS1, FABP4, FAM129A, FBLN1, FGF1, FGL2, FOS, FOSB, GADD45B, GAS6, GPC3, GSN, HCLS1, HEY2, HHEX, HIF3A, HIP1, HMGB2, HSPA8, HSPH1, IGFBP4, IL6, INSIG1, IRF1, ITGA6…
GO:0010759	positive regulation of macrophage chemotaxis	GO_BiologicalProcess-GOA_23.06.2016_23h33	0.028	0.052	25	2	[C3AR1, CCL2]
GO:0043406	positive regulation of MAP kinase activity	GO_BiologicalProcess-GOA_23.06.2016_23h33	0.61	0.62	4.09836	5	[EDN1, FGF1, MAGED1, MAP2K3, PDGFD]
GO:0043410	positive regulation of MAPK cascade	GO_BiologicalProcess-GOA_23.06.2016_23h33	0.00024	0.0011	7.40741	26	[C5AR2, CCL16, CCL2, CCL21, CCL24, CCL8, CD36, CD74, CDH2, CSF1R, CTGF, EDN1, FGF1, GADD45B, GAS6, IGFBP4, IL6, KDR, LEP, MAGED1, MAP2K3, NDRG4, NRP1, PDGFD, PLCB1, WWC1]
GO:0051446	positive regulation of meiotic cell cycle	GO_BiologicalProcess-GOA_23.06.2016_23h33	0.09	0.13	13.3333	2	[PLCB1, PTGS2]
GO:0061213	positive regulation of mesonephros development	GO_BiologicalProcess-GOA_23.06.2016_23h33	0.13	0.18	10.5263	2	[AGT, MAGED1]
GO:0009893	positive regulation of metabolic process	GO_BiologicalProcess-GOA_23.06.2016_23h33	3.1e-06	4.1e-05	5.0869	120	[ABHD6, ACE, ACSL1, ACTA2, ACTG2, ADGRD1, AGT, AGTR1, AHR, ANGPT4, ARHGEF2, ARRDC3, ATF3, AUTS2, BMP1, BTG2, C3, C5AR2, CALCRL, CCL16, CCL2, CCL21, CCL24, CCL8, CD276, CD36, CD74, CDH2, CDKN1A, CNTN1, CREB3, CSF1R, CTGF, CYBA, DLL1, DLL4, DMRT2, EDN1, EEF1A2, EGR1, EMP2, EPAS1, FABP4, FAM129A, FBLN1, FGF1, FGL2, FOS, FOSB, GADD45B, GAS6, GPC3, GSN, HCLS1, HEY2, HHEX, HIF3A, HIP1, HMGB2, HSPA8, HS…
GO:0035794	positive regulation of mitochondrial membrane permeability	GO_BiologicalProcess-GOA_23.06.2016_23h33	0.17	0.21	9.09091	2	[ACAA2, BNIP3]
GO:1902110	positive regulation of mitochondrial membrane permeability involved in apoptotic process	GO_BiologicalProcess-GOA_23.06.2016_23h33	0.15	0.2	9.52381	2	[ACAA2, BNIP3]
GO:0044093	positive regulation of molecular function	GO_BiologicalProcess-GOA_23.06.2016_23h33	0.0015	0.005	5.03937	64	[ACE, ACSL1, ADGRD1, AGT, AGTR1, ANG, ANGPT4, ARHGAP10, ARHGAP18, ARHGEF2, ARHGEF37, ARRDC3, BCAR3, CCL16, CCL2, CCL21, CCL24, CCL8, CDKN1A, CREB3, CSF1R, CTSS, DENND2A, EDN1, EEF1A2, EMP2, EPHA2, FBLN1, FGF1, FGL2, GADD45B, GAS6, GSN, HIP1, HMGB2, HSPH1, IL6, IQGAP2, ITGA6, LEP, LMO4, MAGED1, MAP2K3, MID1IP1, NOS3, NR4A2, P2RX1, PCOLCE2, PDGFD, PLCB1, PPARG, PRDX3, RGS1, RGS5, RYR2, SFRP2, SLC11…
GO:1900625	positive regulation of monocyte aggregation	GO_BiologicalProcess-GOA_23.06.2016_23h33	0.0034	0.0096	66.6667	2	[HAS2, NR4A3]
GO:0090026	positive regulation of monocyte chemotaxis	GO_BiologicalProcess-GOA_23.06.2016_23h33	0.01	0.024	21.4286	3	[CCL2, CREB3, SERPINE1]
GO:0032946	positive regulation of mononuclear cell proliferation	GO_BiologicalProcess-GOA_23.06.2016_23h33	0.05	0.082	7.14286	7	[ADA, CD276, CD74, CDKN1A, IL6, LEP, PELI1]
GO:1903313	positive regulation of mRNA metabolic process	GO_BiologicalProcess-GOA_23.06.2016_23h33	0.65	0.66	4.7619	2	[BTG2, HSPA8]
GO:0051240	positive regulation of multicellular organismal process	GO_BiologicalProcess-GOA_23.06.2016_23h33	3.3e-07	7e-06	6.47003	68	[ADA, AGPAT2, AGT, ANGPT4, ARHGEF2, BMP1, C3, C3AR1, CCL24, CD276, CD74, CLSTN3, CNTN1, CSF1R, CYBA, CYP1B1, DLL1, DMRT2, DPYSL3, ECM1, EDN1, EGR1, FGF1, FOS, GAS6, GPC1, HCLS1, HEY2, HMGB2, IDO1, IL6, IRF1, IRX3, KDR, LBP, LEP, MAGED1, MAP1B, NOS3, NR4A3, NRP1, OSR1, PELI1, PLCB1, PTGER4, PTGIS, PTGS2, RAMP2, RHOB, RYR2, SELP, SERPINE1, SERPINE2, SFRP2, SLC11A1, SLITRK4, SMARCD3, SPRY1, SULF1, S…
GO:0043902	positive regulation of multi-organism process	GO_BiologicalProcess-GOA_23.06.2016_23h33	0.032	0.059	7.33945	8	[CACNA1H, CYBA, LGALS1, MDFIC, PC, PLCB1, PTGS2, TOP2A]
GO:0048636	positive regulation of muscle organ development	GO_BiologicalProcess-GOA_23.06.2016_23h33	0.17	0.21	7.14286	3	[DLL1, GPC1, HEY2]
GO:1901863	positive regulation of muscle tissue development	GO_BiologicalProcess-GOA_23.06.2016_23h33	0.18	0.22	6.97674	3	[DLL1, GPC1, HEY2]
GO:0045639	positive regulation of myeloid cell differentiation	GO_BiologicalProcess-GOA_23.06.2016_23h33	0.29	0.34	5.7971	4	[FOS, HCLS1, HMGB2, LEP]
GO:0061081	positive regulation of myeloid leukocyte cytokine production involved in immune response	GO_BiologicalProcess-GOA_23.06.2016_23h33	0.035	0.063	22.2222	2	[CD74, NR4A3]
GO:0002763	positive regulation of myeloid leukocyte differentiation	GO_BiologicalProcess-GOA_23.06.2016_23h33	0.65	0.65	4.87805	2	[FOS, HCLS1]
GO:0051962	positive regulation of nervous system development	GO_BiologicalProcess-GOA_23.06.2016_23h33	0.32	0.36	4.46735	13	[CLSTN3, CNTN1, DPYSL3, IRX3, MAP1B, NRP1, SERPINE2, SLITRK4, SMARCD3, SYT4, TENM4, TNFRSF12A, VLDLR]
GO:2000179	positive regulation of neural precursor cell proliferation	GO_BiologicalProcess-GOA_23.06.2016_23h33	0.29	0.33	6.25	2	[DLL4, SMARCD3]
GO:0050769	positive regulation of neurogenesis	GO_BiologicalProcess-GOA_23.06.2016_23h33	0.28	0.32	4.56432	11	[CNTN1, DPYSL3, IRX3, MAP1B, NRP1, SERPINE2, SMARCD3, SYT4, TENM4, TNFRSF12A, VLDLR]
GO:0045666	positive regulation of neuron differentiation	GO_BiologicalProcess-GOA_23.06.2016_23h33	0.53	0.55	4.25532	8	[CNTN1, DPYSL3, IRX3, MAP1B, NRP1, SYT4, TNFRSF12A, VLDLR]
GO:0010976	positive regulation of neuron projection development	GO_BiologicalProcess-GOA_23.06.2016_23h33	0.22	0.26	5.30303	7	[CNTN1, DPYSL3, MAP1B, NRP1, SYT4, TNFRSF12A, VLDLR]
GO:0090023	positive regulation of neutrophil chemotaxis	GO_BiologicalProcess-GOA_23.06.2016_23h33	0.00035	0.0015	26.3158	5	[C3AR1, CCL21, CD74, LBP, THBS4]
GO:1902624	positive regulation of neutrophil migration	GO_BiologicalProcess-GOA_23.06.2016_23h33	0.00045	0.0019	25	5	[C3AR1, CCL21, CD74, LBP, THBS4]
GO:0051770	positive regulation of nitric-oxide synthase biosynthetic process	GO_BiologicalProcess-GOA_23.06.2016_23h33	0.021	0.042	28.5714	2	[CCL2, KDR]
GO:0051173	positive regulation of nitrogen compound metabolic process	GO_BiologicalProcess-GOA_23.06.2016_23h33	0.1	0.14	4.19986	58	[ADGRD1, AGT, AHR, ARHGEF2, ATF3, AUTS2, BTG2, CALCRL, CREB3, DLL1, DMRT2, EGR1, EPAS1, FAM129A, FGF1, FOS, FOSB, HCLS1, HEY2, HHEX, HIF3A, HMGB2, HSPA8, HSPH1, IL6, INSIG1, IRF1, ITGA6, ITGA8, JUNB, LMO4, LPIN1, MAGED1, MAP2K3, MDFIC, MEOX1, NAA15, NOS3, NR1D1, NR4A1, NR4A2, NR4A3, PER1, PID1, PLCB1, PPARG, PTX3, RAMP2, SFRP2, SLC11A1, SMARCD3, SREBF1, TAF7, TFE3, TGFB1I1, TOP2A, WFS1, ZBTB16]
GO:2000052	positive regulation of non-canonical Wnt signaling pathway	GO_BiologicalProcess-GOA_23.06.2016_23h33	0.061	0.097	16.6667	2	[GPC3, RSPO3]
GO:0045747	positive regulation of Notch signaling pathway	GO_BiologicalProcess-GOA_23.06.2016_23h33	0.074	0.11	10.3448	3	[DLL1, DLL4, TSPAN15]
GO:0051785	positive regulation of nuclear division	GO_BiologicalProcess-GOA_23.06.2016_23h33	0.65	0.66	4.7619	2	[EDN1, PLCB1]
GO:1903508	positive regulation of nucleic acid-templated transcription	GO_BiologicalProcess-GOA_23.06.2016_23h33	0.1	0.14	4.25155	48	[AGT, AHR, ARHGEF2, ATF3, AUTS2, CREB3, DLL1, DMRT2, EGR1, EPAS1, FGF1, FOS, FOSB, HCLS1, HEY2, HHEX, HIF3A, HMGB2, HSPH1, IL6, INSIG1, IRF1, ITGA6, ITGA8, JUNB, LMO4, LPIN1, MAGED1, MAP2K3, MEOX1, NAA15, NR1D1, NR4A1, NR4A2, NR4A3, PER1, PID1, PLCB1, PPARG, SFRP2, SLC11A1, SMARCD3, SREBF1, TAF7, TFE3, TGFB1I1, TOP2A, ZBTB16]
GO:0045935	positive regulation of nucleobase-containing compound metabolic process	GO_BiologicalProcess-GOA_23.06.2016_23h33	0.08	0.12	4.24564	56	[ADGRD1, AGT, AHR, ARHGEF2, ATF3, AUTS2, BTG2, CALCRL, CREB3, DLL1, DMRT2, EGR1, EPAS1, FGF1, FOS, FOSB, HCLS1, HEY2, HHEX, HIF3A, HMGB2, HSPA8, HSPH1, IL6, INSIG1, IRF1, ITGA6, ITGA8, JUNB, LMO4, LPIN1, MAGED1, MAP2K3, MDFIC, MEOX1, NAA15, NOS3, NR1D1, NR4A1, NR4A2, NR4A3, PER1, PID1, PLCB1, PPARG, RAMP2, SFRP2, SLC11A1, SMARCD3, SREBF1, TAF7, TFE3, TGFB1I1, TOP2A, WFS1, ZBTB16]
GO:0046824	positive regulation of nucleocytoplasmic transport	GO_BiologicalProcess-GOA_23.06.2016_23h33	0.12	0.17	6.74157	6	[FLNA, GAS6, HCLS1, KANK1, LEP, SFRP2]
GO:0030810	positive regulation of nucleotide biosynthetic process	GO_BiologicalProcess-GOA_23.06.2016_23h33	0.017	0.035	9.83607	6	[ADGRD1, CALCRL, NOS3, PID1, RAMP2, WFS1]
GO:0045981	positive regulation of nucleotide metabolic process	GO_BiologicalProcess-GOA_23.06.2016_23h33	0.06	0.097	7.31707	6	[ADGRD1, CALCRL, NOS3, PID1, RAMP2, WFS1]
GO:0046622	positive regulation of organ growth	GO_BiologicalProcess-GOA_23.06.2016_23h33	0.24	0.29	7.14286	2	[HEY2, YBX3]
GO:1902117	positive regulation of organelle assembly	GO_BiologicalProcess-GOA_23.06.2016_23h33	0.39	0.43	5	2	[EDN1, SDC1]
GO:0045778	positive regulation of ossification	GO_BiologicalProcess-GOA_23.06.2016_23h33	0.48	0.5	4.6875	3	[CD276, SFRP2, ZBTB16]
GO:0045669	positive regulation of osteoblast differentiation	GO_BiologicalProcess-GOA_23.06.2016_23h33	0.66	0.67	4.44444	2	[CD276, SFRP2]
GO:1900745	positive regulation of p38MAPK cascade	GO_BiologicalProcess-GOA_23.06.2016_23h33	0.043	0.073	20	2	[GADD45B, LEP]
GO:0010952	positive regulation of peptidase activity	GO_BiologicalProcess-GOA_23.06.2016_23h33	0.023	0.044	7.84314	8	[FBLN1, FGL2, GSN, HIP1, P2RX1, PCOLCE2, PPARG, SFRP2]
GO:0033138	positive regulation of peptidyl-serine phosphorylation	GO_BiologicalProcess-GOA_23.06.2016_23h33	0.39	0.42	5.05051	5	[GAS6, HCLS1, IL6, SFRP2, TXN]
GO:0050731	positive regulation of peptidyl-tyrosine phosphorylation	GO_BiologicalProcess-GOA_23.06.2016_23h33	0.0002	0.001	10.9244	13	[ACE, AGT, ANGPT4, ARHGEF2, CD74, CSF1R, GAS6, HCLS1, HSPH1, IL6, NRP1, THBS4, VEGFC]
GO:0050766	positive regulation of phagocytosis	GO_BiologicalProcess-GOA_23.06.2016_23h33	6.6e-05	0.00043	22.5806	7	[C2, C3, CCL2, CYBA, GAS6, PTX3, SLC11A1]
GO:0045937	positive regulation of phosphate metabolic process	GO_BiologicalProcess-GOA_23.06.2016_23h33	1.3e-06	2.2e-05	6.70732	55	[ACE, ACSL1, ADGRD1, AGT, ANGPT4, ARHGEF2, BMP1, C3, C5AR2, CALCRL, CCL16, CCL2, CCL21, CCL24, CCL8, CD36, CD74, CDH2, CDKN1A, CSF1R, CTGF, EDN1, EEF1A2, EMP2, FAM129A, FGF1, GADD45B, GAS6, HCLS1, HSPH1, IGFBP4, IL6, ITGA6, KDR, LEP, LMO4, MAGED1, MAP2K3, NDRG4, NOS3, NRP1, PDGFD, PID1, PLCB1, PTGS2, RAMP2, SFRP2, SLC11A1, THBS4, TPX2, TXN, VEGFC, VLDLR, WFS1, WWC1]
GO:0014068	positive regulation of phosphatidylinositol 3-kinase signaling	GO_BiologicalProcess-GOA_23.06.2016_23h33	0.0016	0.0053	13.7255	7	[AGT, HCLS1, KDR, LEP, MYOC, PDGFD, SELP]
GO:0032430	positive regulation of phospholipase A2 activity	GO_BiologicalProcess-GOA_23.06.2016_23h33	0.0034	0.0096	66.6667	2	[AGTR1, ANG]
GO:0010518	positive regulation of phospholipase activity	GO_BiologicalProcess-GOA_23.06.2016_23h33	0.23	0.27	7.40741	2	[AGTR1, ANG]
GO:0010562	positive regulation of phosphorus metabolic process	GO_BiologicalProcess-GOA_23.06.2016_23h33	1.3e-06	2.2e-05	6.70732	55	[ACE, ACSL1, ADGRD1, AGT, ANGPT4, ARHGEF2, BMP1, C3, C5AR2, CALCRL, CCL16, CCL2, CCL21, CCL24, CCL8, CD36, CD74, CDH2, CDKN1A, CSF1R, CTGF, EDN1, EEF1A2, EMP2, FAM129A, FGF1, GADD45B, GAS6, HCLS1, HSPH1, IGFBP4, IL6, ITGA6, KDR, LEP, LMO4, MAGED1, MAP2K3, NDRG4, NOS3, NRP1, PDGFD, PID1, PLCB1, PTGS2, RAMP2, SFRP2, SLC11A1, THBS4, TPX2, TXN, VEGFC, VLDLR, WFS1, WWC1]
GO:0042327	positive regulation of phosphorylation	GO_BiologicalProcess-GOA_23.06.2016_23h33	8.6e-06	8.6e-05	6.64858	49	[ACE, ACSL1, AGT, ANGPT4, ARHGEF2, BMP1, C3, C5AR2, CCL16, CCL2, CCL21, CCL24, CCL8, CD36, CD74, CDH2, CDKN1A, CSF1R, CTGF, EDN1, EEF1A2, EMP2, FAM129A, FGF1, GADD45B, GAS6, HCLS1, HSPH1, IGFBP4, IL6, ITGA6, KDR, LEP, LMO4, MAGED1, MAP2K3, NDRG4, NRP1, PDGFD, PLCB1, PTGS2, SFRP2, SLC11A1, THBS4, TPX2, TXN, VEGFC, VLDLR, WWC1]
GO:0050927	positive regulation of positive chemotaxis	GO_BiologicalProcess-GOA_23.06.2016_23h33	0.01	0.024	21.4286	3	[CREB3, KDR, VEGFC]
GO:0002702	positive regulation of production of molecular mediator of immune response	GO_BiologicalProcess-GOA_23.06.2016_23h33	0.44	0.47	5.35714	3	[CD74, IL6, NR4A3]
GO:0043068	positive regulation of programmed cell death	GO_BiologicalProcess-GOA_23.06.2016_23h33	4.7e-05	0.00033	7.77778	28	[ADAMTSL4, AGT, ATF3, BNIP3, CDKN1A, CYP1B1, EEF1A2, GADD45B, GSN, HIP1, IDO1, IL6, ITGA6, MAGED1, NR4A1, NR4A3, NUPR1, P2RX1, PPARG, PPP2R1B, PTGIS, RHOB, SFRP2, SFRP4, SRPX, TNFRSF12A, TOP2A, ZBTB16]
GO:0031954	positive regulation of protein autophosphorylation	GO_BiologicalProcess-GOA_23.06.2016_23h33	0.09	0.13	13.3333	2	[ACE, PDGFD]
GO:0031334	positive regulation of protein complex assembly	GO_BiologicalProcess-GOA_23.06.2016_23h33	0.5	0.52	4.4586	7	[CCL21, CCL24, CD36, GMFG, GSN, IQGAP2, JCHAIN]
GO:0043243	positive regulation of protein complex disassembly	GO_BiologicalProcess-GOA_23.06.2016_23h33	0.018	0.037	17.6471	3	[BNIP3, DSTN, PDXP]
GO:1901881	positive regulation of protein depolymerization	GO_BiologicalProcess-GOA_23.06.2016_23h33	0.061	0.097	16.6667	2	[DSTN, PDXP]
GO:1904591	positive regulation of protein import	GO_BiologicalProcess-GOA_23.06.2016_23h33	0.1	0.14	6.84932	5	[FLNA, HCLS1, KANK1, LEP, SFRP2]
GO:0042307	positive regulation of protein import into nucleus	GO_BiologicalProcess-GOA_23.06.2016_23h33	0.094	0.13	7.04225	5	[FLNA, HCLS1, KANK1, LEP, SFRP2]
GO:0045860	positive regulation of protein kinase activity	GO_BiologicalProcess-GOA_23.06.2016_23h33	0.0064	0.015	6.43087	20	[ACE, ACSL1, AGT, ANGPT4, CCL21, CDKN1A, CSF1R, EDN1, EMP2, FGF1, GADD45B, GAS6, HSPH1, LEP, MAGED1, MAP2K3, PDGFD, SLC11A1, TPX2, VLDLR]
GO:0051897	positive regulation of protein kinase B signaling	GO_BiologicalProcess-GOA_23.06.2016_23h33	0.066	0.1	7.8125	5	[CCL21, GAS6, HCLS1, LEP, MYOC]
GO:1904377	positive regulation of protein localization to cell periphery	GO_BiologicalProcess-GOA_23.06.2016_23h33	0.1	0.14	9.09091	3	[EPHA2, ITGA3, KIF5B]
GO:1900182	positive regulation of protein localization to nucleus	GO_BiologicalProcess-GOA_23.06.2016_23h33	0.21	0.26	5.88235	5	[FLNA, HCLS1, KANK1, LEP, SFRP2]
GO:1903078	positive regulation of protein localization to plasma membrane	GO_BiologicalProcess-GOA_23.06.2016_23h33	0.1	0.14	9.09091	3	[EPHA2, ITGA3, KIF5B]
GO:1903319	positive regulation of protein maturation	GO_BiologicalProcess-GOA_23.06.2016_23h33	0.12	0.16	11.1111	2	[C3, GSN]
GO:0051247	positive regulation of protein metabolic process	GO_BiologicalProcess-GOA_23.06.2016_23h33	8.3e-05	0.00051	5.59441	64	[ACE, ACSL1, AGT, AGTR1, ANGPT4, ARHGEF2, ARRDC3, AUTS2, BMP1, C3, C5AR2, CCL16, CCL2, CCL21, CCL24, CCL8, CD276, CD36, CD74, CDH2, CDKN1A, CSF1R, CTGF, EDN1, EMP2, FAM129A, FBLN1, FGF1, FGL2, GADD45B, GAS6, GPC3, GSN, HCLS1, HIP1, HSPH1, IGFBP4, IL6, KDR, LBP, LEP, MAGED1, MAP2K3, NDRG4, NRP1, NUPR1, P2RX1, PCOLCE2, PDGFD, PELI1, PLCB1, PPARG, PTGS2, SEC22B, SFRP2, SLC11A1, SREBF1, THBS4, TPX2, …
GO:0031401	positive regulation of protein modification process	GO_BiologicalProcess-GOA_23.06.2016_23h33	5.9e-05	0.00039	6.04651	52	[ACE, ACSL1, AGT, ANGPT4, ARHGEF2, ARRDC3, AUTS2, BMP1, C3, C5AR2, CCL16, CCL2, CCL21, CCL24, CCL8, CD36, CD74, CDH2, CDKN1A, CSF1R, CTGF, EDN1, EMP2, FAM129A, FGF1, GADD45B, GAS6, HCLS1, HSPH1, IGFBP4, IL6, KDR, LEP, MAGED1, MAP2K3, NDRG4, NRP1, NUPR1, PDGFD, PELI1, PLCB1, PTGS2, SFRP2, SLC11A1, SREBF1, THBS4, TPX2, TXN, VEGFC, VLDLR, WFS1, WWC1]
GO:0001934	positive regulation of protein phosphorylation	GO_BiologicalProcess-GOA_23.06.2016_23h33	2.5e-05	0.00021	6.52482	46	[ACE, ACSL1, AGT, ANGPT4, ARHGEF2, BMP1, C3, C5AR2, CCL16, CCL2, CCL21, CCL24, CCL8, CD36, CD74, CDH2, CDKN1A, CSF1R, CTGF, EDN1, EMP2, FAM129A, FGF1, GADD45B, GAS6, HCLS1, HSPH1, IGFBP4, IL6, KDR, LEP, MAGED1, MAP2K3, NDRG4, NRP1, PDGFD, PLCB1, PTGS2, SFRP2, SLC11A1, THBS4, TPX2, TXN, VEGFC, VLDLR, WWC1]
GO:0032273	positive regulation of protein polymerization	GO_BiologicalProcess-GOA_23.06.2016_23h33	0.22	0.26	5.74713	5	[CCL21, CCL24, GMFG, GSN, IQGAP2]
GO:0010954	positive regulation of protein processing	GO_BiologicalProcess-GOA_23.06.2016_23h33	0.11	0.15	11.7647	2	[C3, GSN]
GO:0050714	positive regulation of protein secretion	GO_BiologicalProcess-GOA_23.06.2016_23h33	0.46	0.49	4.47761	6	[ANG, CD276, CSF1R, IL6, NNAT, PTGER4]
GO:0071902	positive regulation of protein serine/threonine kinase activity	GO_BiologicalProcess-GOA_23.06.2016_23h33	0.54	0.56	4.10256	8	[ACSL1, CSF1R, EDN1, FGF1, GADD45B, MAGED1, MAP2K3, PDGFD]
GO:0051222	positive regulation of protein transport	GO_BiologicalProcess-GOA_23.06.2016_23h33	0.53	0.55	4.0625	13	[ANG, CD276, CSF1R, FLNA, GAS6, HCLS1, IL6, KANK1, LEP, NNAT, PTGER4, SFRP2, VAMP2]
GO:0061098	positive regulation of protein tyrosine kinase activity	GO_BiologicalProcess-GOA_23.06.2016_23h33	0.0023	0.0071	17.8571	5	[ACE, AGT, CSF1R, GAS6, HSPH1]
GO:0045862	positive regulation of proteolysis	GO_BiologicalProcess-GOA_23.06.2016_23h33	0.45	0.48	4.18605	9	[C3, FBLN1, FGL2, GSN, HIP1, P2RX1, PCOLCE2, PPARG, SFRP2]
GO:1900373	positive regulation of purine nucleotide biosynthetic process	GO_BiologicalProcess-GOA_23.06.2016_23h33	0.017	0.035	9.83607	6	[ADGRD1, CALCRL, NOS3, PID1, RAMP2, WFS1]
GO:1900544	positive regulation of purine nucleotide metabolic process	GO_BiologicalProcess-GOA_23.06.2016_23h33	0.058	0.093	7.40741	6	[ADGRD1, CALCRL, NOS3, PID1, RAMP2, WFS1]
GO:1903428	positive regulation of reactive oxygen species biosynthetic process	GO_BiologicalProcess-GOA_23.06.2016_23h33	0.19	0.24	8.33333	2	[CYBA, PTX3]
GO:2000379	positive regulation of reactive oxygen species metabolic process	GO_BiologicalProcess-GOA_23.06.2016_23h33	0.07	0.1	8.69565	4	[CDKN1A, CYBA, PID1, PTX3]
GO:0048260	positive regulation of receptor-mediated endocytosis	GO_BiologicalProcess-GOA_23.06.2016_23h33	0.036	0.064	10.8108	4	[HIP1, SERPINE1, SFRP4, TF]
GO:2000243	positive regulation of reproductive process	GO_BiologicalProcess-GOA_23.06.2016_23h33	0.18	0.23	6.81818	3	[CACNA1H, PLCB1, PTGS2]
GO:0060267	positive regulation of respiratory burst	GO_BiologicalProcess-GOA_23.06.2016_23h33	0.015	0.032	33.3333	2	[JCHAIN, LBP]
GO:0060760	positive regulation of response to cytokine stimulus	GO_BiologicalProcess-GOA_23.06.2016_23h33	0.23	0.27	7.40741	2	[CD74, GAS6]
GO:0032103	positive regulation of response to external stimulus	GO_BiologicalProcess-GOA_23.06.2016_23h33	8.3e-08	2.1e-06	12.4324	23	[C3, C3AR1, CCL16, CCL2, CCL21, CCL24, CCL8, CD74, CREB3, CXCL14, CYBA, FABP4, GAS6, IDO1, IL6, KDR, LBP, NRP1, PTGER4, PTGS2, SERPINE1, THBS4, VEGFC]
GO:0048584	positive regulation of response to stimulus	GO_BiologicalProcess-GOA_23.06.2016_23h33	2.6e-09	9.7e-08	6.48688	89	[ADA, AGT, ARRDC3, ATF3, BMP1, BNIP3, C1QA, C1QB, C2, C3, C3AR1, C5AR2, CCL16, CCL2, CCL21, CCL24, CCL8, CD36, CD74, CDH2, CDKN2B, CFB, CFH, CREB3, CSF1R, CTGF, CXCL14, CYBA, CYP1B1, DLL1, DLL4, ECM1, EDN1, EMP2, FABP4, FGF1, FLNA, GADD45B, GAS6, GPC3, GSN, HCLS1, HHEX, HMGB2, IDO1, IGFBP4, IL6, IRF1, ITGA8, KANK1, KDR, LBP, LEP, LGALS1, MAGED1, MAP2K3, MASP1, MMP2, MYLK, MYOC, NDRG4, NR1D1, NR4A…
GO:1903036	positive regulation of response to wounding	GO_BiologicalProcess-GOA_23.06.2016_23h33	0.039	0.068	10.5263	4	[KANK1, MYLK, SELP, SERPINE1]
GO:1902680	positive regulation of RNA biosynthetic process	GO_BiologicalProcess-GOA_23.06.2016_23h33	0.087	0.13	4.3248	49	[AGT, AHR, ARHGEF2, ATF3, AUTS2, CREB3, DLL1, DMRT2, EGR1, EPAS1, FGF1, FOS, FOSB, HCLS1, HEY2, HHEX, HIF3A, HMGB2, HSPH1, IL6, INSIG1, IRF1, ITGA6, ITGA8, JUNB, LMO4, LPIN1, MAGED1, MAP2K3, MDFIC, MEOX1, NAA15, NR1D1, NR4A1, NR4A2, NR4A3, PER1, PID1, PLCB1, PPARG, SFRP2, SLC11A1, SMARCD3, SREBF1, TAF7, TFE3, TGFB1I1, TOP2A, ZBTB16]
GO:0051254	positive regulation of RNA metabolic process	GO_BiologicalProcess-GOA_23.06.2016_23h33	0.077	0.11	4.35154	51	[AGT, AHR, ARHGEF2, ATF3, AUTS2, BTG2, CREB3, DLL1, DMRT2, EGR1, EPAS1, FGF1, FOS, FOSB, HCLS1, HEY2, HHEX, HIF3A, HMGB2, HSPA8, HSPH1, IL6, INSIG1, IRF1, ITGA6, ITGA8, JUNB, LMO4, LPIN1, MAGED1, MAP2K3, MDFIC, MEOX1, NAA15, NR1D1, NR4A1, NR4A2, NR4A3, PER1, PID1, PLCB1, PPARG, SFRP2, SLC11A1, SMARCD3, SREBF1, TAF7, TFE3, TGFB1I1, TOP2A, ZBTB16]
GO:0051047	positive regulation of secretion	GO_BiologicalProcess-GOA_23.06.2016_23h33	0.34	0.38	4.52489	10	[ANG, CACNA1H, CD276, CSF1R, CYBA, EDN1, IL6, NNAT, PTGER4, SDC1]
GO:1903532	positive regulation of secretion by cell	GO_BiologicalProcess-GOA_23.06.2016_23h33	0.43	0.46	4.39024	9	[ANG, CACNA1H, CD276, CSF1R, EDN1, IL6, NNAT, PTGER4, SDC1]
GO:0009967	positive regulation of signal transduction	GO_BiologicalProcess-GOA_23.06.2016_23h33	1.7e-06	2.7e-05	6.29845	65	[ADA, AGT, ARRDC3, ATF3, BMP1, BNIP3, C3, C5AR2, CCL16, CCL2, CCL21, CCL24, CCL8, CD36, CD74, CDH2, CDKN2B, CSF1R, CTGF, CYBA, CYP1B1, DLL1, DLL4, ECM1, EDN1, EMP2, FGF1, FLNA, GADD45B, GAS6, GPC3, GSN, HCLS1, HHEX, IGFBP4, IL6, ITGA8, KANK1, KDR, LBP, LEP, LGALS1, MAGED1, MAP2K3, MYOC, NDRG4, NRP1, PDGFD, PELI1, PLCB1, PLK2, PPP2R1B, PTGIS, RSPO3, S100A13, SELP, SFRP2, SFRP4, SHANK1, SRPX, SULF1…
GO:0023056	positive regulation of signaling	GO_BiologicalProcess-GOA_23.06.2016_23h33	1.7e-07	4.2e-06	6.44007	72	[ADA, AGT, ARRDC3, ATF3, BMP1, BNIP3, C3, C5AR2, CCL16, CCL2, CCL21, CCL24, CCL8, CD36, CD74, CDH2, CDKN2B, CLSTN3, CSF1R, CTGF, CYBA, CYP1B1, DLL1, DLL4, ECM1, EDN1, EMP2, FGF1, FLNA, GADD45B, GAS6, GPC3, GSN, HCLS1, HHEX, IGFBP4, IL6, ITGA8, KANK1, KDR, KIF5B, LAMA2, LBP, LEP, LGALS1, MAGED1, MAP2K3, MYOC, NDRG4, NNAT, NRP1, PDGFD, PELI1, PLCB1, PLK2, PPP2R1B, PTGIS, RAB3B, RSPO3, S100A13, SELP…
GO:0048643	positive regulation of skeletal muscle tissue development	GO_BiologicalProcess-GOA_23.06.2016_23h33	0.14	0.19	10	2	[DLL1, GPC1]
GO:0048661	positive regulation of smooth muscle cell proliferation	GO_BiologicalProcess-GOA_23.06.2016_23h33	0.00091	0.0034	21.7391	5	[CALCRL, EDN1, IL6, NR4A3, SULF1]
GO:1903672	positive regulation of sprouting angiogenesis	GO_BiologicalProcess-GOA_23.06.2016_23h33	0.043	0.073	20	2	[DLL1, FGF1]
GO:1904894	positive regulation of STAT cascade	GO_BiologicalProcess-GOA_23.06.2016_23h33	0.011	0.025	10.7143	6	[AGT, CSF1R, CYP1B1, HCLS1, IL6, LEP]
GO:0010893	positive regulation of steroid biosynthetic process	GO_BiologicalProcess-GOA_23.06.2016_23h33	0.0053	0.013	27.2727	3	[FGF1, NR1D1, SREBF1]
GO:0045940	positive regulation of steroid metabolic process	GO_BiologicalProcess-GOA_23.06.2016_23h33	0.00035	0.0015	26.3158	5	[AGT, AGTR1, FGF1, NR1D1, SREBF1]
GO:0051496	positive regulation of stress fiber assembly	GO_BiologicalProcess-GOA_23.06.2016_23h33	0.29	0.33	6.25	2	[CTGF, MYOC]
GO:0032874	positive regulation of stress-activated MAPK cascade	GO_BiologicalProcess-GOA_23.06.2016_23h33	0.27	0.32	5.50459	6	[CCL21, CTGF, EDN1, GADD45B, LEP, PLCB1]
GO:0070304	positive regulation of stress-activated protein kinase signaling cascade	GO_BiologicalProcess-GOA_23.06.2016_23h33	0.27	0.32	5.45455	6	[CCL21, CTGF, EDN1, GADD45B, LEP, PLCB1]
GO:0045844	positive regulation of striated muscle tissue development	GO_BiologicalProcess-GOA_23.06.2016_23h33	0.17	0.21	7.14286	3	[DLL1, GPC1, HEY2]
GO:1900026	positive regulation of substrate adhesion-dependent cell spreading	GO_BiologicalProcess-GOA_23.06.2016_23h33	0.18	0.23	8.69565	2	[FLNA, MYOC]
GO:0051965	positive regulation of synapse assembly	GO_BiologicalProcess-GOA_23.06.2016_23h33	0.67	0.67	4.34783	2	[CLSTN3, SLITRK4]
GO:0050806	positive regulation of synaptic transmission	GO_BiologicalProcess-GOA_23.06.2016_23h33	0.005	0.013	11.2903	7	[CLSTN3, KIF5B, LAMA2, RAB3B, SERPINE2, SHANK1, VAMP2]
GO:0050870	positive regulation of T cell activation	GO_BiologicalProcess-GOA_23.06.2016_23h33	0.071	0.11	6.55738	8	[ADA, CCL2, CD276, CD74, IL6, LEP, LGALS1, ZBTB16]
GO:0045582	positive regulation of T cell differentiation	GO_BiologicalProcess-GOA_23.06.2016_23h33	0.1	0.14	7.69231	4	[ADA, CD74, IL6, ZBTB16]
GO:0042102	positive regulation of T cell proliferation	GO_BiologicalProcess-GOA_23.06.2016_23h33	0.5	0.52	4.41176	3	[CD276, IL6, LEP]
GO:0034145	positive regulation of toll-like receptor 4 signaling pathway	GO_BiologicalProcess-GOA_23.06.2016_23h33	0.035	0.063	22.2222	2	[LBP, PELI1]
GO:0034123	positive regulation of toll-like receptor signaling pathway	GO_BiologicalProcess-GOA_23.06.2016_23h33	0.018	0.037	17.6471	3	[CYBA, LBP, PELI1]
GO:0032008	positive regulation of TOR signaling	GO_BiologicalProcess-GOA_23.06.2016_23h33	0.28	0.32	6.45161	2	[GAS6, LEP]
GO:0042993	positive regulation of transcription factor import into nucleus	GO_BiologicalProcess-GOA_23.06.2016_23h33	0.36	0.39	5.40541	2	[FLNA, HCLS1]
GO:0045944	positive regulation of transcription from RNA polymerase II promoter	GO_BiologicalProcess-GOA_23.06.2016_23h33	0.12	0.17	4.30839	38	[AHR, ARHGEF2, ATF3, AUTS2, CREB3, DLL1, DMRT2, EGR1, EPAS1, FGF1, FOS, FOSB, HCLS1, HEY2, HHEX, HIF3A, HMGB2, HSPH1, IL6, INSIG1, ITGA6, ITGA8, JUNB, LMO4, LPIN1, MEOX1, NR4A1, NR4A2, NR4A3, PER1, PID1, PPARG, SFRP2, SLC11A1, SREBF1, TAF7, TFE3, TOP2A]
GO:0045893	positive regulation of transcription, DNA-templated	GO_BiologicalProcess-GOA_23.06.2016_23h33	0.1	0.14	4.25155	48	[AGT, AHR, ARHGEF2, ATF3, AUTS2, CREB3, DLL1, DMRT2, EGR1, EPAS1, FGF1, FOS, FOSB, HCLS1, HEY2, HHEX, HIF3A, HMGB2, HSPH1, IL6, INSIG1, IRF1, ITGA6, ITGA8, JUNB, LMO4, LPIN1, MAGED1, MAP2K3, MEOX1, NAA15, NR1D1, NR4A1, NR4A2, NR4A3, PER1, PID1, PLCB1, PPARG, SFRP2, SLC11A1, SMARCD3, SREBF1, TAF7, TFE3, TGFB1I1, TOP2A, ZBTB16]
GO:0051347	positive regulation of transferase activity	GO_BiologicalProcess-GOA_23.06.2016_23h33	0.01	0.024	5.85242	23	[ACE, ACSL1, AGT, ANGPT4, ARRDC3, CCL21, CDKN1A, CSF1R, EDN1, EEF1A2, EMP2, FGF1, GADD45B, GAS6, HSPH1, LEP, LMO4, MAGED1, MAP2K3, PDGFD, SLC11A1, TPX2, VLDLR]
GO:0030511	positive regulation of transforming growth factor beta receptor signaling pathway	GO_BiologicalProcess-GOA_23.06.2016_23h33	0.025	0.048	15.7895	3	[CDKN2B, ITGA8, TGFB1I1]
GO:0090100	positive regulation of transmembrane receptor protein serine/threonine kinase signaling pathway	GO_BiologicalProcess-GOA_23.06.2016_23h33	0.13	0.17	6.66667	6	[BMP1, CDKN2B, GPC3, ITGA8, SULF1, TGFB1I1]
GO:0051050	positive regulation of transport	GO_BiologicalProcess-GOA_23.06.2016_23h33	3.9e-05	0.00029	6.67727	42	[ANG, ATP2C2, C2, C3, CACNA1H, CCL2, CD276, CDH2, CNTN1, CREB3, CSF1R, CTSS, CYBA, DLL1, EDN1, FLNA, GAS6, GPC3, HCLS1, HIP1, IL6, KANK1, KIF5B, LEP, MYLK, NNAT, NR4A3, P2RX1, PLTP, PTGER4, PTX3, RAB3B, RYR2, SDC1, SERPINE1, SFRP2, SFRP4, SLC11A1, STC1, TF, VAMP2, WFS1]
GO:0032411	positive regulation of transporter activity	GO_BiologicalProcess-GOA_23.06.2016_23h33	0.67	0.68	4.16667	2	[CTSS, RYR2]
GO:0010867	positive regulation of triglyceride biosynthetic process	GO_BiologicalProcess-GOA_23.06.2016_23h33	0.035	0.063	22.2222	2	[LDLR, SREBF1]
GO:0090208	positive regulation of triglyceride metabolic process	GO_BiologicalProcess-GOA_23.06.2016_23h33	0.11	0.15	11.7647	2	[LDLR, SREBF1]
GO:0032760	positive regulation of tumor necrosis factor production	GO_BiologicalProcess-GOA_23.06.2016_23h33	0.057	0.093	9.30233	4	[ARHGEF2, CYBA, LBP, LEP]
GO:1903557	positive regulation of tumor necrosis factor superfamily cytokine production	GO_BiologicalProcess-GOA_23.06.2016_23h33	0.062	0.098	9.09091	4	[ARHGEF2, CYBA, LBP, LEP]
GO:0002830	positive regulation of type 2 immune response	GO_BiologicalProcess-GOA_23.06.2016_23h33	0.0087	0.02	23.0769	3	[CD74, IDO1, IL6]
GO:0032481	positive regulation of type I interferon production	GO_BiologicalProcess-GOA_23.06.2016_23h33	0.33	0.37	5.71429	2	[HMGB2, IRF1]
GO:0042531	positive regulation of tyrosine phosphorylation of STAT protein	GO_BiologicalProcess-GOA_23.06.2016_23h33	0.16	0.21	7.31707	3	[CSF1R, HCLS1, IL6]
GO:0042517	positive regulation of tyrosine phosphorylation of Stat3 protein	GO_BiologicalProcess-GOA_23.06.2016_23h33	0.18	0.23	8.69565	2	[CSF1R, IL6]
GO:0035810	positive regulation of urine volume	GO_BiologicalProcess-GOA_23.06.2016_23h33	0.028	0.052	25	2	[EDN1, HAS2]
GO:0010575	positive regulation of vascular endothelial growth factor production	GO_BiologicalProcess-GOA_23.06.2016_23h33	0.005	0.013	19.0476	4	[C3, C3AR1, CYP1B1, SULF1]
GO:1904018	positive regulation of vasculature development	GO_BiologicalProcess-GOA_23.06.2016_23h33	4.2e-08	1.3e-06	17	17	[ANGPT4, C3, C3AR1, CCL24, CYP1B1, DLL1, ECM1, EGR1, FGF1, KDR, NOS3, PTGIS, RAMP2, RHOB, SERPINE1, SFRP2, VEGFC]
GO:1903902	positive regulation of viral life cycle	GO_BiologicalProcess-GOA_23.06.2016_23h33	0.1	0.15	7.54717	4	[LGALS1, MDFIC, PC, TOP2A]
GO:0048524	positive regulation of viral process	GO_BiologicalProcess-GOA_23.06.2016_23h33	0.12	0.16	7.14286	4	[LGALS1, MDFIC, PC, TOP2A]
GO:0030177	positive regulation of Wnt signaling pathway	GO_BiologicalProcess-GOA_23.06.2016_23h33	0.037	0.065	7.6087	7	[GPC3, HHEX, KANK1, RSPO3, SFRP2, SFRP4, SULF1]
GO:0090303	positive regulation of wound healing	GO_BiologicalProcess-GOA_23.06.2016_23h33	0.027	0.051	11.7647	4	[KANK1, MYLK, SELP, SERPINE1]
GO:0043368	positive T cell selection	GO_BiologicalProcess-GOA_23.06.2016_23h33	0.19	0.24	8.33333	2	[CD74, IL6]
GO:0036342	post-anal tail morphogenesis	GO_BiologicalProcess-GOA_23.06.2016_23h33	0.1	0.14	12.5	2	[EPHA2, SFRP2]
GO:0010608	posttranscriptional regulation of gene expression	GO_BiologicalProcess-GOA_23.06.2016_23h33	0.18	0.23	4.84429	14	[ACE, ANG, BTG2, EIF3D, EIF3E, EIF4A2, EIF4EBP1, ENC1, FAM129A, IL6, NOCT, PER1, RBM38, SLC11A1]
GO:0021783	preganglionic parasympathetic fiber development	GO_BiologicalProcess-GOA_23.06.2016_23h33	0.09	0.13	13.3333	2	[NRP1, PLXNA4]
GO:0099531	presynaptic process involved in chemical synaptic transmission	GO_BiologicalProcess-GOA_23.06.2016_23h33	0.42	0.46	4.54545	5	[RAB3B, SLC6A2, SNCG, SYT4, VAMP2]
GO:0002532	production of molecular mediator involved in inflammatory response	GO_BiologicalProcess-GOA_23.06.2016_23h33	0.0012	0.0043	16.6667	6	[DUSP10, IDO1, LBP, LEP, P2RX1, SERPINE1]
GO:0012501	programmed cell death	GO_BiologicalProcess-GOA_23.06.2016_23h33	4.3e-05	0.00031	5.55556	70	[ACAA2, ADA, ADAMTSL4, AGT, ANGPT4, ARHGAP10, ATF3, BMP1, BNIP3, CCL2, CCL21, CD74, CDKN1A, CHL1, CSF1R, CYP1B1, DHCR24, DLL1, EEF1A2, EGR1, EPHA2, FLNA, GADD45B, GAS6, GSN, HCK, HCLS1, HEY2, HIP1, HMGB2, HSPH1, IDO1, IFI6, IL6, IRF1, ITGA6, KDR, LGALS1, MAGED1, MT1A, NAA15, NOS3, NR4A1, NR4A2, NR4A3, NRP1, NUPR1, P2RX1, PLK2, PPARG, PPP2R1B, PRDX3, PTGIS, RAMP2, RASSF3, RHOB, RYR2, SERPINE1, SFR…
GO:0001516	prostaglandin biosynthetic process	GO_BiologicalProcess-GOA_23.06.2016_23h33	0.0022	0.0069	23.5294	4	[CD74, EDN1, PTGIS, PTGS2]
GO:0006693	prostaglandin metabolic process	GO_BiologicalProcess-GOA_23.06.2016_23h33	9.3e-05	0.00057	26.087	6	[CD74, EDN1, HPGD, PTGIS, PTGR1, PTGS2]
GO:0046457	prostanoid biosynthetic process	GO_BiologicalProcess-GOA_23.06.2016_23h33	0.0022	0.0069	23.5294	4	[CD74, EDN1, PTGIS, PTGS2]
GO:0006692	prostanoid metabolic process	GO_BiologicalProcess-GOA_23.06.2016_23h33	9.3e-05	0.00057	26.087	6	[CD74, EDN1, HPGD, PTGIS, PTGR1, PTGS2]
GO:0030850	prostate gland development	GO_BiologicalProcess-GOA_23.06.2016_23h33	0.66	0.66	4.54545	2	[SULF1, TNC]
GO:0060740	prostate gland epithelium morphogenesis	GO_BiologicalProcess-GOA_23.06.2016_23h33	0.23	0.27	7.40741	2	[SULF1, TNC]
GO:0060512	prostate gland morphogenesis	GO_BiologicalProcess-GOA_23.06.2016_23h33	0.26	0.3	6.89655	2	[SULF1, TNC]
GO:0072376	protein activation cascade	GO_BiologicalProcess-GOA_23.06.2016_23h33	6.1e-06	7e-05	22.5	9	[C1QA, C1QB, C2, C3, CFB, CFH, FBLN1, MASP1, SERPING1]
GO:0006461	protein complex assembly	GO_BiologicalProcess-GOA_23.06.2016_23h33	0.028	0.053	4.76718	43	[ANG, ANGPT4, ARHGAP18, CCL21, CCL24, CD36, CD74, CYBA, DPYSL3, ELN, FBP1, FERMT2, GMFG, GPX3, GSN, H1F0, H1FX, HCK, HCLS1, HEY2, HIP1, HIST1H1C, HSPA4, INSIG1, IQGAP2, JCHAIN, KANK1, LDLRAD4, LMO4, ME1, MID1IP1, NUPR1, PPP2R1B, PTGER4, RRM2, SCARA5, SELP, SREBF1, STMN1, TCAP, TMOD1, TSPAN4, VAMP2]
GO:0070271	protein complex biogenesis	GO_BiologicalProcess-GOA_23.06.2016_23h33	0.028	0.053	4.76718	43	[ANG, ANGPT4, ARHGAP18, CCL21, CCL24, CD36, CD74, CYBA, DPYSL3, ELN, FBP1, FERMT2, GMFG, GPX3, GSN, H1F0, H1FX, HCK, HCLS1, HEY2, HIP1, HIST1H1C, HSPA4, INSIG1, IQGAP2, JCHAIN, KANK1, LDLRAD4, LMO4, ME1, MID1IP1, NUPR1, PPP2R1B, PTGER4, RRM2, SCARA5, SELP, SREBF1, STMN1, TCAP, TMOD1, TSPAN4, VAMP2]
GO:0043241	protein complex disassembly	GO_BiologicalProcess-GOA_23.06.2016_23h33	2.9e-06	4e-05	14.1509	15	[ARHGEF2, BNIP3, DSTN, GAS2L1, GSN, GSPT1, HSPA8, LIMA1, MID1IP1, PDXP, SMARCD2, SMARCD3, SREBF1, STMN1, TMOD1]
GO:0071822	protein complex subunit organization	GO_BiologicalProcess-GOA_23.06.2016_23h33	0.00029	0.0013	5.54455	56	[ANG, ANGPT4, ARHGAP18, ARHGEF2, BNIP3, CCL21, CCL24, CD36, CD74, CYBA, CYP1B1, DPYSL3, DSTN, ELN, FBP1, FERMT2, GAS2L1, GMFG, GPX3, GSN, GSPT1, H1F0, H1FX, HCK, HCLS1, HEY2, HIP1, HIST1H1C, HSPA4, HSPA8, INSIG1, IQGAP2, JCHAIN, KANK1, LDLRAD4, LIMA1, LMO4, ME1, MID1IP1, NUPR1, PDXP, PPP2R1B, PTGER4, RRM2, SCARA5, SELP, SERPINH1, SFRP2, SMARCD2, SMARCD3, SREBF1, STMN1, TCAP, TMOD1, TSPAN4, VAMP2]
GO:0051261	protein depolymerization	GO_BiologicalProcess-GOA_23.06.2016_23h33	2.6e-05	0.00021	15.493	11	[ARHGEF2, DSTN, GAS2L1, GSN, HSPA8, LIMA1, MID1IP1, PDXP, SREBF1, STMN1, TMOD1]
GO:0006611	protein export from nucleus	GO_BiologicalProcess-GOA_23.06.2016_23h33	0.24	0.28	6	3	[CSE1L, GAS6, TXN]
GO:0051289	protein homotetramerization	GO_BiologicalProcess-GOA_23.06.2016_23h33	0.65	0.66	4.65116	2	[FBP1, GPX3]
GO:0017038	protein import	GO_BiologicalProcess-GOA_23.06.2016_23h33	0.02	0.041	6.29921	16	[CDKN1A, CREB3, CSE1L, FLNA, GAS6, HCLS1, HSPA4, KANK1, KPNA2, LEP, MDFIC, PKIA, SFRP2, SLC11A1, TXN, TXNIP]
GO:0006606	protein import into nucleus	GO_BiologicalProcess-GOA_23.06.2016_23h33	0.0072	0.017	7.00935	15	[CDKN1A, CREB3, CSE1L, FLNA, GAS6, HCLS1, KANK1, KPNA2, LEP, MDFIC, PKIA, SFRP2, SLC11A1, TXN, TXNIP]
GO:0000060	protein import into nucleus, translocation	GO_BiologicalProcess-GOA_23.06.2016_23h33	0.036	0.064	10.8108	4	[CDKN1A, GAS6, SLC11A1, TXN]
GO:0043491	protein kinase B signaling	GO_BiologicalProcess-GOA_23.06.2016_23h33	0.19	0.24	5.78512	7	[CCL2, CCL21, EPHA2, GAS6, HCLS1, LEP, MYOC]
GO:1990778	protein localization to cell periphery	GO_BiologicalProcess-GOA_23.06.2016_23h33	0.016	0.034	7.01754	12	[ATP2C2, CDH2, EMP2, EPHA2, GAS6, ITGA3, KIF5B, MYL9, PID1, RAMP2, TSPAN15, VAMP2]
GO:0034394	protein localization to cell surface	GO_BiologicalProcess-GOA_23.06.2016_23h33	0.011	0.024	12.5	5	[EMP2, FBLN5, FLNA, PTPRK, PTPRU]
GO:0072657	protein localization to membrane	GO_BiologicalProcess-GOA_23.06.2016_23h33	0.071	0.11	5.40541	16	[ATP2C2, CDH2, EMP2, EPHA2, FERMT2, FLNA, GAS6, GSN, HSPA4, ITGA3, KIF5B, MYL9, PID1, RAMP2, TSPAN15, VAMP2]
GO:0034504	protein localization to nucleus	GO_BiologicalProcess-GOA_23.06.2016_23h33	0.01	0.023	6.54545	18	[CDKN1A, CREB3, CSE1L, FLNA, GAS6, HCLS1, HHEX, KANK1, KPNA2, LEP, MDFIC, PKIA, SFRP2, SLC11A1, SUN2, TOR1AIP2, TXN, TXNIP]
GO:0072659	protein localization to plasma membrane	GO_BiologicalProcess-GOA_23.06.2016_23h33	0.012	0.027	7.45342	12	[ATP2C2, CDH2, EMP2, EPHA2, GAS6, ITGA3, KIF5B, MYL9, PID1, RAMP2, TSPAN15, VAMP2]
GO:0035418	protein localization to synapse	GO_BiologicalProcess-GOA_23.06.2016_23h33	0.08	0.12	14.2857	2	[CLSTN3, SHANK1]
GO:0051604	protein maturation	GO_BiologicalProcess-GOA_23.06.2016_23h33	0.025	0.049	6.59898	13	[C3, CPZ, CTSS, DHCR24, GAS1, GSN, MASP1, PCSK5, SERPINE1, SERPINE2, SERPING1, SERPINH1, TSPAN15]
GO:0019538	protein metabolic process	GO_BiologicalProcess-GOA_23.06.2016_23h33	0.0028	0.0084	4.10397	180	[ABTB1, ACE, ACSL1, ADAMTS1, ADAMTS16, ADAMTS18, ADAMTS4, ADAMTS5, ADAMTS9, ADAMTSL3, ADAMTSL4, AGT, AGTR1, ANG, ANGPT4, ARHGEF2, ARRDC3, ASPN, ATF3, AUTS2, BMP1, BNIP3, BTG2, C1QA, C1QB, C2, C3, C5AR2, CAPN2, CCL16, CCL2, CCL21, CCL24, CCL8, CD276, CD36, CD74, CDH2, CDKN1A, CDKN2B, CFB, CFH, CHORDC1, CLK1, CPZ, CSF1R, CTGF, CTSS, DCN, DDX3Y, DHCR24, DTL, DUSP10, ECM1, EDN1, EEF1A2, EGR1, EIF2S3,…
GO:0000413	protein peptidyl-prolyl isomerization	GO_BiologicalProcess-GOA_23.06.2016_23h33	0.39	0.43	5	2	[FKBP14, FKBP5]
GO:0006468	protein phosphorylation	GO_BiologicalProcess-GOA_23.06.2016_23h33	0.0011	0.0041	4.93992	74	[ACE, ACSL1, AGT, ANGPT4, ARHGEF2, ASPN, ATF3, BMP1, C3, C5AR2, CCL16, CCL2, CCL21, CCL24, CCL8, CD36, CD74, CDH2, CDKN1A, CDKN2B, CHORDC1, CLK1, CSF1R, CTGF, DCN, DUSP10, EDN1, EMP2, ENPP1, EPHA2, FABP4, FAM129A, FBLN1, FGF1, GADD45B, GAS6, HCK, HCLS1, HHEX, HSPH1, IGFBP4, IL6, KDR, LDLRAD4, LEP, MAGED1, MAP2K3, MARK1, MYLK, MYOC, NDRG4, NRP1, OSR1, PDGFD, PID1, PKIA, PLCB1, PLK2, PODN, PPM1L, P…
GO:0051258	protein polymerization	GO_BiologicalProcess-GOA_23.06.2016_23h33	0.0057	0.014	7.65027	14	[ANG, ARHGAP18, CCL21, CCL24, ELN, GMFG, GSN, HCLS1, IQGAP2, KANK1, MID1IP1, SREBF1, STMN1, TMOD1]
GO:0016485	protein processing	GO_BiologicalProcess-GOA_23.06.2016_23h33	0.056	0.091	6.17978	11	[C3, CPZ, CTSS, DHCR24, GAS1, GSN, MASP1, PCSK5, SERPINE1, SERPINE2, SERPING1]
GO:0009306	protein secretion	GO_BiologicalProcess-GOA_23.06.2016_23h33	0.06	0.096	5.34591	17	[ANG, C5AR2, CD276, CD36, CSF1R, FBLN1, GAS6, IL6, LEP, NNAT, NR1D1, PCSK5, PTGER4, S100A13, SLC16A1, SNCG, SREBF1]
GO:0006605	protein targeting	GO_BiologicalProcess-GOA_23.06.2016_23h33	0.35	0.39	4.19426	19	[ATP2C2, CDKN1A, CREB3, CSE1L, FLNA, GAS6, HCLS1, HSPA4, KANK1, KPNA2, LEP, MDFIC, MYL9, PKIA, SFRP2, SLC11A1, SREBF1, TXN, TXNIP]
GO:0044744	protein targeting to nucleus	GO_BiologicalProcess-GOA_23.06.2016_23h33	0.0072	0.017	7.00935	15	[CDKN1A, CREB3, CSE1L, FLNA, GAS6, HCLS1, KANK1, KPNA2, LEP, MDFIC, PKIA, SFRP2, SLC11A1, TXN, TXNIP]
GO:0072661	protein targeting to plasma membrane	GO_BiologicalProcess-GOA_23.06.2016_23h33	0.018	0.037	17.6471	3	[ATP2C2, GAS6, MYL9]
GO:0051262	protein tetramerization	GO_BiologicalProcess-GOA_23.06.2016_23h33	0.36	0.4	4.81928	4	[FBP1, GPX3, ME1, RRM2]
GO:0032986	protein-DNA complex disassembly	GO_BiologicalProcess-GOA_23.06.2016_23h33	0.061	0.097	16.6667	2	[SMARCD2, SMARCD3]
GO:0071824	protein-DNA complex subunit organization	GO_BiologicalProcess-GOA_23.06.2016_23h33	0.52	0.54	4.06977	7	[H1F0, H1FX, HEY2, HIST1H1C, SMARCD2, SMARCD3, TAF7]
GO:0006029	proteoglycan metabolic process	GO_BiologicalProcess-GOA_23.06.2016_23h33	0.12	0.16	7.14286	4	[DCN, GPC1, SPOCK2, SULF1]
GO:0006508	proteolysis	GO_BiologicalProcess-GOA_23.06.2016_23h33	0.018	0.036	4.57227	62	[ABTB1, ACE, ADAMTS1, ADAMTS16, ADAMTS18, ADAMTS4, ADAMTS5, ADAMTS9, ADAMTSL3, ADAMTSL4, BMP1, C2, C3, CAPN2, CFB, CPZ, CTSS, DHCR24, DTL, ECM1, ENC1, FBLN1, FBXO32, FGL2, GAS1, GAS6, GPC3, GSN, HIP1, HP, IFI6, ITIH4, LOC515676, LTBP4, MASP1, MME, MMP15, MMP2, NR1D1, NR4A1, P2RX1, PCOLCE2, PCSK5, PEPD, PI16, PLAU, PPARG, PRDX3, PRSS2, PRSS23, RECK, SCRN1, SERPINE1, SERPINE2, SERPING1, SERPINH1, S…
GO:0009954	proximal/distal pattern formation	GO_BiologicalProcess-GOA_23.06.2016_23h33	0.087	0.13	9.67742	3	[DLL1, IRX3, OSR1]
GO:0072047	proximal/distal pattern formation involved in nephron development	GO_BiologicalProcess-GOA_23.06.2016_23h33	0.01	0.024	40	2	[IRX3, OSR1]
GO:0006144	purine nucleobase metabolic process	GO_BiologicalProcess-GOA_23.06.2016_23h33	0.18	0.23	8.69565	2	[ADA, AOX1]
GO:0042451	purine nucleoside biosynthetic process	GO_BiologicalProcess-GOA_23.06.2016_23h33	0.33	0.37	5.19481	4	[ADA, PANK3, PID1, PRDX3]
GO:0034032	purine nucleoside bisphosphate metabolic process	GO_BiologicalProcess-GOA_23.06.2016_23h33	0.11	0.15	11.7647	2	[ENPP1, PANK3]
GO:0006164	purine nucleotide biosynthetic process	GO_BiologicalProcess-GOA_23.06.2016_23h33	0.3	0.34	4.78723	9	[ADA, ADGRD1, CALCRL, EDN1, NOS3, PANK3, PID1, RAMP2, WFS1]
GO:0046129	purine ribonucleoside biosynthetic process	GO_BiologicalProcess-GOA_23.06.2016_23h33	0.33	0.37	5.19481	4	[ADA, PANK3, PID1, PRDX3]
GO:0009152	purine ribonucleotide biosynthetic process	GO_BiologicalProcess-GOA_23.06.2016_23h33	0.41	0.44	4.34783	8	[ADGRD1, CALCRL, EDN1, NOS3, PANK3, PID1, RAMP2, WFS1]
GO:0072522	purine-containing compound biosynthetic process	GO_BiologicalProcess-GOA_23.06.2016_23h33	0.16	0.21	5.15464	10	[ADA, ADGRD1, CALCRL, EDN1, NOS3, PANK3, PID1, PRDX3, RAMP2, WFS1]
GO:0072523	purine-containing compound catabolic process	GO_BiologicalProcess-GOA_23.06.2016_23h33	0.29	0.33	6.25	2	[ADA, AOX1]
GO:0043101	purine-containing compound salvage	GO_BiologicalProcess-GOA_23.06.2016_23h33	0.08	0.12	14.2857	2	[ADA, PRDX3]
GO:0035590	purinergic nucleotide receptor signaling pathway	GO_BiologicalProcess-GOA_23.06.2016_23h33	0.18	0.23	8.69565	2	[P2RX1, PTAFR]
GO:0035587	purinergic receptor signaling pathway	GO_BiologicalProcess-GOA_23.06.2016_23h33	0.1	0.14	9.09091	3	[ADA, P2RX1, PTAFR]
GO:0019362	pyridine nucleotide metabolic process	GO_BiologicalProcess-GOA_23.06.2016_23h33	0.56	0.57	4.30108	4	[FBP1, ME1, MPC1, QPRT]
GO:0072524	pyridine-containing compound metabolic process	GO_BiologicalProcess-GOA_23.06.2016_23h33	0.56	0.58	4.21053	4	[FBP1, ME1, MPC1, QPRT]
GO:0006090	pyruvate metabolic process	GO_BiologicalProcess-GOA_23.06.2016_23h33	0.32	0.36	5.33333	4	[FBP1, MPC1, NR4A3, PC]
GO:1901475	pyruvate transmembrane transport	GO_BiologicalProcess-GOA_23.06.2016_23h33	0.0034	0.0096	66.6667	2	[MPC1, SLC16A7]
GO:0006848	pyruvate transport	GO_BiologicalProcess-GOA_23.06.2016_23h33	0.0066	0.016	50	2	[MPC1, SLC16A7]
GO:0007265	Ras protein signal transduction	GO_BiologicalProcess-GOA_23.06.2016_23h33	0.46	0.49	4.2735	10	[AGTR1, ARHGEF2, ARHGEF37, CDKN1A, FBP1, ITGA3, KANK1, MYOC, RRAS2, SPRY1]
GO:2001057	reactive nitrogen species metabolic process	GO_BiologicalProcess-GOA_23.06.2016_23h33	0.05	0.082	9.7561	4	[CYP1B1, NOS3, PTGIS, PTX3]
GO:1903409	reactive oxygen species biosynthetic process	GO_BiologicalProcess-GOA_23.06.2016_23h33	0.00016	0.00088	17.0213	8	[CYBA, CYBB, CYP1A1, CYP1B1, DUOX2, NOS3, PTGIS, PTX3]
GO:0072593	reactive oxygen species metabolic process	GO_BiologicalProcess-GOA_23.06.2016_23h33	0.0001	0.00062	10.0629	16	[BNIP3, CDKN1A, CTGF, CYBA, CYBB, CYP1A1, CYP1B1, DUOX2, FBLN5, GPX3, NOS3, PID1, PON3, PRDX3, PTGIS, PTX3]
GO:0032800	receptor biosynthetic process	GO_BiologicalProcess-GOA_23.06.2016_23h33	0.033	0.059	14.2857	3	[EDN1, NR1D1, PPARG]
GO:0043113	receptor clustering	GO_BiologicalProcess-GOA_23.06.2016_23h33	0.087	0.13	9.67742	3	[CDH2, FLNA, GSN]
GO:0031623	receptor internalization	GO_BiologicalProcess-GOA_23.06.2016_23h33	0.28	0.32	6.15385	4	[CALCRL, CD36, RAMP2, SFRP4]
GO:0043112	receptor metabolic process	GO_BiologicalProcess-GOA_23.06.2016_23h33	0.19	0.24	5.7377	7	[CALCRL, CD36, EDN1, NR1D1, PPARG, RAMP2, SFRP4]
GO:0006898	receptor-mediated endocytosis	GO_BiologicalProcess-GOA_23.06.2016_23h33	0.00024	0.0011	9.04255	17	[CALCRL, CD163, CD36, CD5L, ENPP1, HHIPL1, HIP1, LDLR, LOXL4, MRC1, RAMP2, SCARA5, SERPINE1, SFRP4, STAB1, TF, VLDLR]
GO:0060004	reflex	GO_BiologicalProcess-GOA_23.06.2016_23h33	0.033	0.059	14.2857	3	[AUTS2, NR4A3, SHANK1]
GO:0003002	regionalization	GO_BiologicalProcess-GOA_23.06.2016_23h33	0.0083	0.019	6.44068	19	[BTG2, DLL1, DLL4, DMRT2, EDN1, FGF1, GPC3, HEY2, HHEX, IRX3, MEOX1, NRP1, OSR1, PCSK5, SFRP2, SMARCD3, SPRY1, TCAP, ZBTB16]
GO:0045055	regulated exocytosis	GO_BiologicalProcess-GOA_23.06.2016_23h33	0.36	0.39	4.66667	7	[AGT, CACNA1H, NR4A3, P2RX1, S100A13, SYT4, VAMP2]
GO:0060046	regulation of acrosome reaction	GO_BiologicalProcess-GOA_23.06.2016_23h33	0.08	0.12	14.2857	2	[CACNA1H, PLCB1]
GO:0032956	regulation of actin cytoskeleton organization	GO_BiologicalProcess-GOA_23.06.2016_23h33	2.6e-05	0.00021	9.41704	21	[ARHGAP18, CCL21, CCL24, CSF1R, CTGF, DSTN, EDN1, ELN, GMFG, GSN, HCLS1, IQGAP2, KANK1, LIMA1, MYOC, PDXP, PTGER4, SHANK1, SREBF1, SYNPO2, TMOD1]
GO:2000249	regulation of actin cytoskeleton reorganization	GO_BiologicalProcess-GOA_23.06.2016_23h33	0.2	0.25	8	2	[CSF1R, GMFG]
GO:0032231	regulation of actin filament bundle assembly	GO_BiologicalProcess-GOA_23.06.2016_23h33	0.063	0.1	7.93651	5	[CTGF, MYOC, PTGER4, SHANK1, SYNPO2]
GO:0030834	regulation of actin filament depolymerization	GO_BiologicalProcess-GOA_23.06.2016_23h33	0.001	0.0038	17.1429	6	[DSTN, GSN, LIMA1, PDXP, SREBF1, TMOD1]
GO:0030832	regulation of actin filament length	GO_BiologicalProcess-GOA_23.06.2016_23h33	0.00014	0.00075	10.7692	14	[ARHGAP18, CCL21, CCL24, DSTN, ELN, GMFG, GSN, HCLS1, IQGAP2, KANK1, LIMA1, PDXP, SREBF1, TMOD1]
GO:0030833	regulation of actin filament polymerization	GO_BiologicalProcess-GOA_23.06.2016_23h33	0.002	0.0064	9.48276	11	[ARHGAP18, CCL21, CCL24, ELN, GMFG, GSN, HCLS1, IQGAP2, KANK1, SREBF1, TMOD1]
GO:1903115	regulation of actin filament-based movement	GO_BiologicalProcess-GOA_23.06.2016_23h33	0.021	0.042	16.6667	3	[PLN, RYR2, STC1]
GO:0032970	regulation of actin filament-based process	GO_BiologicalProcess-GOA_23.06.2016_23h33	3.2e-06	4.3e-05	9.83607	24	[ARHGAP18, CCL21, CCL24, CSF1R, CTGF, DSTN, EDN1, ELN, GMFG, GSN, HCLS1, IQGAP2, KANK1, LIMA1, MYOC, PDXP, PLN, PTGER4, RYR2, SHANK1, SREBF1, STC1, SYNPO2, TMOD1]
GO:0051125	regulation of actin nucleation	GO_BiologicalProcess-GOA_23.06.2016_23h33	0.19	0.24	8.33333	2	[GMFG, GSN]
GO:0008064	regulation of actin polymerization or depolymerization	GO_BiologicalProcess-GOA_23.06.2016_23h33	0.00014	0.00075	10.7692	14	[ARHGAP18, CCL21, CCL24, DSTN, ELN, GMFG, GSN, HCLS1, IQGAP2, KANK1, LIMA1, PDXP, SREBF1, TMOD1]
GO:0002673	regulation of acute inflammatory response	GO_BiologicalProcess-GOA_23.06.2016_23h33	0.0048	0.012	15.1515	5	[C3, IL6, MASP1, PTGS2, SERPING1]
GO:0002819	regulation of adaptive immune response	GO_BiologicalProcess-GOA_23.06.2016_23h33	0.58	0.59	4.0404	4	[ADA, C3, DUSP10, SLC11A1]
GO:0045761	regulation of adenylate cyclase activity	GO_BiologicalProcess-GOA_23.06.2016_23h33	0.29	0.33	6.25	2	[ADGRD1, WFS1]
GO:1903391	regulation of adherens junction organization	GO_BiologicalProcess-GOA_23.06.2016_23h33	0.37	0.41	5.26316	2	[KDR, MYOC]
GO:1902930	regulation of alcohol biosynthetic process	GO_BiologicalProcess-GOA_23.06.2016_23h33	0.15	0.2	9.52381	2	[FGF1, SREBF1]
GO:0046634	regulation of alpha-beta T cell activation	GO_BiologicalProcess-GOA_23.06.2016_23h33	0.085	0.12	8.16327	4	[ADA, IL6, IRF1, ZBTB16]
GO:0046637	regulation of alpha-beta T cell differentiation	GO_BiologicalProcess-GOA_23.06.2016_23h33	0.1	0.15	8.82353	3	[ADA, IL6, ZBTB16]
GO:0051952	regulation of amine transport	GO_BiologicalProcess-GOA_23.06.2016_23h33	0.2	0.25	8	2	[RAB3B, SNCG]
GO:0022603	regulation of anatomical structure morphogenesis	GO_BiologicalProcess-GOA_23.06.2016_23h33	1.5e-09	5.9e-08	7.87717	59	[ADA, AGT, ANGPT4, ARHGAP18, ASPN, BNIP3, C3, C3AR1, CCL2, CCL24, CSF1R, CYP1B1, DLL1, DLL4, DMRT2, ECM1, EDN1, EMP2, EPHA2, FBLN1, FGF1, FLNA, FMNL3, GPC3, GSN, HEY2, HHEX, KANK1, KDR, LDLRAD4, LEP, MAGED1, MAP1B, MYH10, MYL9, MYOC, NOS3, NRP1, OGN, OSR1, PLXNA4, PTGIS, RAMP2, RHOB, SERPINE1, SFRP2, SLIT3, SPRY1, STAB1, SULF1, SYT4, TENM4, TGFB1I1, THBS2, THBS4, TNFRSF12A, TPM1, TSPAN12, VEGFC]
GO:0090066	regulation of anatomical structure size	GO_BiologicalProcess-GOA_23.06.2016_23h33	0.00018	0.00094	7.37705	27	[ACTA2, AGT, AGTR1, ARHGAP18, ATP1A2, CCL21, CCL24, DSTN, EDN1, ELN, GMFG, GSN, HCLS1, IQGAP2, KANK1, LIMA1, MAP1B, NOS3, NRP1, P2RX1, PDXP, PLXNA4, RAB3B, SREBF1, TMOD1, TNFRSF12A, VAMP2]
GO:0045765	regulation of angiogenesis	GO_BiologicalProcess-GOA_23.06.2016_23h33	7e-13	6.4e-11	17.6101	28	[ANGPT4, C3, C3AR1, CCL2, CCL24, CYP1B1, DLL1, DLL4, ECM1, EMP2, EPHA2, FGF1, HHEX, KDR, LEP, NOS3, PTGIS, RAMP2, RHOB, SERPINE1, SFRP2, STAB1, SULF1, THBS2, THBS4, TNFRSF12A, TSPAN12, VEGFC]
GO:0044070	regulation of anion transport	GO_BiologicalProcess-GOA_23.06.2016_23h33	0.67	0.68	4.16667	2	[SFRP4, STC1]
GO:0002577	regulation of antigen processing and presentation	GO_BiologicalProcess-GOA_23.06.2016_23h33	0.12	0.16	11.1111	2	[CD74, SLC11A1]
GO:2000425	regulation of apoptotic cell clearance	GO_BiologicalProcess-GOA_23.06.2016_23h33	0.0019	0.0062	37.5	3	[C2, C3, CCL2]
GO:0042981	regulation of apoptotic process	GO_BiologicalProcess-GOA_23.06.2016_23h33	5.1e-06	6e-05	6.1753	62	[ACAA2, ADA, ADAMTSL4, AGT, ANGPT4, ARHGAP10, ATF3, BMP1, BNIP3, CCL2, CCL21, CD74, CHL1, CSF1R, CYP1B1, DHCR24, DLL1, EEF1A2, EGR1, FLNA, GADD45B, GAS6, GSN, HCK, HCLS1, HEY2, HIP1, HMGB2, HSPH1, IDO1, IFI6, IL6, ITGA6, KDR, MAGED1, MT1A, NAA15, NOS3, NR4A1, NR4A2, NR4A3, NRP1, NUPR1, P2RX1, PLK2, PPARG, PPP2R1B, PRDX3, PTGIS, RAMP2, RASSF3, RHOB, SERPINE1, SFRP2, SFRP4, SRPX, TNFRSF12A, TOP2A, …
GO:2001233	regulation of apoptotic signaling pathway	GO_BiologicalProcess-GOA_23.06.2016_23h33	0.0021	0.0066	6.88525	21	[ACAA2, AGT, ATF3, BNIP3, CD74, GSN, HMGB2, HSPH1, IFI6, ITGA6, MAGED1, NOS3, NR4A2, NRP1, PPP2R1B, SERPINE1, SFRP2, SRPX, TNFRSF12A, WFS1, YBX3]
GO:1903578	regulation of ATP metabolic process	GO_BiologicalProcess-GOA_23.06.2016_23h33	0.39	0.43	5	2	[FBP1, PID1]
GO:0043462	regulation of ATPase activity	GO_BiologicalProcess-GOA_23.06.2016_23h33	0.039	0.068	10.5263	4	[PLN, RYR2, TOR1AIP2, TPM2]
GO:0045607	regulation of auditory receptor cell differentiation	GO_BiologicalProcess-GOA_23.06.2016_23h33	0.021	0.042	28.5714	2	[DLL1, HEY2]
GO:0030516	regulation of axon extension	GO_BiologicalProcess-GOA_23.06.2016_23h33	0.28	0.33	6.06061	4	[MAP1B, NRP1, PLXNA4, TNFRSF12A]
GO:0048841	regulation of axon extension involved in axon guidance	GO_BiologicalProcess-GOA_23.06.2016_23h33	0.33	0.37	5.71429	2	[NRP1, PLXNA4]
GO:1902667	regulation of axon guidance	GO_BiologicalProcess-GOA_23.06.2016_23h33	0.37	0.41	5.26316	2	[NRP1, PLXNA4]
GO:0050770	regulation of axonogenesis	GO_BiologicalProcess-GOA_23.06.2016_23h33	0.46	0.48	4.58015	6	[MAP1B, NRP1, OGN, PLXNA4, SLIT3, TNFRSF12A]
GO:0050864	regulation of B cell activation	GO_BiologicalProcess-GOA_23.06.2016_23h33	0.13	0.18	6.38298	6	[ADA, AHR, CD74, CDKN1A, IL6, PELI1]
GO:0002902	regulation of B cell apoptotic process	GO_BiologicalProcess-GOA_23.06.2016_23h33	0.09	0.13	13.3333	2	[ADA, CD74]
GO:0030888	regulation of B cell proliferation	GO_BiologicalProcess-GOA_23.06.2016_23h33	0.027	0.051	10	5	[ADA, AHR, CD74, CDKN1A, PELI1]
GO:0070167	regulation of biomineral tissue development	GO_BiologicalProcess-GOA_23.06.2016_23h33	0.07	0.1	7.69231	5	[ASPN, CD276, ECM1, GAS6, MGP]
GO:1903522	regulation of blood circulation	GO_BiologicalProcess-GOA_23.06.2016_23h33	0.00075	0.0029	9.15033	14	[ADA, AGT, AGTR1, ATP1A2, EDN1, EPAS1, HEY2, NOS3, P2RX1, PLN, RYR2, SREBF1, STC1, TPM1]
GO:0030193	regulation of blood coagulation	GO_BiologicalProcess-GOA_23.06.2016_23h33	0.02	0.039	9.52381	6	[ADAMTS18, PLAU, SCARA5, SELP, SERPINE1, SERPINE2]
GO:0008217	regulation of blood pressure	GO_BiologicalProcess-GOA_23.06.2016_23h33	2.6e-05	0.00021	12.5	14	[ACE, ACTA2, AGT, ATP1A2, DLL1, EDN1, EMP2, GAS6, NOS3, PCSK5, PPARG, PTGS2, RAMP2, TPM1]
GO:0043535	regulation of blood vessel endothelial cell migration	GO_BiologicalProcess-GOA_23.06.2016_23h33	0.16	0.21	7.31707	3	[ANGPT4, DLL4, EPHA2]
GO:0050880	regulation of blood vessel size	GO_BiologicalProcess-GOA_23.06.2016_23h33	0.012	0.026	8.79121	8	[ACTA2, AGT, AGTR1, ATP1A2, EDN1, NOS3, P2RX1, VAMP2]
GO:0030510	regulation of BMP signaling pathway	GO_BiologicalProcess-GOA_23.06.2016_23h33	0.29	0.34	5.7971	4	[GPC3, ITGA3, SFRP2, SULF1]
GO:0050878	regulation of body fluid levels	GO_BiologicalProcess-GOA_23.06.2016_23h33	1.7e-05	0.00015	9.40171	22	[ADA, ADAMTS18, CSRP1, CYBA, EDN1, EMP2, F13A1, FBLN1, FLNA, GAS6, HAS2, MMRN1, MYL9, NOS3, P2RX1, PDGFD, PLAU, SCARA5, SELP, SERPINE1, SERPINE2, WFS1]
GO:0030500	regulation of bone mineralization	GO_BiologicalProcess-GOA_23.06.2016_23h33	0.46	0.49	4.91803	3	[CD276, ECM1, MGP]
GO:0090189	regulation of branching involved in ureteric bud morphogenesis	GO_BiologicalProcess-GOA_23.06.2016_23h33	0.17	0.21	9.09091	2	[AGT, MAGED1]
GO:0090335	regulation of brown fat cell differentiation	GO_BiologicalProcess-GOA_23.06.2016_23h33	0.0028	0.0083	33.3333	3	[DUSP10, LEP, PTGS2]
GO:0090279	regulation of calcium ion import	GO_BiologicalProcess-GOA_23.06.2016_23h33	0.029	0.055	8.69565	6	[ATP2C2, CCL2, CYBA, PLN, RYR2, STC1]
GO:1903169	regulation of calcium ion transmembrane transport	GO_BiologicalProcess-GOA_23.06.2016_23h33	0.51	0.53	4.28571	3	[CYBA, PLN, RYR2]
GO:1901019	regulation of calcium ion transmembrane transporter activity	GO_BiologicalProcess-GOA_23.06.2016_23h33	0.34	0.38	5.55556	2	[PLN, RYR2]
GO:0051924	regulation of calcium ion transport	GO_BiologicalProcess-GOA_23.06.2016_23h33	0.0034	0.0096	8.87097	11	[ATP2C2, CCL2, CREB3, CYBA, MYLK, NOS3, P2RX1, PLN, RYR2, STC1, WFS1]
GO:0010522	regulation of calcium ion transport into cytosol	GO_BiologicalProcess-GOA_23.06.2016_23h33	0.46	0.48	5	3	[CYBA, PLN, RYR2]
GO:1901894	regulation of calcium-transporting ATPase activity	GO_BiologicalProcess-GOA_23.06.2016_23h33	0.0034	0.0096	66.6667	2	[PLN, RYR2]
GO:0030817	regulation of cAMP biosynthetic process	GO_BiologicalProcess-GOA_23.06.2016_23h33	0.078	0.11	7.46269	5	[ADGRD1, CALCRL, EDN1, RAMP2, WFS1]
GO:0030814	regulation of cAMP metabolic process	GO_BiologicalProcess-GOA_23.06.2016_23h33	0.19	0.24	6.41026	5	[ADGRD1, CALCRL, EDN1, RAMP2, WFS1]
GO:2000479	regulation of cAMP-dependent protein kinase activity	GO_BiologicalProcess-GOA_23.06.2016_23h33	0.1	0.14	12.5	2	[PKIA, PRKAR2A]
GO:0043255	regulation of carbohydrate biosynthetic process	GO_BiologicalProcess-GOA_23.06.2016_23h33	0.12	0.16	7.14286	4	[ENPP1, FBP1, LEP, NR1D1]
GO:0006109	regulation of carbohydrate metabolic process	GO_BiologicalProcess-GOA_23.06.2016_23h33	0.43	0.47	4.42478	5	[ENPP1, FBP1, IGFBP4, LEP, NR1D1]
GO:1903779	regulation of cardiac conduction	GO_BiologicalProcess-GOA_23.06.2016_23h33	0.052	0.085	18.1818	2	[AGT, RYR2]
GO:0010665	regulation of cardiac muscle cell apoptotic process	GO_BiologicalProcess-GOA_23.06.2016_23h33	0.043	0.073	20	2	[HEY2, SFRP2]
GO:0086004	regulation of cardiac muscle cell contraction	GO_BiologicalProcess-GOA_23.06.2016_23h33	0.015	0.032	18.75	3	[PLN, RYR2, STC1]
GO:0055117	regulation of cardiac muscle contraction	GO_BiologicalProcess-GOA_23.06.2016_23h33	0.18	0.22	6.97674	3	[PLN, RYR2, STC1]
GO:0010882	regulation of cardiac muscle contraction by calcium ion signaling	GO_BiologicalProcess-GOA_23.06.2016_23h33	0.061	0.097	16.6667	2	[PLN, RYR2]
GO:0010881	regulation of cardiac muscle contraction by regulation of the release of sequestered calcium ion	GO_BiologicalProcess-GOA_23.06.2016_23h33	0.028	0.052	25	2	[PLN, RYR2]
GO:0061035	regulation of cartilage development	GO_BiologicalProcess-GOA_23.06.2016_23h33	0.43	0.46	5.45455	3	[BMP1, CTGF, ZBTB16]
GO:0050790	regulation of catalytic activity	GO_BiologicalProcess-GOA_23.06.2016_23h33	3.9e-07	8.2e-06	5.65598	97	[ACE, ACSL1, ADGRD1, AGT, AGTR1, ANG, ANGPT4, ARHGAP10, ARHGAP18, ARHGEF2, ARHGEF37, ARRDC3, ASPN, BCAR3, C3, CCL16, CCL2, CCL21, CCL24, CCL8, CDKN1A, CDKN2B, CHORDC1, CREB3, CSF1R, DCN, DENND2A, DHCR24, DUSP10, ECM1, EDN1, EEF1A2, EIF4A2, EMP2, EPHA2, FABP4, FBLN1, FGF1, FGL2, GADD45B, GAS6, GPC3, GSN, HHEX, HIP1, HMGB2, HSPH1, IFI6, IQGAP2, ITGA6, ITIH4, LEP, LMO4, LOC515676, MAGED1, MAP2K3, MI…
GO:0035412	regulation of catenin import into nucleus	GO_BiologicalProcess-GOA_23.06.2016_23h33	0.19	0.24	8.33333	2	[KANK1, SFRP2]
GO:2001257	regulation of cation channel activity	GO_BiologicalProcess-GOA_23.06.2016_23h33	0.12	0.16	7.14286	4	[CTSS, KCNAB1, PLN, VAMP2]
GO:1904062	regulation of cation transmembrane transport	GO_BiologicalProcess-GOA_23.06.2016_23h33	0.34	0.38	4.96454	7	[CTSS, CYBA, KCNAB1, OSR1, PLN, RYR2, VAMP2]
GO:0050865	regulation of cell activation	GO_BiologicalProcess-GOA_23.06.2016_23h33	0.003	0.009	6.62651	22	[ADA, ADAMTS18, AHR, BPI, CCL2, CD276, CD74, CDKN1A, GAS6, GSN, IDO1, IL6, IRF1, LBP, LEP, LGALS1, LMO4, NR4A3, PELI1, SELP, SERPINE2, ZBTB16]
GO:0030155	regulation of cell adhesion	GO_BiologicalProcess-GOA_23.06.2016_23h33	2.7e-07	6e-06	8.40517	39	[ADA, ADAMTS18, CCDC80, CCL2, CCL21, CD276, CD74, COL8A1, CYP1B1, DLL1, EMP2, EPHA2, FBLN1, FLNA, GSN, HAS2, IDO1, IL6, IRF1, ITGA6, KANK1, KDR, LAMA2, LAMA3, LEP, LGALS1, LMO7, MYOC, NOS3, NR4A3, PELI1, PLAU, SERPINE1, SERPINE2, SPOCK2, TFE3, VEGFC, VIT, ZBTB16]
GO:0033628	regulation of cell adhesion mediated by integrin	GO_BiologicalProcess-GOA_23.06.2016_23h33	0.00077	0.003	18.1818	6	[ADA, CCL21, CYP1B1, EPHA2, PLAU, SERPINE1]
GO:0010646	regulation of cell communication	GO_BiologicalProcess-GOA_23.06.2016_23h33	7.1e-08	2e-06	5.45455	120	[ABHD6, ACAA2, ADA, AGT, APCDD1, ARHGAP18, ARHGEF2, ARHGEF37, ARRDC3, ASPN, ATF3, BMP1, BNIP3, C3, C5AR2, CCL16, CCL2, CCL21, CCL24, CCL8, CD36, CD74, CDH2, CDKN2B, CILP, CLSTN3, CSF1R, CTGF, CYBA, CYP1B1, DCN, DLL1, DLL4, DUSP10, ECM1, EDN1, EGR1, EMP2, ENPP1, EPHA2, FBLN1, FBP1, FGF1, FLNA, GADD45B, GAS6, GPC1, GPC3, GSN, HCLS1, HEY2, HHEX, HMGB2, HSPH1, IFI6, IGFBP4, IL6, IRF1, ITGA3, ITGA6, I…
GO:0051726	regulation of cell cycle	GO_BiologicalProcess-GOA_23.06.2016_23h33	0.097	0.14	4.58015	30	[CDKN1A, CDKN2B, CHORDC1, DTL, EDN1, EIF4EBP1, GADD45B, GAS1, GAS2L1, HHEX, HPGD, HSPA8, IRF1, JUNB, LEP, NR4A1, NR4A3, NUPR1, PDXP, PID1, PKIA, PLCB1, PLK2, PTGS2, PTPRK, RBM38, RHOB, TOP2A, TPX2, XPC]
GO:0071156	regulation of cell cycle arrest	GO_BiologicalProcess-GOA_23.06.2016_23h33	0.67	0.67	4.34783	2	[CDKN1A, RBM38]
GO:1902806	regulation of cell cycle G1/S phase transition	GO_BiologicalProcess-GOA_23.06.2016_23h33	0.19	0.24	6.32911	5	[CDKN1A, CDKN2B, PID1, PLCB1, RBM38]
GO:0010941	regulation of cell death	GO_BiologicalProcess-GOA_23.06.2016_23h33	6.6e-07	1.2e-05	6.36108	68	[ACAA2, ADA, ADAMTSL4, AGT, ANGPT4, ARHGAP10, ATF3, BMP1, BNIP3, CCL2, CCL21, CD74, CDKN1A, CHL1, CSF1R, CTGF, CYP1B1, DHCR24, DLL1, EEF1A2, EGR1, FLNA, GADD45B, GAS6, GSN, HCK, HCLS1, HEY2, HIP1, HMGB2, HSPH1, IDO1, IFI6, IL6, ITGA6, JUNB, KDR, MAGED1, MT1A, NAA15, NOS3, NR4A1, NR4A2, NR4A3, NRP1, NUPR1, P2RX1, PLK2, PPARG, PPP2R1B, PRDX3, PTGIS, RAMP2, RASSF3, RHOB, RRAS2, SERPINE1, SFRP2, SFRP…
GO:0060284	regulation of cell development	GO_BiologicalProcess-GOA_23.06.2016_23h33	0.029	0.055	5.04886	31	[ARHGEF2, CDH2, CNTN1, DLL1, DLL4, DPYSL3, DUSP10, EDN1, FBLN1, FLNA, HEY2, HMGB2, IRX3, KANK1, LDLRAD4, MAP1B, MYOC, NRP1, OGN, PLXNA4, PTGS2, S1PR3, SERPINE2, SFRP2, SLIT3, SMARCD3, SYT4, TENM4, TGFB1I1, TNFRSF12A, VLDLR]
GO:0045595	regulation of cell differentiation	GO_BiologicalProcess-GOA_23.06.2016_23h33	0.00034	0.0015	5.38194	62	[ADA, ADAMTS9, ARHGEF2, C1QC, CD276, CD74, CDH2, CNTN1, CTGF, CXCL14, DLL1, DLL4, DPYSL3, DUSP10, EDN1, EMP2, ENPP1, FBLN1, FLNA, FOS, GAS2L1, GAS6, GPC1, HCLS1, HEY2, HMGB2, HMGB3, IL6, INSIG1, IRF1, IRX3, JUNB, KANK1, LDLRAD4, LEP, LMO4, MAP1B, MYOC, NOCT, NR1D1, NRP1, OGN, OSR1, PLCB1, PLXNA4, PPARG, PTGS2, RAMP2, RBM38, S1PR3, SERPINE2, SFRP2, SFRP4, SLIT3, SMARCD3, SYT4, TENM4, TFE3, TGFB1I1…
GO:0051302	regulation of cell division	GO_BiologicalProcess-GOA_23.06.2016_23h33	0.035	0.063	7.69231	7	[DLL1, FGF1, PDXP, PTN, SFRP2, THBS4, TXNIP]
GO:0010453	regulation of cell fate commitment	GO_BiologicalProcess-GOA_23.06.2016_23h33	0.15	0.2	9.52381	2	[LMO4, SFRP2]
GO:0042659	regulation of cell fate specification	GO_BiologicalProcess-GOA_23.06.2016_23h33	0.061	0.097	16.6667	2	[LMO4, SFRP2]
GO:0001558	regulation of cell growth	GO_BiologicalProcess-GOA_23.06.2016_23h33	0.0048	0.012	6.89655	18	[CDKN1A, CLSTN3, CREB3, CTGF, DCBLD2, ENPP1, FBP1, GAS2L1, IGFBP4, MAP1B, NRP1, PLXNA4, SERPINE2, SFRP2, SLIT3, SYT4, TNFRSF12A, WISP2]
GO:1901888	regulation of cell junction assembly	GO_BiologicalProcess-GOA_23.06.2016_23h33	0.11	0.16	7.27273	4	[ACE, AGT, KDR, MYOC]
GO:0030334	regulation of cell migration	GO_BiologicalProcess-GOA_23.06.2016_23h33	1.1e-14	2.7e-12	10.8527	56	[ABHD6, ADA, AGT, ANGPT4, C3AR1, C5AR2, CCL2, CCL21, CCL24, CD74, CREB3, CSF1R, CXCL14, CYP1B1, DLL4, DPYSL3, ECM1, EDN1, EMP2, EPHA2, FBLN1, FGF1, GAS6, GSN, HAS2, KANK1, KDR, LAMA2, LAMA3, LBP, LDLRAD4, LMO4, MYLK, MYOC, NDRG4, PDGFD, PLAU, PLCB1, PLXNA4, PODN, PTGER4, PTPRK, PTPRU, RECK, RHOB, RRAS2, SELP, SERPINE1, SFRP2, STC1, SULF1, SUN2, THBS4, TIMP1, TPM1, VEGFC]
GO:0022604	regulation of cell morphogenesis	GO_BiologicalProcess-GOA_23.06.2016_23h33	0.019	0.038	5.55556	23	[ARHGAP18, CCL2, CCL24, CSF1R, FBLN1, FLNA, FMNL3, KANK1, KDR, LDLRAD4, MAP1B, MYH10, MYL9, MYOC, NRP1, OGN, PLXNA4, SFRP2, SLIT3, SYT4, TGFB1I1, TNFRSF12A, TPM1]
GO:0010769	regulation of cell morphogenesis involved in differentiation	GO_BiologicalProcess-GOA_23.06.2016_23h33	0.16	0.2	5.05837	13	[FBLN1, FLNA, KANK1, LDLRAD4, MAP1B, MYOC, NRP1, OGN, PLXNA4, SFRP2, SLIT3, TGFB1I1, TNFRSF12A]
GO:2000145	regulation of cell motility	GO_BiologicalProcess-GOA_23.06.2016_23h33	2.4e-14	3.5e-12	10.536	57	[ABHD6, ADA, AGT, ANGPT4, ARHGAP18, C3AR1, C5AR2, CCL2, CCL21, CCL24, CD74, CREB3, CSF1R, CXCL14, CYP1B1, DLL4, DPYSL3, ECM1, EDN1, EMP2, EPHA2, FBLN1, FGF1, GAS6, GSN, HAS2, KANK1, KDR, LAMA2, LAMA3, LBP, LDLRAD4, LMO4, MYLK, MYOC, NDRG4, PDGFD, PLAU, PLCB1, PLXNA4, PODN, PTGER4, PTPRK, PTPRU, RECK, RHOB, RRAS2, SELP, SERPINE1, SFRP2, STC1, SULF1, SUN2, THBS4, TIMP1, TPM1, VEGFC]
GO:0060491	regulation of cell projection assembly	GO_BiologicalProcess-GOA_23.06.2016_23h33	0.56	0.58	4.21053	4	[CCL21, DPYSL3, EPHA2, KANK1]
GO:0042127	regulation of cell proliferation	GO_BiologicalProcess-GOA_23.06.2016_23h33	7.1e-11	4.2e-09	7.32839	79	[ACE, ADA, AHR, ANG, BTG2, C5AR2, CALCRL, CCL24, CD276, CD74, CDH2, CDKN1A, CDKN2B, CLEC11A, CREB3, CSF1R, CYP1B1, DLL1, DLL4, ECM1, EDN1, EGR1, EMP2, FABP4, FBLN1, FGF1, GAS6, GPC3, HAS2, HCK, HCLS1, HEY2, HHEX, HMGB2, IDO1, IL6, IRF1, JUNB, KDR, KLF9, LEP, LIFR, MAGED1, NDRG4, NOS3, NR1D1, NR4A1, NR4A3, NUPR1, OSMR, OSR1, PDGFD, PELI1, PID1, PLAU, PODN, PPARG, PRDX3, PTGS2, PTN, PTPRK, PTPRU, R…
GO:0008360	regulation of cell shape	GO_BiologicalProcess-GOA_23.06.2016_23h33	0.013	0.029	8.10811	9	[ARHGAP18, CCL2, CCL24, CSF1R, FMNL3, KDR, MYH10, MYL9, TPM1]
GO:0008361	regulation of cell size	GO_BiologicalProcess-GOA_23.06.2016_23h33	0.46	0.49	4.47761	6	[EDN1, MAP1B, NRP1, PLXNA4, SREBF1, TNFRSF12A]
GO:0022407	regulation of cell-cell adhesion	GO_BiologicalProcess-GOA_23.06.2016_23h33	0.0015	0.005	7.36434	19	[ADA, ADAMTS18, CCL2, CCL21, CD276, CD74, GSN, HAS2, IDO1, IL6, IRF1, ITGA6, LEP, LGALS1, NOS3, NR4A3, PELI1, SERPINE2, ZBTB16]
GO:0001952	regulation of cell-matrix adhesion	GO_BiologicalProcess-GOA_23.06.2016_23h33	0.012	0.027	9.45946	7	[CCL21, EMP2, KDR, MYOC, PLAU, SERPINE1, VEGFC]
GO:0010810	regulation of cell-substrate adhesion	GO_BiologicalProcess-GOA_23.06.2016_23h33	0.00019	0.00098	10.4478	14	[CCDC80, CCL21, COL8A1, EMP2, FBLN1, FLNA, KANK1, KDR, MYOC, PLAU, SERPINE1, SPOCK2, VEGFC, VIT]
GO:0090109	regulation of cell-substrate junction assembly	GO_BiologicalProcess-GOA_23.06.2016_23h33	0.34	0.38	5.55556	2	[KDR, MYOC]
GO:0010675	regulation of cellular carbohydrate metabolic process	GO_BiologicalProcess-GOA_23.06.2016_23h33	0.22	0.27	5.68182	5	[ENPP1, FBP1, IGFBP4, LEP, NR1D1]
GO:0044087	regulation of cellular component biogenesis	GO_BiologicalProcess-GOA_23.06.2016_23h33	0.00097	0.0036	6.04491	35	[ACE, AGT, ARHGAP18, CCL21, CCL24, CD36, CLSTN3, CTGF, DPYSL3, EDN1, ELN, EPHA2, GMFG, GSN, HCK, HCLS1, HEY2, INSIG1, IQGAP2, JCHAIN, KANK1, KDR, LDLRAD4, LMO4, MYOC, PLK2, PTGER4, SDC1, SELP, SHANK1, SLITRK4, SREBF1, STMN1, SYNPO2, TMOD1]
GO:0051270	regulation of cellular component movement	GO_BiologicalProcess-GOA_23.06.2016_23h33	3.7e-15	1.1e-12	10.4631	61	[ABHD6, ADA, AGT, ANGPT4, ARHGAP18, C3AR1, C5AR2, CCL2, CCL21, CCL24, CD74, CREB3, CSF1R, CXCL14, CYP1B1, DLL4, DPYSL3, ECM1, EDN1, EMP2, EPHA2, FBLN1, FGF1, GAS6, GSN, HAS2, KANK1, KDR, LAMA2, LAMA3, LBP, LDLRAD4, LMO4, MYLK, MYOC, NDRG4, NRP1, PDGFD, PLAU, PLCB1, PLN, PLXNA4, PODN, PTGER4, PTPRK, PTPRU, RECK, RHOB, RRAS2, RYR2, SELP, SERPINE1, SFRP2, STC1, STMN1, SULF1, SUN2, THBS4, TIMP1, TPM1…
GO:0051128	regulation of cellular component organization	GO_BiologicalProcess-GOA_23.06.2016_23h33	5.1e-06	6e-05	5.41327	93	[ACAA2, ACE, AGT, ARHGAP18, ARHGEF2, AUTS2, BNIP3, C2, C3, CAPN2, CCL2, CCL21, CCL24, CD36, CDH2, CDKN1A, CHORDC1, CLSTN3, CNTN1, CREB3, CSF1R, CTGF, CYBA, DCBLD2, DLL1, DPYSL3, DSTN, EDN1, ELN, ENPP1, EPHA2, FBLN1, FBP1, FLNA, FMNL3, GAS2L1, GAS6, GMFG, GPC3, GSN, HCK, HCLS1, HEY2, HIP1, HSPA8, IGFBP4, INSIG1, IQGAP2, ITGA3, JCHAIN, KANK1, KDR, KIF5B, LDLRAD4, LIMA1, LMO4, MAP1B, MID1IP1, MYH10,…
GO:0032535	regulation of cellular component size	GO_BiologicalProcess-GOA_23.06.2016_23h33	0.0019	0.0061	7.29927	20	[ARHGAP18, CCL21, CCL24, DSTN, EDN1, ELN, GMFG, GSN, HCLS1, IQGAP2, KANK1, LIMA1, MAP1B, NRP1, PDXP, PLXNA4, RAB3B, SREBF1, TMOD1, TNFRSF12A]
GO:0002691	regulation of cellular extravasation	GO_BiologicalProcess-GOA_23.06.2016_23h33	0.0087	0.02	23.0769	3	[CCL21, PLCB1, PTGER4]
GO:0010565	regulation of cellular ketone metabolic process	GO_BiologicalProcess-GOA_23.06.2016_23h33	0.035	0.063	8.33333	6	[INSIG1, LEP, MID1IP1, NR1D1, NR4A3, SREBF1]
GO:0060341	regulation of cellular localization	GO_BiologicalProcess-GOA_23.06.2016_23h33	0.033	0.06	5.06108	29	[CDH2, CDKN1A, CREB3, CYBA, EPHA2, FLNA, GAS1, GAS6, GSN, HCLS1, HSPH1, INSIG1, ITGA3, KANK1, KIF5B, LEP, MAP1B, MDFIC, NR1D1, PID1, PKIA, PLN, RAB3B, RYR2, SFRP2, SNCG, SREBF1, TXN, VAMP2]
GO:1903827	regulation of cellular protein localization	GO_BiologicalProcess-GOA_23.06.2016_23h33	0.062	0.099	5.18135	20	[CDH2, CDKN1A, CREB3, EPHA2, FLNA, GAS6, GSN, HCLS1, HSPH1, ITGA3, KANK1, KIF5B, LEP, MDFIC, PID1, PKIA, SFRP2, SREBF1, TXN, VAMP2]
GO:0032268	regulation of cellular protein metabolic process	GO_BiologicalProcess-GOA_23.06.2016_23h33	5.4e-08	1.6e-06	5.70667	107	[ACE, ACSL1, AGT, AGTR1, ANG, ANGPT4, ARHGEF2, ARRDC3, ASPN, ATF3, AUTS2, BMP1, BTG2, C3, C5AR2, CCL16, CCL2, CCL21, CCL24, CCL8, CD36, CD74, CDH2, CDKN1A, CDKN2B, CHORDC1, CSF1R, CTGF, DCN, DHCR24, DUSP10, ECM1, EDN1, EGR1, EIF3D, EIF3E, EIF4A2, EIF4EBP1, EMP2, ENC1, ENPP1, EPHA2, FABP4, FAM129A, FBLN1, FGF1, FGL2, GADD45B, GAS1, GAS6, GPC3, GSN, HCLS1, HHEX, HIP1, HSPH1, IFI6, IGFBP4, IL6, ITIH…
GO:0090287	regulation of cellular response to growth factor stimulus	GO_BiologicalProcess-GOA_23.06.2016_23h33	0.0013	0.0046	8.28729	15	[AGT, ASPN, CDKN2B, DLL1, FGF1, GPC1, GPC3, HHEX, ITGA3, ITGA8, LDLRAD4, SFRP2, SPRY1, SULF1, TGFB1I1]
GO:1900076	regulation of cellular response to insulin stimulus	GO_BiologicalProcess-GOA_23.06.2016_23h33	0.19	0.24	6.66667	3	[ENPP1, KANK1, PID1]
GO:1900407	regulation of cellular response to oxidative stress	GO_BiologicalProcess-GOA_23.06.2016_23h33	0.033	0.059	11.1111	4	[FBLN5, HSPH1, NR4A3, TXN]
GO:0080135	regulation of cellular response to stress	GO_BiologicalProcess-GOA_23.06.2016_23h33	0.32	0.36	4.3257	17	[CCL21, CD74, CHORDC1, CTGF, DUSP10, EDN1, FBLN5, GADD45B, HSPH1, LEP, NR4A3, PLCB1, PPP4R2, SFRP2, TXN, WFS1, YBX3]
GO:1903844	regulation of cellular response to transforming growth factor beta stimulus	GO_BiologicalProcess-GOA_23.06.2016_23h33	0.026	0.049	8.95522	6	[ASPN, CDKN2B, ITGA3, ITGA8, LDLRAD4, TGFB1I1]
GO:0046605	regulation of centrosome cycle	GO_BiologicalProcess-GOA_23.06.2016_23h33	0.31	0.35	6.06061	2	[CHORDC1, PLK2]
GO:0010824	regulation of centrosome duplication	GO_BiologicalProcess-GOA_23.06.2016_23h33	0.24	0.29	7.14286	2	[CHORDC1, PLK2]
GO:0032642	regulation of chemokine production	GO_BiologicalProcess-GOA_23.06.2016_23h33	0.036	0.064	9.25926	5	[ACKR1, CD74, CSF1R, IL6, LBP]
GO:0050920	regulation of chemotaxis	GO_BiologicalProcess-GOA_23.06.2016_23h33	3.2e-05	0.00025	11.1111	16	[C3AR1, C5AR2, CCL2, CCL21, CD74, CREB3, CXCL14, FGF1, GAS6, KDR, LBP, NRP1, PLXNA4, SERPINE1, THBS4, VEGFC]
GO:0045540	regulation of cholesterol biosynthetic process	GO_BiologicalProcess-GOA_23.06.2016_23h33	0.035	0.063	22.2222	2	[FGF1, SREBF1]
GO:0010872	regulation of cholesterol esterification	GO_BiologicalProcess-GOA_23.06.2016_23h33	0.035	0.063	22.2222	2	[AGT, AGTR1]
GO:2000188	regulation of cholesterol homeostasis	GO_BiologicalProcess-GOA_23.06.2016_23h33	0.043	0.073	20	2	[LDLR, NR1D1]
GO:0090181	regulation of cholesterol metabolic process	GO_BiologicalProcess-GOA_23.06.2016_23h33	0.08	0.12	14.2857	2	[FGF1, SREBF1]
GO:0032374	regulation of cholesterol transport	GO_BiologicalProcess-GOA_23.06.2016_23h33	0.26	0.3	6.89655	2	[LEP, PLTP]
GO:0032330	regulation of chondrocyte differentiation	GO_BiologicalProcess-GOA_23.06.2016_23h33	0.38	0.42	5.12821	2	[CTGF, ZBTB16]
GO:0042752	regulation of circadian rhythm	GO_BiologicalProcess-GOA_23.06.2016_23h33	0.029	0.055	8.69565	6	[MAGED1, NOCT, NR1D1, PER1, PPARG, TOP2A]
GO:0050818	regulation of coagulation	GO_BiologicalProcess-GOA_23.06.2016_23h33	0.028	0.052	8.82353	6	[ADAMTS18, PLAU, SCARA5, SELP, SERPINE1, SERPINE2]
GO:0051196	regulation of coenzyme metabolic process	GO_BiologicalProcess-GOA_23.06.2016_23h33	0.31	0.35	6.06061	2	[FBP1, ME1]
GO:0051193	regulation of cofactor metabolic process	GO_BiologicalProcess-GOA_23.06.2016_23h33	0.32	0.36	5.88235	2	[FBP1, ME1]
GO:0010712	regulation of collagen metabolic process	GO_BiologicalProcess-GOA_23.06.2016_23h33	0.11	0.15	11.7647	2	[IL6, MFAP4]
GO:0030449	regulation of complement activation	GO_BiologicalProcess-GOA_23.06.2016_23h33	0.0068	0.016	25	3	[C3, MASP1, SERPING1]
GO:0031279	regulation of cyclase activity	GO_BiologicalProcess-GOA_23.06.2016_23h33	0.18	0.23	6.81818	3	[ADGRD1, NOS3, WFS1]
GO:0030802	regulation of cyclic nucleotide biosynthetic process	GO_BiologicalProcess-GOA_23.06.2016_23h33	0.055	0.09	7.5	6	[ADGRD1, CALCRL, EDN1, NOS3, RAMP2, WFS1]
GO:0030799	regulation of cyclic nucleotide metabolic process	GO_BiologicalProcess-GOA_23.06.2016_23h33	0.15	0.2	6.06061	6	[ADGRD1, CALCRL, EDN1, NOS3, RAMP2, WFS1]
GO:0000079	regulation of cyclin-dependent protein serine/threonine kinase activity	GO_BiologicalProcess-GOA_23.06.2016_23h33	0.49	0.52	4.47761	3	[CDKN1A, CDKN2B, HHEX]
GO:2000116	regulation of cysteine-type endopeptidase activity	GO_BiologicalProcess-GOA_23.06.2016_23h33	0.045	0.076	6.41026	10	[DHCR24, GAS6, GSN, HIP1, IFI6, NR4A1, P2RX1, PPARG, PRDX3, SFRP2]
GO:0043281	regulation of cysteine-type endopeptidase activity involved in apoptotic process	GO_BiologicalProcess-GOA_23.06.2016_23h33	0.035	0.062	6.80272	10	[DHCR24, GAS6, GSN, HIP1, IFI6, NR4A1, P2RX1, PPARG, PRDX3, SFRP2]
GO:0042035	regulation of cytokine biosynthetic process	GO_BiologicalProcess-GOA_23.06.2016_23h33	0.33	0.37	5.26316	4	[CD276, IL6, LBP, MAP2K3]
GO:0001817	regulation of cytokine production	GO_BiologicalProcess-GOA_23.06.2016_23h33	2.1e-05	0.00018	7.74818	32	[ACKR1, AGPAT2, ARHGEF2, BPI, C3, C3AR1, C5AR2, CCL2, CD276, CD74, CSF1R, CYBA, CYP1B1, DLL1, FBLN1, GAS6, GPNMB, HMGB2, IDO1, IL6, IRF1, LBP, LEP, MAP2K3, NR4A3, PELI1, PLCB1, PTGER4, S1PR3, SERPINE1, SLC11A1, SULF1]
GO:0002718	regulation of cytokine production involved in immune response	GO_BiologicalProcess-GOA_23.06.2016_23h33	0.66	0.67	4.44444	2	[CD74, NR4A3]
GO:0050707	regulation of cytokine secretion	GO_BiologicalProcess-GOA_23.06.2016_23h33	0.17	0.22	5.66038	6	[C5AR2, CD276, CSF1R, FBLN1, GAS6, PTGER4]
GO:0001959	regulation of cytokine-mediated signaling pathway	GO_BiologicalProcess-GOA_23.06.2016_23h33	0.066	0.1	7.8125	5	[CD74, ECM1, GAS6, PPARG, SLIT3]
GO:0051493	regulation of cytoskeleton organization	GO_BiologicalProcess-GOA_23.06.2016_23h33	4.7e-06	5.7e-05	8.77743	28	[ARHGAP18, ARHGEF2, CAPN2, CCL21, CCL24, CHORDC1, CSF1R, CTGF, DSTN, EDN1, ELN, GAS2L1, GMFG, GSN, HCLS1, IQGAP2, KANK1, LIMA1, MID1IP1, MYOC, PDXP, PLK2, PTGER4, SHANK1, SREBF1, STMN1, SYNPO2, TMOD1]
GO:0031347	regulation of defense response	GO_BiologicalProcess-GOA_23.06.2016_23h33	0.00016	0.00087	7.12589	30	[ADA, C3, CCL16, CCL2, CCL24, CCL8, CD276, CREB3, CYBA, DUSP10, FABP4, HMGB2, IDO1, IL6, IRF1, LBP, LEP, MAP1A, MASP1, MMP2, MYLK, MYOM1, NR1D1, PELI1, PPARG, PTGER4, PTGIS, PTGS2, SERPINE1, SERPING1]
GO:0050691	regulation of defense response to virus by host	GO_BiologicalProcess-GOA_23.06.2016_23h33	0.57	0.59	4.08163	4	[CREB3, MAP1A, MYLK, MYOM1]
GO:1902259	regulation of delayed rectifier potassium channel activity	GO_BiologicalProcess-GOA_23.06.2016_23h33	0.07	0.1	15.3846	2	[KCNAB1, VAMP2]
GO:0002604	regulation of dendritic cell antigen processing and presentation	GO_BiologicalProcess-GOA_23.06.2016_23h33	0.01	0.024	40	2	[CD74, SLC11A1]
GO:2000508	regulation of dendritic cell chemotaxis	GO_BiologicalProcess-GOA_23.06.2016_23h33	0.015	0.032	33.3333	2	[CCL21, GAS6]
GO:0040034	regulation of development, heterochronic	GO_BiologicalProcess-GOA_23.06.2016_23h33	0.061	0.097	16.6667	2	[DLL1, SERPINE2]
GO:0048638	regulation of developmental growth	GO_BiologicalProcess-GOA_23.06.2016_23h33	0.1	0.15	5.30612	13	[DLL1, HEY2, LEP, MAP1B, NRP1, PLCB1, PLXNA4, SFRP2, SGPL1, SYT4, TNFRSF12A, WWC1, YBX3]
GO:0051101	regulation of DNA binding	GO_BiologicalProcess-GOA_23.06.2016_23h33	0.51	0.53	4.28571	3	[HEY2, HMGB2, TXN]
GO:0043620	regulation of DNA-templated transcription in response to stress	GO_BiologicalProcess-GOA_23.06.2016_23h33	0.1	0.15	8.82353	3	[ATF3, EGR1, EPAS1]
GO:0045995	regulation of embryonic development	GO_BiologicalProcess-GOA_23.06.2016_23h33	0.0012	0.0042	10.0917	11	[DLL1, DMRT2, LAMA2, LAMA3, NOCT, OSR1, PLCB1, PTGS2, SFRP2, SULF1, TENM4]
GO:0030100	regulation of endocytosis	GO_BiologicalProcess-GOA_23.06.2016_23h33	0.00032	0.0014	9.92908	14	[C2, C3, CCL2, CYBA, DLL1, GAS6, GPC3, HCK, HIP1, PTX3, SERPINE1, SFRP4, SLC11A1, TF]
GO:0052548	regulation of endopeptidase activity	GO_BiologicalProcess-GOA_23.06.2016_23h33	0.014	0.03	6.12245	18	[C3, DHCR24, GAS6, GSN, HIP1, IFI6, ITIH4, NR4A1, P2RX1, PPARG, PRDX3, RECK, SERPINE1, SERPINE2, SERPING1, SERPINH1, SFRP2, TIMP1]
GO:2000351	regulation of endothelial cell apoptotic process	GO_BiologicalProcess-GOA_23.06.2016_23h33	0.0036	0.01	16.129	5	[ANGPT4, GAS6, KDR, RAMP2, SERPINE1]
GO:0010594	regulation of endothelial cell migration	GO_BiologicalProcess-GOA_23.06.2016_23h33	0.0032	0.0094	10.1124	9	[AGT, ANGPT4, DLL4, EMP2, EPHA2, FGF1, KDR, RHOB, STC1]
GO:0001936	regulation of endothelial cell proliferation	GO_BiologicalProcess-GOA_23.06.2016_23h33	0.00059	0.0024	12.8571	9	[ANG, CCL24, DLL4, ECM1, HMGB2, KDR, LEP, SULF1, THBS4]
GO:2000505	regulation of energy homeostasis	GO_BiologicalProcess-GOA_23.06.2016_23h33	0.0068	0.016	25	3	[CD36, DLL1, NR4A3]
GO:2000416	regulation of eosinophil migration	GO_BiologicalProcess-GOA_23.06.2016_23h33	0.01	0.024	40	2	[CCL24, PTGER4]
GO:0045604	regulation of epidermal cell differentiation	GO_BiologicalProcess-GOA_23.06.2016_23h33	0.12	0.16	8.33333	3	[DLL1, HEY2, SFRP4]
GO:0045682	regulation of epidermis development	GO_BiologicalProcess-GOA_23.06.2016_23h33	0.1	0.14	7.69231	4	[DLL1, HEY2, NAB1, SFRP4]
GO:1904035	regulation of epithelial cell apoptotic process	GO_BiologicalProcess-GOA_23.06.2016_23h33	8.7e-05	0.00053	18.6047	8	[ANGPT4, GAS6, GSN, KDR, RAMP2, SERPINE1, SFRP4, WFS1]
GO:0030856	regulation of epithelial cell differentiation	GO_BiologicalProcess-GOA_23.06.2016_23h33	0.26	0.3	5.26316	5	[DLL1, HEY2, OSR1, S1PR3, SFRP4]
GO:0010632	regulation of epithelial cell migration	GO_BiologicalProcess-GOA_23.06.2016_23h33	0.048	0.079	6.76692	9	[AGT, ANGPT4, DLL4, EMP2, EPHA2, FGF1, KDR, RHOB, STC1]
GO:0050678	regulation of epithelial cell proliferation	GO_BiologicalProcess-GOA_23.06.2016_23h33	8.6e-06	8.6e-05	9.82143	22	[ANG, C5AR2, CCL24, CDKN2B, DLL4, ECM1, FGF1, GPC3, HMGB2, IL6, KDR, KLF9, LEP, MAGED1, NR1D1, NR4A1, NR4A3, OSR1, PTPRK, SFRP2, SULF1, THBS4]
GO:0010717	regulation of epithelial to mesenchymal transition	GO_BiologicalProcess-GOA_23.06.2016_23h33	0.44	0.47	5.26316	3	[LDLRAD4, SFRP2, TGFB1I1]
GO:0060628	regulation of ER to Golgi vesicle-mediated transport	GO_BiologicalProcess-GOA_23.06.2016_23h33	0.035	0.063	22.2222	2	[GAS1, INSIG1]
GO:0070372	regulation of ERK1 and ERK2 cascade	GO_BiologicalProcess-GOA_23.06.2016_23h33	1.7e-05	0.00015	10.3261	19	[ATF3, C5AR2, CCL16, CCL2, CCL21, CCL24, CCL8, CD36, CD74, CSF1R, CTGF, EPHA2, FBLN1, GAS6, KDR, NDRG4, NRP1, PDGFD, SPRY1]
GO:0045646	regulation of erythrocyte differentiation	GO_BiologicalProcess-GOA_23.06.2016_23h33	0.32	0.36	5.88235	2	[GAS2L1, HMGB2]
GO:2000114	regulation of establishment of cell polarity	GO_BiologicalProcess-GOA_23.06.2016_23h33	0.09	0.13	13.3333	2	[GSN, KANK1]
GO:0090175	regulation of establishment of planar polarity	GO_BiologicalProcess-GOA_23.06.2016_23h33	0.27	0.31	6.66667	2	[GPC3, SFRP2]
GO:0070201	regulation of establishment of protein localization	GO_BiologicalProcess-GOA_23.06.2016_23h33	0.042	0.072	5.01792	28	[ANG, C5AR2, CD276, CDKN1A, CREB3, CSF1R, EPHA2, FBLN1, FLNA, GAS6, HCLS1, HSPH1, IL6, ITGA3, KANK1, KIF5B, LEP, MDFIC, NNAT, NR1D1, PID1, PKIA, PTGER4, SFRP2, SLC16A1, SREBF1, TXN, VAMP2]
GO:0090003	regulation of establishment of protein localization to plasma membrane	GO_BiologicalProcess-GOA_23.06.2016_23h33	0.05	0.082	9.7561	4	[EPHA2, ITGA3, KIF5B, PID1]
GO:0032878	regulation of establishment or maintenance of cell polarity	GO_BiologicalProcess-GOA_23.06.2016_23h33	0.14	0.19	10	2	[GSN, KANK1]
GO:0044062	regulation of excretion	GO_BiologicalProcess-GOA_23.06.2016_23h33	0.021	0.042	28.5714	2	[EDN1, STC1]
GO:0061387	regulation of extent of cell growth	GO_BiologicalProcess-GOA_23.06.2016_23h33	0.34	0.38	5.12821	4	[MAP1B, NRP1, PLXNA4, TNFRSF12A]
GO:1903053	regulation of extracellular matrix organization	GO_BiologicalProcess-GOA_23.06.2016_23h33	0.18	0.23	8.69565	2	[AGT, HSPA8]
GO:2001236	regulation of extrinsic apoptotic signaling pathway	GO_BiologicalProcess-GOA_23.06.2016_23h33	0.0019	0.0063	9.02256	12	[AGT, ATF3, HMGB2, IFI6, ITGA6, NOS3, NRP1, PPP2R1B, SERPINE1, SFRP2, SRPX, TNFRSF12A]
GO:2001239	regulation of extrinsic apoptotic signaling pathway in absence of ligand	GO_BiologicalProcess-GOA_23.06.2016_23h33	0.15	0.2	7.5	3	[IFI6, PPP2R1B, SRPX]
GO:1902041	regulation of extrinsic apoptotic signaling pathway via death domain receptors	GO_BiologicalProcess-GOA_23.06.2016_23h33	0.0089	0.02	13.1579	5	[ATF3, HMGB2, NOS3, SERPINE1, SFRP2]
GO:0045598	regulation of fat cell differentiation	GO_BiologicalProcess-GOA_23.06.2016_23h33	0.00034	0.0015	11.7021	11	[DUSP10, ENPP1, INSIG1, LEP, NOCT, NR1D1, PPARG, PTGS2, SFRP2, TGFB1I1, ZBTB16]
GO:0042304	regulation of fatty acid biosynthetic process	GO_BiologicalProcess-GOA_23.06.2016_23h33	0.046	0.078	12.5	3	[INSIG1, LEP, MID1IP1]
GO:0019217	regulation of fatty acid metabolic process	GO_BiologicalProcess-GOA_23.06.2016_23h33	0.031	0.057	9.61539	5	[INSIG1, LEP, MID1IP1, NR4A3, SREBF1]
GO:0040036	regulation of fibroblast growth factor receptor signaling pathway	GO_BiologicalProcess-GOA_23.06.2016_23h33	0.037	0.065	13.6364	3	[GPC1, SPRY1, SULF1]
GO:0048145	regulation of fibroblast proliferation	GO_BiologicalProcess-GOA_23.06.2016_23h33	0.041	0.071	8.92857	5	[CD74, CDKN1A, FBLN1, GAS6, NUPR1]
GO:0051489	regulation of filopodium assembly	GO_BiologicalProcess-GOA_23.06.2016_23h33	0.24	0.29	7.14286	2	[CCL21, DPYSL3]
GO:0051893	regulation of focal adhesion assembly	GO_BiologicalProcess-GOA_23.06.2016_23h33	0.34	0.38	5.55556	2	[KDR, MYOC]
GO:2000045	regulation of G1/S transition of mitotic cell cycle	GO_BiologicalProcess-GOA_23.06.2016_23h33	0.1	0.15	6.75676	5	[CDKN1A, CDKN2B, PID1, PLCB1, RBM38]
GO:1903596	regulation of gap junction assembly	GO_BiologicalProcess-GOA_23.06.2016_23h33	0.0066	0.016	50	2	[ACE, AGT]
GO:0010470	regulation of gastrulation	GO_BiologicalProcess-GOA_23.06.2016_23h33	0.094	0.13	9.375	3	[OSR1, SFRP2, TENM4]
GO:0043467	regulation of generation of precursor metabolites and energy	GO_BiologicalProcess-GOA_23.06.2016_23h33	0.51	0.53	4.34783	3	[BNIP3, ENPP1, FBP1]
GO:0034350	regulation of glial cell apoptotic process	GO_BiologicalProcess-GOA_23.06.2016_23h33	0.0012	0.0042	42.8571	3	[CCL2, DLL1, GAS6]
GO:0045685	regulation of glial cell differentiation	GO_BiologicalProcess-GOA_23.06.2016_23h33	0.34	0.38	5.55556	2	[SERPINE2, TENM4]
GO:0014013	regulation of gliogenesis	GO_BiologicalProcess-GOA_23.06.2016_23h33	0.43	0.46	5.55556	3	[CDH2, SERPINE2, TENM4]
GO:0003093	regulation of glomerular filtration	GO_BiologicalProcess-GOA_23.06.2016_23h33	0.01	0.024	40	2	[EMP2, GAS6]
GO:0006111	regulation of gluconeogenesis	GO_BiologicalProcess-GOA_23.06.2016_23h33	0.068	0.1	10.7143	3	[FBP1, LEP, NR1D1]
GO:0046324	regulation of glucose import	GO_BiologicalProcess-GOA_23.06.2016_23h33	0.057	0.093	9.30233	4	[ENPP1, GPC3, LEP, PID1]
GO:0010906	regulation of glucose metabolic process	GO_BiologicalProcess-GOA_23.06.2016_23h33	0.098	0.14	6.94444	5	[ENPP1, FBP1, IGFBP4, LEP, NR1D1]
GO:0010827	regulation of glucose transport	GO_BiologicalProcess-GOA_23.06.2016_23h33	0.0068	0.016	12	6	[C3, ENPP1, GPC3, LEP, NR4A3, PID1]
GO:1903018	regulation of glycoprotein metabolic process	GO_BiologicalProcess-GOA_23.06.2016_23h33	0.32	0.36	5.88235	2	[PLCB1, PTX3]
GO:0008277	regulation of G-protein coupled receptor protein signaling pathway	GO_BiologicalProcess-GOA_23.06.2016_23h33	0.0062	0.015	9.87654	8	[ABHD6, ADA, ARRDC3, C3, EDN1, PLCB1, RAMP2, RGS1]
GO:0071622	regulation of granulocyte chemotaxis	GO_BiologicalProcess-GOA_23.06.2016_23h33	5.2e-05	0.00036	23.3333	7	[C3AR1, C5AR2, CCL2, CCL21, CD74, LBP, THBS4]
GO:0030852	regulation of granulocyte differentiation	GO_BiologicalProcess-GOA_23.06.2016_23h33	0.1	0.14	12.5	2	[C1QC, HCLS1]
GO:0043087	regulation of GTPase activity	GO_BiologicalProcess-GOA_23.06.2016_23h33	0.43	0.46	4.03397	19	[ARHGAP10, ARHGAP18, ARHGEF2, ARHGEF37, BCAR3, CCL16, CCL2, CCL21, CCL24, CCL8, DENND2A, EPHA2, IQGAP2, ITGA6, PLCB1, RGS1, RGS5, SMAP2, SPRY1]
GO:0008016	regulation of heart contraction	GO_BiologicalProcess-GOA_23.06.2016_23h33	0.00059	0.0024	10.3448	12	[ADA, AGT, ATP1A2, EDN1, EPAS1, HEY2, NOS3, PLN, RYR2, SREBF1, STC1, TPM1]
GO:0002027	regulation of heart rate	GO_BiologicalProcess-GOA_23.06.2016_23h33	0.0012	0.0044	12.6984	8	[ADA, EDN1, EPAS1, HEY2, PLN, RYR2, SREBF1, TPM1]
GO:0003062	regulation of heart rate by chemical signal	GO_BiologicalProcess-GOA_23.06.2016_23h33	0.0034	0.0096	66.6667	2	[SREBF1, TPM1]
GO:0031650	regulation of heat generation	GO_BiologicalProcess-GOA_23.06.2016_23h33	0.015	0.032	33.3333	2	[ARRDC3, PTGS2]
GO:1903706	regulation of hemopoiesis	GO_BiologicalProcess-GOA_23.06.2016_23h33	0.028	0.052	6.25	15	[ACE, ADA, C1QC, CD74, DLL1, FOS, GAS2L1, GAS6, HCLS1, HMGB2, IL6, IRF1, LEP, TFE3, ZBTB16]
GO:1900046	regulation of hemostasis	GO_BiologicalProcess-GOA_23.06.2016_23h33	0.02	0.039	9.52381	6	[ADAMTS18, PLAU, SCARA5, SELP, SERPINE1, SERPINE2]
GO:0035065	regulation of histone acetylation	GO_BiologicalProcess-GOA_23.06.2016_23h33	0.65	0.66	4.65116	2	[AUTS2, TAF7]
GO:0032844	regulation of homeostatic process	GO_BiologicalProcess-GOA_23.06.2016_23h33	0.017	0.035	6.01266	19	[ADA, ARRDC3, CCL21, CD36, CD74, CYBA, DLL1, EDN1, GAS2L1, HMGB2, IFI6, LDLR, MYOC, NR1D1, NR4A3, PLN, PTGS2, RYR2, TSC22D3]
GO:0034110	regulation of homotypic cell-cell adhesion	GO_BiologicalProcess-GOA_23.06.2016_23h33	0.14	0.19	10	2	[ADAMTS18, SERPINE2]
GO:0010817	regulation of hormone levels	GO_BiologicalProcess-GOA_23.06.2016_23h33	0.19	0.24	4.7138	14	[ACE, CACNA1H, CYP1B1, DUOX2, EDN1, HSD17B12, IL6, LEP, NNAT, NR1D1, PCSK5, SGPL1, SLC16A1, SREBF1]
GO:0046883	regulation of hormone secretion	GO_BiologicalProcess-GOA_23.06.2016_23h33	0.34	0.38	4.86111	7	[EDN1, IL6, LEP, NNAT, NR1D1, SLC16A1, SREBF1]
GO:0002920	regulation of humoral immune response	GO_BiologicalProcess-GOA_23.06.2016_23h33	0.068	0.1	10.7143	3	[C3, MASP1, SERPING1]
GO:1903205	regulation of hydrogen peroxide-induced cell death	GO_BiologicalProcess-GOA_23.06.2016_23h33	0.013	0.028	20	3	[HSPH1, NR4A3, TXN]
GO:0051336	regulation of hydrolase activity	GO_BiologicalProcess-GOA_23.06.2016_23h33	0.00027	0.0012	5.58882	56	[AGTR1, ANG, ANGPT4, ARHGAP10, ARHGAP18, ARHGEF2, ARHGEF37, BCAR3, C3, CCL16, CCL2, CCL21, CCL24, CCL8, CREB3, DENND2A, DHCR24, ECM1, EPHA2, FBLN1, FGL2, GAS6, GPC3, GSN, HIP1, HMGB2, IFI6, IQGAP2, ITGA6, ITIH4, LOC515676, NOS3, NR4A1, P2RX1, PCOLCE2, PI16, PLCB1, PLN, PPARG, PPP2R1B, PRDX3, PTX3, RECK, RGS1, RGS5, RYR2, SERPINE1, SERPINE2, SERPING1, SERPINH1, SFRP2, SMAP2, SPRY1, TIMP1, TOR1AIP2…
GO:0002697	regulation of immune effector process	GO_BiologicalProcess-GOA_23.06.2016_23h33	0.18	0.23	4.86111	14	[C3, CCL2, CD74, CREB3, DUSP10, IL6, LBP, LEP, MAP1A, MASP1, MYLK, MYOM1, NR4A3, SERPING1]
GO:0050776	regulation of immune response	GO_BiologicalProcess-GOA_23.06.2016_23h33	0.0036	0.01	6.19048	26	[ADA, C1QA, C1QB, C2, C3, CD276, CD74, CFB, CFH, CYBA, DUSP10, ECM1, HMGB2, IDO1, IL6, IRF1, LBP, LEP, MASP1, MMP2, NR1D1, NR4A3, PELI1, PPARG, SERPING1, SLC11A1]
GO:0050727	regulation of inflammatory response	GO_BiologicalProcess-GOA_23.06.2016_23h33	2.1e-05	0.00018	10.1604	19	[ADA, C3, CCL16, CCL2, CCL24, CCL8, CD276, DUSP10, FABP4, IDO1, IL6, LBP, LEP, MASP1, PTGER4, PTGIS, PTGS2, SERPINE1, SERPING1]
GO:0045088	regulation of innate immune response	GO_BiologicalProcess-GOA_23.06.2016_23h33	0.026	0.05	6.79012	11	[CYBA, DUSP10, HMGB2, IRF1, LBP, LEP, MMP2, NR1D1, PELI1, PPARG, SERPING1]
GO:2000980	regulation of inner ear receptor cell differentiation	GO_BiologicalProcess-GOA_23.06.2016_23h33	0.021	0.042	28.5714	2	[DLL1, HEY2]
GO:0046626	regulation of insulin receptor signaling pathway	GO_BiologicalProcess-GOA_23.06.2016_23h33	0.1	0.14	9.09091	3	[ENPP1, KANK1, PID1]
GO:0050796	regulation of insulin secretion	GO_BiologicalProcess-GOA_23.06.2016_23h33	0.23	0.28	5.55556	5	[LEP, NNAT, NR1D1, SLC16A1, SREBF1]
GO:0043567	regulation of insulin-like growth factor receptor signaling pathway	GO_BiologicalProcess-GOA_23.06.2016_23h33	0.15	0.2	9.52381	2	[CILP, IGFBP4]
GO:0033623	regulation of integrin activation	GO_BiologicalProcess-GOA_23.06.2016_23h33	0.035	0.063	22.2222	2	[PTGER4, SELP]
GO:2001044	regulation of integrin-mediated signaling pathway	GO_BiologicalProcess-GOA_23.06.2016_23h33	0.0028	0.0083	33.3333	3	[EMP2, FLNA, TIMP1]
GO:0032648	regulation of interferon-beta production	GO_BiologicalProcess-GOA_23.06.2016_23h33	0.37	0.41	5.26316	2	[HMGB2, IRF1]
GO:0032649	regulation of interferon-gamma production	GO_BiologicalProcess-GOA_23.06.2016_23h33	0.73	0.73	4.16667	3	[CD276, GAS6, SLC11A1]
GO:0032652	regulation of interleukin-1 production	GO_BiologicalProcess-GOA_23.06.2016_23h33	0.29	0.33	6.25	2	[GAS6, S1PR3]
GO:0032653	regulation of interleukin-10 production	GO_BiologicalProcess-GOA_23.06.2016_23h33	0.28	0.32	6.45161	2	[DLL1, IDO1]
GO:0032655	regulation of interleukin-12 production	GO_BiologicalProcess-GOA_23.06.2016_23h33	0.33	0.37	5.71429	2	[IDO1, PLCB1]
GO:0032675	regulation of interleukin-6 production	GO_BiologicalProcess-GOA_23.06.2016_23h33	0.023	0.044	8.43373	7	[ARHGEF2, BPI, C5AR2, CYBA, GAS6, IL6, LBP]
GO:0032677	regulation of interleukin-8 production	GO_BiologicalProcess-GOA_23.06.2016_23h33	0.08	0.12	8.33333	4	[BPI, C5AR2, LBP, SERPINE1]
GO:0033157	regulation of intracellular protein transport	GO_BiologicalProcess-GOA_23.06.2016_23h33	0.24	0.28	4.6595	13	[CDKN1A, CREB3, FLNA, GAS6, HCLS1, KANK1, LEP, MDFIC, PKIA, SFRP2, SREBF1, TXN, VAMP2]
GO:1902531	regulation of intracellular signal transduction	GO_BiologicalProcess-GOA_23.06.2016_23h33	0.0054	0.014	4.83092	60	[ADA, AGT, ARHGAP18, ARHGEF2, ARHGEF37, ASPN, ATF3, BMP1, C5AR2, CCL16, CCL2, CCL21, CCL24, CCL8, CD36, CD74, CDH2, CSF1R, CTGF, CYP1B1, DCN, DUSP10, ECM1, EDN1, EPHA2, FBLN1, FBP1, FGF1, FLNA, GADD45B, GAS6, HCLS1, HSPH1, IGFBP4, IL6, ITGA3, KANK1, KDR, LEP, LGALS1, MAGED1, MAP2K3, MYOC, NDRG4, NRP1, PDGFD, PELI1, PLCB1, PLK2, PLN, PODN, S100A13, SELP, SERPINE2, SFRP2, SPRY1, UCHL1, WFS1, WWC1, …
GO:0032386	regulation of intracellular transport	GO_BiologicalProcess-GOA_23.06.2016_23h33	0.22	0.27	4.62428	16	[CDKN1A, CREB3, FLNA, GAS1, GAS6, HCLS1, INSIG1, KANK1, LEP, MAP1B, MDFIC, PKIA, SFRP2, SREBF1, TXN, VAMP2]
GO:2000021	regulation of ion homeostasis	GO_BiologicalProcess-GOA_23.06.2016_23h33	0.22	0.27	5.22388	7	[CCL21, CYBA, EDN1, IFI6, MYOC, PLN, RYR2]
GO:0034765	regulation of ion transmembrane transport	GO_BiologicalProcess-GOA_23.06.2016_23h33	0.49	0.52	4.05904	11	[CACNA1H, CTSS, CYBA, CYBB, KCNAB1, OSR1, PLN, RYR2, SCN8A, SHANK1, VAMP2]
GO:0032412	regulation of ion transmembrane transporter activity	GO_BiologicalProcess-GOA_23.06.2016_23h33	0.13	0.17	5.83333	7	[CTSS, KCNAB1, OSR1, PLN, RYR2, SHANK1, VAMP2]
GO:0043269	regulation of ion transport	GO_BiologicalProcess-GOA_23.06.2016_23h33	0.002	0.0064	6.55738	24	[ATP2C2, CACNA1H, CCL2, CNTN1, CREB3, CTSS, CYBA, CYBB, KCNAB1, KIF5B, MYLK, NOS3, OSR1, P2RX1, PER1, PLN, RYR2, SCN8A, SERPINE2, SFRP4, SHANK1, STC1, VAMP2, WFS1]
GO:0046425	regulation of JAK-STAT cascade	GO_BiologicalProcess-GOA_23.06.2016_23h33	0.056	0.091	6.47482	9	[AGT, ASPN, CSF1R, CYP1B1, DCN, HCLS1, IL6, LEP, PODN]
GO:0046328	regulation of JNK cascade	GO_BiologicalProcess-GOA_23.06.2016_23h33	0.21	0.25	5.42636	7	[CCL21, CTGF, DUSP10, EDN1, GADD45B, PLCB1, SFRP2]
GO:0043506	regulation of JUN kinase activity	GO_BiologicalProcess-GOA_23.06.2016_23h33	0.45	0.48	5.08475	3	[DUSP10, EDN1, SFRP2]
GO:1902172	regulation of keratinocyte apoptotic process	GO_BiologicalProcess-GOA_23.06.2016_23h33	0.0066	0.016	50	2	[GSN, SFRP4]
GO:0010837	regulation of keratinocyte proliferation	GO_BiologicalProcess-GOA_23.06.2016_23h33	0.15	0.2	9.52381	2	[KLF9, PTPRK]
GO:0090183	regulation of kidney development	GO_BiologicalProcess-GOA_23.06.2016_23h33	0.05	0.082	9.7561	4	[AGT, EGR1, MAGED1, OSR1]
GO:0043549	regulation of kinase activity	GO_BiologicalProcess-GOA_23.06.2016_23h33	0.00025	0.0012	6.35739	37	[ACE, ACSL1, AGT, ANGPT4, ASPN, CCL21, CDKN1A, CDKN2B, CHORDC1, CSF1R, DCN, DUSP10, EDN1, EEF1A2, EMP2, FABP4, FGF1, GADD45B, GAS6, HHEX, HSPH1, LEP, LMO4, MAGED1, MAP2K3, PDGFD, PKIA, PODN, PRDX3, PRKAR2A, SFRP2, SLC11A1, SPRY1, TAF7, TPX2, UCHL1, VLDLR]
GO:1902743	regulation of lamellipodium organization	GO_BiologicalProcess-GOA_23.06.2016_23h33	0.28	0.32	6.45161	2	[EPHA2, KANK1]
GO:0002694	regulation of leukocyte activation	GO_BiologicalProcess-GOA_23.06.2016_23h33	0.024	0.047	5.84416	18	[ADA, AHR, BPI, CCL2, CD276, CD74, CDKN1A, GAS6, GSN, IDO1, IL6, IRF1, LBP, LEP, LGALS1, NR4A3, PELI1, ZBTB16]
GO:2000106	regulation of leukocyte apoptotic process	GO_BiologicalProcess-GOA_23.06.2016_23h33	0.001	0.0038	13.1148	8	[ADA, CCL21, CD74, GAS6, HCLS1, IDO1, NR4A3, TSC22D3]
GO:1903037	regulation of leukocyte cell-cell adhesion	GO_BiologicalProcess-GOA_23.06.2016_23h33	0.0011	0.0041	8.12183	16	[ADA, CCL2, CCL21, CD276, CD74, GSN, HAS2, IDO1, IL6, IRF1, LEP, LGALS1, NOS3, NR4A3, PELI1, ZBTB16]
GO:0002688	regulation of leukocyte chemotaxis	GO_BiologicalProcess-GOA_23.06.2016_23h33	1e-05	0.0001	15.5844	12	[C3AR1, C5AR2, CCL2, CCL21, CD74, CREB3, CXCL14, GAS6, LBP, SERPINE1, THBS4, VEGFC]
GO:1902105	regulation of leukocyte differentiation	GO_BiologicalProcess-GOA_23.06.2016_23h33	0.13	0.18	5.58659	10	[ADA, C1QC, CD74, FOS, GAS6, HCLS1, IL6, IRF1, TFE3, ZBTB16]
GO:0002685	regulation of leukocyte migration	GO_BiologicalProcess-GOA_23.06.2016_23h33	8.3e-08	2.1e-06	15.3846	18	[ADA, C3AR1, C5AR2, CCL2, CCL21, CCL24, CD74, CREB3, CXCL14, ECM1, GAS6, LBP, PLCB1, PTGER4, SELP, SERPINE1, THBS4, VEGFC]
GO:0070663	regulation of leukocyte proliferation	GO_BiologicalProcess-GOA_23.06.2016_23h33	0.038	0.066	6.66667	10	[ADA, AHR, CD276, CD74, CDKN1A, IDO1, IL6, IRF1, LEP, PELI1]
GO:0060191	regulation of lipase activity	GO_BiologicalProcess-GOA_23.06.2016_23h33	0.26	0.3	5.76923	3	[AGTR1, ANG, ANGPT4]
GO:0046890	regulation of lipid biosynthetic process	GO_BiologicalProcess-GOA_23.06.2016_23h33	0.0008	0.0031	11.3636	10	[ABHD6, C3, FGF1, INSIG1, LDLR, LEP, MID1IP1, NR1D1, SREBF1, THRSP]
GO:0043550	regulation of lipid kinase activity	GO_BiologicalProcess-GOA_23.06.2016_23h33	0.38	0.42	5.12821	2	[CCL21, EEF1A2]
GO:0019216	regulation of lipid metabolic process	GO_BiologicalProcess-GOA_23.06.2016_23h33	0.0043	0.011	7.53769	15	[ABHD6, AGT, AGTR1, C3, CCL21, EEF1A2, FGF1, INSIG1, LDLR, LEP, MID1IP1, NR1D1, NR4A3, SREBF1, THRSP]
GO:0010883	regulation of lipid storage	GO_BiologicalProcess-GOA_23.06.2016_23h33	0.28	0.32	6.45161	2	[C3, PPARG]
GO:0051339	regulation of lyase activity	GO_BiologicalProcess-GOA_23.06.2016_23h33	0.2	0.25	6.52174	3	[ADGRD1, NOS3, WFS1]
GO:0051249	regulation of lymphocyte activation	GO_BiologicalProcess-GOA_23.06.2016_23h33	0.058	0.093	5.61798	15	[ADA, AHR, CCL2, CD276, CD74, CDKN1A, GAS6, GSN, IDO1, IL6, IRF1, LEP, LGALS1, PELI1, ZBTB16]
GO:0070228	regulation of lymphocyte apoptotic process	GO_BiologicalProcess-GOA_23.06.2016_23h33	0.066	0.1	8.88889	4	[ADA, CD74, IDO1, TSC22D3]
GO:1901623	regulation of lymphocyte chemotaxis	GO_BiologicalProcess-GOA_23.06.2016_23h33	0.08	0.12	14.2857	2	[CCL2, CXCL14]
GO:0045619	regulation of lymphocyte differentiation	GO_BiologicalProcess-GOA_23.06.2016_23h33	0.16	0.21	5.82524	6	[ADA, CD74, GAS6, IL6, IRF1, ZBTB16]
GO:2000401	regulation of lymphocyte migration	GO_BiologicalProcess-GOA_23.06.2016_23h33	0.016	0.033	13.7931	4	[CCL2, CCL21, CXCL14, ECM1]
GO:0050670	regulation of lymphocyte proliferation	GO_BiologicalProcess-GOA_23.06.2016_23h33	0.031	0.057	6.99301	10	[ADA, AHR, CD276, CD74, CDKN1A, IDO1, IL6, IRF1, LEP, PELI1]
GO:0060255	regulation of macromolecule metabolic process	GO_BiologicalProcess-GOA_23.06.2016_23h33	0.0084	0.019	4.02639	177	[ABTB1, ACE, ACSL1, ACTA2, ACTG2, AGT, AGTR1, AHR, ANG, ANGPT4, ARHGEF2, ARRDC3, ASPN, ATF3, AUTS2, BMP1, BTG2, C3, C5AR2, CCL16, CCL2, CCL21, CCL24, CCL8, CD276, CD36, CD74, CDH2, CDKN1A, CDKN2B, CHORDC1, CLK1, CNTN1, CREB3, CSF1R, CTGF, CYP1B1, DCN, DDX3Y, DHCR24, DLL1, DLL4, DMRT2, DUSP10, ECM1, EDN1, EGR1, EIF3D, EIF3E, EIF4A2, EIF4EBP1, EMP2, ENC1, ENPP1, EPAS1, EPHA2, FABP4, FAM129A, FBLN1,…
GO:0043030	regulation of macrophage activation	GO_BiologicalProcess-GOA_23.06.2016_23h33	0.13	0.18	10.5263	2	[BPI, LBP]
GO:0010758	regulation of macrophage chemotaxis	GO_BiologicalProcess-GOA_23.06.2016_23h33	0.08	0.12	14.2857	2	[C3AR1, CCL2]
GO:0045649	regulation of macrophage differentiation	GO_BiologicalProcess-GOA_23.06.2016_23h33	0.1	0.14	12.5	2	[C1QC, HCLS1]
GO:0043405	regulation of MAP kinase activity	GO_BiologicalProcess-GOA_23.06.2016_23h33	0.25	0.29	4.73934	10	[DUSP10, EDN1, FGF1, GADD45B, MAGED1, MAP2K3, PDGFD, SFRP2, SPRY1, UCHL1]
GO:0043408	regulation of MAPK cascade	GO_BiologicalProcess-GOA_23.06.2016_23h33	5.7e-05	0.00038	6.94981	36	[ATF3, BMP1, C5AR2, CCL16, CCL2, CCL21, CCL24, CCL8, CD36, CD74, CDH2, CSF1R, CTGF, DUSP10, EDN1, EPHA2, FBLN1, FGF1, GADD45B, GAS6, HSPH1, IGFBP4, IL6, KDR, LEP, MAGED1, MAP2K3, MYOC, NDRG4, NRP1, PDGFD, PLCB1, SFRP2, SPRY1, UCHL1, WWC1]
GO:0002905	regulation of mature B cell apoptotic process	GO_BiologicalProcess-GOA_23.06.2016_23h33	0.0066	0.016	50	2	[ADA, CD74]
GO:0045631	regulation of mechanoreceptor differentiation	GO_BiologicalProcess-GOA_23.06.2016_23h33	0.021	0.042	28.5714	2	[DLL1, HEY2]
GO:0051445	regulation of meiotic cell cycle	GO_BiologicalProcess-GOA_23.06.2016_23h33	0.36	0.39	5.40541	2	[PLCB1, PTGS2]
GO:0003254	regulation of membrane depolarization	GO_BiologicalProcess-GOA_23.06.2016_23h33	0.23	0.27	7.40741	2	[IFI6, MYOC]
GO:0090559	regulation of membrane permeability	GO_BiologicalProcess-GOA_23.06.2016_23h33	0.37	0.41	5.26316	2	[ACAA2, BNIP3]
GO:0042391	regulation of membrane potential	GO_BiologicalProcess-GOA_23.06.2016_23h33	0.49	0.51	4.13534	11	[AGT, BNIP3, CACNA1H, IFI6, KIF5B, MYOC, PID1, PRDX3, RYR2, SCN8A, SHANK1]
GO:0061217	regulation of mesonephros development	GO_BiologicalProcess-GOA_23.06.2016_23h33	0.18	0.23	8.69565	2	[AGT, MAGED1]
GO:0010959	regulation of metal ion transport	GO_BiologicalProcess-GOA_23.06.2016_23h33	0.00031	0.0014	8.57143	18	[ATP2C2, CCL2, CNTN1, CREB3, CYBA, KCNAB1, KIF5B, MYLK, NOS3, OSR1, P2RX1, PER1, PLN, RYR2, SERPINE2, STC1, VAMP2, WFS1]
GO:0070507	regulation of microtubule cytoskeleton organization	GO_BiologicalProcess-GOA_23.06.2016_23h33	0.15	0.2	6.06061	6	[ARHGEF2, CHORDC1, GAS2L1, MID1IP1, PLK2, STMN1]
GO:0031114	regulation of microtubule depolymerization	GO_BiologicalProcess-GOA_23.06.2016_23h33	0.021	0.042	16.6667	3	[ARHGEF2, GAS2L1, MID1IP1]
GO:0031110	regulation of microtubule polymerization or depolymerization	GO_BiologicalProcess-GOA_23.06.2016_23h33	0.062	0.098	9.09091	4	[ARHGEF2, GAS2L1, MID1IP1, STMN1]
GO:0032886	regulation of microtubule-based process	GO_BiologicalProcess-GOA_23.06.2016_23h33	0.31	0.35	4.91803	6	[ARHGEF2, CHORDC1, GAS2L1, MID1IP1, PLK2, STMN1]
GO:0051900	regulation of mitochondrial depolarization	GO_BiologicalProcess-GOA_23.06.2016_23h33	0.052	0.085	18.1818	2	[IFI6, MYOC]
GO:0046902	regulation of mitochondrial membrane permeability	GO_BiologicalProcess-GOA_23.06.2016_23h33	0.32	0.36	5.88235	2	[ACAA2, BNIP3]
GO:1902108	regulation of mitochondrial membrane permeability involved in apoptotic process	GO_BiologicalProcess-GOA_23.06.2016_23h33	0.22	0.26	7.69231	2	[ACAA2, BNIP3]
GO:0051881	regulation of mitochondrial membrane potential	GO_BiologicalProcess-GOA_23.06.2016_23h33	0.053	0.088	9.52381	4	[IFI6, MYOC, PID1, PRDX3]
GO:0007346	regulation of mitotic cell cycle	GO_BiologicalProcess-GOA_23.06.2016_23h33	0.25	0.3	4.63576	14	[CDKN1A, CDKN2B, EDN1, EIF4EBP1, GAS1, PDXP, PID1, PKIA, PLCB1, PLK2, RBM38, TOP2A, TPX2, XPC]
GO:1901990	regulation of mitotic cell cycle phase transition	GO_BiologicalProcess-GOA_23.06.2016_23h33	0.51	0.53	4.24242	7	[CDKN1A, CDKN2B, PID1, PKIA, PLCB1, RBM38, XPC]
GO:1900623	regulation of monocyte aggregation	GO_BiologicalProcess-GOA_23.06.2016_23h33	0.0034	0.0096	66.6667	2	[HAS2, NR4A3]
GO:0090025	regulation of monocyte chemotaxis	GO_BiologicalProcess-GOA_23.06.2016_23h33	0.018	0.037	17.6471	3	[CCL2, CREB3, SERPINE1]
GO:0071675	regulation of mononuclear cell migration	GO_BiologicalProcess-GOA_23.06.2016_23h33	0.052	0.085	18.1818	2	[C3AR1, CCL2]
GO:0032944	regulation of mononuclear cell proliferation	GO_BiologicalProcess-GOA_23.06.2016_23h33	0.032	0.058	6.94444	10	[ADA, AHR, CD276, CD74, CDKN1A, IDO1, IL6, IRF1, LEP, PELI1]
GO:0060688	regulation of morphogenesis of a branching structure	GO_BiologicalProcess-GOA_23.06.2016_23h33	0.26	0.3	5.76923	3	[AGT, MAGED1, SULF1]
GO:0043488	regulation of mRNA stability	GO_BiologicalProcess-GOA_23.06.2016_23h33	0.18	0.23	6.81818	3	[NOCT, RBM38, SLC11A1]
GO:0070255	regulation of mucus secretion	GO_BiologicalProcess-GOA_23.06.2016_23h33	0.035	0.063	22.2222	2	[ADA, CYBA]
GO:2000026	regulation of multicellular organismal development	GO_BiologicalProcess-GOA_23.06.2016_23h33	2.4e-10	1e-08	6.82889	87	[ACE, ADA, AGT, ANGPT4, ARHGEF2, ASPN, BMP1, C1QC, C3, C3AR1, CCL2, CCL24, CD276, CD74, CDH2, CLSTN3, CNTN1, CTGF, CYP1B1, DLL1, DLL4, DMRT2, DPYSL3, ECM1, EGR1, EMP2, EPHA2, FGF1, FOS, GAS2L1, GAS6, GPC1, GPC3, HCLS1, HEY2, HHEX, HMGB2, IDO1, IL6, IRF1, IRX3, KANK1, KDR, LAMA2, LAMA3, LDLRAD4, LEP, MAGED1, MAP1B, MGP, NOCT, NOS3, NRP1, NUPR1, OGN, OSR1, PLCB1, PLXNA4, PTGIS, PTGS2, RAMP2, RHOB, …
GO:0044246	regulation of multicellular organismal metabolic process	GO_BiologicalProcess-GOA_23.06.2016_23h33	0.021	0.042	16.6667	3	[ARRDC3, IL6, MFAP4]
GO:0043502	regulation of muscle adaptation	GO_BiologicalProcess-GOA_23.06.2016_23h33	0.16	0.21	7.31707	3	[EDN1, FBXO32, NOS3]
GO:0010660	regulation of muscle cell apoptotic process	GO_BiologicalProcess-GOA_23.06.2016_23h33	0.17	0.21	9.09091	2	[HEY2, SFRP2]
GO:0051147	regulation of muscle cell differentiation	GO_BiologicalProcess-GOA_23.06.2016_23h33	0.43	0.47	4.42478	5	[CXCL14, DLL1, EDN1, PLCB1, RBM38]
GO:0006937	regulation of muscle contraction	GO_BiologicalProcess-GOA_23.06.2016_23h33	0.13	0.17	6.66667	6	[ADA, ATP1A2, P2RX1, PLN, RYR2, STC1]
GO:0048634	regulation of muscle organ development	GO_BiologicalProcess-GOA_23.06.2016_23h33	0.2	0.24	6.17284	5	[DLL1, GPC1, HEY2, TSC22D3, YBX3]
GO:0090257	regulation of muscle system process	GO_BiologicalProcess-GOA_23.06.2016_23h33	0.019	0.038	7.62712	9	[ADA, ATP1A2, EDN1, FBXO32, NOS3, P2RX1, PLN, RYR2, STC1]
GO:1901861	regulation of muscle tissue development	GO_BiologicalProcess-GOA_23.06.2016_23h33	0.2	0.25	6.0241	5	[DLL1, GPC1, HEY2, TSC22D3, YBX3]
[truncated: 515 more rows]

## Sheet: Molecular Function
GOID	GOTerm	Ontology Source	Term PValue	Term PValue Corrected with Benjamini-Hochberg	% Associated Genes	Nr. Genes	Associated Genes Found
GO:0003988	acetyl-CoA C-acyltransferase activity	GO_MolecularFunction-GOA_23.06.2016_23h33	0.00014	0.003	75	3	[ACAA2, ACAT1, ACAT2]
GO:0003985	acetyl-CoA C-acetyltransferase activity	GO_MolecularFunction-GOA_23.06.2016_23h33	0.0011	0.0095	100	2	[ACAT1, ACAT2]
GO:0016684	oxidoreductase activity, acting on peroxide as acceptor	GO_MolecularFunction-GOA_23.06.2016_23h33	0.0045	0.024	15.1515	5	[DUOX2, GPX3, MGST3, PRDX3, PTGS2]
GO:0001530	lipopolysaccharide binding	GO_MolecularFunction-GOA_23.06.2016_23h33	0.0047	0.024	19.0476	4	[BPI, LBP, PTAFR, SELP]
GO:0050664	oxidoreductase activity, acting on NAD(P)H, oxygen as acceptor	GO_MolecularFunction-GOA_23.06.2016_23h33	0.0065	0.03	25	3	[CYBA, CYBB, DUOX2]
GO:0030228	lipoprotein particle receptor activity	GO_MolecularFunction-GOA_23.06.2016_23h33	0.0065	0.03	25	3	[LDLR, STAB1, VLDLR]
GO:0030229	very-low-density lipoprotein particle receptor activity	GO_MolecularFunction-GOA_23.06.2016_23h33	0.0064	0.03	50	2	[LDLR, VLDLR]
GO:0004064	arylesterase activity	GO_MolecularFunction-GOA_23.06.2016_23h33	0.01	0.039	40	2	[PON2, PON3]
GO:0004857	enzyme inhibitor activity	GO_MolecularFunction-GOA_23.06.2016_23h33	0.00021	0.0034	7.5	24	[ANGPT4, ASPN, C3, CDKN1A, CDKN2B, DCN, GAS6, GPC3, ITIH4, LOC515676, PI16, PKIA, PLN, PODN, PPP1R14A, PRDX3, PRKAR2A, RECK, SERPINE1, SERPINE2, SERPING1, SERPINH1, TIMP1, TXNIP]
GO:0019838	growth factor binding	GO_MolecularFunction-GOA_23.06.2016_23h33	0.0023	0.016	9.70874	10	[CTGF, GPC1, IGFBP4, KDR, LIFR, LTBP4, NRP1, OSMR, S100A13, WISP2]
GO:0008083	growth factor activity	GO_MolecularFunction-GOA_23.06.2016_23h33	0.0038	0.022	8.59375	11	[CLEC11A, FGF1, GMFG, IL6, LEP, OGN, PDGFD, PTN, THBS4, TIMP1, VEGFC]
GO:0004075	biotin carboxylase activity	GO_MolecularFunction-GOA_23.06.2016_23h33	0.01	0.039	40	2	[MCCC1, PC]
GO:0004601	peroxidase activity	GO_MolecularFunction-GOA_23.06.2016_23h33	0.0034	0.02	16.129	5	[DUOX2, GPX3, MGST3, PRDX3, PTGS2]
GO:0016453	C-acetyltransferase activity	GO_MolecularFunction-GOA_23.06.2016_23h33	0.0032	0.02	66.6667	2	[ACAT1, ACAT2]
GO:0050833	pyruvate transmembrane transporter activity	GO_MolecularFunction-GOA_23.06.2016_23h33	0.0032	0.02	66.6667	2	[MPC1, SLC16A7]
GO:0016614	oxidoreductase activity, acting on CH-OH group of donors	GO_MolecularFunction-GOA_23.06.2016_23h33	0.0038	0.021	9.09091	10	[AOX1, DHCR24, HHIPL1, HPGD, HSD17B12, IDH1, KCNAB1, LDHA, ME1, PTGR1]
GO:0071813	lipoprotein particle binding	GO_MolecularFunction-GOA_23.06.2016_23h33	0.015	0.051	18.75	3	[LDLR, STAB1, VLDLR]
GO:0005041	low-density lipoprotein receptor activity	GO_MolecularFunction-GOA_23.06.2016_23h33	0.021	0.067	28.5714	2	[LDLR, STAB1]
GO:0042813	Wnt-activated receptor activity	GO_MolecularFunction-GOA_23.06.2016_23h33	0.027	0.077	15	3	[SFRP2, SFRP4, TSPAN12]
GO:0030169	low-density lipoprotein particle binding	GO_MolecularFunction-GOA_23.06.2016_23h33	0.059	0.12	16.6667	2	[LDLR, STAB1]
GO:0005504	fatty acid binding	GO_MolecularFunction-GOA_23.06.2016_23h33	0.12	0.21	11.1111	2	[FABP4, PMP2]
GO:0005496	steroid binding	GO_MolecularFunction-GOA_23.06.2016_23h33	0.48	0.52	4.54545	3	[ATP1A2, OSBPL5, PMP2]
GO:0016651	oxidoreductase activity, acting on NAD(P)H	GO_MolecularFunction-GOA_23.06.2016_23h33	0.52	0.55	4.16667	3	[CYBA, CYBB, DUOX2]
GO:0016408	C-acyltransferase activity	GO_MolecularFunction-GOA_23.06.2016_23h33	0.005	0.024	27.2727	3	[ACAA2, ACAT1, ACAT2]
GO:0005539	glycosaminoglycan binding	GO_MolecularFunction-GOA_23.06.2016_23h33	7.2e-13	1.3e-10	18.705	26	[ADAMTS1, ADAMTS5, ANG, CCDC80, CCL8, CRISPLD2, CTGF, DCN, DPYSL3, FGF1, GPNMB, JCHAIN, LYVE1, OGN, PCOLCE2, PTN, RSPO3, SELP, SERPINE2, SLIT3, SPOCK2, STAB1, THBS2, THBS4, VIT, WISP2]
GO:0008201	heparin binding	GO_MolecularFunction-GOA_23.06.2016_23h33	1.6e-09	1.5e-07	18.0952	19	[ADAMTS1, ADAMTS5, ANG, CCDC80, CCL8, CRISPLD2, CTGF, FGF1, GPNMB, OGN, PCOLCE2, PTN, RSPO3, SELP, SERPINE2, SLIT3, THBS2, THBS4, WISP2]
GO:0005102	receptor binding	GO_MolecularFunction-GOA_23.06.2016_23h33	4.2e-08	2.6e-06	6.44038	74	[AGT, AGTR1, ANG, ANGPT4, ARRDC3, BMP1, C3, CCL16, CCL2, CCL21, CCL24, CCL8, CD276, CD74, CLEC11A, CREB3, CTGF, CXCL14, DLL1, DLL4, ECM1, EDN1, EMP2, ENPP1, FBLN1, FBLN5, FGF1, FLNA, GAS2L1, GAS6, GMFG, GPNMB, GRP, HCK, HMGB2, HSPA8, ICAM3, IL6, ITGA6, JCHAIN, KDR, LAMA2, LAMA3, LBP, LEP, LIFR, LOC504773, MYL9, MYOC, NR4A2, OGN, PDGFD, PPARG, PTN, RSPO3, S100A13, S1PR3, SERPINE1, SERPINE2, SFRP2,…
GO:0005178	integrin binding	GO_MolecularFunction-GOA_23.06.2016_23h33	6.4e-08	3e-06	20	14	[CTGF, EMP2, FBLN1, FBLN5, FGF1, GPNMB, ICAM3, ITGA6, KDR, S1PR3, TGFBI, THBS4, TSPAN4, WISP2]
GO:0005509	calcium ion binding	GO_MolecularFunction-GOA_23.06.2016_23h33	1.1e-06	4.3e-05	7.30897	44	[ASPN, BMP1, CAPN2, CDH2, CDH26, CLSTN3, CRTAC1, DLL1, DLL4, DUOX2, DYSF, EFHD1, FBLN1, FBLN5, FKBP14, GAS6, GSN, HMCN1, HMCN2, LDLR, LTBP4, MASP1, MGP, MMP15, MMRN1, MYL9, PCDH18, PCDH7, PLCB1, PSPH, RYR2, S100A13, S100A2, S100A5, SLIT3, SPARCL1, SPOCK2, STAB1, SULF1, SYT4, THBS2, THBS4, VLDLR, VWCE]
GO:0003779	actin binding	GO_MolecularFunction-GOA_23.06.2016_23h33	8.7e-06	0.00027	8.51735	27	[ANG, ANLN, CNN1, DSTN, ENC1, FLNA, FLNC, FMNL3, GMFG, GSN, HCLS1, HIP1, IQGAP2, LIMA1, MYH10, MYH11, MYL9, MYLK, NOS3, PSTPIP2, SPTBN2, SREBF1, SYNPO2, TAGLN, TMOD1, TPM1, TPM2]
GO:0032403	protein complex binding	GO_MolecularFunction-GOA_23.06.2016_23h33	4.6e-05	0.0012	6.77656	37	[ASPN, CD74, CTGF, CTSS, DCN, DSTN, EMP2, ENPP1, FBLN1, FBLN5, FGF1, FLNA, FLNC, GMFG, GPNMB, HCLS1, HSPA8, ICAM3, IQGAP2, ITGA6, JCHAIN, KDR, LIMA1, MYH10, MYH11, MYL9, PCOLCE2, PODN, S1PR3, SERPINH1, SMARCD2, SREBF1, TGFBI, THBS4, TMOD1, TSPAN4, WISP2]
GO:0050839	cell adhesion molecule binding	GO_MolecularFunction-GOA_23.06.2016_23h33	6.9e-05	0.0016	11.2903	14	[CTGF, EMP2, FBLN1, FBLN5, FGF1, GPNMB, ICAM3, ITGA6, KDR, S1PR3, TGFBI, THBS4, TSPAN4, WISP2]
GO:0038024	cargo receptor activity	GO_MolecularFunction-GOA_23.06.2016_23h33	0.00015	0.0027	15	9	[CD163, CD5L, ENPP1, HHIPL1, LDLR, LOXL4, SCARA5, STAB1, VLDLR]
GO:0042379	chemokine receptor binding	GO_MolecularFunction-GOA_23.06.2016_23h33	0.00014	0.0027	17.0213	8	[CCL16, CCL2, CCL21, CCL24, CCL8, CREB3, CXCL14, LOC504773]
GO:0001948	glycoprotein binding	GO_MolecularFunction-GOA_23.06.2016_23h33	0.00023	0.0029	12.987	10	[CNTN1, CTSS, FLNA, GPC1, GPC3, ITGA3, LDLR, SDC1, SELP, VLDLR]
GO:0008092	cytoskeletal protein binding	GO_MolecularFunction-GOA_23.06.2016_23h33	0.00023	0.0031	6.11028	41	[ANG, ANLN, ARHGEF2, CNN1, DES, DSTN, ENC1, FLNA, FLNC, FMNL3, GAS2L1, GMFG, GSN, HCLS1, HIP1, HSPH1, IQGAP2, KIF5B, LIMA1, MAP1A, MAP1B, MYH10, MYH11, MYL9, MYLK, MYOC, NOS3, PDLIM3, PLEKHM2, PPARG, PSTPIP2, RAB3B, SPTBN2, SREBF1, STMN1, SYNPO2, TAGLN, TCAP, TMOD1, TPM1, TPM2]
GO:0048020	CCR chemokine receptor binding	GO_MolecularFunction-GOA_23.06.2016_23h33	0.00022	0.0032	22.2222	6	[CCL16, CCL2, CCL21, CCL24, CCL8, CREB3]
GO:0008009	chemokine activity	GO_MolecularFunction-GOA_23.06.2016_23h33	0.00032	0.0038	17.5	7	[CCL16, CCL2, CCL21, CCL24, CCL8, CXCL14, LOC504773]
GO:0061134	peptidase regulator activity	GO_MolecularFunction-GOA_23.06.2016_23h33	0.00036	0.004	8.58586	17	[C3, FBLN1, FGL2, GAS6, GPC3, ITIH4, LOC515676, PCOLCE2, PI16, PRDX3, RECK, SERPINE1, SERPINE2, SERPING1, SERPINH1, SFRP2, TIMP1]
GO:0001664	G-protein coupled receptor binding	GO_MolecularFunction-GOA_23.06.2016_23h33	0.00036	0.004	8.58586	17	[AGT, AGTR1, ARRDC3, C3, CCL16, CCL2, CCL21, CCL24, CCL8, CREB3, CXCL14, EDN1, HSPA8, LOC504773, MYOC, RSPO3, UCHL1]
GO:0005518	collagen binding	GO_MolecularFunction-GOA_23.06.2016_23h33	0.00059	0.0061	15.9091	7	[ASPN, CTSS, DCN, PCOLCE2, PODN, SERPINH1, TGFBI]
GO:0001968	fibronectin binding	GO_MolecularFunction-GOA_23.06.2016_23h33	0.00069	0.0069	30.7692	4	[CCDC80, CTSS, FBLN1, MYOC]
GO:0008301	DNA binding, bending	GO_MolecularFunction-GOA_23.06.2016_23h33	0.00095	0.0085	28.5714	4	[HHEX, HMGB2, HMGB3, TOP2A]
GO:0004222	metalloendopeptidase activity	GO_MolecularFunction-GOA_23.06.2016_23h33	0.0009	0.0085	10.2804	11	[ADAMTS1, ADAMTS16, ADAMTS18, ADAMTS4, ADAMTS5, ADAMTS9, ADAMTSL4, BMP1, MME, MMP15, MMP2]
GO:0048495	Roundabout binding	GO_MolecularFunction-GOA_23.06.2016_23h33	0.0011	0.0092	42.8571	3	[OGN, SLIT3, TGFB1I1]
GO:0005044	scavenger receptor activity	GO_MolecularFunction-GOA_23.06.2016_23h33	0.0011	0.0094	14.2857	7	[CD163, CD5L, ENPP1, HHIPL1, LOXL4, SCARA5, STAB1]
GO:0017159	pantetheine hydrolase activity	GO_MolecularFunction-GOA_23.06.2016_23h33	0.0011	0.0095	100	2	[VNN1, VNN2]
GO:0020037	heme binding	GO_MolecularFunction-GOA_23.06.2016_23h33	0.0015	0.011	9.64912	11	[CYBA, CYBB, CYGB, CYP1A1, CYP1B1, DUOX2, IDO1, NOS3, NR1D1, PTGIS, PTGS2]
GO:0008237	metallopeptidase activity	GO_MolecularFunction-GOA_23.06.2016_23h33	0.0014	0.011	8.38323	14	[ACE, ADAMTS1, ADAMTS16, ADAMTS18, ADAMTS4, ADAMTS5, ADAMTS9, ADAMTSL3, ADAMTSL4, BMP1, CPZ, MME, MMP15, MMP2]
GO:0046906	tetrapyrrole binding	GO_MolecularFunction-GOA_23.06.2016_23h33	0.0026	0.017	9.01639	11	[CYBA, CYBB, CYGB, CYP1A1, CYP1B1, DUOX2, IDO1, NOS3, NR1D1, PTGIS, PTGS2]
GO:0035035	histone acetyltransferase binding	GO_MolecularFunction-GOA_23.06.2016_23h33	0.0032	0.02	21.0526	4	[EGR1, EPAS1, NR4A3, TAF7]
GO:0038085	vascular endothelial growth factor binding	GO_MolecularFunction-GOA_23.06.2016_23h33	0.0032	0.02	66.6667	2	[KDR, NRP1]
GO:0042605	peptide antigen binding	GO_MolecularFunction-GOA_23.06.2016_23h33	0.0032	0.02	21.0526	4	[BOLA, BOLA-NC1, DHCR24, JSP.1]
GO:0004647	phosphoserine phosphatase activity	GO_MolecularFunction-GOA_23.06.2016_23h33	0.0032	0.02	66.6667	2	[PDXP, PSPH]
GO:0004924	oncostatin-M receptor activity	GO_MolecularFunction-GOA_23.06.2016_23h33	0.0032	0.02	66.6667	2	[LIFR, OSMR]
GO:0004942	anaphylatoxin receptor activity	GO_MolecularFunction-GOA_23.06.2016_23h33	0.0032	0.02	66.6667	2	[C3AR1, C5AR2]
GO:0002020	protease binding	GO_MolecularFunction-GOA_23.06.2016_23h33	0.0045	0.024	10.2564	8	[ADAMTS4, ADAMTSL4, CHL1, ECM1, ITGA3, LDLR, SERPINE1, TIMP1]
GO:0051015	actin filament binding	GO_MolecularFunction-GOA_23.06.2016_23h33	0.0049	0.025	8.77193	10	[DSTN, FLNA, FLNC, IQGAP2, LIMA1, MYH10, MYH11, MYL9, SREBF1, TMOD1]
GO:0030957	Tat protein binding	GO_MolecularFunction-GOA_23.06.2016_23h33	0.0064	0.03	50	2	[DLL1, GABARAPL1]
GO:0005507	copper ion binding	GO_MolecularFunction-GOA_23.06.2016_23h33	0.0068	0.03	11.7647	6	[ANG, GPC1, LOXL4, MT1A, S100A13, S100A5]
GO:0016504	peptidase activator activity	GO_MolecularFunction-GOA_23.06.2016_23h33	0.0066	0.03	17.3913	4	[FBLN1, FGL2, PCOLCE2, SFRP2]
GO:0043169	cation binding	GO_MolecularFunction-GOA_23.06.2016_23h33	0.0079	0.034	4.12668	129	[ACAT1, ACE, ADA, ADAMTS1, ADAMTS16, ADAMTS18, ADAMTS4, ADAMTS5, ADAMTS9, ADAMTSL3, ANG, ANTXR2, AOX1, ARHGEF2, ASPN, ATP1A2, ATP2C2, BAZ1A, BMP1, C2, CAPN2, CDH2, CDH26, CHORDC1, CHRNA3, CLSTN3, CPZ, CRTAC1, CSRP1, CYBA, CYBB, CYGB, CYP1A1, CYP1B1, DLL1, DLL4, DUOX2, DYSF, EFHD1, EGR1, ENPP1, ETFDH, F13A1, FBLN1, FBLN5, FBP1, FKBP14, GAS6, GPC1, GSN, HMCN1, HMCN2, IDH1, IDI1, ITGA3, JADE2, JCHAI…
GO:0030414	peptidase inhibitor activity	GO_MolecularFunction-GOA_23.06.2016_23h33	0.0085	0.036	7.42857	13	[C3, GAS6, GPC3, ITIH4, LOC515676, PI16, PRDX3, RECK, SERPINE1, SERPINE2, SERPING1, SERPINH1, TIMP1]
GO:0046872	metal ion binding	GO_MolecularFunction-GOA_23.06.2016_23h33	0.0091	0.036	4.11403	127	[ACAT1, ACE, ADA, ADAMTS1, ADAMTS16, ADAMTS18, ADAMTS4, ADAMTS5, ADAMTS9, ADAMTSL3, ANG, ANTXR2, AOX1, ARHGEF2, ASPN, ATP1A2, ATP2C2, BAZ1A, BMP1, C2, CAPN2, CDH2, CDH26, CHORDC1, CLSTN3, CPZ, CRTAC1, CSRP1, CYBA, CYBB, CYGB, CYP1A1, CYP1B1, DLL1, DLL4, DUOX2, DYSF, EFHD1, EGR1, ENPP1, ETFDH, F13A1, FBLN1, FBLN5, FBP1, FKBP14, GAS6, GPC1, GSN, HMCN1, HMCN2, IDH1, IDI1, ITGA3, JADE2, KLF9, LDLR, L…
GO:0001786	phosphatidylserine binding	GO_MolecularFunction-GOA_23.06.2016_23h33	0.0089	0.036	16	4	[GAS6, HSPA8, OSBPL5, SDPR]
GO:0008022	protein C-terminus binding	GO_MolecularFunction-GOA_23.06.2016_23h33	0.0088	0.036	8.06452	10	[CTGF, ECM1, FBLN1, FBLN5, MID1IP1, MKI67, PRDX3, SDC1, TOP2A, VAMP2]
GO:0030291	protein serine/threonine kinase inhibitor activity	GO_MolecularFunction-GOA_23.06.2016_23h33	0.01	0.039	15.3846	4	[CDKN1A, CDKN2B, PKIA, PRKAR2A]
GO:0035374	chondroitin sulfate binding	GO_MolecularFunction-GOA_23.06.2016_23h33	0.01	0.039	40	2	[DPYSL3, PTN]
GO:0005021	vascular endothelial growth factor-activated receptor activity	GO_MolecularFunction-GOA_23.06.2016_23h33	0.01	0.039	40	2	[KDR, NRP1]
GO:0004957	prostaglandin E receptor activity	GO_MolecularFunction-GOA_23.06.2016_23h33	0.01	0.039	40	2	[HPGD, PTGER4]
GO:0034236	protein kinase A catalytic subunit binding	GO_MolecularFunction-GOA_23.06.2016_23h33	0.01	0.04	21.4286	3	[PKIA, PRKAR2A, RYR2]
GO:0004879	RNA polymerase II transcription factor activity, ligand-activated sequence-specific DNA binding	GO_MolecularFunction-GOA_23.06.2016_23h33	0.011	0.042	12.1951	5	[AHR, NR4A1, NR4A2, NR4A3, PPARG]
GO:0098531	transcription factor activity, direct ligand regulated sequence-specific DNA binding	GO_MolecularFunction-GOA_23.06.2016_23h33	0.011	0.042	12.1951	5	[AHR, NR4A1, NR4A2, NR4A3, PPARG]
GO:0008134	transcription factor binding	GO_MolecularFunction-GOA_23.06.2016_23h33	0.011	0.043	5.74163	24	[AHR, CREB3, DLL1, EPAS1, FLNA, FOS, GABARAPL1, GAS2L1, HCLS1, HEY2, HHEX, HMGB2, JUNB, LMO4, MDFIC, NAB1, NR1D1, NR4A3, PER1, PPARG, SMARCD3, SREBF1, TAF7, TSC22D3]
GO:0004860	protein kinase inhibitor activity	GO_MolecularFunction-GOA_23.06.2016_23h33	0.012	0.044	9.33333	7	[ASPN, CDKN1A, CDKN2B, DCN, PKIA, PODN, PRKAR2A]
GO:0008135	translation factor activity, RNA binding	GO_MolecularFunction-GOA_23.06.2016_23h33	0.014	0.05	9.09091	7	[EEF1A2, EIF2S3, EIF3D, EIF3E, EIF4A2, GSPT1, LOC107131189]
GO:0019210	kinase inhibitor activity	GO_MolecularFunction-GOA_23.06.2016_23h33	0.015	0.051	8.97436	7	[ASPN, CDKN1A, CDKN2B, DCN, PKIA, PODN, PRKAR2A]
GO:0071814	protein-lipid complex binding	GO_MolecularFunction-GOA_23.06.2016_23h33	0.015	0.051	18.75	3	[LDLR, STAB1, VLDLR]
GO:0034987	immunoglobulin receptor binding	GO_MolecularFunction-GOA_23.06.2016_23h33	0.015	0.051	33.3333	2	[FLNA, JCHAIN]
GO:0016755	transferase activity, transferring amino-acyl groups	GO_MolecularFunction-GOA_23.06.2016_23h33	0.017	0.058	17.6471	3	[F13A1, QPCT, TGM5]
GO:0003743	translation initiation factor activity	GO_MolecularFunction-GOA_23.06.2016_23h33	0.021	0.067	10.4167	5	[EIF2S3, EIF3D, EIF3E, EIF4A2, LOC107131189]
GO:0016175	superoxide-generating NADPH oxidase activity	GO_MolecularFunction-GOA_23.06.2016_23h33	0.021	0.067	28.5714	2	[CYBA, CYBB]
GO:0016885	ligase activity, forming carbon-carbon bonds	GO_MolecularFunction-GOA_23.06.2016_23h33	0.021	0.067	28.5714	2	[MCCC1, PC]
GO:0005521	lamin binding	GO_MolecularFunction-GOA_23.06.2016_23h33	0.021	0.067	28.5714	2	[PLCB1, SUN2]
GO:0004175	endopeptidase activity	GO_MolecularFunction-GOA_23.06.2016_23h33	0.022	0.068	5.54156	22	[ADAMTS1, ADAMTS16, ADAMTS18, ADAMTS4, ADAMTS5, ADAMTS9, ADAMTSL4, BMP1, C2, CAPN2, CFB, CTSS, HP, MASP1, MME, MMP15, MMP2, PCSK5, PLAU, PRSS2, PRSS23, UCHL1]
GO:0061135	endopeptidase regulator activity	GO_MolecularFunction-GOA_23.06.2016_23h33	0.024	0.07	6.79012	11	[C3, GAS6, ITIH4, PRDX3, RECK, SERPINE1, SERPINE2, SERPING1, SERPINH1, SFRP2, TIMP1]
GO:0030546	receptor activator activity	GO_MolecularFunction-GOA_23.06.2016_23h33	0.024	0.071	15.7895	3	[ANGPT4, GAS6, SFRP2]
GO:0046915	transition metal ion transmembrane transporter activity	GO_MolecularFunction-GOA_23.06.2016_23h33	0.023	0.071	12.1212	4	[ATP2C2, SLC11A1, SLC39A14, TF]
GO:0048029	monosaccharide binding	GO_MolecularFunction-GOA_23.06.2016_23h33	0.023	0.071	12.1212	4	[FBP1, MRC1, SELP, SLC2A3]
GO:0008233	peptidase activity	GO_MolecularFunction-GOA_23.06.2016_23h33	0.024	0.071	5.06993	29	[ACE, ADAMTS1, ADAMTS16, ADAMTS18, ADAMTS4, ADAMTS5, ADAMTS9, ADAMTSL3, ADAMTSL4, BMP1, C2, CAPN2, CFB, CPZ, CTSS, FGL2, HP, MASP1, MME, MMP15, MMP2, PCSK5, PEPD, PLAU, PRSS2, PRSS23, SCRN1, SERPINE2, UCHL1]
GO:0005516	calmodulin binding	GO_MolecularFunction-GOA_23.06.2016_23h33	0.025	0.073	7.54717	8	[CNN1, IQGAP2, MYH10, MYLK, NOS3, PLCB1, RYR2, VAMP2]
GO:0016725	oxidoreductase activity, acting on CH or CH2 groups	GO_MolecularFunction-GOA_23.06.2016_23h33	0.027	0.076	25	2	[AOX1, RRM2]
GO:0003810	protein-glutamine gamma-glutamyltransferase activity	GO_MolecularFunction-GOA_23.06.2016_23h33	0.027	0.076	25	2	[F13A1, TGM5]
GO:0048018	receptor agonist activity	GO_MolecularFunction-GOA_23.06.2016_23h33	0.027	0.076	25	2	[GAS6, SFRP2]
GO:0023023	MHC protein complex binding	GO_MolecularFunction-GOA_23.06.2016_23h33	0.027	0.076	25	2	[CD74, HSPA8]
GO:0023026	MHC class II protein complex binding	GO_MolecularFunction-GOA_23.06.2016_23h33	0.027	0.076	25	2	[CD74, HSPA8]
GO:0050786	RAGE receptor binding	GO_MolecularFunction-GOA_23.06.2016_23h33	0.027	0.076	25	2	[HMGB2, S100A13]
GO:0008190	eukaryotic initiation factor 4E binding	GO_MolecularFunction-GOA_23.06.2016_23h33	0.027	0.076	25	2	[EIF4EBP1, HHEX]
GO:0071933	Arp2/3 complex binding	GO_MolecularFunction-GOA_23.06.2016_23h33	0.027	0.076	25	2	[GMFG, IQGAP2]
GO:0001046	core promoter sequence-specific DNA binding	GO_MolecularFunction-GOA_23.06.2016_23h33	0.029	0.08	7.86517	7	[FOS, MEOX1, NFIL3, NR1D1, NR4A2, NR4A3, PPARG]
GO:0043236	laminin binding	GO_MolecularFunction-GOA_23.06.2016_23h33	0.031	0.085	14.2857	3	[CTSS, ECM1, GPC1]
GO:0043394	proteoglycan binding	GO_MolecularFunction-GOA_23.06.2016_23h33	0.031	0.085	14.2857	3	[CTSS, GPC1, GPC3]
GO:0016616	oxidoreductase activity, acting on the CH-OH group of donors, NAD or NADP as acceptor	GO_MolecularFunction-GOA_23.06.2016_23h33	0.032	0.087	7.69231	7	[HPGD, HSD17B12, IDH1, KCNAB1, LDHA, ME1, PTGR1]
GO:0004862	cAMP-dependent protein kinase inhibitor activity	GO_MolecularFunction-GOA_23.06.2016_23h33	0.034	0.09	22.2222	2	[PKIA, PRKAR2A]
GO:0001848	complement binding	GO_MolecularFunction-GOA_23.06.2016_23h33	0.034	0.09	22.2222	2	[CR2, PTX3]
GO:0004540	ribonuclease activity	GO_MolecularFunction-GOA_23.06.2016_23h33	0.035	0.091	8.21918	6	[ANG, BRB, NOCT, REXO2, RNASE4, RNASE6]
GO:0042803	protein homodimerization activity	GO_MolecularFunction-GOA_23.06.2016_23h33	0.037	0.094	5	27	[ATF3, BNIP3, C1QB, CR2, CREB3, CSF1R, DMRT2, ENPP1, FBLN5, FLNA, HEY2, HHEX, JCHAIN, MASP1, MYOM1, NR4A1, PON3, PSPH, PTGS2, S100A13, S100A5, SLC11A1, SREBF1, TENM4, THRSP, TOP2A, ZBTB16]
GO:0004866	endopeptidase inhibitor activity	GO_MolecularFunction-GOA_23.06.2016_23h33	0.041	0.1	6.41026	10	[C3, GAS6, ITIH4, PRDX3, RECK, SERPINE1, SERPINE2, SERPING1, SERPINH1, TIMP1]
GO:0003707	steroid hormone receptor activity	GO_MolecularFunction-GOA_23.06.2016_23h33	0.044	0.1	8.62069	5	[NR1D1, NR4A1, NR4A2, NR4A3, PPARG]
GO:0001221	transcription cofactor binding	GO_MolecularFunction-GOA_23.06.2016_23h33	0.042	0.1	20	2	[NR1D1, NR4A3]
GO:0004955	prostaglandin receptor activity	GO_MolecularFunction-GOA_23.06.2016_23h33	0.042	0.1	20	2	[HPGD, PTGER4]
GO:0031406	carboxylic acid binding	GO_MolecularFunction-GOA_23.06.2016_23h33	0.046	0.11	7.14286	7	[FABP4, NOS3, P4HA3, PC, PHYH, PMP2, SELP]
GO:0005520	insulin-like growth factor binding	GO_MolecularFunction-GOA_23.06.2016_23h33	0.054	0.12	11.5385	3	[CTGF, IGFBP4, WISP2]
GO:0019887	protein kinase regulator activity	GO_MolecularFunction-GOA_23.06.2016_23h33	0.055	0.12	6.38298	9	[ANGPT4, ASPN, CDKN1A, CDKN2B, DCN, GAS6, PKIA, PODN, PRKAR2A]
GO:0030296	protein tyrosine kinase activator activity	GO_MolecularFunction-GOA_23.06.2016_23h33	0.059	0.12	16.6667	2	[ANGPT4, GAS6]
GO:0004861	cyclin-dependent protein serine/threonine kinase inhibitor activity	GO_MolecularFunction-GOA_23.06.2016_23h33	0.059	0.12	16.6667	2	[CDKN1A, CDKN2B]
GO:0031690	adrenergic receptor binding	GO_MolecularFunction-GOA_23.06.2016_23h33	0.059	0.12	16.6667	2	[ARRDC3, UCHL1]
GO:0017154	semaphorin receptor activity	GO_MolecularFunction-GOA_23.06.2016_23h33	0.059	0.12	16.6667	2	[NRP1, PLXNA4]
GO:0017147	Wnt-protein binding	GO_MolecularFunction-GOA_23.06.2016_23h33	0.054	0.12	11.5385	3	[APCDD1, SFRP2, SFRP4]
GO:0043395	heparan sulfate proteoglycan binding	GO_MolecularFunction-GOA_23.06.2016_23h33	0.05	0.12	18.1818	2	[GPC1, GPC3]
GO:0045295	gamma-catenin binding	GO_MolecularFunction-GOA_23.06.2016_23h33	0.059	0.12	16.6667	2	[CDH2, PTPRK]
GO:0051287	NAD binding	GO_MolecularFunction-GOA_23.06.2016_23h33	0.054	0.12	9.30233	4	[AOX1, HPGD, IDH1, ME1]
GO:0015129	lactate transmembrane transporter activity	GO_MolecularFunction-GOA_23.06.2016_23h33	0.05	0.12	18.1818	2	[SLC16A1, SLC16A7]
GO:0031072	heat shock protein binding	GO_MolecularFunction-GOA_23.06.2016_23h33	0.053	0.12	8.19672	5	[AHR, CHORDC1, FKBP5, HSPA8, PDXP]
GO:0070011	peptidase activity, acting on L-amino acid peptides	GO_MolecularFunction-GOA_23.06.2016_23h33	0.054	0.12	4.82143	27	[ACE, ADAMTS1, ADAMTS16, ADAMTS18, ADAMTS4, ADAMTS5, ADAMTS9, ADAMTSL3, ADAMTSL4, BMP1, C2, CAPN2, CFB, CPZ, CTSS, HP, MASP1, MME, MMP15, MMP2, PCSK5, PEPD, PLAU, PRSS2, PRSS23, SCRN1, UCHL1]
GO:0071837	HMG box domain binding	GO_MolecularFunction-GOA_23.06.2016_23h33	0.059	0.12	16.6667	2	[HHEX, MEOX1]
GO:0004954	prostanoid receptor activity	GO_MolecularFunction-GOA_23.06.2016_23h33	0.05	0.12	18.1818	2	[HPGD, PTGER4]
GO:0017022	myosin binding	GO_MolecularFunction-GOA_23.06.2016_23h33	0.058	0.13	9.09091	4	[GSN, MYL9, MYOC, RAB3B]
GO:0008191	metalloendopeptidase inhibitor activity	GO_MolecularFunction-GOA_23.06.2016_23h33	0.068	0.14	15.3846	2	[RECK, TIMP1]
GO:0000400	four-way junction DNA binding	GO_MolecularFunction-GOA_23.06.2016_23h33	0.068	0.14	15.3846	2	[HMGB2, HMGB3]
GO:0048365	Rac GTPase binding	GO_MolecularFunction-GOA_23.06.2016_23h33	0.065	0.14	10.7143	3	[ARHGEF2, FLNA, IQGAP2]
GO:0000982	transcription factor activity, RNA polymerase II core promoter proximal region sequence-specific binding	GO_MolecularFunction-GOA_23.06.2016_23h33	0.068	0.14	5.42373	16	[ATF3, CREB3, EGR1, EPAS1, FOS, FOSB, HHEX, JUNB, MEOX1, NFIL3, NR1D1, NR4A1, NR4A2, NR4A3, SREBF1, TFE3]
GO:0008238	exopeptidase activity	GO_MolecularFunction-GOA_23.06.2016_23h33	0.074	0.15	6.81818	6	[ACE, CPZ, MME, PEPD, SCRN1, UCHL1]
GO:0019888	protein phosphatase regulator activity	GO_MolecularFunction-GOA_23.06.2016_23h33	0.076	0.15	8.33333	4	[PPP1R14A, PPP1R3C, PPP2R1B, PPP4R2]
GO:0048038	quinone binding	GO_MolecularFunction-GOA_23.06.2016_23h33	0.078	0.15	14.2857	2	[ETFDH, HHIPL1]
GO:0004714	transmembrane receptor protein tyrosine kinase activity	GO_MolecularFunction-GOA_23.06.2016_23h33	0.085	0.17	8	4	[CSF1R, EPHA2, KDR, NRP1]
GO:0005506	iron ion binding	GO_MolecularFunction-GOA_23.06.2016_23h33	0.1	0.19	6	9	[AOX1, CYGB, CYP1A1, CYP1B1, MSMO1, NOS3, P4HA3, PTGIS, TF]
GO:0033293	monocarboxylic acid binding	GO_MolecularFunction-GOA_23.06.2016_23h33	0.1	0.19	8.82353	3	[FABP4, PC, PMP2]
GO:0019955	cytokine binding	GO_MolecularFunction-GOA_23.06.2016_23h33	0.1	0.19	6.75676	5	[ACKR1, CD74, CSF1R, LTBP4, TCAP]
GO:0035326	enhancer binding	GO_MolecularFunction-GOA_23.06.2016_23h33	0.097	0.19	6.84932	5	[AHR, HMGB2, LMO4, SMARCD2, ZBTB16]
GO:0005125	cytokine activity	GO_MolecularFunction-GOA_23.06.2016_23h33	0.1	0.19	5.64103	11	[BMP1, CCL16, CCL2, CCL21, CCL24, CCL8, CXCL14, EDN1, IL6, LOC504773, TIMP1]
GO:0004953	icosanoid receptor activity	GO_MolecularFunction-GOA_23.06.2016_23h33	0.098	0.19	12.5	2	[HPGD, PTGER4]
GO:0004602	glutathione peroxidase activity	GO_MolecularFunction-GOA_23.06.2016_23h33	0.1	0.2	11.7647	2	[GPX3, MGST3]
GO:0031418	L-ascorbic acid binding	GO_MolecularFunction-GOA_23.06.2016_23h33	0.1	0.2	11.7647	2	[P4HA3, PHYH]
GO:0019207	kinase regulator activity	GO_MolecularFunction-GOA_23.06.2016_23h33	0.1	0.2	5.80645	9	[ANGPT4, ASPN, CDKN1A, CDKN2B, DCN, GAS6, PKIA, PODN, PRKAR2A]
GO:0019208	phosphatase regulator activity	GO_MolecularFunction-GOA_23.06.2016_23h33	0.11	0.2	7.14286	4	[PPP1R14A, PPP1R3C, PPP2R1B, PPP4R2]
GO:0019899	enzyme binding	GO_MolecularFunction-GOA_23.06.2016_23h33	0.11	0.2	4.07434	57	[ABTB1, ACTA2, ADAMTS4, ADAMTSL4, ANGPT4, ARHGEF2, BNIP3, CD74, CDH2, CDKN1A, CDKN2B, CHL1, CSE1L, CSF1R, DHCR24, ECM1, EEF1A2, EGR1, EMP2, EPAS1, FLNA, FMNL3, GABARAPL1, GAS6, HCLS1, HEY2, HSPA8, IQGAP2, ITGA3, KPNA2, LDLR, MAP2K3, MYOC, NR4A3, PER1, PKIA, PLCB1, PPARG, PPP1R3C, PRDX3, PRKAR2A, PTGS2, PTPRK, RYR2, SDPR, SERPINE1, SREBF1, TAF7, TIMP1, TOP2A, TOR1AIP2, TPX2, TSPAN15, TXNIP, UCHL1,…
GO:0046966	thyroid hormone receptor binding	GO_MolecularFunction-GOA_23.06.2016_23h33	0.1	0.2	11.7647	2	[GAS2L1, TAF7]
GO:0005112	Notch binding	GO_MolecularFunction-GOA_23.06.2016_23h33	0.1	0.2	11.7647	2	[DLL1, DLL4]
GO:0035254	glutamate receptor binding	GO_MolecularFunction-GOA_23.06.2016_23h33	0.1	0.2	11.7647	2	[MYL9, SHANK1]
GO:0005126	cytokine receptor binding	GO_MolecularFunction-GOA_23.06.2016_23h33	0.11	0.2	5.07812	13	[BMP1, CCL16, CCL2, CCL21, CCL24, CCL8, CREB3, CXCL14, ECM1, IL6, LIFR, LOC504773, VEGFC]
GO:0097110	scaffold protein binding	GO_MolecularFunction-GOA_23.06.2016_23h33	0.11	0.2	8.57143	3	[CACNA1H, DLL1, NOS3]
GO:0001077	transcriptional activator activity, RNA polymerase II core promoter proximal region sequence-specific binding	GO_MolecularFunction-GOA_23.06.2016_23h33	0.1	0.2	5.52764	11	[CREB3, EGR1, EPAS1, FOS, FOSB, JUNB, MEOX1, NR4A1, NR4A2, NR4A3, TFE3]
GO:0051018	protein kinase A binding	GO_MolecularFunction-GOA_23.06.2016_23h33	0.12	0.21	8.10811	3	[PKIA, PRKAR2A, RYR2]
GO:0043531	ADP binding	GO_MolecularFunction-GOA_23.06.2016_23h33	0.12	0.21	11.1111	2	[CHORDC1, MYH10]
GO:0060590	ATPase regulator activity	GO_MolecularFunction-GOA_23.06.2016_23h33	0.12	0.21	11.1111	2	[PLN, TOR1AIP2]
GO:0016628	oxidoreductase activity, acting on the CH-CH group of donors, NAD or NADP as acceptor	GO_MolecularFunction-GOA_23.06.2016_23h33	0.12	0.21	11.1111	2	[DHCR24, PTGR1]
GO:0005527	macrolide binding	GO_MolecularFunction-GOA_23.06.2016_23h33	0.13	0.22	10.5263	2	[FKBP14, FKBP5]
GO:0005528	FK506 binding	GO_MolecularFunction-GOA_23.06.2016_23h33	0.13	0.22	10.5263	2	[FKBP14, FKBP5]
GO:0000175	3'-5'-exoribonuclease activity	GO_MolecularFunction-GOA_23.06.2016_23h33	0.13	0.22	10.5263	2	[NOCT, REXO2]
GO:0030247	polysaccharide binding	GO_MolecularFunction-GOA_23.06.2016_23h33	0.13	0.22	10.5263	2	[ENPP1, PTX3]
GO:0017134	fibroblast growth factor binding	GO_MolecularFunction-GOA_23.06.2016_23h33	0.13	0.22	10.5263	2	[GPC1, S100A13]
GO:0000217	DNA secondary structure binding	GO_MolecularFunction-GOA_23.06.2016_23h33	0.13	0.22	10.5263	2	[HMGB2, HMGB3]
GO:0003785	actin monomer binding	GO_MolecularFunction-GOA_23.06.2016_23h33	0.13	0.22	10.5263	2	[LIMA1, NOS3]
GO:0019900	kinase binding	GO_MolecularFunction-GOA_23.06.2016_23h33	0.14	0.23	4.59519	21	[ACTA2, ANGPT4, CDKN2B, EEF1A2, EMP2, GAS6, HCLS1, MAP2K3, MYOC, NR4A3, PER1, PKIA, PRDX3, PRKAR2A, PTPRK, RYR2, SDPR, SREBF1, TOP2A, TPX2, WWC1]
GO:0048306	calcium-dependent protein binding	GO_MolecularFunction-GOA_23.06.2016_23h33	0.14	0.23	7.69231	3	[MASP1, SELP, VLDLR]
GO:0017048	Rho GTPase binding	GO_MolecularFunction-GOA_23.06.2016_23h33	0.13	0.23	6.77966	4	[ARHGEF2, FLNA, FMNL3, IQGAP2]
GO:0016712	oxidoreductase activity, acting on paired donors, with incorporation or reduction of molecular oxygen, reduced flavin or flavoprotein as one donor, and incorporation of one atom of oxygen	GO_MolecularFunction-GOA_23.06.2016_23h33	0.14	0.24	10	2	[CYP1A1, CYP1B1]
GO:0016896	exoribonuclease activity, producing 5'-phosphomonoesters	GO_MolecularFunction-GOA_23.06.2016_23h33	0.14	0.24	10	2	[NOCT, REXO2]
GO:0005540	hyaluronic acid binding	GO_MolecularFunction-GOA_23.06.2016_23h33	0.14	0.24	10	2	[LYVE1, STAB1]
GO:0016705	oxidoreductase activity, acting on paired donors, with incorporation or reduction of molecular oxygen	GO_MolecularFunction-GOA_23.06.2016_23h33	0.15	0.25	5.59441	8	[CYP1A1, CYP1B1, HMOX2, NOS3, P4HA3, PHYH, PTGIS, PTGS2]
GO:0019199	transmembrane receptor protein kinase activity	GO_MolecularFunction-GOA_23.06.2016_23h33	0.16	0.25	6.34921	4	[CSF1R, EPHA2, KDR, NRP1]
GO:0031369	translation initiation factor binding	GO_MolecularFunction-GOA_23.06.2016_23h33	0.15	0.25	9.52381	2	[EIF4EBP1, HHEX]
GO:0016746	transferase activity, transferring acyl groups	GO_MolecularFunction-GOA_23.06.2016_23h33	0.17	0.26	5.18868	11	[ACAA2, ACAT1, ACAT2, AGPAT2, ELOVL5, F13A1, HMGCS1, LPCAT3, NAA15, QPCT, TGM5]
GO:0004532	exoribonuclease activity	GO_MolecularFunction-GOA_23.06.2016_23h33	0.16	0.26	9.09091	2	[NOCT, REXO2]
GO:0030971	receptor tyrosine kinase binding	GO_MolecularFunction-GOA_23.06.2016_23h33	0.16	0.26	7.14286	3	[ANGPT4, GAS6, MYOC]
GO:1990782	protein tyrosine kinase binding	GO_MolecularFunction-GOA_23.06.2016_23h33	0.17	0.26	6.97674	3	[ANGPT4, GAS6, MYOC]
GO:0019901	protein kinase binding	GO_MolecularFunction-GOA_23.06.2016_23h33	0.16	0.26	4.60048	19	[ACTA2, ANGPT4, CDKN2B, EEF1A2, EMP2, GAS6, HCLS1, MAP2K3, MYOC, NR4A3, PKIA, PRDX3, PRKAR2A, PTPRK, RYR2, SDPR, SREBF1, TOP2A, TPX2]
GO:0035257	nuclear hormone receptor binding	GO_MolecularFunction-GOA_23.06.2016_23h33	0.17	0.26	5.55556	6	[GAS2L1, NR4A2, PPARG, SMARCD3, TAF7, TGFB1I1]
GO:0016502	nucleotide receptor activity	GO_MolecularFunction-GOA_23.06.2016_23h33	0.16	0.26	9.09091	2	[P2RX1, PTAFR]
GO:0001614	purinergic nucleotide receptor activity	GO_MolecularFunction-GOA_23.06.2016_23h33	0.16	0.26	9.09091	2	[P2RX1, PTAFR]
GO:0004713	protein tyrosine kinase activity	GO_MolecularFunction-GOA_23.06.2016_23h33	0.17	0.26	5.60748	6	[CLK1, CSF1R, EPHA2, HCK, KDR, NRP1]
GO:0043566	structure-specific DNA binding	GO_MolecularFunction-GOA_23.06.2016_23h33	0.16	0.26	5.71429	6	[H1F0, HIST1H1C, HMGB2, HMGB3, PER1, SMARCD2]
GO:0046983	protein dimerization activity	GO_MolecularFunction-GOA_23.06.2016_23h33	0.17	0.26	4.17607	37	[AGTR1, AHR, ATF3, BNIP3, C1QB, CR2, CREB3, CSF1R, CYBA, CYBB, DMRT2, ENPP1, EPAS1, FBLN5, FLNA, FOS, HEY2, HHEX, HIF3A, ITGA3, JCHAIN, MASP1, MYOM1, NR4A1, NR4A2, PON3, PSPH, PTGS2, S100A13, S100A5, SLC11A1, SREBF1, TENM4, TFE3, THRSP, TOP2A, ZBTB16]
GO:0051879	Hsp90 protein binding	GO_MolecularFunction-GOA_23.06.2016_23h33	0.17	0.26	8.69565	2	[AHR, CHORDC1]
GO:0004252	serine-type endopeptidase activity	GO_MolecularFunction-GOA_23.06.2016_23h33	0.17	0.26	5.26316	8	[C2, CFB, HP, MASP1, PCSK5, PLAU, PRSS2, PRSS23]
GO:0070412	R-SMAD binding	GO_MolecularFunction-GOA_23.06.2016_23h33	0.16	0.26	9.09091	2	[FOS, LDLRAD4]
GO:0043027	cysteine-type endopeptidase inhibitor activity involved in apoptotic process	GO_MolecularFunction-GOA_23.06.2016_23h33	0.19	0.27	8.33333	2	[GAS6, PRDX3]
GO:0001159	core promoter proximal region DNA binding	GO_MolecularFunction-GOA_23.06.2016_23h33	0.19	0.27	4.68227	14	[ATF3, CREB3, DMRT2, FOS, FOSB, HHEX, JUNB, MEOX1, NR1D1, NR4A3, PER1, SMARCD2, SREBF1, TFE3]
GO:0016866	intramolecular transferase activity	GO_MolecularFunction-GOA_23.06.2016_23h33	0.2	0.28	8	2	[LSS, PGM5]
GO:0030295	protein kinase activator activity	GO_MolecularFunction-GOA_23.06.2016_23h33	0.19	0.28	6.52174	3	[ANGPT4, CDKN1A, GAS6]
GO:0051427	hormone receptor binding	GO_MolecularFunction-GOA_23.06.2016_23h33	0.19	0.28	5.69106	7	[GAS2L1, LEP, NR4A2, PPARG, SMARCD3, TAF7, TGFB1I1]
GO:0008374	O-acyltransferase activity	GO_MolecularFunction-GOA_23.06.2016_23h33	0.2	0.28	8	2	[AGPAT2, LPCAT3]
GO:0017171	serine hydrolase activity	GO_MolecularFunction-GOA_23.06.2016_23h33	0.2	0.28	5.02793	9	[C2, CFB, CPZ, HP, MASP1, PCSK5, PLAU, PRSS2, PRSS23]
GO:0008236	serine-type peptidase activity	GO_MolecularFunction-GOA_23.06.2016_23h33	0.19	0.28	5.11364	9	[C2, CFB, CPZ, HP, MASP1, PCSK5, PLAU, PRSS2, PRSS23]
GO:0000987	core promoter proximal region sequence-specific DNA binding	GO_MolecularFunction-GOA_23.06.2016_23h33	0.19	0.28	4.69799	14	[ATF3, CREB3, DMRT2, FOS, FOSB, HHEX, JUNB, MEOX1, NR1D1, NR4A3, PER1, SMARCD2, SREBF1, TFE3]
GO:0016702	oxidoreductase activity, acting on single donors with incorporation of molecular oxygen, incorporation of two atoms of oxygen	GO_MolecularFunction-GOA_23.06.2016_23h33	0.21	0.29	7.69231	2	[IDO1, P4HA3]
GO:0016538	cyclin-dependent protein serine/threonine kinase regulator activity	GO_MolecularFunction-GOA_23.06.2016_23h33	0.21	0.29	7.69231	2	[CDKN1A, CDKN2B]
GO:0035586	purinergic receptor activity	GO_MolecularFunction-GOA_23.06.2016_23h33	0.21	0.29	7.69231	2	[P2RX1, PTAFR]
GO:0008047	enzyme activator activity	GO_MolecularFunction-GOA_23.06.2016_23h33	0.21	0.29	4.53172	15	[ANGPT4, ARHGAP10, ARHGAP18, CCL8, CDKN1A, FBLN1, FGL2, GAS6, PCOLCE2, PLCB1, RGS1, RGS5, SFRP2, SMAP2, TOR1AIP2]
GO:0016701	oxidoreductase activity, acting on single donors with incorporation of molecular oxygen	GO_MolecularFunction-GOA_23.06.2016_23h33	0.22	0.3	7.40741	2	[IDO1, P4HA3]
GO:0004867	serine-type endopeptidase inhibitor activity	GO_MolecularFunction-GOA_23.06.2016_23h33	0.22	0.3	5.61798	5	[ITIH4, SERPINE1, SERPINE2, SERPING1, SERPINH1]
GO:0015662	ATPase activity, coupled to transmembrane movement of ions, phosphorylative mechanism	GO_MolecularFunction-GOA_23.06.2016_23h33	0.22	0.3	7.40741	2	[ATP1A2, ATP2C2]
GO:0008028	monocarboxylic acid transmembrane transporter activity	GO_MolecularFunction-GOA_23.06.2016_23h33	0.22	0.3	7.40741	2	[SLC16A1, SLC16A7]
GO:0001047	core promoter binding	GO_MolecularFunction-GOA_23.06.2016_23h33	0.22	0.3	5.18518	7	[FOS, MEOX1, NFIL3, NR1D1, NR4A2, NR4A3, PPARG]
GO:0005080	protein kinase C binding	GO_MolecularFunction-GOA_23.06.2016_23h33	0.22	0.3	7.40741	2	[SDPR, TOP2A]
GO:0005543	phospholipid binding	GO_MolecularFunction-GOA_23.06.2016_23h33	0.23	0.31	4.62633	13	[DYSF, FERMT2, GAS6, HIP1, HSPA8, IQGAP2, OSBPL5, PLCB1, PTAFR, SDPR, SPTBN2, SYT4, VAMP2]
GO:0019209	kinase activator activity	GO_MolecularFunction-GOA_23.06.2016_23h33	0.24	0.32	5.88235	3	[ANGPT4, CDKN1A, GAS6]
GO:0015459	potassium channel regulator activity	GO_MolecularFunction-GOA_23.06.2016_23h33	0.25	0.33	6.89655	2	[KCNAB1, KCNMB1]
GO:0015485	cholesterol binding	GO_MolecularFunction-GOA_23.06.2016_23h33	0.26	0.34	6.66667	2	[OSBPL5, PMP2]
GO:0050662	coenzyme binding	GO_MolecularFunction-GOA_23.06.2016_23h33	0.26	0.34	5	8	[AOX1, CYBB, DHCR24, HPGD, IDH1, KCNAB1, ME1, NOS3]
GO:0003924	GTPase activity	GO_MolecularFunction-GOA_23.06.2016_23h33	0.27	0.35	4.7619	8	[EEF1A2, EIF2S3, GSPT1, LOC107131189, LOC511531, LOC512486, RAB3B, TUBB2A]
GO:0003697	single-stranded DNA binding	GO_MolecularFunction-GOA_23.06.2016_23h33	0.28	0.35	6.06061	4	[HMGB2, JCHAIN, XPC, YBX3]
GO:0042277	peptide binding	GO_MolecularFunction-GOA_23.06.2016_23h33	0.27	0.35	4.81928	8	[BOLA, BOLA-NC1, CD74, DHCR24, JSP.1, KPNA2, MME, PCSK5]
GO:0005547	phosphatidylinositol-3,4,5-trisphosphate binding	GO_MolecularFunction-GOA_23.06.2016_23h33	0.27	0.35	6.45161	2	[FERMT2, IQGAP2]
GO:0051213	dioxygenase activity	GO_MolecularFunction-GOA_23.06.2016_23h33	0.29	0.36	5.71429	4	[IDO1, P4HA3, PHYH, PTGS2]
[truncated: 52 more rows]

## Sheet: cellular component
GOID	GOTerm	Ontology Source	Term PValue	Term PValue Corrected with Benjamini-Hochberg	% Associated Genes	Nr. Genes	Associated Genes Found
[truncated: 179 more rows]
