# Supplementary material for: Global transcriptome analysis identifies differentially expressed genes related to lipid metabolism in Wagyu and Holstein cattle
Source: Sci Rep. 2017 Jul 13;7:5278. doi: 10.1038/s41598-017-05702-5 (PMC5509646; doi:10.1038/s41598-017-05702-5)
Supplement: Supplementary file 4 — Table S3 [file 41598_2017_5702_MOESM4_ESM.xls]

## Sheet: Sheet1
GOID	GOTerm	Ontology Source	Term PValue	Term PValue Corrected with Benjamini-Hochberg	% Associated Genes	Nr. Genes	Associated Genes Found
GO:0003320	PPAR signaling pathway	KEGG_24.06.2016	0.00031	0.0034	13.5135	10	[ACSL1, CD36, FABP4, FABP5, GK, Novel00904, PLIN2, PLTP, PPARG, UBC]
GO:0004510	Focal adhesion	KEGG_24.06.2016	0.00045	0.0046	8.78049	18	[CAPN2, COL4A5, COL4A6, FLNA, FLNC, ITGA3, ITGA6, ITGA8, KDR, LAMA2, LAMA3, MYL9, MYLK, PDGFD, THBS2, THBS4, TNC, VEGFC]
GO:0001212	fatty acid metabolism	KEGG_24.06.2016	0.0012	0.01	15.2174	7	[ACAA2, ACAT1, ACAT2, ACSL1, ELOVL5, ELOVL6, HSD17B12]
GO:0000620	Pyruvate metabolism	KEGG_24.06.2016	0.0022	0.014	15.7895	6	[ACAT1, ACAT2, ACSS2, LDHA, ME1, PC]
GO:0000770	Pantothenate and CoA biosynthesis	KEGG_24.06.2016	0.0035	0.016	22.2222	4	[ENPP1, PANK3, VNN1, VNN2]
GO:0004974	Protein digestion and absorption	KEGG_24.06.2016	0.0033	0.016	10.7143	9	[ATP1A2, COL12A1, COL4A5, COL4A6, ELN, MME, PRSS2, SLC38A2, XPNPEP2]
GO:0000072	Synthesis and degradation of ketone bodies	KEGG_24.06.2016	0.0063	0.021	27.2727	3	[ACAT1, ACAT2, HMGCS1]
GO:0000900	Terpenoid backbone biosynthesis	KEGG_24.06.2016	0.0062	0.022	19.0476	4	[ACAT1, ACAT2, HMGCS1, IDI1]
GO:0000062	Fatty acid elongation	KEGG_24.06.2016	0.013	0.038	15.3846	4	[ACAA2, ELOVL5, ELOVL6, HSD17B12]
GO:0000640	Propanoate metabolism	KEGG_24.06.2016	0.022	0.057	13.3333	4	[ACAT1, ACAT2, ACSS2, LDHA]
GO:0000100	Steroid biosynthesis	KEGG_24.06.2016	0.034	0.079	15	3	[DHCR24, LSS, MSMO1]
GO:0001040	Biosynthesis of unsaturated fatty acids	KEGG_24.06.2016	0.06	0.12	12	3	[ELOVL5, ELOVL6, HSD17B12]
GO:0000071	Fatty acid degradation	KEGG_24.06.2016	0.065	0.13	9.52381	4	[ACAA2, ACAT1, ACAT2, ACSL1]
GO:0000650	Butanoate metabolism	KEGG_24.06.2016	0.079	0.16	10.7143	3	[ACAT1, ACAT2, HMGCS1]
GO:0004152	AMPK signaling pathway	KEGG_24.06.2016	0.086	0.16	6.55738	8	[CD36, CREB3, EIF4EBP1, FBP1, LEP, PPARG, PPP2R1B, SREBF1]
GO:0004010	MAPK signaling pathway	KEGG_24.06.2016	0.12	0.21	5.46875	14	[CACNA1H, DUOX2, DUSP10, FGF1, FLNA, FLNC, FOS, GADD45B, HSPA8, MAP2K3, MRAS, NR4A1, RRAS2, STMN1]
GO:0004072	Phospholipase D signaling pathway	KEGG_24.06.2016	0.25	0.39	5.44218	8	[AGPAT2, AGTR1, ENSBTAG00000046813, ENSBTAG00000048135, MRAS, PDGFD, PLCB1, RRAS2]
GO:0000020	Citrate cycle (TCA cycle)	KEGG_24.06.2016	0.29	0.42	6.66667	2	[IDH1, PC]
GO:0000061	Fatty acid biosynthesis	KEGG_24.06.2016	0.38	0.5	7.69231	1	[ACSL1]
GO:0000564	Glycerophospholipid metabolism	KEGG_24.06.2016	0.4	0.52	5.20833	5	[AGPAT2, CRLS1, LPCAT3, LPIN1, PLD4]
GO:0000603	Glycosphingolipid biosynthesis	KEGG_24.06.2016	0.44	0.57	6.25	1	[A4GALT]
GO:0000561	Glycerolipid metabolism	KEGG_24.06.2016	0.49	0.59	4.7619	3	[AGPAT2, GK, LPIN1]
GO:0004071	Sphingolipid signaling pathway	KEGG_24.06.2016	0.62	0.7	4.13223	5	[NOS3, PLCB1, PPP2R1B, S1PR3, SGPL1]
GO:0004330	Notch signaling pathway	KEGG_24.06.2016	0.68	0.73	4.25532	2	[DLL1, DLL4]
GO:0004975	Fat digestion and absorption	KEGG_24.06.2016	0.67	0.73	4.44444	2	[AGPAT2, CD36]
GO:0000590	Arachidonic acid metabolism	KEGG_24.06.2016	0.74	0.75	4.10959	3	[GPX3, PTGIS, PTGS2]
GO:0004920	Adipocytokine signaling pathway	KEGG_24.06.2016	0.74	0.76	4.28571	3	[ACSL1, CD36, LEP]
GO:0004512	ECM-receptor interaction	KEGG_24.06.2016	3.6e-05	0.00072	14.6341	12	[CD36, COL4A5, COL4A6, ITGA3, ITGA6, ITGA8, LAMA2, LAMA3, SDC1, THBS2, THBS4, TNC]
GO:0004668	TNF signaling pathway	KEGG_24.06.2016	0.0057	0.021	9.25926	10	[CCL2, CREB3, EDN1, FOS, IFI47, IL6, JUNB, MAP2K3, PTGS2, VCAM1]
GO:0005150	Staphylococcus aureus infection	KEGG_24.06.2016	6.2e-13	7.5e-11	31.5789	18	[BOLA-DMB, BOLA-DQA5, BOLA-DQB, BoLA DR-ALPHA, C1QA, C1QB, C1QC, C2, C3, C3AR1, CFB, CFH, FCGR2A, HLA-DOB, LOC100848815, MASP1, PTAFR, SELP]
GO:0004610	Complement and coagulation cascades	KEGG_24.06.2016	1.6e-07	1e-05	18.5185	15	[C1QA, C1QB, C1QC, C2, C3, C3AR1, CD55, CFB, CFH, CR2, F13A1, MASP1, PLAU, SERPINE1, SERPING1]
GO:0004145	Phagosome	KEGG_24.06.2016	1.2e-06	4.8e-05	12.5	20	[BOLA-DMB, BOLA-DQA5, BOLA-DQB, BoLA DR-ALPHA, C3, CD209, CD36, CTSS, CYBA, CYBB, FCGR2A, HLA-DOB, JSP.1, LOC100848815, MRC1, SEC22B, THBS2, THBS4, TUBA1B, TUBB2A]
GO:0004514	Cell adhesion molecules (CAMs)	KEGG_24.06.2016	2.2e-06	6.8e-05	12.5	19	[BOLA-DMB, BOLA-DQA5, BOLA-DQB, BoLA DR-ALPHA, CD276, CD99, CDH2, CLDN15, CNTN1, HLA-DOB, ICAM3, ITGA6, ITGA8, JSP.1, LOC100848815, Novel00448, SDC1, SELP, VCAM1]
GO:0004933	AGE-RAGE signaling pathway in diabetic complications	KEGG_24.06.2016	1.7e-05	0.00041	13.7255	14	[AGTR1, CCL2, COL4A5, COL4A6, CYBB, EDN1, EGR1, IL6, MMP2, NOS3, PLCB1, SERPINE1, VCAM1, VEGFC]
GO:0005144	Malaria	KEGG_24.06.2016	6.6e-05	0.0008	18	9	[ACKR1, CCL2, CD36, IL6, SDC1, SELP, THBS2, THBS4, VCAM1]
GO:0005332	Graft-versus-host disease	KEGG_24.06.2016	6.3e-05	0.00085	20.5128	8	[BOLA-DMB, BOLA-DQA5, BOLA-DQB, BoLA DR-ALPHA, HLA-DOB, IL6, JSP.1, LOC100848815]
GO:0004612	Antigen processing and presentation	KEGG_24.06.2016	5.7e-05	0.00087	15.0685	11	[BOLA-DMB, BOLA-DQA5, BOLA-DQB, BoLA DR-ALPHA, CD74, CTSS, HLA-DOB, HSPA4, HSPA8, JSP.1, LOC100848815]
GO:0005140	Leishmaniasis	KEGG_24.06.2016	5e-05	0.00087	15.2778	11	[BOLA-DMB, BOLA-DQA5, BOLA-DQB, BoLA DR-ALPHA, C3, CYBA, FCGR2A, FOS, HLA-DOB, LOC100848815, PTGS2]
GO:0004151	PI3K-Akt signaling pathway	KEGG_24.06.2016	0.00096	0.0089	7.24638	25	[ANGPT4, CDKN1A, COL4A5, COL4A6, CREB3, CSF1R, EIF4EBP1, EPHA2, FGF1, IL6, ITGA3, ITGA6, ITGA8, KDR, LAMA2, LAMA3, NOS3, NR4A1, OSMR, PDGFD, PPP2R1B, THBS2, THBS4, TNC, VEGFC]
GO:0005145	Toxoplasmosis	KEGG_24.06.2016	0.0012	0.01	10.084	12	[BOLA-DMB, BOLA-DQA5, BOLA-DQB, BoLA DR-ALPHA, HLA-DOB, HSPA8, ITGA6, LAMA2, LAMA3, LDLR, LOC100848815, MAP2K3]
GO:0005330	Allograft rejection	KEGG_24.06.2016	0.0012	0.01	15.2174	7	[BOLA-DMB, BOLA-DQA5, BOLA-DQB, BoLA DR-ALPHA, HLA-DOB, JSP.1, LOC100848815]
GO:0005310	Asthma	KEGG_24.06.2016	0.0014	0.011	17.1429	6	[BOLA-DMB, BOLA-DQA5, BOLA-DQB, BoLA DR-ALPHA, HLA-DOB, LOC100848815]
GO:0005410	Hypertrophic cardiomyopathy (HCM)	KEGG_24.06.2016	0.0021	0.014	11.3924	9	[ACE, DES, IL6, ITGA3, ITGA6, ITGA8, RYR2, TPM1, TPM2]
GO:0004940	Type I diabetes mellitus	KEGG_24.06.2016	0.002	0.014	14	7	[BOLA-DMB, BOLA-DQA5, BOLA-DQB, BoLA DR-ALPHA, HLA-DOB, JSP.1, LOC100848815]
GO:0005142	Chagas disease (American trypanosomiasis)	KEGG_24.06.2016	0.0024	0.014	9.82143	11	[ACE, C1QA, C1QB, C1QC, C3, CCL2, FOS, IL6, PLCB1, PPP2R1B, SERPINE1]
GO:0004066	HIF-1 signaling pathway	KEGG_24.06.2016	0.0028	0.015	10.2041	10	[ANGPT4, CDKN1A, CYBB, EDN1, EIF4EBP1, IL6, NOS3, SERPINE1, TF, TIMP1]
GO:0004672	Intestinal immune network for IgA production	KEGG_24.06.2016	0.0031	0.016	12.963	7	[BOLA-DMB, BOLA-DQA5, BOLA-DQB, BoLA DR-ALPHA, HLA-DOB, IL6, LOC100848815]
GO:0005416	Viral myocarditis	KEGG_24.06.2016	0.0028	0.016	11.9403	8	[BOLA-DMB, BOLA-DQA5, BOLA-DQB, BoLA DR-ALPHA, CD55, HLA-DOB, JSP.1, LOC100848815]
GO:0005168	Herpes simplex infection	KEGG_24.06.2016	0.0039	0.018	8.10811	15	[BOLA-DMB, BOLA-DQA5, BOLA-DQB, BoLA DR-ALPHA, C3, CCL2, CD74, FOS, GLTSCR2, HLA-DOB, IL6, JSP.1, LOC100848815, OAS1X, PER1]
GO:0005320	Autoimmune thyroid disease	KEGG_24.06.2016	0.0043	0.018	12.2807	7	[BOLA-DMB, BOLA-DQA5, BOLA-DQB, BoLA DR-ALPHA, HLA-DOB, JSP.1, LOC100848815]
GO:0004270	Vascular smooth muscle contraction	KEGG_24.06.2016	0.005	0.019	8.94309	11	[ACTA2, ACTG2, AGTR1, CALCRL, KCNMB1, MRVI1, MYL9, MYLK, PLCB1, PPP1R14A, RAMP2]
GO:0004978	Mineral absorption	KEGG_24.06.2016	0.0043	0.019	13.9535	6	[ATP1A2, CYBRD1, HMOX2, MT1A, SLC11A1, TF]
GO:0005020	Prion diseases	KEGG_24.06.2016	0.0048	0.019	16.129	5	[C1QA, C1QB, C1QC, EGR1, IL6]
GO:0000380	Tryptophan metabolism	KEGG_24.06.2016	0.0054	0.02	13.3333	6	[ACAT1, ACAT2, AOX1, CYP1A1, CYP1B1, IDO1]
GO:0005133	Pertussis	KEGG_24.06.2016	0.0047	0.02	10.9589	8	[C1QA, C1QB, C1QC, C2, C3, FOS, IL6, SERPING1]
GO:0005152	Tuberculosis	KEGG_24.06.2016	0.0072	0.024	7.73481	14	[BOLA-DMB, BOLA-DQA5, BOLA-DQB, BoLA DR-ALPHA, C3, CD209, CD74, CTSS, FCGR2A, HLA-DOB, IL6, LBP, LOC100848815, MRC1]
GO:0005323	Rheumatoid arthritis	KEGG_24.06.2016	0.0074	0.024	9.47368	9	[BOLA-DMB, BOLA-DQA5, BOLA-DQB, BoLA DR-ALPHA, CCL2, FOS, HLA-DOB, IL6, LOC100848815]
GO:0000280	Valine, leucine and isoleucine degradation	KEGG_24.06.2016	0.01	0.031	11.7647	6	[ACAA2, ACAT1, ACAT2, AOX1, HMGCS1, MCCC1]
GO:0005321	Inflammatory bowel disease (IBD)	KEGG_24.06.2016	0.01	0.032	10.4478	7	[BOLA-DMB, BOLA-DQA5, BOLA-DQB, BoLA DR-ALPHA, HLA-DOB, IL6, LOC100848815]
GO:0005164	Influenza A	KEGG_24.06.2016	0.012	0.036	7.47126	13	[BOLA-DMB, BOLA-DQA5, BOLA-DQB, BoLA DR-ALPHA, CCL2, HLA-DOB, HSPA8, IL6, KPNA2, LOC100848815, MAP2K3, OAS1X, PRSS2]
GO:0005414	Dilated cardiomyopathy	KEGG_24.06.2016	0.012	0.037	9.30233	8	[DES, ITGA3, ITGA6, ITGA8, PLN, RYR2, TPM1, TPM2]
GO:0005222	Small cell lung cancer	KEGG_24.06.2016	0.013	0.038	9.1954	8	[CDKN2B, COL4A5, COL4A6, ITGA3, ITGA6, LAMA2, LAMA3, PTGS2]
GO:0004614	Renin-angiotensin system	KEGG_24.06.2016	0.013	0.038	15.3846	4	[ACE, AGT, AGTR1, MME]
GO:0004640	Hematopoietic cell lineage	KEGG_24.06.2016	0.017	0.046	8.79121	8	[CD36, CD55, CR2, CSF1R, IL6, ITGA3, ITGA6, MME]
GO:0005134	Legionellosis	KEGG_24.06.2016	0.016	0.046	10.5263	6	[BNIP3, C3, EEF1A2, HSPA8, IL6, SEC22B]
GO:0005202	Transcriptional misregulation in cancer	KEGG_24.06.2016	0.021	0.055	7.14286	12	[AFF1, CDKN1A, CSF1R, HHEX, HPGD, IL6, NR4A3, NUPR1, PLAU, PPARG, TFE3, ZBTB16]
GO:0004925	Aldosterone synthesis and secretion	KEGG_24.06.2016	0.024	0.061	8.86076	7	[AGTR1, CACNA1H, CREB3, LDLR, NR4A1, NR4A2, PLCB1]
GO:0005166	HTLV-I infection	KEGG_24.06.2016	0.028	0.069	6.34328	17	[ATF3, BOLA-DMB, BOLA-DQA5, BOLA-DQB, BoLA DR-ALPHA, CDKN1A, CDKN2B, EGR1, FOS, HLA-DOB, IL6, JSP.1, LOC100848815, MRAS, NRP1, RRAS2, VCAM1]
GO:0004530	Tight junction	KEGG_24.06.2016	0.032	0.076	7.35294	10	[CLDN15, HCLS1, MRAS, MYH10, MYH11, MYL9, PPP2R1B, RAB3B, RRAS2, YBX3]
GO:0000750	Vitamin B6 metabolism	KEGG_24.06.2016	0.031	0.077	25	2	[AOX1, PDXP]
GO:0005412	Arrhythmogenic right ventricular cardiomyopathy (ARVC)	KEGG_24.06.2016	0.038	0.088	8.69565	6	[CDH2, DES, ITGA3, ITGA6, ITGA8, RYR2]
GO:0005143	African trypanosomiasis	KEGG_24.06.2016	0.04	0.09	11.1111	4	[IDO1, IL6, PLCB1, VCAM1]
GO:0005205	Proteoglycans in cancer	KEGG_24.06.2016	0.054	0.11	6.34146	13	[CDKN1A, DCN, FLNA, FLNC, GPC1, GPC3, HCLS1, KDR, MMP2, MRAS, PLAU, RRAS2, SDC1]
GO:0005322	Systemic lupus erythematosus	KEGG_24.06.2016	0.057	0.12	6.50888	11	[BOLA-DMB, BOLA-DQA5, BOLA-DQB, BoLA DR-ALPHA, C1QA, C1QB, C1QC, C2, C3, HLA-DOB, LOC100848815]
GO:0004060	Cytokine-cytokine receptor interaction	KEGG_24.06.2016	0.075	0.15	5.88235	14	[CCL2, CCL21, CCL8, CSF1R, CXCL14, IL6, KDR, LEP, LIFR, Novel00518, Novel00855, OSMR, TNFRSF12A, VEGFC]
GO:0004924	Renin secretion	KEGG_24.06.2016	0.082	0.16	7.8125	5	[ACE, AGT, AGTR1, PLCB1, PTGER4]
GO:0005200	Pathways in cancer	KEGG_24.06.2016	0.096	0.17	5.27638	21	[AGTR1, CDKN1A, CDKN2B, COL4A5, COL4A6, CSF1R, EPAS1, FGF1, FOS, IL6, ITGA3, ITGA6, LAMA2, LAMA3, MMP2, PLCB1, PPARG, PTGER4, PTGS2, VEGFC, ZBTB16]
GO:0004380	Osteoclast differentiation	KEGG_24.06.2016	0.097	0.17	6.61765	9	[CSF1R, CYBA, CYBB, FCGR2A, FOS, FOSB, JUNB, PPARG, SIRPB1]
GO:0004915	Estrogen signaling pathway	KEGG_24.06.2016	0.093	0.17	7.07071	7	[CREB3, FKBP5, FOS, HSPA8, MMP2, NOS3, PLCB1]
GO:0000760	Nicotinate and nicotinamide metabolism	KEGG_24.06.2016	0.1	0.18	9.67742	3	[AOX1, ENPP1, QPRT]
GO:0004913	Ovarian steroidogenesis	KEGG_24.06.2016	0.095	0.18	8.33333	4	[CYP1A1, CYP1B1, LDLR, PTGS2]
GO:0004115	p53 signaling pathway	KEGG_24.06.2016	0.1	0.18	7.24638	5	[CDKN1A, GADD45B, RRM2, SERPINE1, SESN1]
GO:0004261	Adrenergic signaling in cardiomyocytes	KEGG_24.06.2016	0.11	0.19	6.16438	9	[AGTR1, ATP1A2, CREB3, PLCB1, PLN, PPP2R1B, RYR2, TPM1, TPM2]
GO:0004911	Insulin secretion	KEGG_24.06.2016	0.12	0.21	7.14286	6	[ATP1A2, CREB3, KCNMB1, PLCB1, RYR2, VAMP2]
GO:0005132	Salmonella infection	KEGG_24.06.2016	0.12	0.21	7.14286	6	[FLNA, FLNC, FOS, IL6, LBP, PLEKHM2]
GO:0004022	cGMP-PKG signaling pathway	KEGG_24.06.2016	0.13	0.23	5.91716	10	[AGTR1, ATP1A2, CREB3, KCNMB1, MRVI1, MYL9, MYLK, NOS3, PLCB1, PLN]
GO:0000220	Arginine biosynthesis	KEGG_24.06.2016	0.15	0.24	10.5263	2	[GPT2, NOS3]
GO:0004068	FoxO signaling pathway	KEGG_24.06.2016	0.15	0.24	6.01504	8	[BNIP3, CDKN1A, CDKN2B, FBXO32, GABARAPL1, GADD45B, IL6, PLK2]
GO:0000480	Glutathione metabolism	KEGG_24.06.2016	0.14	0.24	7.14286	4	[GPX3, IDH1, MGST3, RRM2]
GO:0004670	Leukocyte transendothelial migration	KEGG_24.06.2016	0.2	0.32	5.98291	7	[CD99, CLDN15, CYBA, CYBB, MMP2, MYL9, VCAM1]
GO:0004062	Chemokine signaling pathway	KEGG_24.06.2016	0.23	0.36	5.29101	10	[CCL16, CCL2, CCL21, CCL24, CCL8, CXCL14, HCK, Novel00518, Novel00855, PLCB1]
GO:0000630	Glyoxylate and dicarboxylate metabolism	KEGG_24.06.2016	0.25	0.39	7.40741	2	[ACAT1, ACAT2]
GO:0004810	Regulation of actin cytoskeleton	KEGG_24.06.2016	0.26	0.39	5.14019	11	[FGF1, GSN, IQGAP2, ITGA3, ITGA6, ITGA8, MRAS, MYL9, MYLK, PDGFD, RRAS2]
GO:0004921	Oxytocin signaling pathway	KEGG_24.06.2016	0.27	0.41	5.12821	8	[CDKN1A, FOS, MYL9, MYLK, NOS3, PLCB1, PTGS2, RYR2]
GO:0005146	Amoebiasis	KEGG_24.06.2016	0.28	0.41	5.71429	6	[COL4A5, COL4A6, IL6, LAMA2, LAMA3, PLCB1]
GO:0000512	Mucin type O-Glycan biosynthesis	KEGG_24.06.2016	0.29	0.42	6.66667	2	[GALNT15, GALNT16]
GO:0004931	Insulin resistance	KEGG_24.06.2016	0.29	0.43	5.45455	6	[CD36, CREB3, IL6, NOS3, PPP1R3C, SREBF1]
GO:0004020	Calcium signaling pathway	KEGG_24.06.2016	0.32	0.45	4.81283	9	[AGTR1, CACNA1H, MYLK, NOS3, P2RX1, PLCB1, PLN, PTAFR, RYR2]
GO:0004918	Thyroid hormone synthesis	KEGG_24.06.2016	0.31	0.45	5.7971	4	[ATP1A2, CREB3, GPX3, PLCB1]
GO:0005204	Chemical carcinogenesis	KEGG_24.06.2016	0.32	0.45	5.6338	4	[CYP1A1, CYP1B1, MGST3, PTGS2]
GO:0004710	Circadian rhythm	KEGG_24.06.2016	0.32	0.45	6.25	2	[NR1D1, PER1]
GO:0004015	Rap1 signaling pathway	KEGG_24.06.2016	0.35	0.47	4.69484	10	[ANGPT4, CSF1R, EPHA2, FGF1, KDR, MAP2K3, MRAS, PDGFD, PLCB1, VEGFC]
GO:0004130	SNARE interactions in vesicular transport	KEGG_24.06.2016	0.35	0.47	5.88235	2	[SEC22B, VAMP2]
GO:0004064	NF-kappa B signaling pathway	KEGG_24.06.2016	0.38	0.51	5.43478	5	[CCL21, LBP, PLAU, PTGS2, VCAM1]
GO:0004713	Circadian entrainment	KEGG_24.06.2016	0.4	0.52	5.15464	5	[CACNA1H, FOS, PER1, PLCB1, RYR2]
GO:0000140	Steroid hormone biosynthesis	KEGG_24.06.2016	0.45	0.57	5.35714	3	[CYP1A1, CYP1B1, HSD17B12]
GO:0000010	Glycolysis / Gluconeogenesis	KEGG_24.06.2016	0.49	0.59	4.83871	3	[ACSS2, FBP1, LDHA]
GO:0000980	Metabolism of xenobiotics by cytochrome P450	KEGG_24.06.2016	0.48	0.59	4.91803	3	[CYP1A1, CYP1B1, MGST3]
GO:0004370	VEGF signaling pathway	KEGG_24.06.2016	0.48	0.59	5	3	[KDR, NOS3, PTGS2]
GO:0005160	Hepatitis C	KEGG_24.06.2016	0.48	0.6	4.51128	6	[CDKN1A, CLDN15, EIF3E, LDLR, OAS1X, PPP2R1B]
GO:0005031	Amphetamine addiction	KEGG_24.06.2016	0.51	0.6	4.61538	3	[CREB3, FOS, FOSB]
GO:0003013	RNA transport	KEGG_24.06.2016	0.52	0.61	4.34783	7	[EEF1A2, EIF2S3, EIF3D, EIF3E, EIF4A2, EIF4EBP1, TGS1]
GO:0004260	Cardiac muscle contraction	KEGG_24.06.2016	0.53	0.62	5.06329	4	[ATP1A2, RYR2, TPM1, TPM2]
GO:0004964	Proximal tubule bicarbonate reclamation	KEGG_24.06.2016	0.55	0.63	4.54545	1	[ATP1A2]
GO:0004970	Salivary secretion	KEGG_24.06.2016	0.54	0.63	4.7619	4	[ATP1A2, LYZ, PLCB1, VAMP2]
GO:0004540	Gap junction	KEGG_24.06.2016	0.56	0.64	4.49438	4	[PDGFD, PLCB1, TUBA1B, TUBB2A]
GO:0004910	Insulin signaling pathway	KEGG_24.06.2016	0.64	0.71	4.28571	6	[EIF4EBP1, FBP1, Novel00904, PPP1R3C, PRKAR2A, SREBF1]
GO:0000330	Arginine and proline metabolism	KEGG_24.06.2016	0.69	0.72	4.08163	2	[NOS3, P4HA3]
GO:0004961	Endocrine and other factor-regulated calcium reabsorption	KEGG_24.06.2016	0.66	0.72	4.7619	2	[ATP1A2, PLCB1]
GO:0004621	NOD-like receptor signaling pathway	KEGG_24.06.2016	0.7	0.72	4	2	[CCL2, IL6]
GO:0005030	Cocaine addiction	KEGG_24.06.2016	0.69	0.72	4.16667	2	[CREB3, FOSB]
GO:0005219	Bladder cancer	KEGG_24.06.2016	0.66	0.72	4.87805	2	[CDKN1A, MMP2]
GO:0004962	Vasopressin-regulated water reabsorption	KEGG_24.06.2016	0.68	0.73	4.34783	2	[CREB3, VAMP2]
GO:0004971	Gastric acid secretion	KEGG_24.06.2016	0.74	0.75	4.16667	3	[ATP1A2, MYLK, PLCB1]
GO:0005218	Melanoma	KEGG_24.06.2016	0.74	0.75	4.10959	3	[CDKN1A, FGF1, PDGFD]
GO:0004972	Pancreatic secretion	KEGG_24.06.2016	0.77	0.77	4.25532	4	[ATP1A2, PLCB1, PRSS2, RYR2]
GO:0004211	Longevity regulating pathway	KEGG_24.06.2016	0.77	0.77	4.25532	4	[CREB3, EIF4EBP1, PPARG, SESN1]
