# Supplementary material for: Global transcriptome analysis identifies differentially expressed genes related to lipid metabolism in Wagyu and Holstein cattle
Source: Sci Rep. 2017 Jul 13;7:5278. doi: 10.1038/s41598-017-05702-5 (PMC5509646; doi:10.1038/s41598-017-05702-5)
Supplement: Supplementary file 5 — Table S4 [file 41598_2017_5702_MOESM5_ESM.xls]

## Sheet: W
event_id	event_type	gene_id	chrom	event_start	event_end	event_pattern	strand	fpkm	ref_id
1011262	TSS	CUFF.10259	14	46837921	46838053	46837921	-	12645.4	ENSBTAT00000000079
1060190	TTS	CUFF.27529	X	140973702	140974143	140974143	-	8785.99	ENSBTAT00000024387
1054305	TSS	CUFF.25841	7	64900788	64900828	64900788	-	5932.5	ENSBTAT00000019758
1054306	TTS	CUFF.25841	7	64878194	64879394	64879394	-	5932.5	ENSBTAT00000019758
1007626	TSS	ENSBTAG00000005654	11	49934162	49934214	49934162	-	4640.87	ENSBTAT00000007429
1007627	TTS	ENSBTAG00000005654	11	49933204	49933487	49933487	-	4640.87	ENSBTAT00000007429
1037728	TTS	CUFF.18650	26	21137984	21142017	21142017	-	4072.45	ENSBTAT00000063883
1037727	TSS	CUFF.18650	26	21148187	21148318	21148187	-	4072.45	-
1058162	TSS	CUFF.26502	X	3999596	3999630	3999596	-	3624.41	ENSBTAT00000060120
1058163	TTS	CUFF.26502	X	3997957	3998134	3998134	-	3624.41	ENSBTAT00000060120
1010842	TSS	CUFF.6578	13	31945012	31945702	31945702	+	3500.94	ENSBTAT00000024572
1010843	TTS	CUFF.6578	13	31952580	31952941	31952580	+	3500.94	ENSBTAT00000024572
1037725	TSS	CUFF.18558	26	21132751	21133170	21133170	+	3313.86	ENSBTAT00000064053
1037726	TTS	CUFF.18558	26	21133687	21133969	21133687	+	3313.86	ENSBTAT00000064053
1057944	TSS	ENSBTAG00000014534	9	13236918	13236949	13236918	-	3294.69	ENSBTAT00000019318
1057945	TTS	ENSBTAG00000014534	9	13233554	13233961	13233961	-	3294.69	ENSBTAT00000019318
1047592	TSS	CUFF.21606	5	57528441	57528458	57528441	-	3172.37	-
1047593	TTS	CUFF.21606	5	57527869	57528175	57528175	-	3172.37	-
1008820	TSS	CUFF.4368	12	18114553	18114827	18114827	+	2993.53	ENSBTAT00000004044
1008821	TTS	CUFF.4368	12	18139258	18139506	18139258	+	2993.53	ENSBTAT00000004044
1049021	TTS	CUFF.22368	5	110017675	110017810	110017675	+	2924.16	ENSBTAT00000020080
1008714	TSS	CUFF.4091	12	15522407	15522535	15522407	-	2776.79	ENSBTAT00000013402
1008715	TTS	CUFF.4091	12	15518992	15519210	15519210	-	2776.79	ENSBTAT00000013402
1041899	TTS	CUFF.18953	3	18769953	18770048	18769953	+	2649.53	ENSBTAT00000020148
1049023	AE	CUFF.22368	5	110017166	110017337	110017166-110017337	+	2304.93	ENSBTAT00000020080
1004745	TSS	ENSBTAG00000018320	10	16324341	16324544	16324544	+	2151.69	ENSBTAT00000024376
1004746	TTS	ENSBTAG00000018320	10	16326374	16326492	16326374	+	2151.69	ENSBTAT00000024376
1009542	TSS	CUFF.4494	13	42565785	42566091	42565785	-	2135.65	ENSBTAT00000000790
1009543	TTS	CUFF.4494	13	42562167	42562471	42562471	-	2135.65	ENSBTAT00000000790
1030797	TSS	CUFF.13983	22	12728230	12728271	12728271	+	2042.59	ENSBTAT00000012866
1052598	TSS	CUFF.23769	7	18198992	18199061	18199061	+	1927.58	ENSBTAT00000003201
1052599	TTS	CUFF.23769	7	18200045	18200124	18200045	+	1927.58	ENSBTAT00000003201
1041812	TTS	CUFF.18909	3	16888272	16888521	16888272	+	1927.27	ENSBTAT00000025561
1041898	TSS	CUFF.18953	3	18765725	18765762	18765762	+	1861.6	ENSBTAT00000020148
1004536	TSS	CUFF.2267	10	49860062	49860104	49860104	+	1854.35	ENSBTAT00000012655
1004537	TTS	CUFF.2267	10	49904170	49904536	49904170	+	1854.35	ENSBTAT00000012655
1027472	TTS	CUFF.17225	2	7317390	7318373	7318373	-	1811.92	ENSBTAT00000028617
1027471	TSS	CUFF.17225	2	7356751	7356937	7356751	-	1811.92	-
1047608	TTS	CUFF.21612	5	57603811	57604761	57604761	-	1616.4	ENSBTAT00000054840
1030799	TTS	CUFF.13983	22	12741550	12741551	12741550	+	1613.03	ENSBTAT00000012866
1030801	XMSKIP_OFF	CUFF.13983	22	12739961	12741369	1.2731e+15	+	1613.03	ENSBTAT00000012866
1047607	TSS	CUFF.21612	5	57606700	57606713	57606700	-	1571.31	ENSBTAT00000054840
1006019	TTS	CUFF.2831	11	37825279	37825324	37825279	+	1560.84	ENSBTAT00000033091
1029107	TSS	CUFF.13192	21	23305063	23305104	23305063	-	1547.55	ENSBTAT00000000814
1029108	TTS	CUFF.13192	21	23301663	23301782	23301782	-	1547.55	ENSBTAT00000000814
1013379	TTS	CUFF.6225	15	44469327	44469500	44469500	-	1519.09	ENSBTAT00000025126
1057344	TTS	CUFF.26135	9	71978112	71978151	71978112	+	1496.85	ENSBTAT00000001791
1028418	TSS	CUFF.12854	20	33667205	33667235	33667235	+	1471.68	ENSBTAT00000006781
1003424	TSS	CUFF.1681	10	42671033	42671186	42671033	-	1461.78	-
1003425	TTS	CUFF.1681	10	42669346	42669374	42669374	-	1461.78	-
1026430	TSS	CUFF.12063	2	105202220	105202309	105202309	+	1459.75	-
1026431	TTS	CUFF.12063	2	105204483	105204554	105204483	+	1459.75	-
1040024	TTS	CUFF.18209	29	41172506	41172828	41172828	-	1454.8	ENSBTAT00000014853
1040023	TSS	CUFF.18209	29	41174842	41175112	41174842	-	1454.8	-
1023449	TSS	CUFF.10750	19	40079321	40079360	40079321	-	1432.96	ENSBTAT00000004190
1023450	TTS	CUFF.10750	19	40075000	40075125	40075125	-	1432.96	ENSBTAT00000004190
1013094	TSS	CUFF.6060	15	30117588	30117641	30117588	-	1411.1	ENSBTAT00000040046
1013095	TTS	CUFF.6060	15	30115928	30115971	30115971	-	1411.1	ENSBTAT00000040046
1054090	TSS	CUFF.24613	7	84525605	84525639	84525605	-	1410.58	ENSBTAT00000017770
1004604	TSS	CUFF.2522	10	104139073	104139184	104139184	+	1406.62	-
1004605	TTS	CUFF.2522	10	104144804	104145212	104144804	+	1406.62	-
1022257	TSS	CUFF.10230	19	20703977	20704052	20704052	+	1404.3	ENSBTAT00000065532
1039121	TSS	CUFF.17820	28	33926497	33926538	33926538	+	1365.59	ENSBTAT00000046662
1039122	TTS	CUFF.17820	28	33931690	33931777	33931690	+	1365.59	ENSBTAT00000046662
1005237	TSS	CUFF.2430	11	6003175	6003198	6003198	+	1362.84	ENSBTAT00000026259
1005238	TTS	CUFF.2430	11	6008464	6008528	6008464	+	1362.84	ENSBTAT00000026259
1056346	TTS	CUFF.25753	8	112639343	112639756	112639343	+	1358.91	ENSBTAT00000053931
1056345	TSS	CUFF.25753	8	112609393	112609579	112609579	+	1358.91	ENSBTAT00000026534
1041750	TSS	CUFF.18870	3	16507187	16507247	16507187	-	1355.24	ENSBTAT00000018414
1041751	TTS	CUFF.18870	3	16505732	16505822	16505822	-	1355.24	ENSBTAT00000018414
1041891	TSS	CUFF.18951	3	18799555	18799653	18799653	+	1323.73	-
1041892	TTS	CUFF.18951	3	18810137	18810266	18810137	+	1323.73	-
1029808	TSS	CUFF.13544	21	55966632	55966680	55966680	+	1311.02	ENSBTAT00000063708
1035331	TSS	CUFF.16060	25	1522649	1522670	1522649	-	1300.12	ENSBTAT00000012544
1035332	TTS	CUFF.16060	25	1520493	1520606	1520606	-	1300.12	ENSBTAT00000012544
1020757	TSS	CUFF.9596	18	56394558	56394594	56394594	+	1279.42	ENSBTAT00000005007
1020758	TTS	CUFF.9596	18	56397968	56398082	56397968	+	1279.42	ENSBTAT00000005007
1014160	TSS	CUFF.7356	15	55940757	55940993	55940993	+	1275.72	ENSBTAT00000001536
1034380	TSS	CUFF.15637	24	49621946	49621972	49621946	-	1273.68	ENSBTAT00000055065
1034381	TTS	CUFF.15637	24	49617411	49617488	49617488	-	1273.68	ENSBTAT00000055065
1035412	TSS	CUFF.16097	25	16537557	16537583	16537557	-	1261.89	ENSBTAT00000027627
1035413	TTS	CUFF.16097	25	16531761	16531888	16531888	-	1261.89	ENSBTAT00000027627
1055510	TSS	CUFF.25260	8	49624473	49624537	49624537	+	1244.14	ENSBTAT00000021256
1055511	TTS	CUFF.25260	8	49642579	49642916	49642579	+	1244.14	ENSBTAT00000021256
1058759	TSS	CUFF.26770	X	40364802	40364838	40364838	+	1224.5	ENSBTAT00000009803
1058760	TTS	CUFF.26770	X	40366953	40367164	40366953	+	1224.5	ENSBTAT00000009803
1011879	TSS	CUFF.5448	14	24956242	24956324	24956242	-	1220.38	ENSBTAT00000025484
1011880	TTS	CUFF.5448	14	24955079	24955295	24955295	-	1220.38	ENSBTAT00000025484
1047613	TSS	CUFF.21618	5	57489101	57489133	57489101	-	1200.52	ENSBTAT00000014306
1047614	TTS	CUFF.21618	5	57486017	57486205	57486205	-	1200.52	ENSBTAT00000014304
1040733	TSS	CUFF.18542	29	50770720	50770791	50770720	-	1200.05	ENSBTAT00000002326
1040734	TTS	CUFF.18542	29	50768654	50768766	50768766	-	1200.05	ENSBTAT00000002326
1045246	TTS	CUFF.20484	4	52173103	52175305	52175305	-	1196.25	ENSBTAT00000023751
1021466	TSS	ENSBTAG00000013924	18	56404237	56404305	56404305	+	1193.64	ENSBTAT00000018491
1021467	TTS	ENSBTAG00000013924	18	56406498	56406668	56406498	+	1193.64	ENSBTAT00000018491
1052044	TTS	CUFF.23525	7	4535467	4535661	4535661	-	1170.94	ENSBTAT00000010176
1043507	TTS	CUFF.19797	3	101816844	101817008	101817008	-	1161.62	ENSBTAT00000020326
1046269	TSS	CUFF.21616	4	40643315	40643369	40643315	-	1157.06	ENSBTAT00000023750
1016646	TSS	CUFF.7695	17	6707658	6707745	6707658	-	1153.68	ENSBTAT00000013079
1016647	TTS	CUFF.7695	17	6703060	6703225	6703225	-	1153.68	ENSBTAT00000013079
1032242	TSS	CUFF.14593	23	7388703	7388748	7388748	+	1148.55	ENSBTAT00000003431
1032243	TTS	CUFF.14593	23	7393249	7393361	7393249	+	1148.55	ENSBTAT00000003431
1022881	TSS	CUFF.10489	19	28595189	28595213	28595189	-	1144.34	ENSBTAT00000016378
1022882	TTS	CUFF.10489	19	28590314	28590483	28590483	-	1144.34	ENSBTAT00000016378
1022259	TTS	CUFF.10230	19	20706827	20706890	20706827	+	1133.11	ENSBTAT00000065532
1050436	TSS	CUFF.22825	6	60215100	60215120	60215100	-	1125.23	ENSBTAT00000019298
1050437	TTS	CUFF.22825	6	60210361	60210445	60210445	-	1125.23	ENSBTAT00000019298
1000979	TSS	CUFF.457	1	70792113	70792140	70792113	-	1119.29	ENSBTAT00000018888
1000980	TTS	CUFF.457	1	70788697	70788770	70788770	-	1119.29	ENSBTAT00000018888
1053882	TSS	CUFF.24471	7	63779236	63779295	63779236	-	1114.52	ENSBTAT00000042874
1053884	TTS	CUFF.24471	7	63775433	63775555	63775555	-	1114.52	ENSBTAT00000042874
1000348	TTS	CUFF.1337	1	136683311	136683677	136683677	-	1112.18	ENSBTAT00000009564
1000347	TSS	CUFF.1337	1	136722165	136722357	136722165	-	1112.18	-
1041811	TSS	CUFF.18909	3	16886164	16886308	16886308	+	1098.81	ENSBTAT00000025561
1000630	TSS	CUFF.293	1	46420679	46420721	46420679	-	1095.75	ENSBTAT00000017905
1000631	TTS	CUFF.293	1	46415223	46415338	46415338	-	1095.75	ENSBTAT00000017905
1055030	TSS	CUFF.24918	8	11043941	11043971	11043971	+	1081.03	ENSBTAT00000007324
1055031	TTS	CUFF.24918	8	11061049	11061301	11061049	+	1081.03	ENSBTAT00000007324
1048259	TSS	CUFF.22002	5	88962570	88962747	88962747	+	1079.39	-
1048260	TTS	CUFF.22002	5	88980848	88980872	88980848	+	1079.39	-
1033185	TSS	CUFF.15083	23	29962406	29962708	29962406	-	1072.11	ENSBTAT00000050449
1033186	TTS	CUFF.15083	23	29961215	29961220	29961220	-	1072.11	ENSBTAT00000050449
1040025	IR_ON	CUFF.18209	29	41172936	41172939	41172925-41173049	-	1070.8	-
1007555	TSS	CUFF.3695	11	104152091	104152121	104152121	+	1069.58	-
1007556	TTS	CUFF.3695	11	104153409	104153464	104153409	+	1069.58	-
1018141	TSS	ENSBTAG00000017389	17	64813266	64813289	64813266	-	1059.31	ENSBTAT00000055086
1018142	TTS	ENSBTAG00000017389	17	64809254	64809485	64809485	-	1059.31	ENSBTAT00000055086
1023767	TSS	CUFF.10919	19	40332947	40333069	40333069	+	1054.3	ENSBTAT00000002666
1023768	TTS	CUFF.10919	19	40334496	40334703	40334496	+	1054.3	ENSBTAT00000002666
1056124	TTS	CUFF.25579	8	101484812	101485090	101485090	-	1025.85	ENSBTAT00000044356
1047030	TTS	CUFF.21274	5	21080013	21081041	21081041	-	1007.24	ENSBTAT00000004562
1050041	TTS	CUFF.22600	6	3574205	3574270	3574205	+	1007.21	ENSBTAT00000028988
1031399	AE	CUFF.14252	22	16910509	16910586	16910509-16910586	+	996.349	ENSBTAT00000010479
1036399	TSS	CUFF.16593	25	39343633	39343716	39343716	+	982.55	ENSBTAT00000036888
1036400	TTS	CUFF.16593	25	39346290	39347044	39346290	+	982.55	ENSBTAT00000036888
1031743	TSS	CUFF.14407	22	56985249	56985292	56985292	+	978.941	ENSBTAT00000020323
1031744	TTS	CUFF.14407	22	56988836	56989012	56988836	+	978.941	ENSBTAT00000020323
1054485	TSS	ENSBTAG00000015831	7	5209447	5209504	5209447	-	968.046	ENSBTAT00000021033
1054486	TTS	ENSBTAG00000015831	7	5206112	5206257	5206257	-	968.046	ENSBTAT00000021033
1035981	TSS	CUFF.16381	25	34858435	34858910	34858910	+	965.05	ENSBTAT00000044397
1035982	TTS	CUFF.16381	25	34860760	34861074	34860760	+	965.05	ENSBTAT00000044397
1048302	TTS	CUFF.22026	5	93926791	93927397	93927397	-	959.688	ENSBTAT00000011257
1027270	TSS	CUFF.12447	2	129795540	129795563	129795540	-	959.103	ENSBTAT00000027850
1048257	TSS	CUFF.22001	5	95456444	95456561	95456561	+	949.439	ENSBTAT00000016414
1048258	TTS	CUFF.22001	5	95459610	95459983	95459610	+	949.439	ENSBTAT00000016414
1036422	TTS	CUFF.16609	25	26470488	26470794	26470794	-	945.926	ENSBTAT00000017177
1048589	TSS	CUFF.22147	5	104241944	104241979	104241944	-	944.456	ENSBTAT00000037753
1048590	TTS	CUFF.22147	5	104237902	104237971	104237971	-	944.456	ENSBTAT00000037753
1013684	TSS	CUFF.6375	15	55370364	55370424	55370424	+	919.505	-
1013685	TTS	CUFF.6375	15	55375241	55375252	55375241	+	919.505	-
1020067	TSS	CUFF.9262	18	51697130	51697161	51697130	-	910.76	ENSBTAT00000015875
1020068	TTS	CUFF.9262	18	51689627	51689690	51689690	-	910.76	ENSBTAT00000015875
1032252	TSS	CUFF.14604	23	8441485	8441522	8441485	-	906.14	ENSBTAT00000020719
1032255	SKIP_OFF	CUFF.14604	23	8436936	8436971	84353608437806	-	906.14	ENSBTAT00000020719
1036931	TSS	CUFF.16752	26	14946686	14946750	14946686	-	897.829	ENSBTAT00000000566
1036932	TTS	CUFF.16752	26	14940551	14940871	14940871	-	897.829	ENSBTAT00000000566
1030694	TSS	CUFF.13938	22	13336573	13336597	13336597	+	891.712	ENSBTAT00000002642
1030695	TTS	CUFF.13938	22	13339644	13339983	13339644	+	891.712	ENSBTAT00000002642
1012046	TTS	CUFF.5554	14	38741347	38741683	38741683	-	887.095	ENSBTAT00000026826
1023712	TTS	CUFF.10892	19	37104627	37104998	37104627	+	884.765	ENSBTAT00000017420
1030798	TTS	CUFF.13983	22	12741478	12741551	12741478	+	866.494	-
1030800	XMSKIP_ON	CUFF.13983	22	12739961	12741369	12731097,12739961-12740206,12740956-12741084,12741204-12741369,12741478	+	866.494	-
1010330	TTS	CUFF.4868	13	58009918	58010433	58010433	-	849.995	ENSBTAT00000023246
1012517	TSS	ENSBTAG00000016278	14	68467563	68467672	68467672	+	845.099	ENSBTAT00000021651
1012518	TTS	ENSBTAG00000016278	14	68470858	68470952	68470858	+	845.099	ENSBTAT00000021651
1054529	TSS	ENSBTAG00000019718	7	45465834	45465856	45465856	+	836.204	ENSBTAT00000026278
1054530	TTS	ENSBTAG00000019718	7	45467375	45467519	45467375	+	836.204	ENSBTAT00000026278
1053359	TSS	CUFF.24183	7	44816940	44817054	44817054	+	834.986	ENSBTAT00000040082
1053360	TTS	CUFF.24183	7	44823308	44823914	44823308	+	834.986	ENSBTAT00000040082
1045519	TTS	CUFF.20647	4	77409289	77409578	77409578	-	832.433	ENSBTAT00000015924
1024198	TTS	CUFF.11128	19	43148013	43151182	43151182	-	830.007	ENSBTAT00000061251
1024197	TSS	CUFF.11128	19	43161560	43162165	43161560	-	830.007	ENSBTAT00000055460
1060525	TSS	ENSBTAG00000037931	X	97604736	97605063	97604736	-	826.059	ENSBTAT00000057287
1060526	TTS	ENSBTAG00000037931	X	97604641	97604691	97604691	-	826.059	ENSBTAT00000057287
1047616	SKIP_OFF	CUFF.21618	5	57486909	57486953	5.74862e+15	-	822.311	ENSBTAT00000014306
1008383	TTS	CUFF.3898	12	32852826	32853949	32853949	-	821.125	ENSBTAT00000002160
1042708	TSS	CUFF.19379	3	50795912	50795965	50795912	-	814.925	ENSBTAT00000002626
1042709	TTS	CUFF.19379	3	50787385	50787545	50787545	-	814.925	ENSBTAT00000002626
1058885	TTS	CUFF.26824	X	57996004	57996245	57996004	+	812.691	ENSBTAT00000009171
1044999	TTS	CUFF.20324	4	11660598	11661163	11660598	+	805.053	ENSBTAT00000033863
1060368	TSS	ENSBTAG00000018800	X	83532034	83532092	83532092	+	804.618	ENSBTAT00000025024
1060369	TTS	ENSBTAG00000018800	X	83536330	83536488	83536330	+	804.618	ENSBTAT00000025024
1031396	TSS	CUFF.14252	22	16908959	16909099	16909099	+	804.233	ENSBTAT00000010479
1045245	TSS	CUFF.20484	4	52208596	52208687	52208596	-	792.01	ENSBTAT00000023751
1004103	TSS	CUFF.2034	10	47065828	47065846	47065828	-	787.338	ENSBTAT00000044796
1004104	TTS	CUFF.2034	10	47049997	47050975	47050975	-	787.338	ENSBTAT00000044796
1044617	TSS	CUFF.20080	4	1167	1294	1167	-	785.126	-
1044618	TTS	CUFF.20080	4	388	462	462	-	785.126	-
1002646	TSS	CUFF.1323	10	13323482	13323526	13323482	-	779.406	ENSBTAT00000006866
1002647	TTS	CUFF.1323	10	13318875	13319183	13319183	-	779.406	ENSBTAT00000006866
1047029	TSS	CUFF.21274	5	21115365	21115420	21115365	-	772.097	ENSBTAT00000004562
1008819	TTS	CUFF.4267	12	88875875	88876950	88876950	-	766.377	ENSBTAT00000035335
1029931	TTS	CUFF.13621	21	21502826	21504726	21504726	-	765.17	ENSBTAT00000020406
1007075	TSS	CUFF.3373	11	98195851	98195943	98195851	-	760.405	ENSBTAT00000009152
1007076	TTS	CUFF.3373	11	98191880	98191928	98191928	-	760.405	ENSBTAT00000009152
1007551	TSS	CUFF.3675	11	104146418	104146456	104146418	-	752.946	-
1008382	TSS	CUFF.3898	12	32859491	32859546	32859491	-	744.965	ENSBTAT00000002160
1048300	TSS	CUFF.22026	5	93950047	93950162	93950047	-	742.391	ENSBTAT00000011257
1049982	TSS	CUFF.22580	6	17832688	17832711	17832688	-	742.046	ENSBTAT00000018910
1021046	TSS	CUFF.9746	18	63388698	63388728	63388698	-	741.178	ENSBTAT00000008502
1021047	TTS	CUFF.9746	18	63381416	63381657	63381657	-	741.178	ENSBTAT00000008502
1054092	TTS	CUFF.24613	7	84523997	84524068	84524068	-	734.473	ENSBTAT00000017770
1024195	TSS	CUFF.11127	19	51868429	51868517	51868517	+	728.56	ENSBTAT00000008132
1024196	TTS	CUFF.11127	19	51870402	51871276	51870402	+	728.56	ENSBTAT00000008132
1006018	TSS	CUFF.2831	11	37823279	37823330	37823330	+	722.275	ENSBTAT00000033091
1056342	TSS	CUFF.25702	8	112901600	112901718	112901600	-	721.321	ENSBTAT00000021587
1056343	TTS	CUFF.25702	8	112896493	112896598	112896598	-	721.321	ENSBTAT00000021587
1053506	TTS	CUFF.24248	7	41761805	41761916	41761916	-	703.513	ENSBTAT00000026183
1004600	TSS	CUFF.2336	10	103059918	103060125	103060125	+	695.073	-
1004601	TTS	CUFF.2336	10	103066179	103066223	103066179	+	695.073	-
1017430	TSS	CUFF.8078	17	64115682	64115725	64115725	+	692.279	-
1017431	TTS	CUFF.8078	17	64120399	64120427	64120399	+	692.279	-
1047728	TSS	CUFF.21701	5	57854278	57854314	57854314	+	677.579	ENSBTAT00000015829
1047729	TTS	CUFF.21701	5	57857332	57857485	57857332	+	677.579	ENSBTAT00000015829
1054091	TTS	CUFF.24613	7	84523780	84524081	84524081	-	676.106	ENSBTAT00000017770
1019778	TSS	CUFF.9132	18	49396091	49396191	49396091	-	675.646	ENSBTAT00000028093
1019779	TTS	CUFF.9132	18	49393725	49393938	49393938	-	675.646	ENSBTAT00000028093
1023644	TSS	CUFF.10861	19	43669374	43669411	43669411	+	674.941	ENSBTAT00000023183
1023645	TTS	CUFF.10861	19	43671594	43671655	43671594	+	674.941	ENSBTAT00000023183
1013629	TSS	CUFF.6354	15	30422142	30422213	30422142	-	674.712	ENSBTAT00000047009
1023710	TSS	CUFF.10892	19	37088246	37088466	37088466	+	674.156	ENSBTAT00000017420
1021240	TSS	CUFF.9847	18	65845925	65845980	65845980	+	672.972	ENSBTAT00000021268
1021241	TTS	CUFF.9847	18	65851406	65851516	65851406	+	672.972	ENSBTAT00000021268
1041288	TSS	CUFF.18647	3	3319129	3319165	3319129	-	671.806	ENSBTAT00000013559
1041289	TTS	CUFF.18647	3	3296282	3296778	3296778	-	671.806	ENSBTAT00000013559
1020408	TSS	CUFF.9458	18	55713931	55713956	55713931	-	671.209	ENSBTAT00000020452
1020409	TTS	CUFF.9458	18	55710193	55710308	55710308	-	671.209	ENSBTAT00000020452
1023078	TTS	CUFF.10591	19	27084296	27084533	27084296	+	669.968	ENSBTAT00000006465
1007506	TSS	CUFF.3577	11	104311808	104311836	104311836	+	664.188	ENSBTAT00000015358
1007507	TTS	CUFF.3577	11	104314967	104315125	104314967	+	664.188	ENSBTAT00000015358
1036933	SKIP_ON	CUFF.16752	26	14946350	14946478	14946254,14946350-14946478,14946686	-	658.94	ENSBTAT00000000566
1024528	TSS	CUFF.11283	19	57838999	57839034	57838999	-	650.848	ENSBTAT00000042547
1024529	TTS	CUFF.11283	19	57835002	57835072	57835072	-	650.848	ENSBTAT00000042547
1048577	TTS	CUFF.22136	5	104039252	104039807	104039807	-	649.764	-
1001730	TSS	CUFF.862	1	57854918	57855630	57854918	-	645.887	ENSBTAT00000014293
1001731	TTS	CUFF.862	1	57819993	57820426	57820426	-	645.887	ENSBTAT00000014293
1040440	TSS	CUFF.18385	29	44642208	44642280	44642208	-	633.864	ENSBTAT00000028602
1040441	TTS	CUFF.18385	29	44638896	44639509	44639509	-	633.864	ENSBTAT00000028602
1011445	TSS	CUFF.5224	14	1507602	1507633	1507602	-	633.285	ENSBTAT00000037367
1011446	TTS	CUFF.5224	14	1505030	1505223	1505223	-	633.285	ENSBTAT00000037367
1007343	TSS	CUFF.3488	11	104185452	104185641	104185452	-	626.018	ENSBTAT00000059474
1051015	TTS	CUFF.23170	6	108851271	108851348	108851348	-	623.747	ENSBTAT00000023255
1049022	AE	CUFF.22368	5	110017166	110017253	110017166-110017253	+	619.237	ENSBTAT00000020080
1049020	TSS	CUFF.22368	5	110013626	110013627	110013627	+	619.237	ENSBTAT00000020080
1013169	TSS	CUFF.6097	15	35943265	35943311	35943311	+	607.181	ENSBTAT00000055693
1013170	TTS	CUFF.6097	15	35945909	35945982	35945909	+	607.181	ENSBTAT00000055693
1049308	TTS	CUFF.22687	5	101346418	101346522	101346418	+	606.032	ENSBTAT00000006167
1036421	TSS	CUFF.16609	25	26476033	26476077	26476033	-	605.789	ENSBTAT00000017177
1010327	TSS	CUFF.4868	13	58021588	58021631	58021588	-	596.543	ENSBTAT00000023246
1050922	TSS	CUFF.23087	6	74149948	74150456	74149948	-	593.138	ENSBTAT00000025803
1050923	TTS	CUFF.23087	6	74071067	74071325	74071325	-	593.138	ENSBTAT00000025803
1044997	TSS	CUFF.20324	4	11624166	11624649	11624649	+	592.095	ENSBTAT00000033863
1018648	TSS	CUFF.8599	18	14533132	14533191	14533191	+	590.872	-
1050040	TSS	CUFF.22600	6	3542635	3542718	3542718	+	589.463	ENSBTAT00000028988
1054977	TSS	CUFF.24879	8	24927468	24927681	24927681	+	588.765	ENSBTAT00000014877
1054978	TTS	CUFF.24879	8	24930383	24930788	24930383	+	588.765	ENSBTAT00000014877
1058857	TTS	CUFF.26811	X	55213418	55213506	55213418	+	577.734	ENSBTAT00000063926
1058856	TSS	CUFF.26811	X	55210108	55210139	55210139	+	577.734	ENSBTAT00000025633
1034221	TSS	CUFF.15515	24	37820258	37820388	37820388	+	576.356	ENSBTAT00000021328
1012045	TSS	CUFF.5554	14	38744632	38744714	38744632	-	575.127	ENSBTAT00000026826
1009977	TSS	CUFF.4704	13	55359946	55359979	55359946	-	571.177	ENSBTAT00000027713
1009978	TTS	CUFF.4704	13	55358720	55358782	55358782	-	571.177	ENSBTAT00000027713
1012065	TSS	CUFF.5561	14	46644556	46644687	46644687	+	566.843	ENSBTAT00000065769
1012066	TTS	CUFF.5561	14	46649204	46650484	46649204	+	566.843	ENSBTAT00000065769
1020975	TSS	CUFF.9710	18	62549917	62549950	62549917	-	564.661	ENSBTAT00000031754
1020976	TTS	CUFF.9710	18	62547220	62547359	62547359	-	564.661	ENSBTAT00000031754
1013631	TTS	CUFF.6354	15	30414474	30415519	30415519	-	564.623	ENSBTAT00000047009
1013640	IR_ON	CUFF.6354	15	30414713	30415391	30414474-30415519	-	564.623	ENSBTAT00000047009
1056123	TSS	CUFF.25579	8	101495413	101495481	101495413	-	564.298	ENSBTAT00000044356
1008818	TSS	CUFF.4267	12	89009323	89009422	89009323	-	563.911	ENSBTAT00000035335
1031318	TSS	CUFF.14221	22	49499798	49499833	49499833	+	562.587	ENSBTAT00000024788
1031319	TTS	CUFF.14221	22	49501504	49501972	49501504	+	562.587	ENSBTAT00000024788
1024378	TSS	CUFF.11213	19	54079288	54079727	54079727	+	559.142	ENSBTAT00000014476
1024379	TTS	CUFF.11213	19	54130740	54133687	54130740	+	559.142	ENSBTAT00000014476
1003011	TSS	CUFF.1496	10	26814791	26815092	26815092	+	553.465	ENSBTAT00000014734
1003012	TTS	CUFF.1496	10	26815910	26815935	26815910	+	553.465	ENSBTAT00000014734
1023588	TSS	CUFF.10815	19	33855606	33855685	33855606	-	551.972	ENSBTAT00000022919
1023589	TTS	CUFF.10815	19	33853788	33854851	33854851	-	551.972	ENSBTAT00000022919
1004602	TSS	CUFF.2512	10	104124523	104124787	104124787	+	546.009	-
1004603	TTS	CUFF.2512	10	104125754	104126289	104125754	+	546.009	-
1054876	TTS	CUFF.24789	8	7422374	7422421	7422374	+	545.578	ENSBTAT00000036795
1053685	TTS	CUFF.24348	7	20841360	20841446	20841360	+	542.813	ENSBTAT00000020833
1019392	TSS	CUFF.8963	18	9512465	9512954	9512954	+	542.771	ENSBTAT00000054165
1039668	TTS	CUFF.18015	29	8786457	8790218	8790218	-	539.798	ENSBTAT00000020194
1039667	TSS	CUFF.18015	29	8797211	8797308	8797211	-	539.798	-
1009171	TSS	CUFF.4273	13	11543628	11544214	11544214	+	530.21	ENSBTAT00000056087
1009172	TTS	CUFF.4273	13	11634415	11636251	11634415	+	530.21	ENSBTAT00000056087
1039643	TSS	CUFF.18000	29	18090097	18090595	18090097	-	520.667	ENSBTAT00000015490
1039644	TTS	CUFF.18000	29	18084681	18085579	18085579	-	520.667	ENSBTAT00000015490
1048894	TSS	CUFF.22299	5	111267678	111267705	111267678	-	518.509	ENSBTAT00000004188
1048895	TTS	CUFF.22299	5	111261438	111261532	111261532	-	518.509	ENSBTAT00000004188
1036323	TSS	CUFF.16545	25	38832482	38832555	38832555	+	518.211	-
1036324	TTS	CUFF.16545	25	38840834	38840846	38840834	+	518.211	-
1033241	TSS	CUFF.15112	23	28506219	28506312	28506219	-	514.608	ENSBTAT00000031167
1032331	TSS	CUFF.14646	23	9391523	9391555	9391555	+	514.076	ENSBTAT00000025963
1032332	TTS	CUFF.14646	23	9393812	9394013	9393812	+	514.076	ENSBTAT00000025963
1042813	TTS	CUFF.19455	3	56832933	56833693	56833693	-	504.643	ENSBTAT00000000389
1020255	TSS	CUFF.9370	18	46987527	46987552	46987552	+	503.527	ENSBTAT00000019803
1020256	TTS	CUFF.9370	18	46993936	46994449	46993936	+	503.527	ENSBTAT00000019803
1001334	TTS	CUFF.634	1	81005168	81007430	81007430	-	499.627	ENSBTAT00000026395
1001333	TSS	CUFF.634	1	81018316	81018421	81018316	-	499.627	-
1043643	TTS	CUFF.19866	3	104112934	104113313	104113313	-	499.607	ENSBTAT00000023094
1040794	AE	CUFF.18602	29	50698487	50698596	50698487-50698596	-	488.536	ENSBTAT00000026074
1040791	TSS	CUFF.18602	29	50700380	50700467	50700380	-	488.536	ENSBTAT00000026074
1040793	TTS	CUFF.18602	29	50695518	50696208	50696208	-	488.536	ENSBTAT00000026074
1013690	TSS	CUFF.6383	15	55514807	55515020	55515020	+	487.269	ENSBTAT00000039717
1054087	TSS	CUFF.24612	7	88648422	88648587	88648587	+	487.23	ENSBTAT00000052050
1020707	TSS	CUFF.9571	18	55992910	55993201	55993201	+	485.03	ENSBTAT00000009965
1020708	TTS	CUFF.9571	18	55994438	55994741	55994438	+	485.03	ENSBTAT00000009965
1013633	SKIP_OFF	CUFF.6354	15	30415734	30415878	3.04155e+15	-	484.744	ENSBTAT00000047009
1013638	SKIP_ON	CUFF.6354	15	30415998	30416115	30415519,30415998-30416115,30416424	-	484.744	ENSBTAT00000047009
1006902	TSS	CUFF.3281	11	95854693	95854734	95854693	-	483.005	ENSBTAT00000004161
1006903	TTS	CUFF.3281	11	95850116	95850782	95850782	-	483.005	ENSBTAT00000004161
1013635	SKIP_OFF	CUFF.6354	15	30421655	30421719	3.04203e+15	-	474.183	ENSBTAT00000047009
1053687	TTS	CUFF.24349	7	20841560	20844074	20844074	-	473.765	ENSBTAT00000017626
1053689	SKIP_OFF	CUFF.24349	7	20845257	20845470	2.08445e+15	-	473.765	ENSBTAT00000017626
1040751	TSS	CUFF.18545	29	50352064	50352226	50352226	+	467.427	ENSBTAT00000010022
1040752	TTS	CUFF.18545	29	50360672	50361497	50360672	+	467.427	ENSBTAT00000010022
1008822	TSS	CUFF.5018	12	89009656	89009710	89009710	+	459.614	ENSBTAT00000005916
1008825	IR_OFF	CUFF.5018	12	89140519	89140524	89140445-89140519,89140524-89140647	+	459.614	ENSBTAT00000005916
1008823	TTS	CUFF.5018	12	89164990	89166035	89164990	+	459.614	ENSBTAT00000005916
1018649	TTS	CUFF.8599	18	14535305	14535321	14535305	+	457.111	-
1005115	TTS	CUFF.2382	11	2916017	2916192	2916192	-	452.998	ENSBTAT00000024678
1005114	TSS	CUFF.2382	11	2917946	2918149	2917946	-	452.998	-
1048591	TSS	CUFF.22148	5	104518289	104518399	104518289	-	452.502	ENSBTAT00000019643
1048592	TTS	CUFF.22148	5	104505429	104505945	104505945	-	452.502	ENSBTAT00000019643
1027464	TTS	CUFF.12726	2	128707490	128711015	128711015	-	451.074	ENSBTAT00000054397
1035687	TTS	CUFF.16246	25	26381308	26381486	26381486	-	446.575	ENSBTAT00000011388
1045518	TSS	CUFF.20647	4	77413064	77413143	77413064	-	445.212	ENSBTAT00000015924
1060760	TSS	CUFF.26476	GJ060129.1	1680	2039	2039	+	440.803	ENSBTAT00000063682
1053885	TSS	CUFF.24475	7	63756434	63756714	63756434	-	440.051	ENSBTAT00000020261
1053886	TTS	CUFF.24475	7	63748885	63749490	63749490	-	440.051	ENSBTAT00000020261
1003943	TSS	CUFF.1935	10	67843328	67843427	67843427	+	436.849	ENSBTAT00000043753
1003944	TTS	CUFF.1935	10	67860812	67861113	67860812	+	436.849	ENSBTAT00000043753
1017484	TSS	CUFF.8110	17	64995248	64995367	64995367	+	434.254	ENSBTAT00000016993
1017485	TTS	CUFF.8110	17	64996834	64997121	64996834	+	434.254	ENSBTAT00000016993
1048331	TTS	CUFF.22036	5	97081141	97082117	97082117	-	432.618	ENSBTAT00000050559
1018540	TTS	CUFF.8543	18	11807090	11807341	11807090	+	432.118	ENSBTAT00000053881
1018539	TSS	CUFF.8543	18	11800134	11800237	11800237	+	432.118	ENSBTAT00000021397
1007345	TTS	CUFF.3488	11	104183516	104183516	104183516	-	429.193	ENSBTAT00000059474
1003537	TSS	CUFF.1711	10	45874978	45875138	45875138	+	428.773	ENSBTAT00000022378
1003538	TTS	CUFF.1711	10	45880587	45880918	45880587	+	428.773	ENSBTAT00000022378
1020337	TSS	CUFF.9417	18	51215994	51216048	51216048	+	426.958	-
1020338	TTS	CUFF.9417	18	51226860	51226887	51226860	+	426.958	-
1026418	TSS	CUFF.12056	2	96962365	96962496	96962365	-	422.24	ENSBTAT00000027348
1026419	TTS	CUFF.12056	2	96941049	96941991	96941991	-	422.24	ENSBTAT00000027348
1035839	TSS	CUFF.16321	25	28636078	28636300	28636078	-	422.048	ENSBTAT00000005296
1035840	TTS	CUFF.16321	25	28630805	28632560	28632560	-	422.048	ENSBTAT00000005296
1050039	TSS	CUFF.22600	6	3542486	3542533	3542533	+	417.749	ENSBTAT00000028988
1052944	TSS	CUFF.23948	7	21252438	21252522	21252522	+	415.49	ENSBTAT00000005581
1052945	TTS	CUFF.23948	7	21260611	21261327	21260611	+	415.49	ENSBTAT00000005581
1013693	SKIP_OFF	CUFF.6383	15	55516525	55516568	5.5515e+15	+	414.603	ENSBTAT00000039717
1042811	TSS	CUFF.19455	3	56846652	56846708	56846652	-	413.505	ENSBTAT00000000389
1059946	TTS	CUFF.27377	X	134101036	134101299	134101299	-	401.804	ENSBTAT00000022630
1059842	TSS	CUFF.27330	X	126470243	126470489	126470243	-	400.736	ENSBTAT00000023087
1059843	TTS	CUFF.27330	X	126467442	126467965	126467965	-	400.736	ENSBTAT00000023087
1058721	TTS	CUFF.26746	X	39840526	39840878	39840878	-	399.485	ENSBTAT00000027379
1039297	TSS	CUFF.17936	28	41902561	41902681	41902681	+	394.983	ENSBTAT00000004571
1013643	MIR_OFF	CUFF.6354	15	30417743	30418310	30417625-30417743,30417839-30418001,30418086-30418207,30418310-30418489	-	394.304	ENSBTAT00000047009
1049046	TSS	CUFF.22382	5	114024391	114024565	114024391	-	393.98	ENSBTAT00000042618
1049047	TTS	CUFF.22382	5	114009261	114010404	114010404	-	393.98	ENSBTAT00000042618
1031478	TSS	CUFF.14275	22	51277867	51277946	51277946	+	393.202	ENSBTAT00000005600
1031479	TTS	CUFF.14275	22	51322778	51323093	51322778	+	393.202	ENSBTAT00000005600
1037191	TTS	CUFF.16865	26	24226663	24226762	24226762	-	393.197	ENSBTAT00000012810
1037190	TSS	CUFF.16865	26	24231883	24231998	24231883	-	393.197	-
1057812	TSS	CUFF.26374	9	102893398	102893601	102893398	-	393.139	ENSBTAT00000040201
1057813	TTS	CUFF.26374	9	102880277	102880797	102880797	-	393.139	ENSBTAT00000040201
1058530	TTS	CUFF.26676	X	19819839	19820952	19819839	+	392.535	ENSBTAT00000024644
1015429	TSS	CUFF.7177	16	45401695	45401823	45401823	+	391.33	ENSBTAT00000017839
1015430	TTS	CUFF.7177	16	45416046	45416462	45416046	+	391.33	ENSBTAT00000017839
1013645	AE	CUFF.6354	15	30416730	30416801	30416730-30416801	-	390.497	ENSBTAT00000047015
1042075	TSS	CUFF.19048	3	21489097	21489593	21489593	+	389.047	ENSBTAT00000026724
1042076	TTS	CUFF.19048	3	21491782	21493251	21491782	+	389.047	ENSBTAT00000026724
1041129	TSS	ENSBTAG00000047265	29	43163827	43163913	43163827	-	388.06	ENSBTAT00000065478
1041130	TTS	ENSBTAG00000047265	29	43163337	43163405	43163405	-	388.06	ENSBTAT00000065478
1045517	TSS	CUFF.20647	4	77412997	77413031	77412997	-	387.221	ENSBTAT00000015924
1043642	TSS	CUFF.19866	3	104133438	104133739	104133438	-	384.897	-
1040026	IR_OFF	CUFF.18209	29	41172936	41172939	41172925-41172936,41172939-41173049	-	384.002	ENSBTAT00000014853
1046881	TSS	CUFF.21210	5	25944170	25944246	25944170	-	381.21	-
1040118	TTS	CUFF.18242	29	41614571	41614806	41614806	-	379.973	ENSBTAT00000015716
1047615	SKIP_ON	CUFF.21618	5	57486909	57486953	57486205,57486909-57486953,57487258	-	378.213	ENSBTAT00000014304
1005764	TSS	CUFF.2704	11	29432047	29432052	29432047	-	377.493	ENSBTAT00000002055
1005765	TTS	CUFF.2704	11	29424996	29425342	29425342	-	377.493	ENSBTAT00000002055
1022571	TSS	CUFF.10352	19	22185597	22186258	22185597	-	374.854	ENSBTAT00000025822
1022572	TTS	CUFF.10352	19	22167563	22170244	22170244	-	374.854	ENSBTAT00000025822
1013003	TSS	CUFF.6018	15	29521980	29522093	29522093	+	373.45	ENSBTAT00000009643
1013004	TTS	CUFF.6018	15	29529911	29530109	29529911	+	373.45	ENSBTAT00000009643
1015462	XSKIP_OFF	CUFF.7198	16	47998770	47998829	4.7997e+15	+	372.096	ENSBTAT00000019184
1010469	TSS	CUFF.4936	13	66306226	66306284	66306284	+	371.115	-
1010470	TTS	CUFF.4936	13	66313437	66313500	66313437	+	371.115	-
1020388	TSS	CUFF.9450	18	55112228	55112552	55112552	+	367.752	ENSBTAT00000010788
1020389	TTS	CUFF.9450	18	55116213	55116590	55116213	+	367.752	ENSBTAT00000010788
1020391	XSKIP_OFF	CUFF.9450	18	55113752	55113762	5.51126e+15	+	367.752	ENSBTAT00000010788
1012205	TSS	CUFF.5625	14	66637801	66637885	66637885	+	367.06	ENSBTAT00000018778
1012206	TTS	CUFF.5625	14	66647602	66647721	66647602	+	367.06	ENSBTAT00000018778
1039010	TTS	CUFF.17781	28	28123710	28124783	28124783	-	365.902	ENSBTAT00000047021
1039009	TSS	CUFF.17781	28	28157048	28157099	28157048	-	365.902	ENSBTAT00000028655
1000254	TSS	CUFF.1089	1	147404396	147404711	147404711	+	365.861	ENSBTAT00000015668
1000255	TTS	CUFF.1089	1	147422256	147423644	147422256	+	365.861	ENSBTAT00000015668
1026002	TSS	CUFF.11848	2	71561192	71561324	71561324	+	363.165	ENSBTAT00000012523
1026003	TTS	CUFF.11848	2	71566079	71566372	71566079	+	363.165	ENSBTAT00000012523
1048576	TSS	CUFF.22136	5	104047547	104047550	104047547	-	358.63	ENSBTAT00000024555
1044998	TSS	CUFF.20324	4	11656581	11656823	11656823	+	357.703	ENSBTAT00000033863
1040210	TSS	CUFF.18277	29	43991859	43991956	43991859	-	357.01	ENSBTAT00000027728
1040211	TTS	CUFF.18277	29	43990460	43990632	43990632	-	357.01	ENSBTAT00000027728
1026697	TSS	CUFF.12192	2	120227920	120228147	120228147	+	356.895	ENSBTAT00000003305
1026698	TTS	CUFF.12192	2	120232259	120232987	120232259	+	356.895	ENSBTAT00000003305
1041510	TSS	CUFF.18750	3	9878839	9878873	9878873	+	354.16	ENSBTAT00000002674
1015458	TSS	CUFF.7198	16	47992813	47992845	47992845	+	354.147	ENSBTAT00000019184
1013691	TTS	CUFF.6383	15	55524593	55525178	55524593	+	353.932	ENSBTAT00000039717
1055024	TTS	CUFF.24916	8	25142761	25142901	25142761	+	352.909	ENSBTAT00000031470
1027927	TSS	CUFF.12603	20	4451585	4452189	4451585	-	352.511	ENSBTAT00000018411
1027928	TTS	CUFF.12603	20	4449109	4450158	4450158	-	352.511	ENSBTAT00000018411
1048199	TSS	CUFF.21961	5	71751415	71751819	71751819	+	351.55	-
1048200	TTS	CUFF.21961	5	71807642	71809052	71807642	+	351.55	-
1044072	TTS	CUFF.23057	3	13081805	13094763	13094763	-	350.427	-
1047325	TTS	CUFF.21447	5	30866977	30868119	30866977	+	348.343	ENSBTAT00000016242
1041804	TTS	CUFF.18899	3	16894426	16894701	16894426	+	347.447	ENSBTAT00000000847
1048597	AE	CUFF.22148	5	104508056	104508145	104508056-104508145	-	346.805	ENSBTAT00000019643
1048595	SKIP_ON	CUFF.22148	5	104508056	104508145	104507222,104508056-104508145,104508248	-	346.805	ENSBTAT00000019643
1020460	TSS	CUFF.9474	18	55071102	55071626	55071626	+	345.757	ENSBTAT00000028239
1020461	TTS	CUFF.9474	18	55085653	55087454	55085653	+	345.757	ENSBTAT00000028239
1013758	TTS	CUFF.6419	15	63663205	63663299	63663205	+	343.586	ENSBTAT00000063521
1000264	TSS	CUFF.1094	1	147542653	147542840	147542840	+	343.285	ENSBTAT00000025663
1052887	TSS	CUFF.23920	7	22580553	22580777	22580553	-	342.838	ENSBTAT00000024656
1052888	TTS	CUFF.23920	7	22577243	22577795	22577795	-	342.838	ENSBTAT00000024656
1034465	TSS	CUFF.15689	24	49942764	49942827	49942764	-	342.399	ENSBTAT00000003716
1034466	TTS	CUFF.15689	24	49908126	49908547	49908547	-	342.399	ENSBTAT00000003716
1036420	TSS	CUFF.16609	25	26474938	26475202	26474938	-	340.137	ENSBTAT00000017177
1023621	TSS	CUFF.10845	19	41326678	41327269	41327269	+	334.763	ENSBTAT00000011361
1023622	TTS	CUFF.10845	19	41337066	41338255	41337066	+	334.763	ENSBTAT00000011361
1034267	TSS	CUFF.15554	24	43217455	43217506	43217506	+	332.094	ENSBTAT00000063184
1034268	TTS	CUFF.15554	24	43224316	43224463	43224316	+	332.094	ENSBTAT00000063184
1028347	TSS	CUFF.12825	20	31783951	31784192	31784192	+	331.116	-
1028348	TTS	CUFF.12825	20	31792251	31792292	31792251	+	331.116	-
1060762	TTS	CUFF.26476	GJ060129.1	5807	6353	5807	+	329.989	ENSBTAT00000063682
1046943	TSS	CUFF.21239	5	27047475	27047853	27047475	-	329.795	ENSBTAT00000028615
1046944	TTS	CUFF.21239	5	27044009	27044314	27044314	-	329.795	ENSBTAT00000028615
1030012	TSS	CUFF.13664	21	68601093	68601204	68601093	-	328.976	ENSBTAT00000008225
1030013	TTS	CUFF.13664	21	68595873	68596673	68596673	-	328.976	ENSBTAT00000008225
1043506	TSS	CUFF.19797	3	101819370	101819441	101819370	-	328.531	ENSBTAT00000020326
1040652	TSS	CUFF.18513	29	49848524	49848639	49848524	-	328.479	-
1005940	TTS	CUFF.2786	11	37575270	37576259	37576259	-	325.577	ENSBTAT00000014744
1003106	TSS	CUFF.1535	10	26445474	26445634	26445474	-	323.942	ENSBTAT00000052803
1026185	TSS	CUFF.11932	2	86449525	86449571	86449571	+	321.929	ENSBTAT00000016712
1026186	TTS	CUFF.11932	2	86451389	86451564	86451389	+	321.929	ENSBTAT00000016712
1055022	TSS	CUFF.24916	8	25129156	25129208	25129208	+	319.927	-
1026312	TTS	CUFF.12001	2	94925925	94926122	94925925	+	319.701	ENSBTAT00000029304
1039012	SKIP_OFF	CUFF.17781	28	28130801	28130809	2.8129e+15	-	319.257	ENSBTAT00000028655
1055690	TSS	CUFF.25358	8	67481089	67481351	67481351	+	317.048	ENSBTAT00000017086
1055691	TTS	CUFF.25358	8	67509266	67511227	67509266	+	317.048	ENSBTAT00000017086
1058531	SKIP_ON	CUFF.26676	X	19818531	19818717	19818108,19818531-19818717,19819839	+	316.506	ENSBTAT00000063425
1031397	TSS	CUFF.14252	22	16909377	16909388	16909388	+	316.457	ENSBTAT00000010479
1044799	TTS	CUFF.20176	4	12754202	12756672	12756672	-	315.97	ENSBTAT00000038879
1047151	TSS	CUFF.21340	5	30298068	30298167	30298068	-	315.621	ENSBTAT00000046359
1047152	TTS	CUFF.21340	5	30281520	30283530	30283530	-	315.621	-
1006627	TSS	CUFF.3141	11	78862495	78862728	78862728	+	315.148	ENSBTAT00000027837
1006628	TTS	CUFF.3141	11	78879840	78880461	78879840	+	315.148	ENSBTAT00000027837
1022318	TSS	CUFF.10266	19	23120954	23121139	23120954	-	313.64	ENSBTAT00000007442
1012044	TSS	CUFF.5554	14	38744839	38744856	38744839	-	311.968	ENSBTAT00000026826
1020138	TSS	CUFF.9309	18	53040105	53040144	53040144	+	310.135	ENSBTAT00000013354
1020139	TTS	CUFF.9309	18	53041935	53042792	53041935	+	310.135	ENSBTAT00000013354
1033956	TSS	CUFF.15332	24	4413368	4413590	4413590	+	307.479	ENSBTAT00000015944
1033957	TTS	CUFF.15332	24	4445362	4445873	4445362	+	307.479	ENSBTAT00000015944
1060179	TTS	CUFF.27502	X	63495341	63497566	63497566	-	305.941	ENSBTAT00000005810
1058884	TSS	CUFF.26824	X	57840302	57840332	57840332	+	305.344	ENSBTAT00000009171
1006313	TSS	CUFF.2994	11	63290422	63291005	63291005	+	304.306	ENSBTAT00000063200
1006314	TTS	CUFF.2994	11	63395495	63395507	63395495	+	304.306	ENSBTAT00000063200
1026904	TSS	CUFF.12280	2	125730037	125730128	125730037	-	302.635	ENSBTAT00000008319
1026905	TTS	CUFF.12280	2	125727885	125728153	125728153	-	302.635	ENSBTAT00000008319
1054089	TTS	CUFF.24612	7	88650470	88650528	88650470	+	302.177	ENSBTAT00000052050
1032896	TTS	CUFF.14904	23	17873065	17873174	17873065	+	300.393	ENSBTAT00000001034
1009955	TTS	CUFF.4697	13	54607893	54608301	54608301	-	299.522	ENSBTAT00000055432
1040753	TSS	CUFF.18546	29	50863334	50863486	50863334	-	296.28	ENSBTAT00000013650
1040754	TTS	CUFF.18546	29	50856122	50856322	50856322	-	296.28	-
1045520	TSS	CUFF.20648	4	70197338	70198191	70198191	+	295.338	ENSBTAT00000007527
1053888	SKIP_OFF	CUFF.24475	7	63750310	63750501	6.37498e+15	-	295.097	ENSBTAT00000020261
1017291	TSS	CUFF.8002	17	59337728	59337958	59337728	-	292.859	ENSBTAT00000024107
1017292	TTS	CUFF.8002	17	59333429	59334388	59334388	-	292.859	ENSBTAT00000024107
1027147	TTS	CUFF.12381	2	127429585	127430034	127430034	-	292.364	ENSBTAT00000012599
1012888	TSS	CUFF.5946	15	17999932	18000011	18000011	+	291.206	ENSBTAT00000017122
1012889	TTS	CUFF.5946	15	18028610	18028984	18028610	+	291.206	ENSBTAT00000017122
1048905	TSS	CUFF.22306	5	111462845	111463040	111463040	+	290.815	ENSBTAT00000023213
1048906	TTS	CUFF.22306	5	111464037	111464936	111464037	+	290.815	ENSBTAT00000023213
1016179	TTS	CUFF.7564	16	75539494	75540186	75540186	-	289.804	ENSBTAT00000065273
1034343	TTS	CUFF.15614	24	46300459	46300770	46300770	-	289.365	-
1003956	TSS	CUFF.1943	10	26673820	26673918	26673820	-	288.467	ENSBTAT00000016346
1059438	TTS	CUFF.27092	X	91235801	91236073	91235801	+	286.535	ENSBTAT00000006653
1010215	TSS	CUFF.4817	13	60276470	60276652	60276652	+	286.439	ENSBTAT00000010928
1045195	TTS	CUFF.20449	4	52228573	52230824	52230824	-	285.298	ENSBTAT00000064292
1045194	TSS	CUFF.20449	4	52235766	52235915	52235766	-	285.298	-
1022591	TSS	CUFF.10360	19	27588683	27588815	27588683	-	284.909	ENSBTAT00000019814
1022592	TTS	CUFF.10360	19	27586886	27587374	27587374	-	284.909	ENSBTAT00000019814
1013646	AE	CUFF.6354	15	30416730	30416825	30416730-30416825	-	284.215	ENSBTAT00000047009
1013393	TTS	CUFF.6236	15	42445407	42445661	42445407	+	283.262	ENSBTAT00000055320
1027969	TTS	CUFF.12637	20	8038617	8038918	8038918	-	281.444	ENSBTAT00000036839
1000854	TSS	CUFF.401	1	65802342	65802423	65802342	-	279.439	ENSBTAT00000029891
1000855	TTS	CUFF.401	1	65742633	65745254	65745254	-	279.439	ENSBTAT00000029891
1047734	TSS	CUFF.21703	5	63086353	63086410	63086410	+	278.818	ENSBTAT00000053663
1047735	TTS	CUFF.21703	5	63092206	63092547	63092206	+	278.818	ENSBTAT00000053663
1023594	TSS	CUFF.10817	19	42545777	42545940	42545940	+	277.683	ENSBTAT00000002948
1029801	TSS	CUFF.13540	21	55924230	55924484	55924484	+	276.321	ENSBTAT00000022854
1029802	TTS	CUFF.13540	21	55945992	55946434	55945992	+	276.321	ENSBTAT00000022854
1035514	TSS	CUFF.16158	25	25106608	25106664	25106608	-	274.673	-
1035515	TTS	CUFF.16158	25	25099277	25099417	25099417	-	274.673	-
1040418	TTS	CUFF.18361	29	42729701	42731606	42731606	-	271.716	ENSBTAT00000046142
1040417	TSS	CUFF.18361	29	42734004	42734087	42734004	-	271.716	-
1040807	TTS	CUFF.27532	29	41575959	41592998	41592998	-	271.672	ENSBTAT00000052103
1040806	TSS	CUFF.27532	29	41604869	41605018	41604869	-	271.672	-
1022258	TTS	CUFF.10230	19	20706558	20706560	20706558	+	271.194	ENSBTAT00000065532
1031999	TSS	ENSBTAG00000014971	22	1445067	1445115	1445115	+	271.097	ENSBTAT00000019929
1032000	TTS	ENSBTAG00000014971	22	1451789	1451951	1451789	+	271.097	ENSBTAT00000019929
1039823	TSS	CUFF.18086	29	26553307	26553359	26553307	-	270.2	ENSBTAT00000056276
1039824	TTS	CUFF.18086	29	26543861	26544635	26544635	-	270.2	ENSBTAT00000011447
1040386	TSS	CUFF.18350	29	42665350	42665668	42665668	+	269.937	ENSBTAT00000064574
1040388	TTS	CUFF.18350	29	42815389	42815403	42815389	+	269.937	ENSBTAT00000025564
1040394	SKIP_OFF	CUFF.18350	29	42685048	42685104	4.26657e+15	+	269.937	ENSBTAT00000025564
1040392	XMSKIP_OFF	CUFF.18350	29	42685048	42695602	4.26657e+15	+	269.937	ENSBTAT00000025564
1058528	TSS	CUFF.26676	X	19815589	19815651	19815651	+	269.059	ENSBTAT00000063425
1020027	TSS	CUFF.9240	18	51607794	51607938	51607938	+	268.242	ENSBTAT00000024793
1020028	TTS	CUFF.9240	18	51610433	51610670	51610433	+	268.242	ENSBTAT00000024793
1046882	TTS	CUFF.21210	5	25939737	25940455	25940455	-	267.082	ENSBTAT00000002033
1058638	TSS	CUFF.26720	X	40060594	40060638	40060638	+	264.82	ENSBTAT00000064323
1058639	TTS	CUFF.26720	X	40061031	40061079	40061031	+	264.82	ENSBTAT00000064323
1013161	TSS	CUFF.6091	15	34220636	34220705	34220636	-	264.691	ENSBTAT00000017497
1013162	TTS	CUFF.6091	15	34216278	34216703	34216703	-	264.691	ENSBTAT00000017497
1036213	TSS	CUFF.16476	25	37494182	37494205	37494205	+	264.402	ENSBTAT00000043764
1036214	TTS	CUFF.16476	25	37499143	37499276	37499143	+	264.402	ENSBTAT00000043764
1018867	TSS	CUFF.8700	18	24126228	24126333	24126228	-	264.136	ENSBTAT00000034373
1002817	TSS	CUFF.1403	10	20777431	20777445	20777445	+	263.632	ENSBTAT00000003514
1002818	TTS	CUFF.1403	10	20779095	20779257	20779095	+	263.632	ENSBTAT00000003514
1010572	TSS	CUFF.4988	13	64794728	64794954	64794954	+	263.246	ENSBTAT00000017694
1010573	TTS	CUFF.4988	13	64840648	64841518	64840648	+	263.246	ENSBTAT00000017694
1048783	TSS	CUFF.22238	5	108705365	108705622	108705622	+	261.907	ENSBTAT00000011923
1048784	TTS	CUFF.22238	5	108724360	108724898	108724360	+	261.907	ENSBTAT00000011923
1017623	TSS	CUFF.8175	17	66685452	66685628	66685628	+	260.848	ENSBTAT00000015648
1017624	TTS	CUFF.8175	17	66691054	66691553	66691054	+	260.848	ENSBTAT00000015648
1046787	TSS	CUFF.21145	5	21044595	21045041	21044595	-	259.771	ENSBTAT00000002279
1046788	TTS	CUFF.21145	5	21037443	21038295	21038295	-	259.771	-
1046975	TSS	CUFF.21252	5	26723926	26723947	26723926	-	258.268	ENSBTAT00000027662
1046976	TTS	CUFF.21252	5	26702659	26702915	26702915	-	258.268	ENSBTAT00000027662
1046872	TTS	CUFF.21199	5	26535464	26535718	26535718	-	257.781	-
1035682	TSS	CUFF.16244	25	26341282	26341408	26341282	-	255.183	ENSBTAT00000023981
1035683	TTS	CUFF.16244	25	26340079	26340374	26340374	-	255.183	ENSBTAT00000023981
1027967	TSS	CUFF.12637	20	8045046	8045160	8045046	-	254.655	ENSBTAT00000036839
1009247	TSS	CUFF.4325	13	20248762	20249012	20249012	+	254.025	ENSBTAT00000021156
1009248	TTS	CUFF.4325	13	20290917	20290967	20290917	+	254.025	ENSBTAT00000021156
1010328	TSS	CUFF.4868	13	58056795	58057016	58056795	-	253.452	ENSBTAT00000023246
1010331	SKIP_ON	CUFF.4868	13	58020615	58020659	58017124,58020615-58020659,58023637	-	253.452	ENSBTAT00000023246
1031152	TSS	CUFF.14173	22	48264511	48264756	48264756	+	252.163	ENSBTAT00000004892
1031154	TTS	CUFF.14173	22	48287781	48288059	48287781	+	252.163	ENSBTAT00000004892
1023560	TSS	CUFF.10799	19	40913423	40913526	40913423	-	250.659	ENSBTAT00000018402
1023077	TSS	CUFF.10591	19	27080596	27080596	27080596	+	249.736	ENSBTAT00000006465
1000349	TSS	CUFF.134	1	9607002	9607574	9607574	+	248.456	ENSBTAT00000049004
1000350	TTS	CUFF.134	1	9920035	9920062	9920035	+	248.456	ENSBTAT00000049004
1047599	TSS	CUFF.21609	5	57119917	57120062	57120062	+	247.7	ENSBTAT00000017710
1047600	TTS	CUFF.21609	5	57125028	57125290	57125028	+	247.7	ENSBTAT00000017710
1015459	TSS	CUFF.7198	16	47993836	47993860	47993860	+	247.654	ENSBTAT00000019184
1056021	TTS	CUFF.25527	8	85539419	85540688	85540688	-	246.918	ENSBTAT00000015726
1003399	TTS	CUFF.1658	10	42699004	42699450	42699450	-	246.819	ENSBTAT00000020267
1003398	TSS	CUFF.1658	10	42700622	42700717	42700622	-	246.819	-
1038382	TSS	CUFF.17516	27	41934562	41934590	41934562	-	245.995	ENSBTAT00000020729
1038383	TTS	CUFF.17516	27	41930646	41932490	41932490	-	245.995	ENSBTAT00000020729
1036952	TSS	CUFF.16761	26	18514079	18514245	18514245	+	245.478	ENSBTAT00000032937
1036953	TTS	CUFF.16761	26	18519507	18520590	18519507	+	245.478	ENSBTAT00000032937
1000736	TSS	CUFF.35	1	3122463	3122613	3122463	-	244.708	ENSBTAT00000032452
1000737	TTS	CUFF.35	1	3113949	3114374	3114374	-	244.708	ENSBTAT00000032452
1026310	TSS	CUFF.12001	2	94922839	94922919	94922919	+	244.066	ENSBTAT00000029304
1044798	TSS	CUFF.20176	4	12767334	12767677	12767334	-	243.118	ENSBTAT00000038879
1058666	TSS	CUFF.26727	X	39925628	39925722	39925722	+	242.636	ENSBTAT00000028556
1058667	TTS	CUFF.26727	X	39929229	39929382	39929229	+	242.636	ENSBTAT00000028556
1052063	TSS	CUFF.23535	7	7941022	7941333	7941022	-	242.484	ENSBTAT00000005982
1052065	TTS	CUFF.23535	7	7923139	7924583	7924583	-	242.484	ENSBTAT00000005982
1043006	TSS	CUFF.19541	3	78243744	78244203	78244203	+	242.063	ENSBTAT00000043537
1043007	TTS	CUFF.19541	3	78257832	78257900	78257832	+	242.063	ENSBTAT00000043537
1021999	TSS	CUFF.10119	19	16234703	16234839	16234703	-	241.334	ENSBTAT00000013146
1022000	TTS	CUFF.10119	19	16232968	16233486	16233486	-	241.334	ENSBTAT00000013146
1045864	TTS	CUFF.20858	4	99579932	99579953	99579932	+	240.523	ENSBTAT00000018566
1058720	TSS	CUFF.26746	X	39869481	39869573	39869481	-	240.285	ENSBTAT00000027379
1048529	TSS	CUFF.22122	5	103779086	103779250	103779086	-	239.037	ENSBTAT00000006358
1048530	TTS	CUFF.22122	5	103768066	103769308	103769308	-	239.037	ENSBTAT00000006358
1036934	SKIP_OFF	CUFF.16752	26	14946350	14946478	1.49463e+15	-	238.889	ENSBTAT00000000566
1027462	TSS	CUFF.12726	2	128783407	128783921	128783407	-	237.491	-
1032953	TTS	CUFF.14925	23	28100856	28102959	28102959	-	237.429	ENSBTAT00000009158
1032952	TSS	CUFF.14925	23	28105096	28105320	28105096	-	237.429	-
1014916	TSS	CUFF.6883	16	29832591	29832684	29832684	+	236.609	ENSBTAT00000034186
1014917	TTS	CUFF.6883	16	29840138	29840787	29840138	+	236.609	ENSBTAT00000034186
1047028	TSS	CUFF.21274	5	21118897	21119087	21118897	-	235.138	ENSBTAT00000004562
1008816	TSS	CUFF.4127	12	90609710	90609870	90609870	+	233.533	ENSBTAT00000045121
1008817	TTS	CUFF.4127	12	90620831	90621680	90620831	+	233.533	ENSBTAT00000045121
1041802	TSS	CUFF.18899	3	16891318	16891354	16891354	+	232.741	ENSBTAT00000000847
1043401	TSS	CUFF.19734	3	101152892	101152922	101152922	+	230.669	ENSBTAT00000004751
1043402	TTS	CUFF.19734	3	101166393	101166725	101166393	+	230.669	ENSBTAT00000004751
1037261	TSS	CUFF.16925	26	25856475	25856587	25856587	+	230.033	ENSBTAT00000044947
1037262	TTS	CUFF.16925	26	25864959	25865594	25864959	+	230.033	ENSBTAT00000044947
1015460	TTS	CUFF.7198	16	47999917	47999928	47999917	+	229.704	ENSBTAT00000019184
1015461	XSKIP_ON	CUFF.7198	16	47998770	47998829	47997019,47998770-47998829,47999917	+	229.704	ENSBTAT00000019184
1052940	TSS	CUFF.23946	7	24515111	24515288	24515288	+	229.079	-
1052941	TTS	CUFF.23946	7	24521466	24521637	24521466	+	229.079	-
1012232	TSS	CUFF.5639	14	65815960	65816689	65816689	+	228.912	ENSBTAT00000064237
1012233	TTS	CUFF.5639	14	65833311	65833459	65833311	+	228.912	ENSBTAT00000064237
1012113	TSS	CUFF.5580	14	28887980	28888284	28887980	-	227.925	ENSBTAT00000047216
1046080	TTS	CUFF.20954	4	113564374	113564522	113564522	-	226.473	ENSBTAT00000005523
1039803	SKIP_OFF	CUFF.18060	29	9651251	9651400	96463939656899	+	226.023	ENSBTAT00000002170
1024661	TSS	CUFF.11373	19	57020084	57020133	57020133	+	225.966	ENSBTAT00000028282
1024662	TTS	CUFF.11373	19	57024650	57024849	57024650	+	225.966	ENSBTAT00000028282
1030905	TTS	CUFF.14018	22	32552971	32553905	32553905	-	225.58	ENSBTAT00000028661
1030904	TSS	CUFF.14018	22	32574247	32574790	32574247	-	225.58	-
1004107	TSS	CUFF.2037	10	47084786	47085168	47085168	+	225.17	-
1004108	TTS	CUFF.2037	10	47086245	47086279	47086245	+	225.17	-
1026753	TSS	CUFF.12209	2	103950215	103950742	103950215	-	224.639	ENSBTAT00000010925
1026756	SKIP_OFF	CUFF.12209	2	103899183	103899452	1.03898e+17	-	224.639	ENSBTAT00000010925
1026758	SKIP_OFF	CUFF.12209	2	103908143	103908415	1.03907e+17	-	224.639	ENSBTAT00000010925
1026754	TTS	CUFF.12209	2	103881402	103882167	103882167	-	224.639	ENSBTAT00000010926
1024028	TTS	CUFF.11054	19	49330954	49331665	49331665	-	224.445	ENSBTAT00000024514
1016745	TSS	CUFF.7765	17	29871984	29872826	29872826	+	224.361	ENSBTAT00000014390
1016746	TTS	CUFF.7765	17	29889613	29891608	29889613	+	224.361	ENSBTAT00000014390
1036217	TSS	CUFF.16478	25	37532740	37532810	37532810	+	223.878	ENSBTAT00000061310
1036218	TTS	CUFF.16478	25	37544480	37544696	37544480	+	223.878	ENSBTAT00000061310
1048423	TSS	CUFF.22075	5	101647629	101647690	101647690	+	223.67	ENSBTAT00000000398
1048424	TTS	CUFF.22075	5	101658952	101659377	101658952	+	223.67	ENSBTAT00000000398
1024127	TSS	CUFF.11102	19	51643765	51643965	51643965	+	223.16	ENSBTAT00000007943
1024128	TTS	CUFF.11102	19	51652834	51653754	51652834	+	223.16	ENSBTAT00000007943
1044048	TTS	CUFF.20132	3	120987873	120989030	120987873	+	222.742	ENSBTAT00000046362
1035997	TSS	CUFF.16386	25	36034989	36035093	36035093	+	222.494	ENSBTAT00000010389
1035998	TTS	CUFF.16386	25	36038340	36038644	36038340	+	222.494	ENSBTAT00000010389
1005864	TSS	CUFF.2761	11	28576347	28576537	28576537	+	222.264	ENSBTAT00000004836
1005865	TTS	CUFF.2761	11	28666680	28668899	28666680	+	222.264	ENSBTAT00000004836
1048330	TSS	CUFF.22036	5	97103113	97103212	97103113	-	222.096	ENSBTAT00000050559
1039804	AE	CUFF.18060	29	9658637	9658768	9658637-9658768	+	221.063	ENSBTAT00000002170
1053547	TTS	CUFF.24269	7	47388958	47389756	47389756	-	220.318	ENSBTAT00000035306
1037486	TSS	CUFF.17038	26	16748210	16748239	16748210	-	218.347	ENSBTAT00000003743
1037488	TTS	CUFF.17038	26	16684054	16687438	16687438	-	218.347	ENSBTAT00000003743
1048301	TSS	CUFF.22026	5	93949550	93949578	93949550	-	217.297	ENSBTAT00000011257
1055207	TSS	CUFF.25043	8	49408084	49408301	49408084	-	216.202	ENSBTAT00000010661
1055208	TTS	CUFF.25043	8	49354207	49354811	49354811	-	216.202	ENSBTAT00000010661
1053676	TSS	CUFF.24341	7	53047810	53047917	53047917	+	215.941	ENSBTAT00000022077
1053677	TTS	CUFF.24341	7	53118015	53118491	53118015	+	215.941	ENSBTAT00000022077
1052249	TSS	CUFF.23626	7	13735628	13735788	13735628	-	214.794	ENSBTAT00000020111
1052250	TTS	CUFF.23626	7	13731958	13732748	13732748	-	214.794	ENSBTAT00000020111
1015632	TTS	CUFF.7273	16	52182485	52184132	52182485	+	213.871	ENSBTAT00000045065
1047527	TSS	CUFF.21583	5	57062936	57063101	57063101	+	213.735	ENSBTAT00000014162
1047528	TTS	CUFF.21583	5	57073948	57074074	57073948	+	213.735	ENSBTAT00000014162
1027463	TSS	CUFF.12726	2	128771075	128771107	128771075	-	213.583	ENSBTAT00000054397
1046871	TSS	CUFF.21199	5	26543673	26543714	26543673	-	213.503	ENSBTAT00000007538
1048846	TSS	CUFF.22275	5	110923001	110923069	110923069	+	212.922	ENSBTAT00000037671
1048847	TTS	CUFF.22275	5	110924626	110924709	110924626	+	212.922	ENSBTAT00000037671
1035381	TTS	CUFF.16088	25	16543863	16543874	16543874	-	212.86	ENSBTAT00000027628
1035382	SKIP_ON	CUFF.16088	25	16546657	16546776	16544426,16546657-16546776,16547234	-	212.86	ENSBTAT00000027628
1013392	TSS	CUFF.6236	15	42435880	42436087	42436087	+	212.293	ENSBTAT00000055320
1013394	SKIP_ON	CUFF.6236	15	42441628	42441741	42441236,42441628-42441741,42442332	+	212.293	ENSBTAT00000055320
1006106	TSS	CUFF.2889	11	37030009	37030065	37030065	+	211.116	ENSBTAT00000009208
1006107	TTS	CUFF.2889	11	37240066	37241384	37240066	+	211.116	ENSBTAT00000009208
1056696	TSS	CUFF.25737	9	15046855	15046972	15046855	-	210.755	ENSBTAT00000006715
1056697	TTS	CUFF.25737	9	15041836	15042038	15042038	-	210.755	ENSBTAT00000006715
1023711	TSS	CUFF.10892	19	37102308	37102573	37102573	+	210.609	ENSBTAT00000017420
1048527	TSS	CUFF.22121	5	103945609	103945759	103945609	-	210.242	ENSBTAT00000026358
1048528	TTS	CUFF.22121	5	103942403	103942990	103942990	-	210.242	ENSBTAT00000026358
1045524	SKIP_OFF	CUFF.20648	4	70200469	70200504	7.01982e+15	+	208.71	ENSBTAT00000007527
1045525	SKIP_ON	CUFF.20648	4	70203524	70203643	70202394,70203524-70203643,70203887	+	208.71	ENSBTAT00000007527
1044070	TSS	CUFF.23057	3	13106865	13106968	13106865	-	208.16	-
1053343	TSS	CUFF.24172	7	45205132	45205250	45205250	+	207.796	-
1053344	TTS	CUFF.24172	7	45207254	45207343	45207254	+	207.796	-
1040749	TSS	CUFF.18544	29	50746838	50747161	50746838	-	207.788	ENSBTAT00000029870
1040750	TTS	CUFF.18544	29	50742386	50743135	50743135	-	207.788	ENSBTAT00000029870
1043009	SKIP_OFF	CUFF.19541	3	78244438	78244627	7.82442e+15	+	207.13	ENSBTAT00000017211
1013396	TSS	CUFF.6239	15	47329716	47330136	47330136	+	205.187	ENSBTAT00000026323
1013397	TTS	CUFF.6239	15	47330717	47331334	47330717	+	205.187	ENSBTAT00000026323
1027337	TSS	CUFF.12477	2	133698100	133698258	133698100	-	205.138	ENSBTAT00000062337
1027338	TTS	CUFF.12477	2	133660215	133660455	133660455	-	205.138	ENSBTAT00000062337
1014977	TSS	CUFF.6923	16	27781671	27782040	27782040	+	205.105	ENSBTAT00000047532
1014978	TTS	CUFF.6923	16	27839043	27840009	27839043	+	205.105	ENSBTAT00000047532
1034270	TTS	CUFF.15555	24	43230802	43231796	43231796	-	205.055	ENSBTAT00000064010
1016233	TTS	CUFF.7633	16	65662354	65664990	65662354	+	203.849	ENSBTAT00000015881
1053889	TSS	CUFF.24478	7	64286948	64287098	64287098	+	203.22	ENSBTAT00000060554
1053890	TTS	CUFF.24478	7	64294070	64295116	64294070	+	203.22	ENSBTAT00000060554
1025491	TSS	CUFF.11552	2	21702150	21702201	21702201	+	202.991	ENSBTAT00000003832
1025492	TTS	CUFF.11552	2	21705004	21705260	21705004	+	202.991	ENSBTAT00000003832
1002917	TSS	CUFF.1450	10	22073358	22073633	22073633	+	202.004	ENSBTAT00000025397
1002918	TTS	CUFF.1450	10	22094890	22095132	22094890	+	202.004	ENSBTAT00000025397
1013634	SKIP_ON	CUFF.6354	15	30421655	30421719	30420322,30421655-30421719,30422142	-	200.529	ENSBTAT00000047009
1013644	MIR_OFF	CUFF.6354	15	30417744	30418310	30417625-30417744,30417839-30418001,30418086-30418207,30418310-30418489	-	200.529	ENSBTAT00000047009
1015767	TSS	CUFF.7338	16	56389735	56389934	56389934	+	200.518	-
1015768	TTS	CUFF.7338	16	56398630	56398659	56398630	+	200.518	-
1010217	SKIP_ON	CUFF.4817	13	60276738	60276785	60276652,60276738-60276785,60296456	+	200.503	ENSBTAT00000010928
1051733	TTS	CUFF.23387	7	1505999	1508614	1508614	-	200.353	ENSBTAT00000064711
1051732	TSS	CUFF.23387	7	1538728	1538915	1538728	-	200.353	-
1026916	TTS	CUFF.12284	2	122685823	122686327	122686327	-	198.992	-
1029862	TTS	CUFF.13575	21	59336525	59336611	59336525	+	198.514	ENSBTAT00000004093
1046978	SKIP_OFF	CUFF.21252	5	26710653	26710691	2.67097e+15	-	198.367	ENSBTAT00000027662
1046979	SKIP_ON	CUFF.21252	5	26713624	26713716	26712514,26713624-26713716,26715516	-	198.367	ENSBTAT00000027662
1043202	TSS	CUFF.19652	3	92746059	92746265	92746265	+	198.335	ENSBTAT00000012534
1043203	TTS	CUFF.19652	3	92771039	92771330	92771039	+	198.335	ENSBTAT00000012534
1052629	TSS	CUFF.23790	7	19834329	19834615	19834329	-	198.284	ENSBTAT00000002349
1052630	TTS	CUFF.23790	7	19833364	19833492	19833492	-	198.284	ENSBTAT00000002349
1027890	TSS	CUFF.12574	20	3111198	3111352	3111352	+	198.188	ENSBTAT00000020363
1027891	TTS	CUFF.12574	20	3123728	3123860	3123728	+	198.188	ENSBTAT00000020363
1058148	TSS	CUFF.26498	X	4068880	4069041	4069041	+	197.765	ENSBTAT00000007925
1058149	TTS	CUFF.26498	X	4071911	4072037	4071911	+	197.765	ENSBTAT00000007925
1055782	TSS	CUFF.25403	8	76484693	76484933	76484693	-	197.709	ENSBTAT00000026782
1055783	TTS	CUFF.25403	8	76466917	76469005	76469005	-	197.709	ENSBTAT00000026782
1031005	TSS	CUFF.14097	22	44150604	44150905	44150905	+	197.457	ENSBTAT00000021386
1031006	TTS	CUFF.14097	22	44169104	44169288	44169104	+	197.457	ENSBTAT00000021386
1058756	TTS	CUFF.26766	X	40484215	40484885	40484885	-	197.388	ENSBTAT00000025996
1040759	TSS	CUFF.18551	29	51367009	51367310	51367310	+	197.274	ENSBTAT00000025311
1040760	TTS	CUFF.18551	29	51367786	51368065	51367786	+	197.274	ENSBTAT00000025311
1056871	TSS	CUFF.25822	9	29081334	29081484	29081484	+	196.865	ENSBTAT00000000021
1056872	TTS	CUFF.25822	9	29113441	29114724	29113441	+	196.865	ENSBTAT00000000021
1007344	TTS	CUFF.3488	11	104181964	104182551	104182551	-	196.825	ENSBTAT00000059474
1046078	TSS	CUFF.20954	4	113567673	113567777	113567673	-	196.76	ENSBTAT00000005523
1040500	TSS	CUFF.18407	29	46087142	46087214	46087214	+	196.212	ENSBTAT00000004615
1040501	TTS	CUFF.18407	29	46089740	46090005	46089740	+	196.212	ENSBTAT00000004615
1054300	SKIP_OFF	CUFF.24858	7	98571667	98571677	9.85713e+15	+	196.179	ENSBTAT00000065978
1054301	IR_ON	CUFF.24858	7	98571302	98571308	98571282-98571329	+	196.179	ENSBTAT00000065978
1054297	SKIP_ON	CUFF.24858	7	98531444	98531509	98524309,98531444-98531509,98532237	+	196.179	ENSBTAT00000011029
1000138	TTS	CUFF.1046	1	148009651	148010867	148010867	-	196.157	ENSBTAT00000006275
1000137	TSS	CUFF.1046	1	148016929	148017020	148016929	-	196.157	-
1033495	TSS	CUFF.15241	23	47853756	47853957	47853957	+	195.691	ENSBTAT00000008253
1029173	TSS	CUFF.13248	21	25651047	25651271	25651271	+	195.09	ENSBTAT00000014581
1029174	TTS	CUFF.13248	21	25668256	25668349	25668256	+	195.09	ENSBTAT00000014581
1030027	TSS	CUFF.13685	21	70118337	70118400	70118337	-	195.039	ENSBTAT00000038460
1030028	TTS	CUFF.13685	21	70113045	70113186	70113186	-	195.039	ENSBTAT00000038460
1027467	AE	CUFF.16656	2	7295218	7295405	7295218-7295405	+	194.975	ENSBTAT00000038684
1027465	TSS	CUFF.16656	2	7139298	7139855	7139855	+	194.975	ENSBTAT00000038684
1027466	TTS	CUFF.16656	2	7298405	7298814	7298405	+	194.975	ENSBTAT00000038684
1026977	TSS	CUFF.12324	2	126246561	126246632	126246632	+	194.012	ENSBTAT00000009939
1026978	TTS	CUFF.12324	2	126249932	126250182	126249932	+	194.012	ENSBTAT00000009939
1001509	TTS	CUFF.73	1	10076820	10076995	10076820	+	193.897	ENSBTAT00000032427
1053684	TSS	CUFF.24348	7	20830784	20830822	20830822	+	193.42	ENSBTAT00000020833
1036002	TTS	CUFF.16388	25	34882066	34885430	34885430	-	192.677	ENSBTAT00000005327
1036001	TSS	CUFF.16388	25	34906374	34906639	34906374	-	192.677	-
1035817	TSS	CUFF.16309	25	28022507	28022616	28022507	-	192.512	ENSBTAT00000013231
1038844	TSS	CUFF.17709	28	25631917	25632048	25632048	+	191.105	ENSBTAT00000023743
1038845	TTS	CUFF.17709	28	25646847	25647735	25646847	+	191.105	ENSBTAT00000023743
1033070	TTS	CUFF.14996	23	27225270	27225464	27225464	-	190.81	ENSBTAT00000009800
1043314	TSS	CUFF.19710	3	93968225	93968364	93968225	-	190.746	ENSBTAT00000004879
1043315	TTS	CUFF.19710	3	93846489	93847505	93847505	-	190.746	ENSBTAT00000004879
1032784	TTS	CUFF.14864	23	25587526	25587936	25587936	-	190.697	ENSBTAT00000014072
1032783	TSS	CUFF.14864	23	25592066	25592227	25592066	-	190.697	-
1008274	TSS	CUFF.3831	12	30352950	30353093	30353093	+	190.59	ENSBTAT00000024094
1008275	TTS	CUFF.3831	12	30357267	30358915	30357267	+	190.59	ENSBTAT00000024094
1046734	TSS	CUFF.21110	5	5611962	5612271	5611962	-	190.335	ENSBTAT00000027852
1024029	AE	CUFF.11054	19	49333332	49333391	49333332-49333391	-	190.188	ENSBTAT00000024514
1031654	TSS	CUFF.14364	22	54797045	54797301	54797045	-	189.944	ENSBTAT00000024391
1031655	TTS	CUFF.14364	22	54791195	54791713	54791713	-	189.944	ENSBTAT00000024391
1024389	TSS	CUFF.11219	19	51384824	51385000	51385000	+	189.872	ENSBTAT00000021260
1059945	TSS	CUFF.27377	X	134105082	134105256	134105082	-	189.803	ENSBTAT00000022630
1022732	TTS	CUFF.10423	19	27920759	27921421	27920759	+	189.708	ENSBTAT00000000144
1019838	TSS	CUFF.9157	18	49361467	49361581	49361581	+	189.376	-
1049306	TSS	CUFF.22687	5	101274779	101275020	101275020	+	189.347	ENSBTAT00000006167
1020704	TTS	CUFF.9570	18	55954720	55954789	55954720	+	189.294	ENSBTAT00000003073
1053546	TSS	CUFF.24269	7	47401311	47401412	47401311	-	188.856	ENSBTAT00000035306
1050226	TSS	CUFF.22679	6	38127492	38127577	38127492	-	188.22	ENSBTAT00000047589
1050228	TTS	CUFF.22679	6	38120578	38121325	38121325	-	188.22	ENSBTAT00000047589
1060072	TSS	CUFF.27450	X	140215554	140215980	140215554	-	187.405	ENSBTAT00000010674
1060073	TTS	CUFF.27450	X	140188320	140188918	140188918	-	187.405	ENSBTAT00000010674
1013798	TSS	CUFF.6448	15	65779325	65779435	65779435	+	187.062	ENSBTAT00000027941
1013799	TTS	CUFF.6448	15	65814563	65815261	65814563	+	187.062	ENSBTAT00000027941
1008288	TSS	CUFF.3837	12	30039506	30039901	30039506	-	186.953	ENSBTAT00000010884
1008289	TTS	CUFF.3837	12	30021743	30022971	30022971	-	186.953	ENSBTAT00000010884
1003107	TTS	CUFF.1535	10	26423874	26425120	26425120	-	186.402	ENSBTAT00000026127
1047824	TSS	CUFF.21747	5	67940792	67940937	67940937	+	185.719	ENSBTAT00000004364
1047825	TTS	CUFF.21747	5	67959230	67959532	67959230	+	185.719	ENSBTAT00000004364
1022688	TSS	CUFF.10401	19	27648382	27648499	27648499	+	185.549	ENSBTAT00000002616
1022689	TTS	CUFF.10401	19	27652616	27653256	27652616	+	185.549	ENSBTAT00000002616
1005939	TSS	CUFF.2786	11	37648969	37649542	37648969	-	185.392	ENSBTAT00000036144
1054088	TTS	CUFF.24612	7	88650474	88650658	88650474	+	185.053	ENSBTAT00000052050
1024328	TSS	CUFF.11186	19	55843984	55844057	55843984	-	184.937	ENSBTAT00000053051
1024329	TTS	CUFF.11186	19	55841228	55841249	55841249	-	184.937	ENSBTAT00000053051
1045907	TSS	CUFF.20879	4	104850896	104851053	104851053	+	184.643	ENSBTAT00000029003
1017640	TSS	CUFF.8181	17	71038498	71038696	71038696	+	184.298	ENSBTAT00000001208
1017641	TTS	CUFF.8181	17	71040431	71040693	71040431	+	184.298	ENSBTAT00000001208
1024233	TSS	CUFF.11147	19	49238147	49238414	49238147	-	183.452	ENSBTAT00000042695
1024234	TTS	CUFF.11147	19	49175892	49176941	49176941	-	183.452	ENSBTAT00000042695
1009952	TSS	CUFF.4697	13	54609419	54609543	54609419	-	183.423	ENSBTAT00000055432
1012117	SKIP_ON	CUFF.5580	14	28810156	28810194	28809625,28810156-28810194,28813600	-	183.012	ENSBTAT00000021267
1044819	TSS	CUFF.20192	4	18980705	18980828	18980705	-	182.166	ENSBTAT00000014801
1044820	TTS	CUFF.20192	4	18973421	18973719	18973719	-	182.166	ENSBTAT00000014801
1012248	TSS	CUFF.5650	14	70329369	70329441	70329441	+	182.078	-
1012249	TTS	CUFF.5650	14	70333916	70333977	70333916	+	182.078	-
1002739	TSS	CUFF.1373	10	18992417	18992445	18992417	-	181.141	ENSBTAT00000047412
1002740	TTS	CUFF.1373	10	18965980	18966710	18966710	-	181.141	ENSBTAT00000047412
1026432	TSS	CUFF.12065	2	106978526	106978559	106978559	+	180.041	ENSBTAT00000013707
1026433	TTS	CUFF.12065	2	107005693	107006143	107005693	+	180.041	ENSBTAT00000013707
1022399	TTS	CUFF.10288	19	23430284	23430324	23430284	+	179.542	ENSBTAT00000012804
1040433	TTS	CUFF.18373	29	42575422	42578355	42578355	-	179.132	ENSBTAT00000030056
1007333	TSS	CUFF.3477	11	104925923	104926001	104926001	+	178.992	-
1007334	TTS	CUFF.3477	11	104928371	104928462	104928371	+	178.992	-
1028992	TSS	CUFF.13133	21	20904841	20905037	20904841	-	178.785	ENSBTAT00000004272
1028995	SKIP_ON	CUFF.13133	21	20898194	20898349	20897283,20898194-20898349,20898919	-	178.785	ENSBTAT00000004272
1027098	TSS	CUFF.12364	2	127773927	127773957	127773957	+	178.345	ENSBTAT00000018284
1027099	TTS	CUFF.12364	2	127778919	127779431	127778919	+	178.345	ENSBTAT00000018284
1055209	SKIP_ON	CUFF.25043	8	49370219	49370403	49367090,49370219-49370403,49372171	-	178.053	ENSBTAT00000010661
1000030	TSS	CUFF.1009	1	146558668	146558844	146558668	-	177.171	ENSBTAT00000000683
1055435	SKIP_OFF	CUFF.25198	8	60864568	60864621	6.08616e+15	+	176.959	ENSBTAT00000055956
1055430	TTS	CUFF.25198	8	60866768	60867215	60866768	+	176.959	ENSBTAT00000046425
1055437	XMSKIP_OFF	CUFF.25198	8	60864568	60865819	6.08616e+15	+	176.959	ENSBTAT00000055956
1055429	TSS	CUFF.25198	8	60849175	60849781	60849781	+	176.959	ENSBTAT00000001518
1017460	TSS	CUFF.8093	17	65042590	65042687	65042687	+	176.946	ENSBTAT00000034274
1017461	TTS	CUFF.8093	17	65044599	65045024	65044599	+	176.946	ENSBTAT00000034274
1009227	TTS	CUFF.4308	13	20056400	20056424	20056400	+	176.739	ENSBTAT00000026471
1016231	TSS	CUFF.7633	16	65544044	65545911	65545911	+	176.685	-
1016234	MSKIP_ON	CUFF.7633	16	65636028	65636559	65633640,65636028-65636249,65636371-65636559,65643591	+	176.685	-
1059072	TSS	CUFF.26942	X	79305205	79305386	79305205	-	176.536	ENSBTAT00000001187
1059073	TTS	CUFF.26942	X	79282708	79283184	79283184	-	176.536	-
1016177	TSS	CUFF.7564	16	75540333	75540604	75540333	-	176.01	ENSBTAT00000065273
1024161	TSS	CUFF.11119	19	51633662	51633740	51633740	+	175.363	ENSBTAT00000034731
1031913	TSS	CUFF.14531	22	59747362	59747390	59747362	-	175.003	ENSBTAT00000016130
1031915	TTS	CUFF.14531	22	59738518	59739454	59739454	-	175.003	ENSBTAT00000016130
1059050	TSS	CUFF.26929	X	79544502	79544590	79544502	-	174.887	ENSBTAT00000065590
1059051	TTS	CUFF.26929	X	79540625	79540825	79540825	-	174.887	ENSBTAT00000065590
1034919	TSS	CUFF.15843	25	2281945	2281967	2281967	+	174.64	ENSBTAT00000026036
1034920	TTS	CUFF.15843	25	2285775	2285931	2285775	+	174.64	ENSBTAT00000026036
1018868	TTS	CUFF.8700	18	24106722	24106951	24106951	-	174.174	ENSBTAT00000002092
1019448	TSS	CUFF.8990	18	46053083	46053197	46053197	+	173.638	ENSBTAT00000044563
1019449	TTS	CUFF.8990	18	46057082	46057378	46057082	+	173.638	ENSBTAT00000044563
1051613	TSS	CUFF.23317	7	1345813	1346051	1345813	-	173.218	ENSBTAT00000020709
1051614	TTS	CUFF.23317	7	1334566	1335434	1335434	-	173.218	ENSBTAT00000020709
1018101	TSS	ENSBTAG00000007375	17	73273379	73273583	73273583	+	172.826	ENSBTAT00000009699
1018102	TTS	ENSBTAG00000007375	17	73273978	73274171	73273978	+	172.826	ENSBTAT00000009699
1027250	TSS	CUFF.12428	2	131359875	131359925	131359875	-	172.663	-
1027251	TTS	CUFF.12428	2	131340308	131341755	131341755	-	172.663	-
1045258	TTS	CUFF.20487	4	61611420	61612692	61612692	-	171.966	ENSBTAT00000046363
1045522	TTS	CUFF.20648	4	70206746	70207085	70206746	+	171.91	ENSBTAT00000007527
1038829	TTS	CUFF.17696	28	8731453	8733668	8733668	-	171.853	-
1022319	TTS	CUFF.10266	19	23086308	23087259	23087259	-	171.625	ENSBTAT00000007442
1009111	TSS	CUFF.4240	13	16187364	16187450	16187364	-	171.498	ENSBTAT00000018505
1009112	TTS	CUFF.4240	13	16171111	16171244	16171244	-	171.498	ENSBTAT00000018505
1030147	TSS	CUFF.13787	21	71189269	71189286	71189286	+	171.259	ENSBTAT00000066289
1030148	TTS	CUFF.13787	21	71382133	71382593	71382133	+	171.259	ENSBTAT00000066289
1051021	TTS	CUFF.23173	6	98916663	98916983	98916983	-	170.921	ENSBTAT00000056365
1009249	SKIP_ON	CUFF.4325	13	20286402	20286482	20285162,20286402-20286482,20290917	+	170.016	ENSBTAT00000056716
1055659	TTS	CUFF.25324	8	60281074	60281369	60281369	-	169.597	ENSBTAT00000036631
1019803	TSS	CUFF.9143	18	48668385	48668682	48668682	+	169.363	ENSBTAT00000014894
1019804	TTS	CUFF.9143	18	48741027	48741072	48741027	+	169.363	ENSBTAT00000014894
1012119	SKIP_ON	CUFF.5580	14	28855193	28855237	28853758,28855193-28855237,28855979	-	169.234	ENSBTAT00000047216
1012115	TTS	CUFF.5580	14	28799340	28801066	28801066	-	169.234	ENSBTAT00000021267
1024453	TSS	CUFF.11244	19	56453774	56453974	56453974	+	168.778	ENSBTAT00000034695
1024454	TTS	CUFF.11244	19	56454942	56457303	56454942	+	168.778	ENSBTAT00000034695
1053435	TSS	CUFF.24216	7	45595627	45595846	45595627	-	168.436	ENSBTAT00000011458
1053436	TTS	CUFF.24216	7	45592773	45592919	45592919	-	168.436	-
1012848	TTS	CUFF.5916	15	22566929	22567269	22567269	-	168.325	-
1043013	AE	CUFF.19541	3	78249563	78249637	78249563-78249637	+	168.281	ENSBTAT00000043537
1054875	TSS	CUFF.24789	8	7402448	7402596	7402596	+	168.275	ENSBTAT00000036795
1035451	TTS	CUFF.16129	25	18413553	18413892	18413553	+	168.252	ENSBTAT00000001859
1000870	TTS	CUFF.413	1	68461694	68464712	68464712	-	168.1	ENSBTAT00000032276
1000869	TSS	CUFF.413	1	68550554	68550787	68550554	-	168.1	-
1037035	TSS	CUFF.16815	26	21288689	21288806	21288689	-	167.887	ENSBTAT00000000100
1037036	TTS	CUFF.16815	26	21283406	21283591	21283591	-	167.887	ENSBTAT00000000100
1059849	TTS	CUFF.27339	X	130317057	130317159	130317057	+	167.446	ENSBTAT00000023455
1056020	TSS	CUFF.25527	8	85579583	85579751	85579583	-	167.275	ENSBTAT00000015726
1051229	TTS	CUFF.23282	6	117990805	117991839	117991839	-	167.172	ENSBTAT00000065893
1040365	TSS	CUFF.18334	29	44759486	44759601	44759601	+	166.927	ENSBTAT00000045202
1040366	TTS	CUFF.18334	29	44760901	44761429	44760901	+	166.927	ENSBTAT00000045202
1032350	TSS	CUFF.14657	23	10481198	10481321	10481321	+	166.444	ENSBTAT00000051953
1032351	TTS	CUFF.14657	23	10487298	10487651	10487298	+	166.444	ENSBTAT00000051953
1005942	XMSKIP_OFF	CUFF.2786	11	37623524	37626685	3.75919e+15	-	166.384	ENSBTAT00000036144
1039051	TTS	CUFF.17794	28	31168261	31168455	31168261	+	165.901	ENSBTAT00000017251
1052571	TSS	CUFF.23755	7	18236517	18237047	18237047	+	165.736	ENSBTAT00000003204
1052572	TTS	CUFF.23755	7	18242930	18243581	18242930	+	165.736	ENSBTAT00000003204
1012969	TSS	CUFF.5995	15	28318411	28318467	28318467	+	164.853	ENSBTAT00000009469
1012970	TTS	CUFF.5995	15	28323081	28323666	28323081	+	164.853	ENSBTAT00000009469
1048355	TSS	CUFF.22044	5	99335289	99335806	99335806	+	164.243	ENSBTAT00000012735
1048356	TTS	CUFF.22044	5	99360342	99360509	99360342	+	164.243	ENSBTAT00000012735
1021941	TTS	CUFF.10087	19	14779467	14779568	14779467	+	164.129	-
1019393	TTS	CUFF.8963	18	10175207	10175455	10175207	+	163.364	-
1057033	TSS	CUFF.25958	9	41245139	41246569	41246569	+	163.18	ENSBTAT00000023937
1057034	TTS	CUFF.25958	9	41256334	41258833	41256334	+	163.18	ENSBTAT00000023937
1049304	TSS	CUFF.22687	5	101236257	101236285	101236285	+	163.151	ENSBTAT00000006167
1019235	TSS	CUFF.8877	18	39179259	39179293	39179259	-	162.765	ENSBTAT00000008335
1019236	TTS	CUFF.8877	18	39173135	39174034	39174034	-	162.765	ENSBTAT00000008335
1039293	TSS	CUFF.17919	28	45410513	45410772	45410772	+	162.536	ENSBTAT00000031279
1012949	TSS	CUFF.5989	15	25293299	25293507	25293507	+	161.465	ENSBTAT00000007680
1012950	TTS	CUFF.5989	15	25303615	25304051	25303615	+	161.465	ENSBTAT00000007680
1053941	TSS	CUFF.24512	7	64961054	64961110	64961054	-	161.331	ENSBTAT00000010982
1053942	TTS	CUFF.24512	7	64945749	64945887	64945887	-	161.331	ENSBTAT00000010982
1000352	MSKIP_OFF	CUFF.134	1	9795535	9798333	97777409811726	+	159.842	ENSBTAT00000049004
1053694	TSS	CUFF.24364	7	51688098	51688165	51688165	+	159.831	ENSBTAT00000018863
1053695	TTS	CUFF.24364	7	51879336	51880519	51879336	+	159.831	ENSBTAT00000018863
1060182	MSKIP_ON	CUFF.27502	X	63543483	63544547	63520969,63543483-63543576,63544405-63544547,63587412	-	159.734	ENSBTAT00000005810
1039800	SKIP_ON	CUFF.18060	29	9662345	9662368	9659173,9662345-9662368,9663720	+	159.56	ENSBTAT00000002170
1058719	TSS	CUFF.26746	X	39869211	39869302	39869211	-	159.2	ENSBTAT00000027379
1019412	TSS	CUFF.8974	18	44979578	44979780	44979780	+	158.994	ENSBTAT00000008386
1019413	TTS	CUFF.8974	18	45007235	45007642	45007235	+	158.994	ENSBTAT00000008386
1039272	TTS	CUFF.17876	28	41940486	41941856	41941856	-	158.943	ENSBTAT00000009923
1017228	TSS	CUFF.7968	17	56584309	56584395	56584309	-	158.55	ENSBTAT00000007028
1017229	TTS	CUFF.7968	17	56573543	56573853	56573853	-	158.55	ENSBTAT00000007028
1057343	TSS	CUFF.26135	9	71974545	71974739	71974739	+	158.323	ENSBTAT00000001791
1030270	TSS	ENSBTAG00000015156	21	57395492	57395511	57395492	-	157.975	ENSBTAT00000020160
1030271	TTS	ENSBTAG00000015156	21	57388583	57388694	57388694	-	157.975	ENSBTAT00000020160
1006999	TSS	CUFF.3342	11	99222589	99223063	99223063	+	157.92	ENSBTAT00000027913
1007000	TTS	CUFF.3342	11	99226706	99228626	99226706	+	157.92	ENSBTAT00000027913
1022715	TSS	CUFF.10415	19	27436503	27436691	27436691	+	157.845	ENSBTAT00000029239
1022716	TTS	CUFF.10415	19	27437841	27438226	27437841	+	157.845	ENSBTAT00000029239
1001052	TSS	CUFF.5	1	922635	922700	922700	+	157.76	ENSBTAT00000024326
1001053	TTS	CUFF.5	1	929812	929992	929812	+	157.76	ENSBTAT00000024326
1026760	AE	CUFF.12209	2	103891970	103892436	103891970-103892436	-	157.687	ENSBTAT00000010925
1027091	TTS	CUFF.12359	2	127251767	127252632	127252632	-	157.518	ENSBTAT00000054735
1004561	TTS	CUFF.2282	10	62141462	62144458	62141462	+	157.373	ENSBTAT00000002944
1038369	TSS	CUFF.17479	27	42558012	42558198	42558198	+	156.995	-
1038370	TTS	CUFF.17479	27	42569199	42569233	42569199	+	156.995	-
1037545	TTS	CUFF.17074	26	42716465	42716633	42716465	+	156.901	ENSBTAT00000011042
1048566	TTS	CUFF.22132	5	103747082	103747960	103747082	+	156.822	-
1024164	TTS	CUFF.11119	19	51636347	51637708	51636347	+	156.369	ENSBTAT00000042645
1003576	TSS	CUFF.1728	10	44879976	44880104	44880104	+	155.712	ENSBTAT00000029256
1003577	TTS	CUFF.1728	10	44894233	44894546	44894233	+	155.712	ENSBTAT00000029256
1057872	TSS	CUFF.26420	9	105673319	105673470	105673319	-	154.647	ENSBTAT00000010108
1057873	TTS	CUFF.26420	9	105655749	105656035	105656035	-	154.647	ENSBTAT00000010108
1030106	TSS	CUFF.13717	21	71392016	71392110	71392016	-	154.358	ENSBTAT00000063903
1030107	TTS	CUFF.13717	21	71390600	71390727	71390727	-	154.358	ENSBTAT00000063903
1045442	TSS	CUFF.20620	4	76705102	76705643	76705643	+	154.272	ENSBTAT00000053426
1045443	TTS	CUFF.20620	4	76712149	76712867	76712149	+	154.272	ENSBTAT00000053426
1047401	TTS	CUFF.21503	5	49348494	49348603	49348603	-	154.132	-
1016230	TTS	CUFF.7612	16	73077108	73078313	73078313	-	153.932	-
1004332	TSS	CUFF.2152	10	86179117	86179237	86179117	-	153.753	ENSBTAT00000029271
1004333	TTS	CUFF.2152	10	86170653	86171500	86171500	-	153.753	ENSBTAT00000029271
1026676	TSS	CUFF.12181	2	120049197	120049214	120049197	-	153.73	ENSBTAT00000021529
1026677	TTS	CUFF.12181	2	120039585	120039920	120039920	-	153.73	ENSBTAT00000021529
1034461	TSS	CUFF.15683	24	58710084	58710349	58710349	+	153.25	ENSBTAT00000006297
1034462	TTS	CUFF.15683	24	58722521	58722719	58722521	+	153.25	ENSBTAT00000006297
1024493	TSS	CUFF.11269	19	56923424	56923444	56923444	+	152.688	ENSBTAT00000042554
1024494	TTS	CUFF.11269	19	56930458	56931107	56930458	+	152.688	ENSBTAT00000042554
1024497	XSKIP_OFF	CUFF.11269	19	56929837	56929843	5.69284e+15	+	152.688	ENSBTAT00000042554
1010412	TSS	CUFF.4916	13	65563083	65563163	65563163	+	152.588	ENSBTAT00000039245
1010413	TTS	CUFF.4916	13	65564425	65564614	65564425	+	152.588	ENSBTAT00000039245
1003560	TSS	CUFF.1722	10	46946054	46946079	46946079	+	152.368	ENSBTAT00000017146
1003561	TTS	CUFF.1722	10	46949227	46949421	46949227	+	152.368	ENSBTAT00000017146
1059610	TSS	CUFF.27194	X	96269422	96269467	96269422	-	152.35	ENSBTAT00000023642
1041720	TSS	CUFF.18853	3	9588452	9588605	9588452	-	152.047	ENSBTAT00000007616
1041721	TTS	CUFF.18853	3	9578375	9580428	9580428	-	152.047	ENSBTAT00000007616
1045713	TSS	CUFF.20754	4	93249874	93249892	93249892	+	151.949	ENSBTAT00000019853
1045714	TTS	CUFF.20754	4	93263885	93266624	93263885	+	151.949	ENSBTAT00000019853
1013275	TSS	CUFF.6176	15	42913198	42913325	42913198	-	151.497	ENSBTAT00000063482
1013276	TTS	CUFF.6176	15	42911044	42912121	42912121	-	151.497	ENSBTAT00000028036
1009644	TSS	CUFF.4564	13	16278224	16278424	16278424	+	150.9	ENSBTAT00000048699
1009645	TTS	CUFF.4564	13	16403588	16407971	16403588	+	150.9	ENSBTAT00000048699
1038094	TSS	CUFF.17284	27	18447687	18447752	18447752	+	150.673	ENSBTAT00000021534
1038095	TTS	CUFF.17284	27	18472277	18472482	18472277	+	150.673	ENSBTAT00000021534
1059847	TSS	CUFF.27339	X	130307269	130307506	130307506	+	150.654	ENSBTAT00000023455
1046981	AE	CUFF.21252	5	26721479	26721605	26721479-26721605	-	149.956	ENSBTAT00000027662
1024279	TTS	CUFF.11169	19	54043560	54045168	54043560	+	149.687	ENSBTAT00000001802
1042187	TTS	CUFF.19116	3	28722420	28722482	28722420	+	149.626	ENSBTAT00000000901
1011699	TTS	CUFF.5325	14	11870988	11871066	11870988	+	149.585	ENSBTAT00000040368
1053696	TSS	CUFF.24365	7	55061328	55061369	55061369	+	149.578	ENSBTAT00000064420
1053697	TTS	CUFF.24365	7	55084689	55085013	55084689	+	149.578	ENSBTAT00000064420
1028679	TTS	CUFF.13018	20	71940743	71941037	71941037	-	149.237	ENSBTAT00000064981
1028678	TSS	CUFF.13018	20	71964008	71964107	71964008	-	149.237	ENSBTAT00000064827
1001182	TSS	CUFF.559	1	83591858	83592832	83591858	-	149.195	ENSBTAT00000016526
1001183	TTS	CUFF.559	1	83583028	83583635	83583635	-	149.195	ENSBTAT00000016526
1026860	TTS	CUFF.12256	2	122359186	122359407	122359186	+	148.899	ENSBTAT00000054758
1043648	TSS	CUFF.19869	3	107564161	107564198	107564161	-	147.552	ENSBTAT00000013507
1043649	TTS	CUFF.19869	3	107558700	107558924	107558924	-	147.552	ENSBTAT00000013507
1001968	TSS	CUFF.981	1	145028887	145028984	145028887	-	147.475	-
1041616	TTS	CUFF.18797	3	14814604	14815043	14814604	+	147.022	ENSBTAT00000047947
1020672	TSS	CUFF.9560	18	57808242	57808372	57808242	-	146.859	-
1045358	TTS	CUFF.20568	4	66610955	66616265	66616265	-	146.829	ENSBTAT00000054029
1048131	IR_OFF	CUFF.21900	5	75097739	75097742	75097698-75097739,75097742-75097903	-	146.497	ENSBTAT00000013737
1048129	TTS	CUFF.21900	5	75093820	75095121	75095121	-	146.497	ENSBTAT00000013737
1015635	TSS	CUFF.7279	16	53073504	53074055	53073504	-	146.301	ENSBTAT00000024921
1015636	TTS	CUFF.7279	16	53069568	53071320	53071320	-	146.301	ENSBTAT00000024921
1055372	TTS	CUFF.25165	8	59732258	59732924	59732924	-	146.259	ENSBTAT00000019970
1032353	SKIP_OFF	CUFF.14657	23	10485456	10485913	1.04846e+15	+	146.231	-
1060187	AE	CUFF.27502	X	63509657	63509866	63509657-63509866	-	146.207	ENSBTAT00000005810
1060180	SKIP_ON	CUFF.27502	X	63509657	63509866	63504005,63509657-63509866,63513278	-	146.207	ENSBTAT00000005810
1060185	XMSKIP_OFF	CUFF.27502	X	63543483	63544550	6.3521e+15	-	146.207	ENSBTAT00000005810
1060183	MSKIP_OFF	CUFF.27502	X	63543483	63544547	6.3521e+15	-	146.207	ENSBTAT00000005810
1045706	TTS	CUFF.20749	4	93553903	93556132	93553903	+	145.947	ENSBTAT00000021909
1059482	TSS	CUFF.27106	X	92294681	92294931	92294931	+	145.552	ENSBTAT00000021425
1059483	TTS	CUFF.27106	X	92297384	92297696	92297384	+	145.552	ENSBTAT00000021425
1040380	TTS	CUFF.18346	29	44976623	44976639	44976623	+	145.54	ENSBTAT00000064628
1031911	TSS	CUFF.14528	22	57602210	57602396	57602396	+	145.353	ENSBTAT00000026999
1031912	TTS	CUFF.14528	22	57608392	57609085	57608392	+	145.353	ENSBTAT00000026999
1019806	SKIP_OFF	CUFF.9143	18	48740118	48740183	4.87398e+15	+	145.291	ENSBTAT00000014894
1006747	TSS	CUFF.3209	11	73246485	73246594	73246594	+	145.117	ENSBTAT00000020020
1006748	TTS	CUFF.3209	11	73288270	73288803	73288270	+	145.117	ENSBTAT00000020020
1053887	SKIP_ON	CUFF.24475	7	63750310	63750501	63749820,63750310-63750501,63751482	-	144.954	ENSBTAT00000020261
1015630	TSS	CUFF.7273	16	52106960	52107172	52107172	+	144.621	ENSBTAT00000045065
1024394	AE	CUFF.11219	19	51395339	51395542	51395339-51395542	+	144.235	ENSBTAT00000021260
1024396	AE	CUFF.11219	19	51397696	51397850	51397696-51397850	+	144.235	ENSBTAT00000021260
1024390	TTS	CUFF.11219	19	51402649	51403614	51402649	+	144.235	ENSBTAT00000021260
1024391	XIR_ON	CUFF.11219	19	51398155	51398158	51398001-51398203	+	144.235	ENSBTAT00000021260
1039796	TSS	CUFF.18060	29	9580982	9581007	9581007	+	143.763	ENSBTAT00000002170
1039801	SKIP_OFF	CUFF.18060	29	9662345	9662368	96591739663720	+	143.763	ENSBTAT00000002170
1048277	TSS	CUFF.22013	5	56641091	56641157	56641091	-	143.703	ENSBTAT00000017556
1048278	TTS	CUFF.22013	5	56561587	56562567	56562567	-	143.703	ENSBTAT00000017556
1045908	TTS	CUFF.20879	4	104858460	104858468	104858460	+	143.661	ENSBTAT00000029003
1045658	TSS	CUFF.20735	4	93640130	93640384	93640384	+	143.618	ENSBTAT00000009961
1059373	TSS	CUFF.27074	X	91768017	91768117	91768117	+	143.494	ENSBTAT00000024034
1059374	TTS	CUFF.27074	X	91771270	91771371	91771270	+	143.494	ENSBTAT00000024034
1010373	TSS	CUFF.4891	13	64466198	64466248	64466248	+	143.419	ENSBTAT00000008068
1010374	TTS	CUFF.4891	13	64483582	64483930	64483582	+	143.419	ENSBTAT00000008068
1006258	TTS	CUFF.2954	11	63429725	63430535	63430535	-	143.312	ENSBTAT00000044735
1006257	TSS	CUFF.2954	11	63458352	63458609	63458352	-	143.312	-
1006259	SKIP_ON	CUFF.2954	11	63436418	63436513	63432419,63436418-63436513,63442659	-	143.312	-
1055784	SKIP_ON	CUFF.25403	8	76470648	76470771	76470282,76470648-76470771,76478548	-	143.291	ENSBTAT00000026782
1014316	TSS	ENSBTAG00000019627	15	30515353	30515399	30515353	-	143.093	ENSBTAT00000026146
1014317	TTS	ENSBTAG00000019627	15	30509504	30510983	30510983	-	143.093	ENSBTAT00000026146
1041637	TTS	CUFF.18807	3	14695315	14696167	14696167	-	142.866	ENSBTAT00000023373
1043010	AE	CUFF.19541	3	78248866	78248937	78248866-78248937	+	142.82	ENSBTAT00000043537
1055023	TSS	CUFF.24916	8	25129209	25129212	25129212	+	142.738	ENSBTAT00000031470
1055844	TSS	CUFF.25436	8	78585811	78585938	78585811	-	142.69	ENSBTAT00000028162
1009424	TSS	CUFF.4424	13	38259704	38259805	38259805	+	142.667	ENSBTAT00000020512
1009425	TTS	CUFF.4424	13	38284241	38284511	38284241	+	142.667	ENSBTAT00000020512
1006746	TTS	CUFF.3208	11	73215424	73216196	73216196	-	142.645	ENSBTAT00000013310
1052211	TTS	CUFF.23606	7	13848151	13848204	13848151	+	142.507	ENSBTAT00000015996
1015282	TSS	CUFF.7097	16	44058103	44058198	44058103	-	142.499	ENSBTAT00000017988
1015283	TTS	CUFF.7097	16	44043496	44044000	44044000	-	142.499	ENSBTAT00000017988
1033386	TSS	CUFF.15182	23	45272310	45272354	45272310	-	142.419	ENSBTAT00000007635
1033387	TTS	CUFF.15182	23	45265659	45266186	45266186	-	142.419	ENSBTAT00000007635
1044071	TSS	CUFF.23057	3	13154416	13154418	13154416	-	142.267	-
1051697	TSS	CUFF.23369	7	2931865	2931918	2931865	-	142.165	ENSBTAT00000010159
1051698	TTS	CUFF.23369	7	2913860	2915181	2915181	-	142.165	ENSBTAT00000010159
1022320	TTS	CUFF.10266	19	23090451	23090478	23090478	-	142.015	ENSBTAT00000007442
1041796	TTS	CUFF.18895	3	16872368	16872613	16872368	+	141.992	ENSBTAT00000000589
1007436	TSS	CUFF.3541	11	106196226	106196248	106196248	+	141.762	-
1007437	TTS	CUFF.3541	11	106196358	106196695	106196358	+	141.762	-
1046938	TTS	CUFF.21236	5	27089711	27091792	27091792	-	141.725	ENSBTAT00000009044
1046937	TSS	CUFF.21236	5	27115752	27115819	27115752	-	141.725	-
1041791	TTS	CUFF.18892	3	16836671	16837422	16836671	+	141.66	ENSBTAT00000018877
1031415	TSS	CUFF.14259	22	50690828	50691007	50690828	-	141.302	ENSBTAT00000027511
1031416	TTS	CUFF.14259	22	50670852	50671848	50671848	-	141.302	ENSBTAT00000027511
1014981	TSS	CUFF.6926	16	28092129	28092872	28092129	-	140.81	ENSBTAT00000016887
1014982	TTS	CUFF.6926	16	28088797	28089282	28089282	-	140.81	ENSBTAT00000016887
1046735	TTS	CUFF.21110	5	5575920	5576055	5576055	-	140.399	ENSBTAT00000027852
1005938	TSS	CUFF.2786	11	37611467	37611627	37611467	-	140.185	ENSBTAT00000014744
1001508	TSS	CUFF.73	1	10069815	10069856	10069856	+	140.078	ENSBTAT00000066011
1011576	TTS	CUFF.5278	14	2326630	2326718	2326630	+	139.852	ENSBTAT00000019499
1038830	MSKIP_ON	CUFF.17696	28	8743751	8749664	8738806,8743751-8743877,8749492-8749664,8752043	-	139.836	ENSBTAT00000009531
1055444	TSS	CUFF.25207	8	63630052	63630082	63630052	-	139.65	ENSBTAT00000028486
1055445	TTS	CUFF.25207	8	63617041	63617229	63617229	-	139.65	ENSBTAT00000028486
1041951	TTS	CUFF.18967	3	20007184	20007861	20007184	+	139.299	ENSBTAT00000028016
1021025	TSS	CUFF.9738	18	63466085	63466137	63466085	-	139.204	ENSBTAT00000010193
1015902	TSS	CUFF.7427	16	64958767	64958885	64958767	-	138.232	ENSBTAT00000038488
1015903	TTS	CUFF.7427	16	64948303	64950061	64950061	-	138.232	ENSBTAT00000038488
1055432	SKIP_ON	CUFF.25198	8	60856996	60857113	60854686,60856996-60857113,60861468	+	138.15	ENSBTAT00000001518
1047529	SKIP_ON	CUFF.21583	5	57063628	57063766	57063101,57063628-57063766,57063951	+	138.133	ENSBTAT00000014162
1009529	TSS	CUFF.4486	13	43302440	43302723	43302723	+	137.707	ENSBTAT00000006992
1009530	TTS	CUFF.4486	13	43330155	43331090	43330155	+	137.707	ENSBTAT00000006992
1004486	TSS	CUFF.2239	10	89914334	89914434	89914434	+	137.648	ENSBTAT00000043035
1004487	TTS	CUFF.2239	10	89923058	89923167	89923058	+	137.648	ENSBTAT00000043035
1003108	TTS	CUFF.1535	10	26429018	26429623	26429623	-	137.54	ENSBTAT00000026126
1043957	TSS	CUFF.20036	3	120127597	120127712	120127597	-	137.404	ENSBTAT00000014490
1043958	TTS	CUFF.20036	3	120123114	120123391	120123391	-	137.404	ENSBTAT00000014490
1009991	TSS	CUFF.4709	13	55501437	55501597	55501597	+	137.382	ENSBTAT00000006760
1009992	TTS	CUFF.4709	13	55506757	55506984	55506757	+	137.382	ENSBTAT00000006760
1041475	TTS	CUFF.18737	3	10647427	10648451	10648451	-	136.878	ENSBTAT00000004179
1014078	TTS	CUFF.6644	15	82171687	82172145	82171687	+	136.708	ENSBTAT00000021638
1028993	TTS	CUFF.13133	21	20889913	20890682	20890682	-	136.691	ENSBTAT00000065341
1028997	XIR_ON	CUFF.13133	21	20890380	20890434	20889913-20890682	-	136.691	ENSBTAT00000065341
1041736	TSS	CUFF.18864	3	16382706	16382905	16382905	+	136.619	ENSBTAT00000047197
1041737	TTS	CUFF.18864	3	16402455	16403812	16402455	+	136.619	ENSBTAT00000047197
1014941	TSS	CUFF.6902	16	29585792	29585855	29585855	+	136.191	ENSBTAT00000000159
1014942	TTS	CUFF.6902	16	29623538	29624037	29623538	+	136.191	ENSBTAT00000000159
1009612	TSS	CUFF.4540	13	47400413	47400465	47400465	+	136.147	ENSBTAT00000040292
1009613	TTS	CUFF.4540	13	47414419	47418507	47414419	+	136.147	ENSBTAT00000040292
1025553	TTS	CUFF.11588	2	19696535	19700716	19700716	-	136.145	ENSBTAT00000028757
1035705	TSS	CUFF.16256	25	27523947	27524037	27524037	+	135.947	ENSBTAT00000007571
1035706	TTS	CUFF.16256	25	27533787	27534006	27533787	+	135.947	ENSBTAT00000007571
1045257	TSS	CUFF.20487	4	61670882	61670945	61670882	-	135.801	ENSBTAT00000001568
1012136	TSS	CUFF.5592	14	58397835	58397945	58397945	+	135.379	ENSBTAT00000008809
1012137	TTS	CUFF.5592	14	58445612	58445787	58445612	+	135.379	ENSBTAT00000008809
1025945	TSS	CUFF.11801	2	66269163	66269539	66269163	-	134.954	ENSBTAT00000063860
1025946	TTS	CUFF.11801	2	66268165	66268345	66268345	-	134.954	ENSBTAT00000063860
1017231	SKIP_OFF	CUFF.7968	17	56576196	56576231	5.65758e+15	-	134.897	ENSBTAT00000007028
1032860	TSS	CUFF.14889	23	25228867	25228997	25228867	-	134.791	ENSBTAT00000004358
1032861	TTS	CUFF.14889	23	25155743	25157617	25157617	-	134.791	ENSBTAT00000004358
1020183	TSS	CUFF.9332	18	53683842	53683928	53683842	-	134.727	ENSBTAT00000016153
1020184	TTS	CUFF.9332	18	53681070	53681333	53681333	-	134.727	ENSBTAT00000016153
1001186	AE	CUFF.559	1	83584921	83585018	83584921-83585018	-	134.64	ENSBTAT00000016526
1001184	SKIP_ON	CUFF.559	1	83586544	83586549	83586352,83586544-83586549,83586964	-	134.64	ENSBTAT00000016526
1011201	TSS	ENSBTAG00000039208	13	57866138	57866427	57866427	+	134.492	ENSBTAT00000056576
1011202	TTS	ENSBTAG00000039208	13	57869672	57869829	57869672	+	134.492	ENSBTAT00000056576
1031413	TSS	CUFF.14257	22	51325097	51325454	51325454	+	134.079	-
1031414	TTS	CUFF.14257	22	51325716	51326144	51325716	+	134.079	-
1004368	TSS	CUFF.2173	10	86883739	86884024	86884024	+	134.048	ENSBTAT00000005660
1004369	TTS	CUFF.2173	10	86885720	86887169	86885720	+	134.048	ENSBTAT00000005660
1007946	TSS	CUFF.3600	12	11625778	11626001	11626001	+	134.038	ENSBTAT00000049347
1007947	TTS	CUFF.3600	12	11640681	11641053	11640681	+	134.038	ENSBTAT00000049347
1060796	TTS	CUFF.26469	GJ060032.1	8667	8716	8667	+	133.986	ENSBTAT00000065344
1002586	TSS	CUFF.1278	10	12691002	12691192	12691192	+	133.941	-
1002587	TTS	CUFF.1278	10	12709982	12710246	12709982	+	133.941	-
1043142	TSS	CUFF.19613	3	87841042	87841715	87841715	+	133.725	ENSBTAT00000005279
1043143	TTS	CUFF.19613	3	87841812	87843087	87841812	+	133.725	ENSBTAT00000005279
1026848	TSS	CUFF.12244	2	121817369	121817395	121817369	-	133.632	ENSBTAT00000007758
1026849	TTS	CUFF.12244	2	121800923	121801894	121801894	-	133.632	ENSBTAT00000007758
1019710	TSS	CUFF.9100	18	48648907	48649039	48649039	+	133.6	ENSBTAT00000014888
1019711	TTS	CUFF.9100	18	48661732	48661802	48661732	+	133.6	ENSBTAT00000014888
1004111	SKIP_ON	CUFF.2037	10	47085919	47086002	47085168,47085919-47086002,47086245	+	133.522	-
1004113	AE	CUFF.2037	10	47085919	47086002	47085919-47086002	+	133.522	-
1009566	TSS	CUFF.4517	13	44945005	44945378	44945378	+	133.402	ENSBTAT00000020207
1009567	TTS	CUFF.4517	13	44950773	44950812	44950773	+	133.402	ENSBTAT00000020207
1031722	SKIP_ON	CUFF.14393	22	52454972	52455064	52453150,52454972-52455064,52458465	+	133.137	ENSBTAT00000063349
1031718	MSKIP_ON	CUFF.14393	22	52453037	52455064	52451634,52453037-52453150,52454972-52455064,52458465	+	133.137	ENSBTAT00000063349
1031720	SKIP_ON	CUFF.14393	22	52447249	52447464	52446474,52447249-52447464,52450471	+	133.137	ENSBTAT00000021049
1051809	TSS	CUFF.23420	7	4224033	4224178	4224178	+	132.976	ENSBTAT00000001071
1051810	TTS	CUFF.23420	7	4241964	4242168	4241964	+	132.976	ENSBTAT00000001071
1039050	TSS	CUFF.17794	28	31154500	31154645	31154645	+	132.902	ENSBTAT00000017251
1013788	TSS	CUFF.6441	15	65181730	65181825	65181730	-	132.88	ENSBTAT00000002967
1007456	TSS	CUFF.3552	11	106250468	106250629	106250468	-	132.29	ENSBTAT00000020065
1007457	TTS	CUFF.3552	11	106247577	106247730	106247730	-	132.29	ENSBTAT00000020065
1040977	TSS	ENSBTAG00000031061	29	50689638	50689759	50689759	+	132.029	ENSBTAT00000043971
1040978	TTS	ENSBTAG00000031061	29	50694172	50694424	50694172	+	132.029	ENSBTAT00000043971
1027356	TSS	CUFF.12487	2	133789485	133789641	133789641	+	131.835	ENSBTAT00000005983
1027357	TTS	CUFF.12487	2	133925693	133926170	133925693	+	131.835	ENSBTAT00000005983
1040432	TSS	CUFF.18373	29	42608334	42608367	42608334	-	131.646	ENSBTAT00000030056
1049305	TSS	CUFF.22687	5	101236310	101236343	101236343	+	131.611	ENSBTAT00000006167
1051228	TSS	CUFF.23282	6	117992341	117992917	117992341	-	131.558	ENSBTAT00000065893
1026783	TSS	CUFF.12221	2	122136280	122136316	122136280	-	131.328	ENSBTAT00000019134
1026784	TTS	CUFF.12221	2	122128559	122128822	122128822	-	131.328	ENSBTAT00000019134
1023675	TTS	CUFF.10870	19	43687403	43688915	43688915	-	131.218	ENSBTAT00000009715
1053433	TSS	CUFF.24215	7	45580228	45580265	45580265	+	131.213	-
1053434	TTS	CUFF.24215	7	45584387	45584549	45584387	+	131.213	-
1001135	TSS	CUFF.534	1	81064029	81064090	81064029	-	131.171	ENSBTAT00000019596
1001136	TTS	CUFF.534	1	81057779	81058556	81058556	-	131.171	ENSBTAT00000019596
1043651	SKIP_OFF	CUFF.19869	3	107559770	107559845	1.07559e+17	-	131.059	ENSBTAT00000013507
1001908	TTS	CUFF.955	1	140906955	140907798	140907798	-	130.941	ENSBTAT00000008696
1004229	TSS	CUFF.2091	10	81396104	81396410	81396410	+	130.788	ENSBTAT00000013186
1004230	TTS	CUFF.2091	10	81492648	81494769	81492648	+	130.788	ENSBTAT00000013186
1020013	TSS	CUFF.9228	18	50677199	50677262	50677262	+	130.266	ENSBTAT00000004111
1020014	TTS	CUFF.9228	18	50708817	50709510	50708817	+	130.266	ENSBTAT00000004111
1013282	AE	CUFF.6176	15	42912652	42912770	42912652-42912770	-	130.248	ENSBTAT00000063482
1036068	TSS	CUFF.16407	25	36206740	36206859	36206740	-	130.24	ENSBTAT00000019232
1036069	TTS	CUFF.16407	25	36198560	36200218	36200218	-	130.24	ENSBTAT00000019232
1023294	TSS	CUFF.10687	19	39081066	39081101	39081101	+	130.156	ENSBTAT00000056479
1023295	TTS	CUFF.10687	19	39089863	39090187	39089863	+	130.156	ENSBTAT00000056479
1009285	TSS	CUFF.4347	13	28078762	28078887	28078887	+	129.777	ENSBTAT00000021808
1009286	TTS	CUFF.4347	13	28117448	28117627	28117448	+	129.777	ENSBTAT00000021808
1059273	TSS	CUFF.27047	X	90793409	90793929	90793409	-	129.693	ENSBTAT00000063308
1059274	TTS	CUFF.27047	X	90791402	90791626	90791626	-	129.693	ENSBTAT00000063308
1034342	TSS	CUFF.15614	24	46309523	46309691	46309523	-	129.351	ENSBTAT00000003259
1028294	TTS	CUFF.12793	20	23269579	23274489	23269579	+	129.13	ENSBTAT00000023595
1038404	TTS	CUFF.17641	27	33250534	33251400	33251400	-	128.824	ENSBTAT00000020550
1010642	TTS	CUFF.5031	13	74039010	74040819	74039010	+	128.601	ENSBTAT00000022411
1051837	TTS	CUFF.23431	7	4574425	4574598	4574425	+	128.535	ENSBTAT00000021634
1028373	TSS	CUFF.12841	20	32199971	32199996	32199971	-	128.222	ENSBTAT00000001758
1028375	TTS	CUFF.12841	20	31890736	31891779	31891779	-	128.222	ENSBTAT00000001758
1008013	TTS	CUFF.3646	12	14722213	14723645	14723645	-	128.176	ENSBTAT00000025431
1028350	TTS	CUFF.12826	20	31783951	31793958	31793958	-	128.158	ENSBTAT00000047200
1028349	TSS	CUFF.12826	20	31834069	31834092	31834069	-	128.158	-
1009393	TTS	CUFF.4397	13	33664442	33666955	33664442	+	128.038	ENSBTAT00000033899
1051746	TSS	CUFF.23395	7	1593286	1593499	1593499	+	127.921	ENSBTAT00000012357
1051747	TTS	CUFF.23395	7	1601708	1601821	1601708	+	127.921	ENSBTAT00000012357
1050054	TTS	CUFF.22618	6	18459380	18460218	18460218	-	127.543	ENSBTAT00000002654
1041406	TSS	CUFF.18710	3	8318771	8318876	8318771	-	127.514	ENSBTAT00000002852
1041842	TSS	CUFF.18929	3	19414434	19414600	19414434	-	127.267	ENSBTAT00000028364
1041843	TTS	CUFF.18929	3	19412241	19412363	19412363	-	127.267	ENSBTAT00000028364
1004299	TSS	CUFF.2137	10	81957652	81958010	81958010	+	127.172	ENSBTAT00000043227
1004300	TTS	CUFF.2137	10	82101858	82103758	82101858	+	127.172	ENSBTAT00000043227
1001971	SKIP_OFF	CUFF.981	1	145020671	145020751	1.45021e+17	-	126.961	-
1001969	TTS	CUFF.981	1	145018514	145018568	145018568	-	126.961	-
1058755	TSS	CUFF.26766	X	40500878	40500923	40500878	-	126.433	ENSBTAT00000025996
1035937	TSS	CUFF.16364	25	34766883	34767088	34767088	+	126.355	-
1035938	TTS	CUFF.16364	25	34779320	34779515	34779320	+	126.355	-
1047517	TSS	CUFF.21578	5	56262302	56262457	56262457	+	126.23	ENSBTAT00000014053
1003911	TSS	CUFF.1926	10	65843828	65843942	65843828	-	126.134	ENSBTAT00000019278
1003912	TTS	CUFF.1926	10	65766164	65767441	65767441	-	126.134	ENSBTAT00000019278
1045660	TTS	CUFF.20735	4	93642441	93642824	93642441	+	126.069	ENSBTAT00000009961
1039999	TSS	CUFF.18197	29	36844842	36845063	36845063	+	125.967	ENSBTAT00000021524
1040000	TTS	CUFF.18197	29	36906185	36907386	36906185	+	125.967	ENSBTAT00000021524
1046173	TTS	CUFF.20987	4	114803157	114803666	114803666	-	125.794	ENSBTAT00000006102
1046172	TSS	CUFF.20987	4	114855174	114855338	114855174	-	125.794	-
1009958	SKIP_ON	CUFF.4697	13	54608871	54608951	54608640,54608871-54608951,54609419	-	125.766	ENSBTAT00000055432
1023033	TTS	CUFF.10559	19	27014192	27015129	27015129	-	125.746	ENSBTAT00000001780
1054294	TSS	CUFF.24858	7	98445837	98445994	98445994	+	125.279	ENSBTAT00000027864
1054296	TTS	CUFF.24858	7	98579208	98581253	98579208	+	125.279	ENSBTAT00000011029
1020706	AE	CUFF.9570	18	55953841	55954062	55953841-55954062	+	125.168	ENSBTAT00000003073
1055470	TSS	CUFF.25225	8	64722966	64723277	64723277	+	125.111	ENSBTAT00000003190
1055471	TTS	CUFF.25225	8	64730991	64731269	64730991	+	125.111	ENSBTAT00000003190
1059485	AE	CUFF.27106	X	92296262	92296357	92296262-92296357	+	125.085	ENSBTAT00000021425
1031400	AE	CUFF.14252	22	16910509	16910664	16910509-16910664	+	124.341	ENSBTAT00000010479
1001707	TTS	CUFF.837	1	127229081	127229651	127229081	+	124.248	ENSBTAT00000021330
1053487	TSS	CUFF.24237	7	46069106	46069163	46069163	+	124.148	ENSBTAT00000043278
1053488	TTS	CUFF.24237	7	46070123	46070318	46070123	+	124.148	ENSBTAT00000043278
1035449	TSS	CUFF.16129	25	18349566	18349780	18349780	+	123.711	ENSBTAT00000001859
1042027	TSS	CUFF.19026	3	20172325	20173071	20173071	+	123.626	ENSBTAT00000020159
1042028	TTS	CUFF.19026	3	20174202	20176960	20174202	+	123.626	ENSBTAT00000020159
1027246	TSS	CUFF.12426	2	131414614	131414758	131414614	-	123.41	ENSBTAT00000056243
1027247	TTS	CUFF.12426	2	131410548	131411448	131411448	-	123.41	ENSBTAT00000056243
1049552	TSS	ENSBTAG00000020330	5	22088321	22088781	22088321	-	123.402	ENSBTAT00000027091
1049553	TTS	ENSBTAG00000020330	5	22086071	22087375	22087375	-	123.402	ENSBTAT00000027091
1056023	AE	CUFF.25527	8	85550905	85551044	85550905-85551044	-	123.366	ENSBTAT00000015726
1056025	AE	CUFF.25527	8	85563249	85563767	85563249-85563767	-	123.366	ENSBTAT00000015726
1058724	TSS	CUFF.26751	X	48185071	48185173	48185071	-	122.932	-
1058725	TTS	CUFF.26751	X	48182957	48183052	48183052	-	122.932	-
1059725	TSS	CUFF.27269	X	108424783	108424821	108424783	-	122.825	ENSBTAT00000023668
1059726	TTS	CUFF.27269	X	108396797	108397853	108397853	-	122.825	ENSBTAT00000023668
1059647	TSS	CUFF.27231	X	100162278	100162454	100162278	-	122.411	ENSBTAT00000017503
1059648	TTS	CUFF.27231	X	100070406	100072635	100072635	-	122.411	ENSBTAT00000017503
1023433	TSS	CUFF.10741	19	40655222	40655652	40655652	+	122.392	ENSBTAT00000007930
1023434	TTS	CUFF.10741	19	40662974	40663767	40662974	+	122.392	ENSBTAT00000007930
1012254	TTS	CUFF.5652	14	69928775	69931088	69931088	-	122.283	ENSBTAT00000019090
1002742	AE	CUFF.1373	10	18969615	18969781	18969615-18969781	-	122.181	ENSBTAT00000047412
1026205	TSS	CUFF.11941	2	90077970	90078012	90078012	+	121.996	ENSBTAT00000016957
1026206	TTS	CUFF.11941	2	90088179	90088465	90088179	+	121.996	ENSBTAT00000016957
1043374	TSS	CUFF.19723	3	100400729	100401195	100400729	-	121.933	ENSBTAT00000012635
1043375	TTS	CUFF.19723	3	100391833	100392042	100392042	-	121.933	ENSBTAT00000012635
1049307	TSS	CUFF.22687	5	101298127	101298282	101298282	+	121.923	ENSBTAT00000006167
1048788	TSS	CUFF.22248	5	108725921	108726135	108725921	-	121.548	-
1048789	TTS	CUFF.22248	5	108725828	108725856	108725856	-	121.548	-
1011856	TSS	CUFF.5433	14	27864610	27864791	27864791	+	121.517	ENSBTAT00000001253
1011857	TTS	CUFF.5433	14	27935810	27935961	27935810	+	121.517	ENSBTAT00000001253
1040656	TTS	CUFF.18514	29	45508280	45508896	45508896	-	121.436	ENSBTAT00000030039
1017037	TTS	CUFF.7894	17	54329066	54330545	54330545	-	121.387	ENSBTAT00000029669
1017036	TSS	CUFF.7894	17	54338154	54338333	54338154	-	121.387	-
1035380	TTS	CUFF.16088	25	16541696	16543218	16543218	-	121.231	ENSBTAT00000027628
1053051	TSS	CUFF.24032	7	39230411	39230761	39230411	-	121.158	ENSBTAT00000064630
1053054	SKIP_OFF	CUFF.24032	7	39214495	39214548	3.92112e+15	-	121.158	ENSBTAT00000014218
1053052	TTS	CUFF.24032	7	39210710	39211202	39211202	-	121.158	ENSBTAT00000014218
1053056	MSKIP_OFF	CUFF.24032	7	39212720	39214548	3.92112e+15	-	121.158	ENSBTAT00000014218
1053516	TTS	CUFF.24256	7	47247744	47248687	47248687	-	120.925	ENSBTAT00000053816
1053515	TSS	CUFF.24256	7	47273387	47273458	47273387	-	120.925	ENSBTAT00000017430
1009231	AE	CUFF.4308	13	20035602	20035706	20035602-20035706	+	120.735	ENSBTAT00000026471
1009229	XSKIP_OFF	CUFF.4308	13	20049586	20049802	2.00472e+15	+	120.735	ENSBTAT00000026471
1049027	TSS	CUFF.22370	5	114596006	114596042	114596042	+	120.661	ENSBTAT00000024060
1049028	TTS	CUFF.22370	5	114608206	114608640	114608206	+	120.661	ENSBTAT00000024060
1045863	TSS	CUFF.20858	4	99475015	99475121	99475121	+	120.526	-
1053891	XAE	CUFF.24478	7	64291619	64291744	64291619-64291744	+	120.251	ENSBTAT00000060554
1003266	TSS	CUFF.1601	10	35314025	35314142	35314142	+	120.097	ENSBTAT00000002600
1003267	TTS	CUFF.1601	10	35327681	35329297	35327681	+	120.097	ENSBTAT00000002600
1015329	TSS	CUFF.7128	16	46265890	46265947	46265890	-	119.89	ENSBTAT00000027339
1015330	TTS	CUFF.7128	16	46249163	46249544	46249544	-	119.89	ENSBTAT00000027339
1059720	TTS	CUFF.27268	X	107676670	107679303	107679303	-	119.841	ENSBTAT00000050399
1029175	SKIP_ON	CUFF.13248	21	25661845	25661925	25661488,25661845-25661925,25663463	+	119.8	ENSBTAT00000014581
1007520	TSS	CUFF.3605	11	107260653	107261041	107261041	+	119.669	ENSBTAT00000025313
1007521	TTS	CUFF.3605	11	107261501	107261718	107261501	+	119.669	ENSBTAT00000025313
1036152	TTS	CUFF.16462	25	36490571	36491013	36491013	-	119.043	ENSBTAT00000027347
1047642	TTS	CUFF.21638	5	57504094	57505072	57505072	-	118.936	ENSBTAT00000044160
1056813	TSS	CUFF.25783	9	24240995	24241006	24241006	+	118.643	ENSBTAT00000005072
1056814	TTS	CUFF.25783	9	24271253	24273071	24271253	+	118.643	ENSBTAT00000005072
1052693	TTS	CUFF.23818	7	18329523	18329947	18329523	+	118.447	ENSBTAT00000011559
1053519	TSS	CUFF.24258	7	47528581	47528707	47528707	+	118.072	ENSBTAT00000043235
1053520	TTS	CUFF.24258	7	47540939	47541198	47540939	+	118.072	ENSBTAT00000043235
1025675	TTS	CUFF.11648	2	24129927	24132286	24132286	-	117.965	-
1014645	TSS	CUFF.6724	16	781314	781451	781314	-	117.736	ENSBTAT00000024253
1059020	TSS	CUFF.26911	X	70526989	70527059	70526989	-	117.391	ENSBTAT00000013990
1059021	TTS	CUFF.26911	X	70399116	70400418	70400418	-	117.391	ENSBTAT00000013990
1027141	TSS	CUFF.12379	2	128271933	128272066	128271933	-	117.131	ENSBTAT00000001706
1023431	TSS	CUFF.10740	19	40090995	40091193	40091193	+	116.993	ENSBTAT00000043205
1023432	TTS	CUFF.10740	19	40128287	40131373	40128287	+	116.993	ENSBTAT00000043205
1059275	SKIP_ON	CUFF.27047	X	90791781	90791911	90791626,90791781-90791911,90793409	-	116.753	ENSBTAT00000063308
1015905	SKIP_OFF	CUFF.7427	16	64957590	64957706	6.49561e+15	-	116.515	ENSBTAT00000038488
1055348	TSS	CUFF.25144	8	60275788	60276052	60275788	-	116.335	ENSBTAT00000046179
1055350	TTS	CUFF.25144	8	60267452	60267597	60267597	-	116.335	ENSBTAT00000046179
1036191	TTS	CUFF.16471	25	37546485	37546788	37546788	-	116.074	ENSBTAT00000064158
1036190	TSS	CUFF.16471	25	37559037	37559116	37559037	-	116.074	-
1019388	TSS	CUFF.8952	18	43929333	43929798	43929333	-	116.019	ENSBTAT00000006571
1019389	TTS	CUFF.8952	18	43927222	43928879	43928879	-	116.019	ENSBTAT00000006571
1045444	SKIP_ON	CUFF.20620	4	76710466	76710602	76709415,76710466-76710602,76712149	+	115.986	ENSBTAT00000053426
1039972	TSS	CUFF.18190	29	40931300	40931388	40931300	-	115.962	ENSBTAT00000046195
1039973	TTS	CUFF.18190	29	40927662	40927777	40927777	-	115.962	ENSBTAT00000046195
1015920	TSS	CUFF.7441	16	66159555	66159807	66159555	-	115.872	ENSBTAT00000064442
1015921	TTS	CUFF.7441	16	66150415	66151808	66151808	-	115.872	ENSBTAT00000064442
1040271	TSS	CUFF.18307	29	44278689	44279197	44279197	+	115.701	-
1040272	TTS	CUFF.18307	29	44279281	44280514	44279281	+	115.701	-
1020895	TTS	CUFF.9662	18	62022441	62024800	62022441	+	115.662	ENSBTAT00000024157
1053680	TSS	CUFF.24343	7	53193382	53193428	53193382	-	115.287	ENSBTAT00000022078
1053681	TTS	CUFF.24343	7	53119765	53120160	53120160	-	115.287	ENSBTAT00000022078
1060177	TSS	CUFF.27502	X	63701775	63701822	63701775	-	115.28	ENSBTAT00000005810
1013570	TSS	CUFF.6325	15	54202553	54203057	54202553	-	115.07	ENSBTAT00000004810
1013571	TTS	CUFF.6325	15	54196170	54196608	54196608	-	115.07	-
1053364	TSS	CUFF.24185	7	45302252	45302438	45302438	+	115.044	ENSBTAT00000000721
1053365	TTS	CUFF.24185	7	45303882	45304424	45303882	+	115.044	ENSBTAT00000000721
1024635	TTS	CUFF.11343	19	62315412	62317853	62317853	-	114.798	ENSBTAT00000011371
1041803	TSS	CUFF.18899	3	16891894	16892729	16892729	+	114.706	ENSBTAT00000000847
1036772	TSS	CUFF.16671	26	10679608	10679648	10679608	-	114.591	-
1029861	TSS	CUFF.13575	21	59335020	59335023	59335023	+	114.288	ENSBTAT00000004444
1005888	TSS	CUFF.2771	11	38408199	38408288	38408199	-	114.018	ENSBTAT00000023206
1005889	TTS	CUFF.2771	11	38338744	38339371	38339371	-	114.018	ENSBTAT00000023206
1042761	TSS	CUFF.19422	3	58681408	58681686	58681408	-	114.013	ENSBTAT00000012977
1042762	TTS	CUFF.19422	3	58678779	58679723	58679723	-	114.013	ENSBTAT00000012977
1030133	TTS	CUFF.13762	21	69809413	69809803	69809803	-	113.922	ENSBTAT00000050490
1030135	IR_OFF	CUFF.13762	21	69810021	69810023	69809886-69810021,69810023-69810076	-	113.922	ENSBTAT00000050490
1030132	TSS	CUFF.13762	21	69812586	69812653	69812586	-	113.922	-
1047485	TSS	CUFF.21564	5	56104757	56104924	56104757	-	113.915	ENSBTAT00000009410
1047486	TTS	CUFF.21564	5	56070688	56071457	56071457	-	113.915	ENSBTAT00000009410
1010821	TTS	CUFF.5148	13	82402428	82402526	82402428	+	113.912	ENSBTAT00000011605
1016178	TSS	CUFF.7564	16	75540337	75540404	75540337	-	113.795	ENSBTAT00000065273
1047461	TTS	CUFF.21554	5	53987909	53988866	53988866	-	113.773	ENSBTAT00000028361
1034203	TSS	CUFF.15500	24	37495860	37496876	37496876	+	113.708	ENSBTAT00000005074
1034204	TTS	CUFF.15500	24	37555302	37556144	37555302	+	113.708	ENSBTAT00000005074
1031200	TSS	CUFF.14177	22	48712287	48712454	48712287	-	113.563	ENSBTAT00000006231
1031201	TTS	CUFF.14177	22	48710805	48711293	48711293	-	113.563	ENSBTAT00000006231
1023629	TSS	CUFF.10855	19	43441583	43441798	43441798	+	113.525	ENSBTAT00000034789
1011574	TSS	CUFF.5278	14	2314727	2314762	2314762	+	113.454	ENSBTAT00000019499
1012171	TSS	CUFF.5613	14	65584487	65584562	65584562	+	113.427	ENSBTAT00000000289
1012172	TTS	CUFF.5613	14	65617209	65617329	65617209	+	113.427	ENSBTAT00000000289
1025555	AE	CUFF.11588	2	19701915	19702061	19701915-19702061	-	113.405	ENSBTAT00000028757
1043646	TSS	CUFF.19868	3	106667382	106667878	106667382	-	113.283	ENSBTAT00000017775
1043647	TTS	CUFF.19868	3	106638791	106639959	106639959	-	113.283	ENSBTAT00000017775
1035306	TSS	CUFF.16039	25	1416964	1417716	1416964	-	113.185	ENSBTAT00000065799
1035307	TTS	CUFF.16039	25	1394201	1394222	1394222	-	113.185	ENSBTAT00000065799
1057312	TTS	CUFF.26106	9	38810757	38811013	38810757	+	112.711	ENSBTAT00000011612
1054321	TSS	ENSBTAG00000001394	7	40475155	40475351	40475351	+	112.694	ENSBTAT00000001830
1054322	TTS	ENSBTAG00000001394	7	40478287	40479104	40478287	+	112.694	ENSBTAT00000001830
1035323	TSS	CUFF.16049	25	1508003	1508198	1508003	-	112.631	-
1023083	TSS	CUFF.10594	19	36217502	36217603	36217502	-	112.592	ENSBTAT00000043502
1023084	TTS	CUFF.10594	19	36214293	36214409	36214409	-	112.592	ENSBTAT00000043502
1022397	TTS	CUFF.10287	19	23168435	23169688	23169688	-	112.568	ENSBTAT00000029554
1047324	TSS	CUFF.21447	5	30821251	30821595	30821595	+	112.531	ENSBTAT00000001948
1006671	TSS	CUFF.3171	11	86834898	86834956	86834956	+	112.366	ENSBTAT00000002508
1006672	TTS	CUFF.3171	11	86857156	86857648	86857156	+	112.366	ENSBTAT00000002508
1048447	TSS	CUFF.22084	5	101909371	101909500	101909371	-	112.365	ENSBTAT00000042889
1048448	TTS	CUFF.22084	5	101896622	101899300	101899300	-	112.365	ENSBTAT00000042889
1038194	TSS	CUFF.17341	27	14288289	14288333	14288289	-	112.351	ENSBTAT00000005684
1038195	TTS	CUFF.17341	27	14223449	14225080	14225080	-	112.351	ENSBTAT00000005684
1010034	TSS	CUFF.4728	13	57889635	57889910	57889910	+	112.16	ENSBTAT00000025007
1033544	TSS	CUFF.16736	23	27196693	27196793	27196693	-	112.133	ENSBTAT00000009019
1033545	TTS	CUFF.16736	23	27175689	27176087	27176087	-	112.133	ENSBTAT00000009019
1006865	TSS	CUFF.3252	11	95458847	95458914	95458847	-	111.92	ENSBTAT00000003990
1006866	TTS	CUFF.3252	11	95401692	95401896	95401896	-	111.92	ENSBTAT00000003990
1031843	TSS	CUFF.14453	22	57489531	57489570	57489531	-	111.419	ENSBTAT00000044042
1004162	TSS	CUFF.2067	10	80970652	80970846	80970652	-	111.35	ENSBTAT00000035742
1004163	TTS	CUFF.2067	10	80965364	80968180	80968180	-	111.35	ENSBTAT00000035742
1058616	TTS	CUFF.26711	X	39652559	39652573	39652559	+	111.222	ENSBTAT00000047242
1001474	TSS	CUFF.712	1	111996885	111997145	111997145	+	111.199	ENSBTAT00000024583
1001475	TTS	CUFF.712	1	112007923	112012266	112007923	+	111.199	ENSBTAT00000024583
1049059	TSS	CUFF.22388	5	104601317	104601571	104601571	+	111.033	ENSBTAT00000016273
1049060	TTS	CUFF.22388	5	104727113	104727428	104727113	+	111.033	ENSBTAT00000016273
1047064	TTS	CUFF.21308	5	29895941	29898282	29895941	+	111.031	ENSBTAT00000016376
1060761	TTS	CUFF.26476	GJ060129.1	5724	5763	5724	+	110.814	ENSBTAT00000063682
1026043	TSS	CUFF.11871	2	65892588	65892714	65892714	+	110.792	ENSBTAT00000004410
1026044	TTS	CUFF.11871	2	65912511	65913389	65912511	+	110.792	ENSBTAT00000004410
1049978	TSS	CUFF.22577	6	16376642	16376688	16376688	+	110.719	ENSBTAT00000013967
1049979	TTS	CUFF.22577	6	16507883	16510240	16507883	+	110.719	ENSBTAT00000013967
1032542	TTS	CUFF.14767	23	15610387	15610694	15610387	+	110.709	ENSBTAT00000011817
1018290	TTS	CUFF.8388	18	1021248	1022142	1022142	-	110.69	ENSBTAT00000066053
1018289	TSS	CUFF.8388	18	1025915	1026099	1025915	-	110.69	-
1054471	TSS	ENSBTAG00000015041	7	53463822	53463955	53463822	-	110.616	ENSBTAT00000020018
1054472	TTS	ENSBTAG00000015041	7	53461635	53461943	53461943	-	110.616	ENSBTAT00000020018
1006418	TSS	CUFF.3040	11	72554167	72554450	72554450	+	110.54	-
1006419	TTS	CUFF.3040	11	72555347	72555512	72555347	+	110.54	-
1012092	TSS	CUFF.5572	14	49733172	49733317	49733317	+	110.462	ENSBTAT00000018645
1012093	TTS	CUFF.5572	14	49830189	49830429	49830189	+	110.462	ENSBTAT00000018645
1000705	TSS	CUFF.330	1	65031798	65031968	65031798	-	110.301	ENSBTAT00000002828
1000706	TTS	CUFF.330	1	65024153	65024276	65024276	-	110.301	ENSBTAT00000002828
1031896	TTS	CUFF.14521	22	60493624	60495753	60493624	+	110.173	ENSBTAT00000024289
1013632	SKIP_ON	CUFF.6354	15	30415734	30415878	30415519,30415734-30415878,30415998	-	110.089	ENSBTAT00000047009
1013630	TTS	CUFF.6354	15	30414474	30414713	30414713	-	110.089	ENSBTAT00000047009
1013641	IR_OFF	CUFF.6354	15	30414713	30415391	30414474-30414713,30415391-30415519	-	110.089	ENSBTAT00000047009
1013636	MSKIP_ON	CUFF.6354	15	30415734	30416115	30415519,30415734-30415878,30415998-30416115,30416424	-	110.089	ENSBTAT00000047009
1013866	TSS	CUFF.6498	15	74652004	74652291	74652291	+	110.057	-
1013867	TTS	CUFF.6498	15	74828725	74830561	74828725	+	110.057	-
1038744	TSS	CUFF.17634	28	13920847	13920905	13920847	-	110.016	ENSBTAT00000011658
1038745	TTS	CUFF.17634	28	13902311	13904223	13904223	-	110.016	ENSBTAT00000011658
1014077	TSS	CUFF.6644	15	82158804	82159018	82159018	+	109.419	ENSBTAT00000021638
1024415	TSS	CUFF.11228	19	55665714	55666626	55666626	+	109.373	ENSBTAT00000024299
1004302	AE	CUFF.2137	10	82064651	82064707	82064651-82064707	+	109.352	-
1007464	TSS	CUFF.3555	11	106320380	106320551	106320551	+	109.193	ENSBTAT00000042787
1007465	TTS	CUFF.3555	11	106323863	106324288	106323863	+	109.193	ENSBTAT00000042787
1039296	TTS	CUFF.17919	28	45418087	45418793	45418087	+	108.979	ENSBTAT00000031279
1027225	TTS	CUFF.12420	2	129536933	129538995	129538995	-	108.908	ENSBTAT00000042971
1027224	TSS	CUFF.12420	2	129540818	129541034	129540818	-	108.908	-
1044792	TTS	CUFF.20171	4	12441126	12442426	12442426	-	108.189	ENSBTAT00000049076
1023032	TSS	CUFF.10559	19	27053421	27053916	27053421	-	108.024	ENSBTAT00000001780
1042088	TSS	CUFF.19059	3	23186180	23186539	23186539	+	107.924	ENSBTAT00000010141
1043992	TSS	CUFF.20060	3	120383561	120383893	120383893	+	107.901	ENSBTAT00000018329
1043993	TTS	CUFF.20060	3	120474908	120476582	120474908	+	107.901	ENSBTAT00000018329
1041789	TSS	CUFF.18892	3	16830511	16830641	16830641	+	107.889	ENSBTAT00000018877
1023597	TTS	CUFF.10818	19	42898002	42898923	42898923	-	107.72	-
1029675	TSS	CUFF.13499	21	55335135	55335301	55335135	-	107.449	ENSBTAT00000003377
1029676	TTS	CUFF.13499	21	55325021	55325353	55325353	-	107.449	ENSBTAT00000003377
1044017	TSS	CUFF.20079	3	121401870	121402057	121401870	-	107.315	-
1044018	TTS	CUFF.20079	3	121400565	121400567	121400567	-	107.315	-
1044352	TSS	ENSBTAG00000018424	3	116650278	116650361	116650361	+	107.136	ENSBTAT00000024512
1044353	TTS	ENSBTAG00000018424	3	116660857	116662501	116660857	+	107.136	ENSBTAT00000024512
1010155	TTS	CUFF.4782	13	59293232	59294803	59294803	-	106.787	ENSBTAT00000010660
1023673	TSS	CUFF.10870	19	43694370	43694870	43694370	-	106.353	ENSBTAT00000009715
1016144	TSS	CUFF.7548	16	77367502	77367648	77367648	+	106.268	ENSBTAT00000013963
1016145	TTS	CUFF.7548	16	77389176	77389361	77389176	+	106.268	ENSBTAT00000013963
1004212	TTS	CUFF.2081	10	81864398	81864631	81864398	+	105.889	ENSBTAT00000015408
1022443	TSS	CUFF.10310	19	24976969	24977062	24976969	-	105.693	ENSBTAT00000001098
1022444	TTS	CUFF.10310	19	24971932	24972896	24972896	-	105.693	ENSBTAT00000001098
1042346	TSS	CUFF.19212	3	34126163	34126283	34126283	+	105.442	ENSBTAT00000027507
1042347	TTS	CUFF.19212	3	34146963	34147197	34146963	+	105.442	ENSBTAT00000027507
1027235	TTS	CUFF.12424	2	130792855	130793614	130793614	-	105.394	ENSBTAT00000040146
1027234	TSS	CUFF.12424	2	130795712	130795743	130795712	-	105.394	ENSBTAT00000009415
1032892	TSS	CUFF.14903	23	27393342	27393553	27393553	+	105.385	ENSBTAT00000017995
1032893	TTS	CUFF.14903	23	27398543	27398934	27398543	+	105.385	ENSBTAT00000017995
1057823	TSS	CUFF.26378	9	100370037	100370068	100370068	+	105.103	ENSBTAT00000054202
1019514	TTS	CUFF.9009	18	46396185	46396382	46396185	+	104.991	ENSBTAT00000021170
1060797	SKIP_ON	CUFF.26469	GJ060032.1	7860	8030	7743,7860-8030,8404	+	104.787	ENSBTAT00000065344
1031924	TSS	CUFF.14547	22	59907668	59907870	59907668	-	104.732	ENSBTAT00000013451
1031926	TTS	CUFF.14547	22	59861725	59862861	59862861	-	104.732	ENSBTAT00000013451
1046940	AE	CUFF.21236	5	27094609	27094706	27094609-27094706	-	104.692	-
1015539	TSS	CUFF.7235	16	52474081	52474223	52474223	+	104.674	-
1006829	TSS	CUFF.3246	11	96119247	96119306	96119247	-	104.607	ENSBTAT00000057533
1006830	TTS	CUFF.3246	11	96115273	96116134	96116134	-	104.607	ENSBTAT00000057533
1006834	IR_OFF	CUFF.3246	11	96117458	96117461	96117390-96117458,96117461-96117502	-	104.607	ENSBTAT00000057533
1006836	IR_OFF	CUFF.3246	11	96117566	96117662	96117541-96117566,96117662-96117774	-	104.607	ENSBTAT00000057533
1006832	XIR_OFF	CUFF.3246	11	96116598	96116601	96116553-96116598,96116601-96116718	-	104.607	ENSBTAT00000057533
1006215	TSS	CUFF.2928	11	63552895	63553030	63553030	+	104.561	-
1006216	TTS	CUFF.2928	11	63590315	63591790	63590315	+	104.561	-
1051020	TSS	CUFF.23173	6	98989375	98990087	98989375	-	104.531	ENSBTAT00000019699
1031916	XSKIP_ON	CUFF.14531	22	59745240	59745306	59740721,59745240-59745306,59747362	-	104.511	ENSBTAT00000016130
1037454	TSS	CUFF.17025	26	39681312	39681392	39681312	-	104.297	ENSBTAT00000011505
1037455	TTS	CUFF.17025	26	39672044	39672893	39672893	-	104.297	ENSBTAT00000011505
1032895	TSS	CUFF.14904	23	17846523	17846612	17846612	+	104.096	ENSBTAT00000035955
1000650	TSS	CUFF.305	1	53168875	53169038	53168875	-	104.068	ENSBTAT00000004664
1000651	TTS	CUFF.305	1	53102109	53105975	53105975	-	104.068	-
1028329	TSS	CUFF.12808	20	23658779	23659244	23659244	+	104.035	ENSBTAT00000047359
1028330	TTS	CUFF.12808	20	23792929	23794906	23792929	+	104.035	ENSBTAT00000047359
1019839	TTS	CUFF.9157	18	49374383	49375134	49374383	+	103.446	-
1023741	TSS	CUFF.10909	19	43514251	43515968	43515968	+	103.389	ENSBTAT00000052585
1023743	TTS	CUFF.10909	19	43544819	43544945	43544819	+	103.389	ENSBTAT00000042831
1023744	XMIR_ON	CUFF.10909	19	43519493	43520947	43519310-43520993	+	103.389	ENSBTAT00000042831
1060178	TSS	CUFF.27502	X	63703282	63703350	63703282	-	103.332	ENSBTAT00000005810
1060188	AE	CUFF.27502	X	63509672	63509866	63509672-63509866	-	103.332	ENSBTAT00000005810
1060186	SKIP_ON	CUFF.27502	X	63509672	63509866	63504005,63509672-63509866,63513278	-	103.332	ENSBTAT00000005810
1041781	TSS	CUFF.18888	3	16827337	16827362	16827362	+	103.31	ENSBTAT00000028498
1041782	TTS	CUFF.18888	3	16828648	16829392	16828648	+	103.31	ENSBTAT00000028498
1018860	TSS	CUFF.8697	18	23828478	23828947	23828947	+	103.189	ENSBTAT00000025657
1018861	TTS	CUFF.8697	18	23854742	23855523	23854742	+	103.189	ENSBTAT00000025657
1042020	TTS	CUFF.19020	3	21555183	21555392	21555183	+	103.183	ENSBTAT00000011016
1053151	TTS	CUFF.24070	7	15768627	15769640	15769640	-	103.116	ENSBTAT00000013440
1053157	XMSKIP_OFF	CUFF.24070	7	15802633	15803397	1.58022e+15	-	103.116	ENSBTAT00000013440
1053174	XAE	CUFF.24070	7	15803726	15803872	15803726-15803872	-	103.116	ENSBTAT00000013440
1017725	TSS	CUFF.8223	17	71711466	71711982	71711982	+	103.049	ENSBTAT00000029446
1017726	TTS	CUFF.8223	17	71726904	71727449	71726904	+	103.049	ENSBTAT00000029446
1027917	TSS	CUFF.12597	20	4641618	4641775	4641775	+	102.972	ENSBTAT00000020094
1027918	TTS	CUFF.12597	20	4671148	4671634	4671148	+	102.972	ENSBTAT00000020094
1005689	TSS	CUFF.2643	11	24836479	24836596	24836479	-	102.968	ENSBTAT00000000943
1005690	TTS	CUFF.2643	11	24824245	24825156	24825156	-	102.968	ENSBTAT00000000943
1010742	TSS	CUFF.5096	13	78102749	78102935	78102935	+	102.785	ENSBTAT00000059091
1010743	TTS	CUFF.5096	13	78105352	78105546	78105352	+	102.785	ENSBTAT00000059091
1046996	TSS	CUFF.21257	5	28714186	28714259	28714186	-	102.626	ENSBTAT00000002573
1046997	TTS	CUFF.21257	5	28710053	28711468	28711468	-	102.626	ENSBTAT00000002573
1038310	TTS	CUFF.17430	27	36932761	36933567	36932761	+	102.604	ENSBTAT00000029899
1052801	TTS	CUFF.23872	7	21983131	21983303	21983131	+	102.601	ENSBTAT00000003167
1026915	TSS	CUFF.12284	2	122696079	122696158	122696079	-	102.557	ENSBTAT00000038022
1020353	TSS	CUFF.9433	18	55482512	55482788	55482788	+	102.506	ENSBTAT00000023976
1020354	TTS	CUFF.9433	18	55486568	55486850	55486568	+	102.506	ENSBTAT00000023976
1000411	TTS	CUFF.168	1	44724322	44724547	44724547	-	102.492	-
1030736	TSS	CUFF.13949	22	16833713	16834087	16834087	+	102.289	-
1030737	TTS	CUFF.13949	22	16847814	16847941	16847814	+	102.289	-
1029549	TSS	CUFF.13443	21	45974822	45974960	45974960	+	101.99	ENSBTAT00000012773
1029550	TTS	CUFF.13443	21	45998369	45998591	45998369	+	101.99	ENSBTAT00000012773
1042733	TSS	CUFF.19402	3	57292919	57293089	57293089	+	101.954	-
1042734	TTS	CUFF.19402	3	57327350	57328210	57327350	+	101.954	-
1029259	TSS	CUFF.13300	21	26543823	26543935	26543935	+	101.909	ENSBTAT00000016349
1025551	TSS	CUFF.11588	2	19705913	19705981	19705913	-	101.742	ENSBTAT00000028757
1042222	TSS	CUFF.19140	3	32020586	32020661	32020586	-	101.726	ENSBTAT00000008447
1042223	TTS	CUFF.19140	3	32003756	32004171	32004171	-	101.726	ENSBTAT00000008447
1043237	TTS	CUFF.19665	3	95598517	95600358	95600358	-	101.445	ENSBTAT00000017277
1043236	TSS	CUFF.19665	3	95601978	95601983	95601978	-	101.445	-
1006744	TSS	CUFF.3208	11	73246142	73246167	73246142	-	101.332	ENSBTAT00000013310
1020893	TSS	CUFF.9662	18	62018419	62018458	62018458	+	101.29	ENSBTAT00000024157
1019872	TSS	CUFF.9176	18	48835342	48835620	48835342	-	101.284	ENSBTAT00000032051
1028206	TSS	CUFF.12751	20	20854607	20854980	20854980	+	101.277	ENSBTAT00000022307
1028207	TTS	CUFF.12751	20	20859798	20860584	20859798	+	101.277	ENSBTAT00000022307
1015331	SKIP_ON	CUFF.7128	16	46260355	46260424	46255539,46260355-46260424,46261286	-	101.099	ENSBTAT00000027339
1034868	TTS	CUFF.15826	25	2018858	2019603	2018858	+	101.041	ENSBTAT00000037556
1059035	SKIP_OFF	CUFF.26919	X	71795456	71795482	7.17882e+15	+	100.855	ENSBTAT00000055249
1059032	TSS	CUFF.26919	X	71709882	71709990	71709990	+	100.855	ENSBTAT00000031933
1059033	TTS	CUFF.26919	X	71805286	71806538	71805286	+	100.855	ENSBTAT00000031933
1035865	TSS	CUFF.16331	25	33729568	33729652	33729568	-	100.637	ENSBTAT00000064159
1035866	TTS	CUFF.16331	25	33708581	33710502	33710502	-	100.637	ENSBTAT00000064159
1011988	TTS	CUFF.5516	14	39328605	39329359	39329359	-	100.612	ENSBTAT00000002843
1011987	TSS	CUFF.5516	14	39348258	39348409	39348258	-	100.612	-
1030738	TSS	CUFF.13952	22	16777195	16777421	16777195	-	100.361	-
1031705	TSS	CUFF.14391	22	51456200	51456256	51456256	+	100.336	ENSBTAT00000052357
1031706	TTS	CUFF.14391	22	51470193	51470441	51470193	+	100.336	ENSBTAT00000052357
1031707	XMSKIP_ON	CUFF.14391	22	51459849	51469860	51459729,51459849-51459961,51460213-51460292,51460382-51460514,51460696-51460854,51460934-51461061,51465103-51465235,51465419-51465611,51465689-51465832,51466052-51466283,51466367-51466530,51466617-51466841,51466933-51467150,51467249-51467345,51467441-51467813,51467896-51468080,51468154-51468395,51468473-51468821,51469155-51469362,51469460-51469601,51469684-51469860,51469952	+	100.336	ENSBTAT00000057452
1022730	TSS	CUFF.10423	19	27915413	27915449	27915449	+	100.118	ENSBTAT00000000144
1042792	TSS	CUFF.19441	3	59783752	59784024	59784024	+	100.114	-
1042793	TTS	CUFF.19441	3	59791757	59791843	59791757	+	100.114	-
1035667	TSS	CUFF.16233	25	27459377	27459608	27459377	-	100.023	ENSBTAT00000000519
1035452	AE	CUFF.16129	25	18362876	18363079	18362876-18363079	+	99.9163	ENSBTAT00000001859
1002903	TSS	CUFF.1442	10	20878421	20878569	20878421	-	99.6873	ENSBTAT00000015834
1002904	TTS	CUFF.1442	10	20870284	20870922	20870922	-	99.6873	ENSBTAT00000015834
1041794	TSS	CUFF.18895	3	16869145	16869323	16869323	+	99.4977	ENSBTAT00000000589
1043011	AE	CUFF.19541	3	78248848	78248937	78248848-78248937	+	99.2436	ENSBTAT00000043537
1010640	TSS	CUFF.5031	13	74018886	74019083	74019083	+	99.1744	ENSBTAT00000022411
1010644	SKIP_OFF	CUFF.5031	13	74035353	74035438	7.40342e+15	+	99.1744	ENSBTAT00000022411
1013104	TSS	CUFF.6065	15	31311887	31312649	31312649	+	99.1205	ENSBTAT00000028443
1006965	TSS	CUFF.3323	11	98509474	98509620	98509620	+	99.0678	ENSBTAT00000011846
1006966	TTS	CUFF.3323	11	98513518	98513781	98513518	+	99.0678	ENSBTAT00000011846
1026180	TTS	CUFF.11930	2	89897132	89901608	89897132	+	99.0453	ENSBTAT00000007948
1060795	TSS	CUFF.26469	GJ060032.1	16	32	32	+	99.0134	ENSBTAT00000065344
1033497	TTS	CUFF.15241	23	47869676	47871932	47869676	+	98.9882	ENSBTAT00000008253
1019589	TSS	CUFF.9035	18	46646707	46646767	46646767	+	98.9571	ENSBTAT00000024745
1019590	TTS	CUFF.9035	18	46647761	46648031	46647761	+	98.9571	ENSBTAT00000024745
1035939	IR_ON	CUFF.16364	25	34776565	34776568	34776542-34776619	+	98.6233	ENSBTAT00000012454
1048279	IR_ON	CUFF.22013	5	56568907	56568995	56568773-56569135	-	98.5333	ENSBTAT00000017556
1042368	TTS	CUFF.19221	3	33805754	33806260	33806260	-	98.4919	ENSBTAT00000023627
1038406	SKIP_OFF	CUFF.17641	27	33265136	33265402	3.32638e+15	-	98.4784	ENSBTAT00000020550
1053030	TTS	CUFF.24004	7	33100937	33104506	33100937	+	98.4006	ENSBTAT00000017275
1055676	TSS	CUFF.25337	8	74924184	74924344	74924344	+	98.3807	ENSBTAT00000033862
1055677	TTS	CUFF.25337	8	74946925	74947549	74946925	+	98.3807	ENSBTAT00000033862
1060738	TSS	ENSBTAG00000048287	X	140308768	140308876	140308876	+	98.2815	ENSBTAT00000064578
1060739	TTS	ENSBTAG00000048287	X	140315844	140315911	140315844	+	98.2815	ENSBTAT00000064578
1045374	TSS	CUFF.20586	4	71186278	71186426	71186426	+	98.2733	-
1045375	TTS	CUFF.20586	4	71188435	71188595	71188435	+	98.2733	-
1027401	TSS	CUFF.12532	2	136125174	136125395	136125395	+	98.2664	-
1027402	TTS	CUFF.12532	2	136154180	136154193	136154180	+	98.2664	-
1030673	TSS	CUFF.13927	22	13842533	13842851	13842851	+	98.0071	ENSBTAT00000021838
1030676	SKIP_OFF	CUFF.13927	22	13876127	13876257	1.3876e+15	+	98.0071	ENSBTAT00000021838
1058226	TSS	CUFF.26536	X	3100564	3100688	3100564	-	97.4149	ENSBTAT00000025754
1058227	TTS	CUFF.26536	X	3060168	3060189	3060189	-	97.4149	ENSBTAT00000025754
1003177	TTS	CUFF.1560	10	21804683	21806388	21806388	-	97.1988	ENSBTAT00000019744
1003176	TSS	CUFF.1560	10	21814373	21814533	21814373	-	97.1988	-
1016210	TSS	CUFF.7583	16	77522424	77522665	77522424	-	97.0082	ENSBTAT00000065728
1044791	TSS	CUFF.20171	4	12520172	12520270	12520172	-	96.9935	ENSBTAT00000011009
1010527	TSS	CUFF.4957	13	68119517	68119732	68119732	+	96.7909	ENSBTAT00000044163
1010528	TTS	CUFF.4957	13	68128803	68132243	68128803	+	96.7909	ENSBTAT00000044163
1033496	TTS	CUFF.15241	23	47862423	47862423	47862423	+	96.7031	ENSBTAT00000008253
1004358	TTS	CUFF.2163	10	86767319	86770867	86770867	-	96.5543	ENSBTAT00000007481
1004357	TSS	CUFF.2163	10	86802035	86802293	86802035	-	96.5543	-
1040001	SKIP_ON	CUFF.18197	29	36887874	36888041	36886839,36887874-36888041,36890932	+	96.4673	ENSBTAT00000021524
1040004	SKIP_OFF	CUFF.18197	29	36900431	36900466	3.68991e+15	+	96.4673	ENSBTAT00000021524
1018347	TSS	CUFF.8424	18	2907580	2907691	2907691	+	96.2069	ENSBTAT00000008607
1018348	TTS	CUFF.8424	18	2917048	2917649	2917048	+	96.2069	ENSBTAT00000008607
1051023	SKIP_OFF	CUFF.23173	6	98919357	98919503	9.89183e+15	-	96.0914	ENSBTAT00000056365
1002465	TTS	CUFF.1192	10	5550780	5553123	5553123	-	95.9666	ENSBTAT00000019322
1003859	TTS	CUFF.1902	10	65039298	65039609	65039609	-	95.6811	ENSBTAT00000013690
1026285	TSS	CUFF.11983	2	89517811	89517855	89517855	+	95.6452	ENSBTAT00000012827
1026286	TTS	CUFF.11983	2	89588676	89589090	89588676	+	95.6452	ENSBTAT00000012827
1002875	TTS	CUFF.1427	10	20846749	20846966	20846966	-	95.6339	ENSBTAT00000028520
1017965	TSS	CUFF.8337	17	74635862	74635952	74635862	-	95.4957	ENSBTAT00000011242
1017966	TTS	CUFF.8337	17	74633475	74633858	74633858	-	95.4957	ENSBTAT00000011242
1044862	TSS	CUFF.20224	4	25213088	25213331	25213331	+	95.309	ENSBTAT00000017010
1044863	TTS	CUFF.20224	4	25250192	25251241	25250192	+	95.309	ENSBTAT00000017010
1055741	TSS	CUFF.25381	8	76107824	76107978	76107978	+	95.2037	ENSBTAT00000036866
1055743	TTS	CUFF.25381	8	76117271	76117637	76117271	+	95.2037	ENSBTAT00000021637
1037544	TSS	CUFF.17074	26	42704172	42704197	42704197	+	95.1403	ENSBTAT00000011042
1013384	TSS	CUFF.6233	15	47073272	47073530	47073530	+	95.0572	ENSBTAT00000000926
1013385	TTS	CUFF.6233	15	47074517	47074686	47074517	+	95.0572	ENSBTAT00000000926
1039580	TTS	CUFF.17955	29	8672052	8678571	8672052	+	94.8383	ENSBTAT00000061370
1001705	TSS	CUFF.837	1	127132777	127133080	127133080	+	94.7722	ENSBTAT00000021330
1010492	TSS	CUFF.4945	13	66799465	66799515	66799515	+	94.6315	ENSBTAT00000057162
1010493	TTS	CUFF.4945	13	66853470	66853779	66853470	+	94.6315	ENSBTAT00000057162
1057712	TSS	CUFF.26318	9	97399159	97399249	97399249	+	94.5995	ENSBTAT00000008569
1057713	TTS	CUFF.26318	9	97404404	97404522	97404404	+	94.5995	ENSBTAT00000008569
1000286	TSS	CUFF.1103	1	146946179	146946309	146946309	+	94.5674	ENSBTAT00000034655
1042217	TSS	CUFF.19132	3	30854110	30854190	30854110	-	94.5158	ENSBTAT00000045136
1042218	TTS	CUFF.19132	3	30810109	30811645	30811645	-	94.5158	ENSBTAT00000045136
1005298	TSS	CUFF.2452	11	9694742	9694986	9694742	-	94.4005	ENSBTAT00000047798
1005299	TTS	CUFF.2452	11	9683454	9683756	9683756	-	94.4005	ENSBTAT00000047798
1010391	TSS	CUFF.4906	13	64496899	64497430	64497430	+	94.3788	ENSBTAT00000008072
1048838	TTS	CUFF.22267	5	110675824	110676329	110676329	-	94.3186	ENSBTAT00000037682
1015056	TSS	CUFF.6972	16	33163182	33163502	33163502	+	94.2859	-
1015057	TTS	CUFF.6972	16	33171833	33171944	33171833	+	94.2859	-
1010512	TSS	CUFF.4952	13	67874474	67874635	67874635	+	94.2796	ENSBTAT00000022428
1010513	TTS	CUFF.4952	13	67909723	67910095	67909723	+	94.2796	ENSBTAT00000022428
1057550	TSS	CUFF.26240	9	88068381	88068930	88068930	+	94.2782	ENSBTAT00000063319
1048531	TSS	CUFF.22123	5	104058226	104058807	104058807	+	94.2505	ENSBTAT00000019876
1048532	TTS	CUFF.22123	5	104063029	104063474	104063029	+	94.2505	ENSBTAT00000019876
1034415	TTS	CUFF.15665	24	54044284	54044592	54044592	-	94.2429	ENSBTAT00000053498
1034414	TSS	CUFF.15665	24	54093510	54093578	54093510	-	94.2429	-
1003965	TSS	CUFF.1958	10	70797328	70797416	70797416	+	94.1665	ENSBTAT00000003636
1003966	TTS	CUFF.1958	10	70822455	70822594	70822455	+	94.1665	ENSBTAT00000003636
1058876	TTS	CUFF.26817	X	57744030	57745573	57745573	-	94.1546	ENSBTAT00000001731
1006466	TSS	CUFF.3058	11	70997423	70997556	70997423	-	94.1303	-
1007444	TSS	CUFF.3547	11	99131533	99131769	99131769	+	94.1155	ENSBTAT00000020395
1007445	TTS	CUFF.3547	11	99178983	99179460	99178983	+	94.1155	ENSBTAT00000020395
1006957	TSS	CUFF.3315	11	98801791	98801923	98801923	+	93.6847	ENSBTAT00000018807
1006958	TTS	CUFF.3315	11	98804712	98805189	98804712	+	93.6847	ENSBTAT00000018807
1008299	TSS	CUFF.3843	12	31503928	31503972	31503928	-	93.6576	ENSBTAT00000018626
1008300	TTS	CUFF.3843	12	31492830	31493680	31493680	-	93.6576	ENSBTAT00000018626
1040604	TSS	CUFF.18460	29	48167168	48167240	48167240	+	93.6054	ENSBTAT00000007976
1040605	TTS	CUFF.18460	29	48193180	48194210	48193180	+	93.6054	ENSBTAT00000007976
1053349	TSS	CUFF.24175	7	40638057	40638278	40638278	+	93.5443	ENSBTAT00000018114
1053350	TTS	CUFF.24175	7	40643335	40643916	40643335	+	93.5443	ENSBTAT00000018114
1029402	AE	CUFF.13364	21	34165096	34165218	34165096-34165218	+	93.5414	ENSBTAT00000022949
1029400	TSS	CUFF.13364	21	34156269	34156471	34156471	+	93.5414	ENSBTAT00000022949
1029401	TTS	CUFF.13364	21	34167171	34167258	34167171	+	93.5414	ENSBTAT00000022949
1054045	TSS	CUFF.24569	7	77249978	77250198	77250198	+	93.3278	-
1054046	TTS	CUFF.24569	7	77256039	77257103	77256039	+	93.3278	-
1011665	TSS	CUFF.5300	14	9109762	9109884	9109884	+	93.1198	ENSBTAT00000000950
1011666	TTS	CUFF.5300	14	9164056	9165926	9164056	+	93.1198	ENSBTAT00000000950
1030752	TTS	CUFF.13960	22	16956334	16959063	16959063	-	93.0859	ENSBTAT00000010469
1030751	TSS	CUFF.13960	22	16967818	16967839	16967818	-	93.0859	-
1039186	TSS	CUFF.17842	28	39435546	39435590	39435590	+	93.064	ENSBTAT00000046599
1026181	TSS	CUFF.11931	2	86448915	86449024	86448915	-	93.0008	ENSBTAT00000016708
1026184	TTS	CUFF.11931	2	86438979	86439606	86439606	-	93.0008	ENSBTAT00000016708
1015467	TSS	CUFF.7201	16	50690636	50690794	50690636	-	92.9999	ENSBTAT00000021078
1015468	TTS	CUFF.7201	16	50687998	50688511	50688511	-	92.9999	ENSBTAT00000021078
1027459	TTS	CUFF.12725	2	131587028	131587398	131587028	+	92.9655	ENSBTAT00000022744
1012071	TTS	CUFF.5564	14	47005556	47007079	47007079	-	92.9269	ENSBTAT00000002689
1022204	TSS	CUFF.10198	19	20819493	20819689	20819689	+	92.8671	-
1022205	TTS	CUFF.10198	19	20825748	20825790	20825748	+	92.8671	-
1020599	TSS	CUFF.9535	18	56500946	56501119	56500946	-	92.824	ENSBTAT00000027944
1020600	TTS	CUFF.9535	18	56497094	56497396	56497396	-	92.824	ENSBTAT00000027944
1045541	TSS	CUFF.20665	4	78821802	78821883	78821883	+	92.8178	-
1045026	TSS	CUFF.20343	4	44236185	44236876	44236876	+	92.8004	ENSBTAT00000012815
1045027	TTS	CUFF.20343	4	44239338	44242720	44239338	+	92.8004	ENSBTAT00000012815
1058206	TSS	CUFF.26528	X	2992761	2992853	2992853	+	92.7983	-
1058207	TTS	CUFF.26528	X	3024405	3026811	3024405	+	92.7983	-
1026191	TTS	CUFF.11934	2	86349373	86351931	86351931	-	92.6692	ENSBTAT00000011734
1055843	TSS	CUFF.25436	8	78585451	78585521	78585451	-	92.6529	ENSBTAT00000028162
1055845	TTS	CUFF.25436	8	78573961	78575170	78575170	-	92.6529	ENSBTAT00000028162
1040662	TTS	CUFF.18515	29	50063850	50065233	50063850	+	92.4969	ENSBTAT00000017372
1017791	TSS	CUFF.8248	17	73208519	73208629	73208519	-	92.4118	ENSBTAT00000029468
1017792	TTS	CUFF.8248	17	73206771	73206967	73206967	-	92.4118	ENSBTAT00000029468
1049309	TSS	CUFF.22688	5	101240478	101240534	101240478	-	92.39	ENSBTAT00000037743
1049310	TTS	CUFF.22688	5	101236386	101236526	101236526	-	92.39	ENSBTAT00000037743
1023359	TSS	CUFF.10721	19	39980435	39980524	39980524	+	92.3501	ENSBTAT00000004984
1023360	TTS	CUFF.10721	19	39989814	39989908	39989814	+	92.3501	ENSBTAT00000004984
1026453	TSS	CUFF.12081	2	107041353	107041372	107041353	-	92.3182	ENSBTAT00000005137
1026454	TTS	CUFF.12081	2	107023827	107025188	107025188	-	92.3182	ENSBTAT00000005137
1009569	AE	CUFF.4517	13	44948199	44948990	44948199-44948990	+	92.1787	ENSBTAT00000020207
1001600	TSS	CUFF.788	1	120129774	120129844	120129774	-	92.1068	ENSBTAT00000002261
1001601	TTS	CUFF.788	1	120090020	120090755	120090755	-	92.1068	ENSBTAT00000002261
1036776	XIR_ON	CUFF.16671	26	10662626	10662629	10662363-10662652	-	91.7913	ENSBTAT00000029208
1013956	AE	CUFF.6569	15	78456076	78456213	78456076-78456213	-	91.6969	ENSBTAT00000028983
1013954	TTS	CUFF.6569	15	78452426	78452590	78452590	-	91.6969	ENSBTAT00000028983
1036064	TSS	CUFF.16406	25	36451355	36451707	36451355	-	91.5562	ENSBTAT00000008508
1036065	TTS	CUFF.16406	25	36446227	36446701	36446701	-	91.5562	ENSBTAT00000008508
1054406	TSS	ENSBTAG00000010069	7	51438727	51439286	51439286	+	91.5464	ENSBTAT00000013284
1054407	TTS	ENSBTAG00000010069	7	51439978	51442500	51439978	+	91.5464	ENSBTAT00000013284
1024334	TTS	CUFF.11188	19	55117370	55118727	55118727	-	91.5316	ENSBTAT00000003415
1048924	TSS	CUFF.22316	5	112685001	112685099	112685099	+	91.3818	ENSBTAT00000042668
1048925	TTS	CUFF.22316	5	112696897	112697359	112696897	+	91.3818	ENSBTAT00000042668
1042812	TSS	CUFF.19455	3	56852840	56853630	56852840	-	91.1382	ENSBTAT00000000389
1031513	TSS	CUFF.14292	22	51847305	51847375	51847375	+	91.0361	ENSBTAT00000025422
1031514	TTS	CUFF.14292	22	51855869	51856057	51855869	+	91.0361	ENSBTAT00000025422
1013343	TSS	CUFF.6206	15	45138378	45138822	45138378	-	90.912	ENSBTAT00000049219
1013344	TTS	CUFF.6206	15	45130568	45130711	45130711	-	90.912	ENSBTAT00000049219
1010036	TTS	CUFF.4728	13	57898655	57899205	57898655	+	90.8732	ENSBTAT00000025007
1007115	TTS	CUFF.3399	11	101343421	101344067	101343421	+	90.853	ENSBTAT00000063294
1040640	TTS	CUFF.18510	29	50152573	50152684	50152573	+	90.8386	-
1041963	TSS	CUFF.18972	3	19834753	19835075	19835075	+	90.72	ENSBTAT00000000109
1041964	TTS	CUFF.18972	3	19842640	19843511	19842640	+	90.72	ENSBTAT00000000109
1000987	TSS	CUFF.460	1	72670758	72671026	72671026	+	90.7151	ENSBTAT00000046493
1000988	TTS	CUFF.460	1	72683789	72685179	72683789	+	90.7151	ENSBTAT00000046493
1006687	TSS	CUFF.3181	11	87842280	87842336	87842336	+	90.667	ENSBTAT00000032851
1006688	TTS	CUFF.3181	11	87872597	87873674	87872597	+	90.667	ENSBTAT00000032851
1041869	TSS	CUFF.18944	3	19607464	19607517	19607464	-	90.6456	-
1012821	TTS	CUFF.5909	15	20807091	20807753	20807091	+	90.566	ENSBTAT00000033850
1045171	TSS	CUFF.20422	4	51836724	51836922	51836724	-	90.4569	-
1045613	TTS	CUFF.20707	4	88657784	88658081	88658081	-	90.3627	ENSBTAT00000012287
1045612	TSS	CUFF.20707	4	88673571	88673626	88673571	-	90.3627	-
1020519	SKIP_ON	CUFF.9496	18	56420944	56421060	56420319,56420944-56421060,56421374	+	90.2717	ENSBTAT00000043155
1020518	TTS	CUFF.9496	18	56421374	56421855	56421374	+	90.2717	ENSBTAT00000031878
1010236	TTS	CUFF.4835	13	61683147	61683597	61683147	+	90.1559	ENSBTAT00000011640
1052540	TSS	CUFF.23740	7	16878927	16879223	16879223	+	90.1067	ENSBTAT00000045880
1052541	TTS	CUFF.23740	7	16880515	16880796	16880515	+	90.1067	ENSBTAT00000045880
1023778	TSS	CUFF.10922	19	44775042	44775179	44775179	+	90.0246	ENSBTAT00000054338
1048980	TTS	CUFF.22347	5	113573790	113574038	113573790	+	90.0227	ENSBTAT00000012511
1044045	TSS	CUFF.20132	3	120960939	120961255	120961255	+	90.0065	ENSBTAT00000046362
1014755	TSS	CUFF.6789	16	4998445	4998628	4998628	+	89.8926	ENSBTAT00000064703
1026572	TSS	CUFF.12130	2	112939992	112940169	112939992	-	89.8838	ENSBTAT00000011485
1026573	TTS	CUFF.12130	2	112870039	112870571	112870571	-	89.8838	ENSBTAT00000011485
1022731	TSS	CUFF.10423	19	27915638	27915685	27915685	+	89.5905	ENSBTAT00000000144
1055396	TSS	CUFF.25177	8	62082324	62082756	62082324	-	89.5895	ENSBTAT00000046547
1055397	TTS	CUFF.25177	8	62079195	62079569	62079569	-	89.5895	-
1036223	TSS	CUFF.16481	25	38287348	38287463	38287348	-	89.4737	ENSBTAT00000055646
1036224	TTS	CUFF.16481	25	38281392	38281799	38281799	-	89.4737	ENSBTAT00000055646
1039185	TSS	CUFF.17842	28	39435150	39435232	39435232	+	89.4711	ENSBTAT00000046599
1039187	TTS	CUFF.17842	28	39460509	39460567	39460509	+	89.4711	ENSBTAT00000046599
1008654	TSS	CUFF.4051	12	80317273	80317330	80317330	+	89.3762	ENSBTAT00000002080
1008655	TTS	CUFF.4051	12	80373283	80373389	80373283	+	89.3762	ENSBTAT00000002080
1031848	XSKIP_OFF	CUFF.14453	22	57432060	57432141	5.7413e+15	-	89.3264	ENSBTAT00000044042
1042263	TSS	CUFF.19168	3	33134978	33135090	33135090	+	89.3225	-
1042264	TTS	CUFF.19168	3	33138984	33139038	33138984	+	89.3225	-
1059183	TSS	CUFF.26989	X	84675163	84675194	84675163	-	89.3193	ENSBTAT00000016122
1059186	XMSKIP_OFF	CUFF.26989	X	84671410	84672260	8.46702e+15	-	89.3193	ENSBTAT00000016122
1037646	TSS	CUFF.17124	26	43134415	43134612	43134612	+	89.2242	ENSBTAT00000024017
1037647	TTS	CUFF.17124	26	43183872	43184345	43183872	+	89.2242	ENSBTAT00000024017
1042236	TTS	CUFF.19146	3	31745818	31746478	31746478	-	89.2025	ENSBTAT00000019575
1041919	TSS	CUFF.18963	3	20024302	20024365	20024365	+	89.1932	ENSBTAT00000022774
1041920	TTS	CUFF.18963	3	20046506	20047228	20046506	+	89.1932	ENSBTAT00000022774
1045002	TTS	CUFF.20325	4	40345120	40347948	40345120	+	89.0243	ENSBTAT00000008076
1017729	TTS	CUFF.8224	17	70714954	70715251	70714954	+	88.9823	ENSBTAT00000023612
1005756	TTS	CUFF.2695	11	14176200	14176898	14176898	-	88.9707	ENSBTAT00000032589
1055658	TSS	CUFF.25324	8	60307178	60307306	60307178	-	88.8291	ENSBTAT00000036631
1057311	TSS	CUFF.26106	9	38644224	38644841	38644841	+	88.8067	ENSBTAT00000011612
1022395	TSS	CUFF.10287	19	23185058	23185075	23185058	-	88.7327	ENSBTAT00000029554
1000351	MSKIP_ON	CUFF.134	1	9795535	9798333	9777740,9795535-9795702,9798277-9798333,9811726	+	88.6135	ENSBTAT00000049004
1028293	TSS	CUFF.12793	20	23212618	23212837	23212837	+	88.6031	-
1006125	TSS	CUFF.2891	11	50400445	50400541	50400541	+	88.5695	ENSBTAT00000007982
1006126	TTS	CUFF.2891	11	50453164	50453412	50453164	+	88.5695	ENSBTAT00000007982
1041727	TSS	CUFF.18858	3	16511072	16511336	16511336	+	88.5362	ENSBTAT00000023407
1010671	TTS	CUFF.5059	13	73635371	73638081	73638081	-	88.4596	ENSBTAT00000002833
1010670	TSS	CUFF.5059	13	73653674	73653752	73653674	-	88.4596	-
1056276	TSS	CUFF.25659	8	105493587	105493807	105493807	+	88.3448	ENSBTAT00000000240
1051753	AE	CUFF.23395	7	1593986	1594114	1593986-1594114	+	88.34	ENSBTAT00000012357
1051751	IR_OFF	CUFF.23395	7	1597469	1598419	1597331-1597469,1598419-1598597	+	88.34	ENSBTAT00000012357
1051749	SKIP_OFF	CUFF.23395	7	1601066	1601115	16006151601708	+	88.34	ENSBTAT00000012357
1029162	TSS	CUFF.13239	21	25696499	25696632	25696499	-	88.2651	ENSBTAT00000014593
1029163	TTS	CUFF.13239	21	25675908	25676331	25676331	-	88.2651	ENSBTAT00000014593
1039611	TSS	CUFF.17980	29	18074821	18075140	18075140	+	88.261	ENSBTAT00000024209
1039612	TTS	CUFF.17980	29	18082823	18083006	18082823	+	88.261	ENSBTAT00000024209
1029145	TTS	CUFF.13232	21	22530902	22533504	22533504	-	88.2433	ENSBTAT00000017366
1022642	TSS	CUFF.10378	19	27715506	27715619	27715506	-	88.0106	ENSBTAT00000023810
1042136	TTS	CUFF.19081	3	27002816	27002987	27002987	-	87.9093	ENSBTAT00000001646
1023371	TTS	CUFF.10726	19	39056971	39061258	39061258	-	87.9025	-
1032992	TSS	CUFF.14947	23	27646795	27647174	27647174	+	87.8867	ENSBTAT00000031166
1035709	MSKIP_ON	CUFF.16256	25	27526563	27527084	27525847,27526563-27526704,27526903-27527084,27527287	+	87.6485	-
1025674	TSS	CUFF.11648	2	24217534	24217715	24217534	-	87.5824	ENSBTAT00000022960
1045469	TTS	CUFF.20628	4	77400761	77401081	77400761	+	87.5549	ENSBTAT00000022576
1018947	TTS	CUFF.8740	18	24334391	24336021	24334391	+	87.5205	ENSBTAT00000004952
1060176	TSS	CUFF.27502	X	63694967	63695015	63694967	-	87.3287	ENSBTAT00000005810
1020447	TSS	CUFF.9471	18	52965029	52965258	52965258	+	87.2813	ENSBTAT00000012495
1020448	TTS	CUFF.9471	18	52976005	52977158	52976005	+	87.2813	ENSBTAT00000012495
1028245	TSS	CUFF.12765	20	25523266	25523382	25523266	-	87.1374	ENSBTAT00000047463
1028246	TTS	CUFF.12765	20	25407689	25407906	25407906	-	87.1374	ENSBTAT00000047463
1057028	TSS	CUFF.25950	9	42370448	42370759	42370759	+	87.052	ENSBTAT00000025026
1057029	TTS	CUFF.25950	9	42416900	42417660	42416900	+	87.052	ENSBTAT00000025026
1042555	TSS	CUFF.19291	3	48763975	48764263	48764263	+	87.0334	ENSBTAT00000027115
1042556	TTS	CUFF.19291	3	48793278	48794136	48793278	+	87.0334	ENSBTAT00000027115
1035327	TSS	CUFF.16054	25	1517626	1517916	1517916	+	86.9694	ENSBTAT00000012542
1035328	TTS	CUFF.16054	25	1520131	1520287	1520131	+	86.9694	ENSBTAT00000012542
1040654	TSS	CUFF.18514	29	45563591	45563658	45563591	-	86.9076	ENSBTAT00000030039
1045324	TTS	CUFF.20542	4	64208669	64210341	64210341	-	86.9003	ENSBTAT00000033703
1045323	TSS	CUFF.20542	4	64251744	64252100	64251744	-	86.9003	-
1004180	TTS	CUFF.2072	10	81521007	81521280	81521280	-	86.7892	ENSBTAT00000023664
1004179	TSS	CUFF.2072	10	81533433	81533819	81533433	-	86.7892	-
1045523	SKIP_ON	CUFF.20648	4	70200469	70200504	70198191,70200469-70200504,70200602	+	86.6276	ENSBTAT00000007527
1045526	SKIP_OFF	CUFF.20648	4	70203524	70203643	7.02024e+15	+	86.6276	ENSBTAT00000007527
1045521	TTS	CUFF.20648	4	70204845	70205986	70204845	+	86.6276	ENSBTAT00000007527
1013759	TSS	CUFF.6420	15	64095495	64095624	64095624	+	86.5525	ENSBTAT00000007021
1013760	TTS	CUFF.6420	15	64112739	64112928	64112739	+	86.5525	ENSBTAT00000007021
1008011	TSS	CUFF.3646	12	14725269	14725630	14725269	-	86.4917	ENSBTAT00000025431
1033449	TSS	CUFF.15218	23	47348034	47348212	47348034	-	86.3975	ENSBTAT00000025617
1033450	TTS	CUFF.15218	23	47333403	47333535	47333535	-	86.3975	ENSBTAT00000025617
1034208	TSS	CUFF.15501	24	41855938	41856108	41856108	+	86.2699	ENSBTAT00000006405
1034209	TTS	CUFF.15501	24	41874517	41874838	41874517	+	86.2699	ENSBTAT00000006405
1015431	TSS	CUFF.7178	16	49353468	49353517	49353468	-	86.2469	ENSBTAT00000021369
1015432	TTS	CUFF.7178	16	49332770	49333823	49333823	-	86.2469	ENSBTAT00000021369
1041579	TTS	CUFF.18780	3	14138910	14138913	14138910	+	86.1445	ENSBTAT00000008609
1027272	TSS	CUFF.12452	2	132587650	132587886	132587886	+	86.1399	ENSBTAT00000042698
1027273	TTS	CUFF.12452	2	132600580	132600739	132600580	+	86.1399	ENSBTAT00000042698
1010056	TTS	CUFF.4737	13	53667553	53670082	53670082	-	86.1369	ENSBTAT00000009488
1037031	TSS	CUFF.16798	26	18786825	18787376	18786825	-	85.9474	ENSBTAT00000024709
1010218	SKIP_OFF	CUFF.4817	13	60276738	60276785	6.02767e+15	+	85.9356	ENSBTAT00000010928
1046282	TSS	ENSBTAG00000000820	4	11074737	11075057	11075057	+	85.9009	ENSBTAT00000001086
1046283	TTS	ENSBTAG00000000820	4	11079333	11079756	11079333	+	85.9009	ENSBTAT00000001086
1044029	TTS	CUFF.20115	3	117408937	117409631	117409631	-	85.8889	ENSBTAT00000018479
1044036	SKIP_OFF	CUFF.20115	3	117474708	117475325	1.17471e+17	-	85.8889	ENSBTAT00000018479
1044033	MSKIP_OFF	CUFF.20115	3	117474708	117481596	1.17471e+17	-	85.8889	ENSBTAT00000018479
1044033	MSKIP_OFF	CUFF.20115	3	117474708	117480844	1.17471e+17	-	85.8889	ENSBTAT00000018479
1048927	TTS	CUFF.22318	5	112612771	112614769	112614769	-	85.8358	ENSBTAT00000008146
1048926	TSS	CUFF.22318	5	112635968	112636523	112635968	-	85.8358	-
1003061	TTS	CUFF.1508	10	25980471	25980556	25980471	+	85.8177	ENSBTAT00000001668
1046949	TSS	CUFF.21242	5	27985530	27985786	27985530	-	85.8006	ENSBTAT00000046887
1046952	XMSKIP_ON	CUFF.21242	5	27979709	27981110	27977811,27979709-27979887,27979972-27980174,27980518-27980669,27980981-27981110,27981924	-	85.8006	ENSBTAT00000000648
1048358	SKIP_OFF	CUFF.22044	5	99348761	99348964	9.93458e+15	+	85.7919	ENSBTAT00000012735
1048981	TSS	CUFF.22348	5	113585997	113586140	113585997	-	85.7686	ENSBTAT00000012512
1048982	TTS	CUFF.22348	5	113575149	113575354	113575354	-	85.7686	ENSBTAT00000012512
1006739	TSS	CUFF.3205	11	93029581	93029733	93029581	-	85.7676	ENSBTAT00000005628
1023141	TSS	CUFF.10612	19	35234558	35234776	35234776	+	85.585	ENSBTAT00000010372
1023142	TTS	CUFF.10612	19	35249946	35250696	35249946	+	85.585	ENSBTAT00000010372
1058669	TTS	CUFF.26728	X	38809845	38815801	38815801	-	85.5504	ENSBTAT00000022579
1058668	TSS	CUFF.26728	X	38838459	38838616	38838459	-	85.5504	-
1029551	TSS	CUFF.13445	21	46068604	46068942	46068604	-	85.3492	ENSBTAT00000022183
1029552	TTS	CUFF.13445	21	46065549	46066112	46066112	-	85.3492	ENSBTAT00000022183
1053160	IR_ON	CUFF.24070	7	15803995	15804025	15803977-15804090	-	85.2764	ENSBTAT00000013440
1053150	TSS	CUFF.24070	7	15813362	15813685	15813362	-	85.2764	ENSBTAT00000013440
1053165	XIR_OFF	CUFF.24070	7	15803872	15803977	15803726-15803872,15803977-15804090	-	85.2764	ENSBTAT00000013440
1001995	TSS	CUFF.994	1	145075294	145075459	145075294	-	85.1557	ENSBTAT00000029020
1001996	TTS	CUFF.994	1	145057828	145059542	145059542	-	85.1557	ENSBTAT00000029020
1047771	TSS	CUFF.21722	5	65852702	65853026	65853026	+	85.051	ENSBTAT00000003236
1047772	TTS	CUFF.21722	5	65882044	65884601	65882044	+	85.051	ENSBTAT00000003236
1032901	TSS	CUFF.14908	23	27337394	27337413	27337394	-	84.9982	ENSBTAT00000017500
1032902	TTS	CUFF.14908	23	27331594	27332409	27332409	-	84.9982	ENSBTAT00000017500
1044718	TTS	CUFF.20134	4	11034205	11036112	11036112	-	84.9915	ENSBTAT00000021062
1044717	TSS	CUFF.20134	4	11039632	11039782	11039632	-	84.9915	-
1013241	TSS	CUFF.6145	15	40902137	40902329	40902137	-	84.8856	ENSBTAT00000000935
1013242	TTS	CUFF.6145	15	40748739	40748810	40748810	-	84.8856	ENSBTAT00000000935
1031838	TTS	CUFF.14451	22	60216355	60218174	60218174	-	84.7391	ENSBTAT00000006494
1031837	TSS	CUFF.14451	22	60229313	60229341	60229313	-	84.7391	-
1004199	TSS	CUFF.2077	10	81121208	81121711	81121208	-	84.7079	ENSBTAT00000024301
1004200	TTS	CUFF.2077	10	81023526	81024264	81024264	-	84.7079	ENSBTAT00000024301
1045705	TSS	CUFF.20749	4	93532905	93532998	93532998	+	84.6338	-
1021233	TSS	CUFF.9842	18	65963373	65963496	65963373	-	84.5241	ENSBTAT00000018429
1021234	TTS	CUFF.9842	18	65960799	65961004	65961004	-	84.5241	ENSBTAT00000018429
1039270	TSS	CUFF.17876	28	41974324	41974404	41974324	-	84.5113	ENSBTAT00000009923
1028620	TSS	CUFF.12961	20	70991244	70991390	70991244	-	84.5103	ENSBTAT00000013078
1028622	TTS	CUFF.12961	20	70986115	70986536	70986536	-	84.5103	ENSBTAT00000013078
1028624	XIR_OFF	CUFF.12961	20	70986536	70987077	70986115-70986536,70987077-70987199	-	84.5103	ENSBTAT00000013078
1029860	TSS	CUFF.13575	21	59330547	59330646	59330646	+	84.2255	ENSBTAT00000004093
1029864	XMSKIP_OFF	CUFF.13575	21	59334037	59334991	5.93332e+15	+	84.2255	ENSBTAT00000004093
1041614	TSS	CUFF.18797	3	14808511	14808594	14808594	+	84.2105	ENSBTAT00000047947
1010154	TSS	CUFF.4782	13	59308447	59308863	59308447	-	84.1002	-
1009250	SKIP_OFF	CUFF.4325	13	20286402	20286482	2.02852e+15	+	84.0096	-
1006970	TSS	CUFF.3327	11	98541139	98541363	98541139	-	83.943	ENSBTAT00000054745
1006971	TTS	CUFF.3327	11	98517143	98517304	98517304	-	83.943	ENSBTAT00000054745
1057317	AE	CUFF.26106	9	38713876	38713950	38713876-38713950	+	83.9391	ENSBTAT00000011612
1025407	TSS	CUFF.11510	2	17776565	17776600	17776565	-	83.8926	-
1025408	TTS	CUFF.11510	2	17772281	17772347	17772347	-	83.8926	-
1058865	TTS	CUFF.26815	X	40310749	40311236	40311236	-	83.8168	ENSBTAT00000030194
1045971	TSS	CUFF.20904	4	107598856	107598921	107598921	+	83.7761	ENSBTAT00000023912
1045972	TTS	CUFF.20904	4	107607259	107607834	107607259	+	83.7761	ENSBTAT00000023912
1057293	TSS	CUFF.26100	9	70876192	70876455	70876192	-	83.6038	ENSBTAT00000008357
1057294	TTS	CUFF.26100	9	70873221	70874573	70874573	-	83.6038	ENSBTAT00000008357
1028095	TTS	CUFF.12696	20	11325427	11329293	11329293	-	83.2965	ENSBTAT00000014594
1051129	TSS	CUFF.23246	6	110178392	110178474	110178392	-	83.2867	ENSBTAT00000018092
1051130	TTS	CUFF.23246	6	110136745	110137851	110137851	-	83.2867	ENSBTAT00000018092
1048533	SKIP_ON	CUFF.22123	5	104060109	104060144	104059854,104060109-104060144,104060750	+	83.2858	ENSBTAT00000019876
1012817	TSS	CUFF.5907	15	15502203	15502226	15502226	+	83.2832	-
1012818	TTS	CUFF.5907	15	15522993	15523079	15522993	+	83.2832	-
1001375	TTS	CUFF.659	1	98177853	98180682	98180682	-	83.1964	ENSBTAT00000009720
1052790	TTS	CUFF.23868	7	19842889	19843031	19842889	+	83.1451	ENSBTAT00000002345
1023225	TSS	CUFF.10645	19	37828780	37828825	37828825	+	83.0784	ENSBTAT00000022759
1023226	TTS	CUFF.10645	19	37839054	37839397	37839054	+	83.0784	ENSBTAT00000022759
1023945	TSS	CUFF.10998	19	48728249	48728351	48728351	+	83.0157	ENSBTAT00000028048
1023946	TTS	CUFF.10998	19	48732770	48733861	48732770	+	83.0157	ENSBTAT00000028048
1053892	XAE	CUFF.24478	7	64291619	64291772	64291619-64291772	+	82.9688	ENSBTAT00000060554
1026170	TSS	CUFF.11928	2	89927748	89927879	89927748	-	82.8538	ENSBTAT00000007115
1026171	TTS	CUFF.11928	2	89920586	89920953	89920953	-	82.8538	ENSBTAT00000007115
1046805	TSS	CUFF.21157	5	23348041	23348506	23348506	+	82.7215	-
1046806	TTS	CUFF.21157	5	23361698	23364182	23361698	+	82.7215	-
1013757	TSS	CUFF.6419	15	63652031	63652169	63652169	+	82.4004	ENSBTAT00000063521
1039797	TSS	CUFF.18060	29	9581795	9582055	9582055	+	82.2601	ENSBTAT00000002170
1039805	AE	CUFF.18060	29	9658652	9658768	9658652-9658768	+	82.2601	ENSBTAT00000002170
1039799	TTS	CUFF.18060	29	9665829	9665840	9665829	+	82.2601	ENSBTAT00000002170
1022526	TSS	CUFF.10344	19	27200693	27200805	27200693	-	82.2076	ENSBTAT00000017816
1022527	TTS	CUFF.10344	19	27198593	27198805	27198805	-	82.2076	ENSBTAT00000017816
1058888	TTS	CUFF.26825	X	59772576	59772737	59772576	+	82.1164	ENSBTAT00000066170
1003723	TSS	CUFF.1812	10	58576206	58576329	58576329	+	82.0862	ENSBTAT00000066137
1003724	TTS	CUFF.1812	10	58581450	58581557	58581450	+	82.0862	ENSBTAT00000066137
1006099	TSS	CUFF.2882	11	49246230	49246356	49246230	-	82.0441	ENSBTAT00000024336
1041333	TSS	CUFF.18673	3	8395598	8395690	8395690	+	81.8928	-
1041334	TTS	CUFF.18673	3	8407261	8407330	8407261	+	81.8928	-
1048128	TSS	CUFF.21900	5	75179849	75180186	75179849	-	81.8448	-
1052228	TSS	CUFF.23617	7	13940092	13940149	13940149	+	81.7745	ENSBTAT00000008194
1052229	TTS	CUFF.23617	7	13952809	13953200	13952809	+	81.7745	ENSBTAT00000008194
1036873	TSS	CUFF.16726	26	16646397	16646619	16646397	-	81.7488	ENSBTAT00000014850
1036874	TTS	CUFF.16726	26	16605968	16606499	16606499	-	81.7488	ENSBTAT00000014850
1017496	TSS	CUFF.8118	17	65067805	65068383	65068383	+	81.7212	ENSBTAT00000020937
1017497	TTS	CUFF.8118	17	65100470	65101419	65100470	+	81.7212	ENSBTAT00000020937
1006341	TSS	CUFF.3005	11	68070487	68070513	68070513	+	81.4782	ENSBTAT00000001463
1027231	TSS	CUFF.12423	2	130775870	130775911	130775870	-	81.4679	-
1027354	XMSKIP_ON	CUFF.12486	2	132029721	132057331	132028596,132029721-132029912,132036836-132036978,132038382-132038496,132045029-132045139,132046654-132046752,132047353-132047430,132048918-132049021,132052634-132052744,132053510-132053577,132054272-132054462,132057236-132057331,132058009	+	81.4641	ENSBTAT00000037770
1044047	TSS	CUFF.20132	3	120962301	120962337	120962337	+	81.3598	ENSBTAT00000046362
1041600	TSS	CUFF.18791	3	14538694	14538851	14538851	+	81.3582	-
1041601	TTS	CUFF.18791	3	14552973	14553124	14552973	+	81.3582	-
1052314	TSS	CUFF.23651	7	15901937	15902004	15901937	-	81.2474	ENSBTAT00000003545
1052315	TTS	CUFF.23651	7	15897380	15897503	15897503	-	81.2474	ENSBTAT00000003545
1008814	TSS	CUFF.4124	12	90850098	90850163	90850098	-	81.2282	ENSBTAT00000035307
1008815	TTS	CUFF.4124	12	90821803	90822024	90822024	-	81.2282	ENSBTAT00000035307
1049844	TSS	CUFF.22512	6	7145414	7145730	7145730	+	81.066	ENSBTAT00000065362
1049845	TTS	CUFF.22512	6	7149113	7151667	7149113	+	81.066	ENSBTAT00000065362
1054873	TSS	CUFF.24784	8	11542979	11543046	11542979	-	81.0045	ENSBTAT00000000731
1054874	TTS	CUFF.24784	8	11480118	11480970	11480970	-	81.0045	ENSBTAT00000000731
1041309	TSS	CUFF.18655	3	8226022	8226068	8226022	-	80.9892	ENSBTAT00000021075
1041310	TTS	CUFF.18655	3	8195438	8196301	8196301	-	80.9892	ENSBTAT00000021075
1010338	TTS	CUFF.4871	13	64049621	64051180	64051180	-	80.9429	ENSBTAT00000007832
1010337	TSS	CUFF.4871	13	64069162	64069300	64069162	-	80.9429	-
1004034	TSS	CUFF.2005	10	74095862	74095992	74095992	+	80.8241	-
1004035	TTS	CUFF.2005	10	74139211	74139262	74139211	+	80.8241	-
1035880	TSS	CUFF.16339	25	34083897	34083970	34083897	-	80.7819	ENSBTAT00000022697
1035881	TTS	CUFF.16339	25	34072620	34072918	34072918	-	80.7819	ENSBTAT00000022697
1013246	TSS	CUFF.6149	15	22246391	22246525	22246525	+	80.7742	ENSBTAT00000027019
1013247	TTS	CUFF.6149	15	22369871	22372643	22369871	+	80.7742	ENSBTAT00000027019
1055657	TSS	CUFF.25324	8	60311955	60312568	60311955	-	80.768	-
1045497	TTS	CUFF.20638	4	77801519	77803286	77803286	-	80.7379	ENSBTAT00000000341
1003086	TSS	CUFF.1516	10	26288223	26288267	26288267	+	80.6987	ENSBTAT00000006510
1003087	TTS	CUFF.1516	10	26289054	26289852	26289054	+	80.6987	ENSBTAT00000006510
1053384	TTS	CUFF.24197	7	45433275	45433439	45433275	+	80.6628	ENSBTAT00000025870
1053386	IR_OFF	CUFF.24197	7	45429962	45430339	45429894-45429962,45430339-45430456	+	80.6628	-
1003775	TTS	CUFF.1852	10	55026717	55031551	55026717	+	80.608	ENSBTAT00000016938
1022491	TSS	CUFF.10330	19	24088805	24089030	24089030	+	80.6047	-
1022492	TTS	CUFF.10330	19	24158342	24158415	24158342	+	80.6047	-
1047359	TTS	CUFF.21470	5	45355308	45356538	45356538	-	80.5194	ENSBTAT00000011803
1032422	TSS	CUFF.14697	23	10873423	10873802	10873423	-	80.176	ENSBTAT00000054161
1032423	TTS	CUFF.14697	23	10848723	10855023	10855023	-	80.176	ENSBTAT00000054161
1047531	TSS	CUFF.21584	5	57091367	57091563	57091563	+	80.1243	ENSBTAT00000023908
1047532	TTS	CUFF.21584	5	57111311	57112468	57111311	+	80.1243	ENSBTAT00000023908
1013386	TSS	CUFF.6234	15	47082012	47082078	47082012	-	80.0597	ENSBTAT00000000927
1013387	TTS	CUFF.6234	15	47074662	47075067	47075067	-	80.0597	ENSBTAT00000000927
1050780	TSS	CUFF.23004	6	92879117	92879565	92879117	-	80.0342	ENSBTAT00000014549
1050781	TTS	CUFF.23004	6	92797820	92800516	92800516	-	80.0342	ENSBTAT00000014549
1036270	TTS	CUFF.16520	25	38870034	38872051	38872051	-	79.9762	ENSBTAT00000012175
1015422	TSS	CUFF.7171	16	49618802	49618902	49618902	+	79.895	ENSBTAT00000043544
1015423	TTS	CUFF.7171	16	49620582	49620917	49620582	+	79.895	ENSBTAT00000043544
1038912	TTS	CUFF.17737	28	26540419	26542771	26542771	-	79.8793	ENSBTAT00000022422
1038911	TSS	CUFF.17737	28	26553811	26553908	26553811	-	79.8793	-
1013639	SKIP_OFF	CUFF.6354	15	30415998	30416115	3.04155e+15	-	79.8791	ENSBTAT00000047015
1013642	MIR_ON	CUFF.6354	15	30417743	30418310	30417625-30418489	-	79.8791	ENSBTAT00000047015
1013642	MIR_ON	CUFF.6354	15	30417744	30418310	30417625-30418489	-	79.8791	ENSBTAT00000047015
1013637	MSKIP_OFF	CUFF.6354	15	30415734	30416115	3.04155e+15	-	79.8791	ENSBTAT00000047015
1011404	TSS	CUFF.5208	14	1693468	1693691	1693691	+	79.7802	ENSBTAT00000054515
1053614	TSS	CUFF.24300	7	51521361	51521515	51521361	-	79.7649	ENSBTAT00000015172
1053615	TTS	CUFF.24300	7	51506219	51506486	51506486	-	79.7649	ENSBTAT00000015172
1040178	TSS	CUFF.18264	29	43229777	43230038	43230038	+	79.7213	ENSBTAT00000011403
1040179	TTS	CUFF.18264	29	43232647	43232885	43232647	+	79.7213	ENSBTAT00000011403
1056019	TSS	CUFF.25527	8	85546559	85546588	85546559	-	79.6436	ENSBTAT00000015726
1002363	TSS	CUFF.1146	10	1043683	1043897	1043897	+	79.5626	-
1002364	TTS	CUFF.1146	10	1092017	1094269	1092017	+	79.5626	-
1056133	TSS	CUFF.25584	8	102697254	102697475	102697254	-	79.5434	ENSBTAT00000014649
1056134	TTS	CUFF.25584	8	102666740	102667082	102667082	-	79.5434	-
1020623	TSS	CUFF.9540	18	57071771	57071967	57071967	+	79.4816	ENSBTAT00000064928
1020624	TTS	CUFF.9540	18	57077136	57078311	57077136	+	79.4816	ENSBTAT00000064928
1055410	TSS	CUFF.25186	8	60797928	60798025	60798025	+	79.4375	-
1055411	TTS	CUFF.25186	8	60816375	60816774	60816375	+	79.4375	-
1000287	TSS	CUFF.1103	1	146989244	146989904	146989904	+	79.2755	ENSBTAT00000034655
1000288	TTS	CUFF.1103	1	147040579	147040968	147040579	+	79.2755	ENSBTAT00000034655
1017379	TSS	CUFF.8046	17	63335638	63335972	63335638	-	79.2715	ENSBTAT00000025343
1017380	TTS	CUFF.8046	17	63313642	63314510	63314510	-	79.2715	ENSBTAT00000025343
1012125	TTS	CUFF.5582	14	57239014	57240046	57240046	-	79.2388	ENSBTAT00000009712
1020516	TSS	CUFF.9496	18	56415700	56415800	56415800	+	79.225	ENSBTAT00000018500
1034423	TTS	CUFF.15670	24	56403142	56404223	56404223	-	79.2192	ENSBTAT00000020880
1034422	TSS	CUFF.15670	24	56446404	56446678	56446404	-	79.2192	-
1028628	TSS	CUFF.12963	20	62630506	62630668	62630668	+	79.1825	ENSBTAT00000008327
1028629	TTS	CUFF.12963	20	62695567	62697437	62695567	+	79.1825	ENSBTAT00000008327
1038848	TSS	CUFF.17711	28	25683639	25683720	25683720	+	79.0828	ENSBTAT00000022455
1038849	TTS	CUFF.17711	28	25707113	25708826	25707113	+	79.0828	ENSBTAT00000022455
1048837	TSS	CUFF.22267	5	110691182	110691566	110691182	-	78.8819	ENSBTAT00000037682
1047487	SKIP_ON	CUFF.21564	5	56072052	56072216	56071892,56072052-56072216,56073120	-	78.8539	ENSBTAT00000009410
1056904	TSS	CUFF.25843	9	34595496	34595665	34595496	-	78.8419	ENSBTAT00000012779
1056905	TTS	CUFF.25843	9	34577932	34578225	34578225	-	78.8419	ENSBTAT00000012779
1013280	IR_OFF	CUFF.6176	15	42912770	42913015	42912652-42912770,42913015-42913116	-	78.7455	ENSBTAT00000028036
1013277	SKIP_ON	CUFF.6176	15	42913015	42913116	42912770,42913015-42913116,42913198	-	78.7455	ENSBTAT00000028036
1035736	TSS	CUFF.16264	25	26761994	26762056	26761994	-	78.743	ENSBTAT00000024072
1035737	TTS	CUFF.16264	25	26747146	26747840	26747840	-	78.743	ENSBTAT00000024072
1041373	TSS	CUFF.18693	3	8360521	8360652	8360521	-	78.62	ENSBTAT00000028928
1003497	TTS	CUFF.1698	10	44841735	44842190	44841735	+	78.5831	ENSBTAT00000003959
1039512	TSS	CUFF.17917	29	7433482	7433712	7433712	+	78.5741	ENSBTAT00000014735
1039513	TTS	CUFF.17917	29	7472332	7473315	7472332	+	78.5741	ENSBTAT00000014735
1048357	SKIP_ON	CUFF.22044	5	99348761	99348964	99345822,99348761-99348964,99354151	+	78.4508	ENSBTAT00000012735
1055882	TTS	CUFF.25458	8	84976255	84976649	84976649	-	78.3936	ENSBTAT00000022710
1055880	TSS	CUFF.25458	8	84981395	84981470	84981395	-	78.3936	-
1053852	TSS	CUFF.24460	7	64471245	64471401	64471245	-	78.358	ENSBTAT00000042846
1053853	TTS	CUFF.24460	7	64435993	64438278	64438278	-	78.358	ENSBTAT00000042846
1057394	TSS	CUFF.26168	9	78073158	78073397	78073158	-	78.3575	ENSBTAT00000014907
1057395	TTS	CUFF.26168	9	78071006	78072691	78072691	-	78.3575	ENSBTAT00000014907
1048817	TTS	CUFF.22258	5	110672847	110675552	110672847	+	78.25	ENSBTAT00000013035
1052774	TSS	CUFF.23861	7	21585278	21585597	21585278	-	78.2008	ENSBTAT00000066227
1052775	TTS	CUFF.23861	7	21583269	21583389	21583389	-	78.2008	ENSBTAT00000066227
1039299	TSS	ENSBTAG00000000163	28	28483403	28483441	28483441	+	78.1591	ENSBTAT00000000187
1039300	TTS	ENSBTAG00000000163	28	28484093	28485410	28484093	+	78.1591	ENSBTAT00000000187
1042054	TSS	CUFF.19039	3	20233768	20233964	20233768	-	78.1146	ENSBTAT00000004959
1042055	TTS	CUFF.19039	3	20228528	20228849	20228849	-	78.1146	ENSBTAT00000004959
1037685	TTS	CUFF.17152	26	51352875	51353831	51353831	-	78.0694	ENSBTAT00000023684
1033446	TTS	CUFF.15217	23	47352499	47353890	47352499	+	78.0126	ENSBTAT00000065907
1033448	XSKIP_OFF	CUFF.15217	23	47352238	47352282	4.73521e+15	+	78.0126	ENSBTAT00000065907
1047460	TSS	CUFF.21554	5	54130296	54130391	54130296	-	77.9915	ENSBTAT00000028361
1002468	TSS	CUFF.1196	10	8822242	8822375	8822242	-	77.9472	ENSBTAT00000004227
1002469	TTS	CUFF.1196	10	8737160	8737421	8737421	-	77.9472	ENSBTAT00000004227
1048575	TSS	CUFF.22136	5	104041310	104041312	104041310	-	77.858	ENSBTAT00000024555
1034866	TSS	CUFF.15826	25	2014229	2014437	2014437	+	77.8576	ENSBTAT00000037556
1045809	TTS	CUFF.20821	4	100547891	100551104	100551104	-	77.7622	ENSBTAT00000010269
1045808	TSS	CUFF.20821	4	100626236	100626568	100626236	-	77.7622	-
1032958	SKIP_OFF	CUFF.14926	23	27571844	27571955	2.75713e+15	+	77.5532	ENSBTAT00000029090
1017434	TSS	CUFF.8080	17	64577695	64577901	64577695	-	77.5321	ENSBTAT00000011521
1017435	TTS	CUFF.8080	17	64551612	64552038	64552038	-	77.5321	ENSBTAT00000011521
1013191	TSS	CUFF.6108	15	38745761	38745813	38745813	+	77.5077	ENSBTAT00000008621
1013192	TTS	CUFF.6108	15	38758277	38758646	38758277	+	77.5077	ENSBTAT00000008621
1047217	TSS	CUFF.21377	5	34028553	34028821	34028821	+	77.4728	ENSBTAT00000014749
1047218	TTS	CUFF.21377	5	34039989	34042996	34039989	+	77.4728	ENSBTAT00000014749
1006047	TTS	CUFF.2848	11	47877675	47877696	47877675	+	77.4106	ENSBTAT00000044927
1042200	TSS	CUFF.19120	3	30769966	30770015	30770015	+	77.3555	ENSBTAT00000018998
1042201	TTS	CUFF.19120	3	30775855	30776469	30775855	+	77.3555	ENSBTAT00000018998
1039798	TSS	CUFF.18060	29	9582198	9582351	9582351	+	77.3001	ENSBTAT00000002170
1039802	SKIP_ON	CUFF.18060	29	9651251	9651400	9646393,9651251-9651400,9656899	+	77.3001	ENSBTAT00000002170
1012253	TSS	CUFF.5652	14	70050143	70050766	70050143	-	77.1248	-
1012773	TTS	CUFF.5870	15	15713491	15713606	15713491	+	77.093	ENSBTAT00000010403
1026179	TSS	CUFF.11930	2	89886715	89886805	89886805	+	77.0822	ENSBTAT00000007948
1049096	TSS	CUFF.22414	5	116616198	116616320	116616320	+	77.0711	ENSBTAT00000016040
1031540	TTS	CUFF.14303	22	51727657	51727840	51727657	+	76.9671	-
1032882	TSS	CUFF.14898	23	27399265	27399477	27399477	+	76.9497	ENSBTAT00000017991
1032883	TTS	CUFF.14898	23	27402512	27402617	27402512	+	76.9497	ENSBTAT00000017991
1059830	TTS	CUFF.27320	X	126239611	126240641	126240641	-	76.9064	ENSBTAT00000019064
1059829	TSS	CUFF.27320	X	126255034	126255115	126255034	-	76.9064	-
1035568	TSS	CUFF.16182	25	26451072	26451221	26451221	+	76.8387	ENSBTAT00000011920
1035569	TTS	CUFF.16182	25	26453942	26454431	26453942	+	76.8387	ENSBTAT00000011920
1001298	TSS	CUFF.62	1	8955134	8956326	8956326	+	76.8335	ENSBTAT00000000944
1001299	TTS	CUFF.62	1	8962240	8963815	8962240	+	76.8335	ENSBTAT00000000944
1012070	TSS	CUFF.5564	14	47013799	47013935	47013799	-	76.7344	ENSBTAT00000002689
1001818	TTS	CUFF.916	1	131765942	131769287	131769287	-	76.6204	ENSBTAT00000052818
1039806	TSS	CUFF.18066	29	28610370	28610589	28610370	-	76.5742	ENSBTAT00000057091
1053809	TSS	CUFF.24438	7	62901514	62902749	62901514	-	76.4913	ENSBTAT00000035150
1053814	SKIP_OFF	CUFF.24438	7	62872338	62872421	6.28685e+15	-	76.4913	ENSBTAT00000035150
1052210	TSS	CUFF.23606	7	13845843	13846118	13846118	+	76.4575	ENSBTAT00000015996
1031557	TSS	CUFF.14310	22	51207350	51207516	51207350	-	76.4039	ENSBTAT00000015385
1000654	SKIP_OFF	CUFF.305	1	53108518	53108542	5.3106e+15	-	76.2724	-
1040351	TSS	CUFF.18327	29	44694171	44694316	44694316	+	76.2493	ENSBTAT00000008142
1040352	TTS	CUFF.18327	29	44696080	44696295	44696080	+	76.2493	ENSBTAT00000008142
1008381	TSS	CUFF.3898	12	32859270	32859542	32859270	-	76.1599	ENSBTAT00000002160
1043765	TSS	CUFF.19933	3	110720283	110720446	110720446	+	76.1037	ENSBTAT00000003072
1043766	TTS	CUFF.19933	3	110756301	110756534	110756301	+	76.1037	ENSBTAT00000003072
1038312	SKIP_OFF	CUFF.17430	27	36925695	36925697	3.69247e+15	+	76.0581	-
1058529	TSS	CUFF.26676	X	19815622	19815662	19815662	+	76.029	ENSBTAT00000063425
1058532	SKIP_OFF	CUFF.26676	X	19818531	19818717	1.98181e+15	+	76.029	ENSBTAT00000063425
1010712	TSS	CUFF.5082	13	75368317	75368348	75368348	+	76.0167	ENSBTAT00000039203
1010713	TTS	CUFF.5082	13	75374196	75374637	75374196	+	76.0167	ENSBTAT00000039203
1056322	TTS	CUFF.25679	8	112499667	112502522	112502522	-	75.958	ENSBTAT00000023671
1004214	IR_OFF	CUFF.2081	10	81862149	81863368	81862080-81862149,81863368-81863441	+	75.9141	ENSBTAT00000015408
1000410	TSS	CUFF.168	1	44727520	44727560	44727520	-	75.8176	-
1015867	TSS	CUFF.7410	16	62804233	62804755	62804755	+	75.8134	ENSBTAT00000018869
1004556	TSS	CUFF.2280	10	102920799	102920851	102920851	+	75.6743	-
1004557	TTS	CUFF.2280	10	102933103	102933267	102933103	+	75.6743	-
1026311	TSS	CUFF.12001	2	94922967	94923285	94923285	+	75.6348	ENSBTAT00000029304
1047530	SKIP_OFF	CUFF.21583	5	57063628	57063766	5.70631e+15	+	75.6025	ENSBTAT00000014162
1011849	TSS	CUFF.5431	14	26412793	26412858	26412858	+	75.5841	ENSBTAT00000026526
1011850	TTS	CUFF.5431	14	26446084	26447125	26446084	+	75.5841	ENSBTAT00000026526
1036066	AE	CUFF.16406	25	36447772	36447934	36447772-36447934	-	75.3353	ENSBTAT00000008508
1045467	TSS	CUFF.20628	4	77389255	77389359	77389359	+	75.3303	ENSBTAT00000022576
1029176	SKIP_OFF	CUFF.13248	21	25661845	25661925	2.56615e+15	+	75.2892	ENSBTAT00000014581
1016236	TSS	CUFF.7635	16	65664792	65665957	65664792	-	75.2855	ENSBTAT00000015881
1016237	TTS	CUFF.7635	16	65662696	65664617	65664617	-	75.2855	ENSBTAT00000015881
1056333	TTS	CUFF.25689	8	112645155	112647049	112647049	-	75.2721	ENSBTAT00000052503
1056332	TSS	CUFF.25689	8	112680846	112680926	112680846	-	75.2721	-
1001977	TTS	CUFF.986	1	145031789	145033097	145033097	-	75.1265	ENSBTAT00000023029
1001976	TSS	CUFF.986	1	145041229	145041421	145041229	-	75.1265	-
1048360	TTS	CUFF.22045	5	100205186	100206554	100206554	-	75.072	ENSBTAT00000055075
1048359	TSS	CUFF.22045	5	100214691	100215063	100214691	-	75.072	-
1005284	TSS	CUFF.2445	11	4538548	4538610	4538548	-	75.012	ENSBTAT00000061518
[truncated: 44,457 more rows]

## Sheet: H
event_id	event_type	gene_id	chrom	event_start	event_end	event_pattern	strand	fpkm	ref_id
1062703	TTS	CUFF.32513	X	140973702	140974143	140974143	-	6848.64	ENSBTAT00000024387
1060317	TSS	CUFF.31259	9	13236918	13236949	13236918	-	5963.71	ENSBTAT00000019318
1060318	TTS	CUFF.31259	9	13233554	13233961	13233961	-	5963.71	ENSBTAT00000019318
1013133	TSS	CUFF.7485	14	46837921	46838053	46837921	-	5843.35	ENSBTAT00000000079
1013134	TTS	CUFF.7485	14	46833665	46833881	46833881	-	5843.35	ENSBTAT00000000079
1009296	TSS	CUFF.5454	12	15522407	15522535	15522407	-	4205.51	ENSBTAT00000013402
1009297	TTS	CUFF.5454	12	15518992	15519210	15519210	-	4205.51	ENSBTAT00000013402
1056637	TSS	CUFF.32506	7	64900788	64900828	64900788	-	4102.75	ENSBTAT00000019758
1056638	TTS	CUFF.32506	7	64878194	64879394	64879394	-	4102.75	ENSBTAT00000019758
1049711	TSS	CUFF.25417	5	57528441	57528458	57528441	-	3911.46	-
1049712	TTS	CUFF.25417	5	57527868	57528175	57528175	-	3911.46	-
1011495	TSS	CUFF.7443	13	31945012	31945702	31945702	+	3310.9	ENSBTAT00000024572
1011496	TTS	CUFF.7443	13	31952580	31952941	31952580	+	3310.9	ENSBTAT00000024572
1005038	TSS	ENSBTAG00000018320	10	16324341	16324544	16324544	+	3156.81	ENSBTAT00000024376
1005039	TTS	ENSBTAG00000018320	10	16326374	16326492	16326374	+	3156.81	ENSBTAT00000024376
1006586	TSS	CUFF.3661	11	49934162	49934214	49934162	-	2987.26	ENSBTAT00000007429
1006587	TTS	CUFF.3661	11	49933204	49933487	49933487	-	2987.26	ENSBTAT00000007429
1058741	TTS	CUFF.30886	8	112639343	112639756	112639343	+	2922.79	ENSBTAT00000053931
1058740	TSS	CUFF.30886	8	112609393	112609579	112609579	+	2922.79	ENSBTAT00000026534
1005917	TSS	CUFF.3186	11	6003175	6003198	6003198	+	2791.57	ENSBTAT00000026259
1005918	TTS	CUFF.3186	11	6008464	6008528	6008464	+	2791.57	ENSBTAT00000026259
1049750	TTS	CUFF.25430	5	57603811	57604761	57604761	-	2777.83	ENSBTAT00000054840
1049749	TSS	CUFF.25430	5	57606744	57606745	57606744	-	2643.96	ENSBTAT00000054840
1054913	TSS	CUFF.27961	7	18198992	18199061	18199061	+	2627.27	ENSBTAT00000003201
1054914	TTS	CUFF.27961	7	18200045	18200124	18200045	+	2627.27	ENSBTAT00000003201
1004909	TTS	CUFF.3558	10	104144804	104145106	104144804	+	2572.73	-
1035989	TSS	CUFF.18444	24	49621946	49621972	49621946	-	2569.9	ENSBTAT00000055065
1035990	TTS	CUFF.18444	24	49617411	49617488	49617488	-	2569.9	ENSBTAT00000055065
1041055	TSS	CUFF.20952	28	41912322	41912448	41912448	+	2555.31	ENSBTAT00000046544
1059837	TTS	CUFF.30823	9	71978112	71978151	71978112	+	2477.6	ENSBTAT00000001791
1009183	TSS	CUFF.5090	12	18114553	18114827	18114827	+	2456.69	ENSBTAT00000004044
1009184	TTS	CUFF.5090	12	18139258	18139506	18139258	+	2456.69	ENSBTAT00000004044
1042594	TTS	CUFF.21786	29	41172506	41172828	41172828	-	2441.6	ENSBTAT00000014853
1042593	TSS	CUFF.21786	29	41174842	41175112	41174842	-	2441.6	-
1013954	TSS	CUFF.7461	15	30117588	30117641	30117588	-	2351.95	ENSBTAT00000040046
1013955	TTS	CUFF.7461	15	30115928	30115971	30115971	-	2351.95	ENSBTAT00000040046
1056429	TTS	CUFF.28908	7	84523780	84524081	84524081	-	2324.78	ENSBTAT00000017770
1056428	TSS	CUFF.28908	7	84525605	84525642	84525605	-	2324.78	-
1014285	TTS	CUFF.7714	15	44469327	44469500	44469500	-	2286.38	ENSBTAT00000025126
1030456	TSS	CUFF.15626	21	23305063	23305104	23305063	-	2279.99	ENSBTAT00000000814
1030457	TTS	CUFF.15626	21	23301663	23301782	23301782	-	2279.99	ENSBTAT00000000814
1018237	TSS	CUFF.9518	17	6707658	6707745	6707658	-	2253.25	ENSBTAT00000013079
1018238	TTS	CUFF.9518	17	6703060	6703225	6703225	-	2253.25	ENSBTAT00000013079
1024746	TSS	CUFF.12697	19	40079321	40079360	40079321	-	2241.05	ENSBTAT00000004190
1024747	TTS	CUFF.12697	19	40075000	40075125	40075125	-	2241.05	ENSBTAT00000004190
1008008	TSS	CUFF.4437	11	104185452	104185620	104185452	-	2191.64	ENSBTAT00000059474
1029970	TSS	ENSBTAG00000005142	20	33667205	33667235	33667235	+	2165.44	ENSBTAT00000006781
1029971	TTS	ENSBTAG00000005142	20	33669689	33669805	33669689	+	2165.44	ENSBTAT00000006781
1006237	TTS	CUFF.3441	11	37825279	37825314	37825279	+	2158.28	ENSBTAT00000033091
1050681	TSS	CUFF.25951	5	95456444	95456561	95456561	+	2127.91	ENSBTAT00000016414
1050682	TTS	CUFF.25951	5	95459610	95459983	95459610	+	2127.91	ENSBTAT00000016414
1042595	IR_ON	CUFF.21786	29	41172936	41172939	41172925-41173049	-	2127.55	-
1039332	TTS	CUFF.20497	26	21137983	21142017	21142017	-	2049.38	ENSBTAT00000063883
1039331	TSS	CUFF.20497	26	21148187	21148318	21148187	-	2049.38	-
1049219	TTS	CUFF.25076	5	21080013	21081041	21081041	-	2035.3	ENSBTAT00000004562
1043704	TSS	CUFF.22039	3	16507187	16507247	16507187	-	2014.56	ENSBTAT00000018414
1043705	TTS	CUFF.22039	3	16505732	16505822	16505822	-	2014.56	ENSBTAT00000018414
1001506	TSS	CUFF.605	1	70792113	70792140	70792113	-	1999.34	ENSBTAT00000018888
1001507	TTS	CUFF.605	1	70788697	70788770	70788770	-	1999.34	ENSBTAT00000018888
1041025	TSS	CUFF.20920	28	33926497	33926538	33926538	+	1975.89	ENSBTAT00000046662
1041026	TTS	CUFF.20920	28	33931690	33931777	33931690	+	1975.89	ENSBTAT00000046662
1027589	TTS	CUFF.14109	2	7317397	7318373	7318373	-	1970.13	ENSBTAT00000028617
1010096	TSS	CUFF.5604	13	42565785	42566091	42565785	-	1934.89	ENSBTAT00000000790
1010097	TTS	CUFF.5604	13	42562167	42562471	42562471	-	1934.89	ENSBTAT00000000790
1037134	TTS	CUFF.18956	25	16531761	16531888	16531888	-	1893.97	ENSBTAT00000027627
1022585	TSS	ENSBTAG00000013924	18	56404237	56404305	56404305	+	1867.7	ENSBTAT00000018491
1022586	TTS	ENSBTAG00000013924	18	56406498	56406668	56406498	+	1867.7	ENSBTAT00000018491
1027776	TSS	CUFF.14247	2	105202200	105202309	105202309	+	1839.55	-
1027777	TTS	CUFF.14247	2	105204483	105204496	105204483	+	1839.55	-
1056616	TSS	CUFF.29068	7	63779236	63779251	63779236	-	1802.84	ENSBTAT00000042874
1036862	TSS	CUFF.18793	25	1522649	1522670	1522649	-	1797.17	ENSBTAT00000012544
1036863	TTS	CUFF.18793	25	1520493	1520606	1520606	-	1797.17	ENSBTAT00000012544
1022557	TSS	ENSBTAG00000011963	18	51697130	51697161	51697130	-	1776.92	ENSBTAT00000015875
1022558	TTS	ENSBTAG00000011963	18	51689627	51689690	51689690	-	1776.92	ENSBTAT00000015875
1045611	TTS	CUFF.23263	3	101816844	101817008	101817008	-	1720.87	ENSBTAT00000020326
1008010	TTS	CUFF.4437	11	104183613	104183627	104183627	-	1718.36	ENSBTAT00000059474
1028639	TSS	CUFF.14701	2	129795540	129795569	129795540	-	1712.39	-
1052780	TSS	CUFF.26915	6	60215100	60215120	60215100	-	1705.45	ENSBTAT00000019298
1052781	TTS	CUFF.26915	6	60210361	60210445	60210445	-	1705.45	ENSBTAT00000019298
1021959	TSS	CUFF.11395	18	56394558	56394594	56394594	+	1689.41	ENSBTAT00000005007
1021960	TTS	CUFF.11395	18	56397968	56398082	56397968	+	1689.41	ENSBTAT00000005007
1025222	TSS	CUFF.12940	19	40332947	40333069	40333069	+	1686.78	ENSBTAT00000002666
1025223	TTS	CUFF.12940	19	40334496	40334703	40334496	+	1686.78	ENSBTAT00000002666
1039329	TSS	CUFF.20417	26	21132751	21133170	21133170	+	1683.83	ENSBTAT00000064053
1039330	TTS	CUFF.20417	26	21133687	21133969	21133687	+	1683.83	ENSBTAT00000064053
1061395	TSS	CUFF.31622	X	40364802	40364838	40364838	+	1668.77	ENSBTAT00000009803
1061396	TTS	CUFF.31622	X	40366953	40367164	40366953	+	1668.77	ENSBTAT00000009803
1044365	TSS	CUFF.22470	3	21489097	21489593	21489593	+	1622.97	ENSBTAT00000026724
1044366	TTS	CUFF.22470	3	21491782	21493251	21491782	+	1622.97	ENSBTAT00000026724
1033094	TSS	CUFF.16936	22	56985249	56985292	56985292	+	1622.58	ENSBTAT00000020323
1033095	TTS	CUFF.16936	22	56988836	56989012	56988836	+	1622.58	ENSBTAT00000020323
1013234	TSS	ENSBTAG00000019147	14	24956242	24956324	24956242	-	1604.07	ENSBTAT00000025484
1013235	TTS	ENSBTAG00000019147	14	24955079	24955295	24955295	-	1604.07	ENSBTAT00000025484
1003611	TSS	CUFF.2048	10	42671033	42671193	42671033	-	1598.47	-
1003612	TTS	CUFF.2048	10	42669311	42669374	42669374	-	1598.47	-
1026344	TSS	ENSBTAG00000046394	19	20703988	20704052	20704052	+	1579.07	ENSBTAT00000065532
1026345	TTS	ENSBTAG00000046394	19	20706827	20706890	20706827	+	1579.07	ENSBTAT00000065532
1054315	TTS	CUFF.27684	7	4535467	4535661	4535661	-	1571.23	ENSBTAT00000010176
1056617	TTS	CUFF.29068	7	63749269	63749490	63749490	-	1569.85	ENSBTAT00000020261
1056618	TTS	CUFF.29068	7	63761742	63761827	63761827	-	1541.89	ENSBTAT00000042874
1026148	TSS	ENSBTAG00000012344	19	28595189	28595213	28595189	-	1535.51	ENSBTAT00000016378
1026149	TTS	ENSBTAG00000012344	19	28590314	28590483	28590483	-	1535.51	ENSBTAT00000016378
1061718	TSS	CUFF.31887	X	83532034	83532092	83532092	+	1531.13	ENSBTAT00000025024
1061719	TTS	CUFF.31887	X	83536330	83536488	83536330	+	1531.13	ENSBTAT00000025024
1001110	TSS	CUFF.373	1	46420679	46420721	46420679	-	1524.11	ENSBTAT00000017905
1001111	TTS	CUFF.373	1	46415223	46415338	46415338	-	1524.11	ENSBTAT00000017905
1056794	TSS	ENSBTAG00000015831	7	5209447	5209504	5209447	-	1516.97	ENSBTAT00000021033
1056795	TTS	ENSBTAG00000015831	7	5206112	5206257	5206257	-	1516.97	ENSBTAT00000021033
1012934	TSS	CUFF.6923	14	68467563	68467672	68467672	+	1454.35	ENSBTAT00000021651
1012935	TTS	CUFF.6923	14	68470858	68470952	68470858	+	1454.35	ENSBTAT00000021651
1033718	TSS	CUFF.17180	23	7388703	7388748	7388748	+	1431.23	ENSBTAT00000003431
1033719	TTS	CUFF.17180	23	7393249	7393361	7393249	+	1431.23	ENSBTAT00000003431
1049886	TSS	CUFF.25530	5	57489101	57489133	57489101	-	1419.97	ENSBTAT00000014306
1049887	TTS	CUFF.25530	5	57486017	57486205	57486205	-	1419.97	ENSBTAT00000014304
1049218	TSS	CUFF.25076	5	21115788	21116011	21115788	-	1374.27	ENSBTAT00000004562
1045610	TSS	CUFF.23263	3	101819370	101819413	101819370	-	1371.49	ENSBTAT00000020326
1032203	TTS	CUFF.16474	22	12741478	12741513	12741478	+	1337.4	ENSBTAT00000012866
1018664	TSS	CUFF.9759	17	64813266	64813289	64813266	-	1333.16	ENSBTAT00000055086
1018665	TTS	CUFF.9759	17	64809254	64809485	64809485	-	1333.16	ENSBTAT00000055086
1058737	TSS	CUFF.30253	8	112901600	112901718	112901600	-	1321.77	ENSBTAT00000021587
1058738	TTS	CUFF.30253	8	112896493	112896598	112896598	-	1321.77	ENSBTAT00000021587
1043701	TTS	CUFF.22035	3	16888272	16888520	16888272	+	1316.69	ENSBTAT00000025561
1033643	TSS	CUFF.17147	23	8441485	8441560	8441485	-	1315.98	-
1014494	TSS	CUFF.7819	15	55370367	55370424	55370424	+	1311.89	ENSBTAT00000003962
1014495	TTS	CUFF.7819	15	55375241	55375306	55375241	+	1311.89	ENSBTAT00000003962
1056620	SKIP_OFF	CUFF.29068	7	63750310	63750501	6.37498e+15	-	1308.9	ENSBTAT00000020261
1008840	TTS	CUFF.4754	12	32852826	32853949	32853949	-	1296.54	ENSBTAT00000002160
1003202	TSS	CUFF.1858	10	26814849	26815092	26815092	+	1242.39	ENSBTAT00000014734
1003203	TTS	CUFF.1858	10	26815839	26815860	26815839	+	1242.39	ENSBTAT00000014734
1022621	TSS	ENSBTAG00000015388	18	55713931	55713956	55713931	-	1234.88	ENSBTAT00000020452
1022622	TTS	ENSBTAG00000015388	18	55710193	55710308	55710308	-	1234.88	ENSBTAT00000020452
1063003	TSS	ENSBTAG00000037931	X	97604736	97605063	97604736	-	1211.58	ENSBTAT00000057287
1063004	TTS	ENSBTAG00000037931	X	97604641	97604691	97604691	-	1211.58	ENSBTAT00000057287
1044732	TSS	CUFF.22692	3	50795912	50795965	50795912	-	1185.43	ENSBTAT00000002626
1044733	TTS	CUFF.22692	3	50787385	50787545	50787545	-	1185.43	ENSBTAT00000002626
1052201	TSS	CUFF.26512	6	17832688	17832711	17832688	-	1171.79	ENSBTAT00000018910
1052202	TTS	CUFF.26512	6	17828130	17828234	17828234	-	1171.79	ENSBTAT00000018910
1055756	TSS	CUFF.28395	7	45465834	45465856	45465856	+	1162.36	ENSBTAT00000026278
1055757	TTS	CUFF.28395	7	45467375	45467519	45467375	+	1162.36	ENSBTAT00000026278
1008839	TSS	CUFF.4754	12	32859491	32859546	32859491	-	1161.09	ENSBTAT00000002160
1059835	TSS	CUFF.30823	9	71974743	71974743	71974743	+	1156.55	ENSBTAT00000001791
1055987	TTS	CUFF.28521	7	41761805	41761916	41761916	-	1153.92	ENSBTAT00000026183
1042622	TSS	CUFF.21827	29	50770720	50770791	50770720	-	1151.3	ENSBTAT00000002326
1042623	TTS	CUFF.21827	29	50768654	50768766	50768766	-	1151.3	ENSBTAT00000002326
1031150	TSS	CUFF.15990	21	55966632	55966680	55966680	+	1132.6	ENSBTAT00000063708
1058780	TSS	ENSBTAG00000005574	8	11043941	11043971	11043971	+	1131.78	ENSBTAT00000007324
1058781	TTS	ENSBTAG00000005574	8	11061049	11061301	11061049	+	1131.78	ENSBTAT00000007324
1027591	IR_OFF	CUFF.14109	2	7321939	7322036	7321832-7321939,7322036-7322089	-	1096.63	ENSBTAT00000038678
1027593	IR_OFF	CUFF.14109	2	7330860	7330952	7330753-7330860,7330952-7331050	-	1096.63	ENSBTAT00000038678
1027588	TSS	CUFF.14109	2	7356751	7356937	7356751	-	1096.63	ENSBTAT00000028617
1022412	TSS	CUFF.11985	18	63388698	63388728	63388698	-	1096.01	ENSBTAT00000008502
1022413	TTS	CUFF.11985	18	63381416	63381657	63381657	-	1096.01	ENSBTAT00000008502
1039532	TSS	CUFF.20079	27	6281540	6281619	6281619	+	1066.97	ENSBTAT00000005543
1039533	TTS	CUFF.20079	27	6282422	6282489	6282422	+	1066.97	ENSBTAT00000005543
1007530	TSS	CUFF.4217	11	98195851	98195943	98195851	-	1061.99	ENSBTAT00000009152
1007531	TTS	CUFF.4217	11	98191880	98191928	98191928	-	1061.99	ENSBTAT00000009152
1004908	TSS	CUFF.3558	10	104124523	104124787	104124787	+	1052.81	-
1037895	TSS	CUFF.19381	25	39343633	39343716	39343716	+	1024.62	ENSBTAT00000036888
1037896	TTS	CUFF.19381	25	39346290	39347044	39346290	+	1024.62	ENSBTAT00000036888
1032279	TTS	CUFF.16507	22	16917792	16918065	16917792	+	1021.78	ENSBTAT00000010479
1004171	TSS	CUFF.2347	10	49860062	49860104	49860104	+	1016.45	ENSBTAT00000012655
1004172	TTS	CUFF.2347	10	49904170	49904536	49904170	+	1016.45	ENSBTAT00000012655
1032278	TSS	CUFF.16507	22	16908959	16909099	16909099	+	991.12	ENSBTAT00000010479
1002822	TSS	CUFF.1696	10	13323482	13323526	13323482	-	988.509	ENSBTAT00000006866
1002823	TTS	CUFF.1696	10	13318875	13319183	13319183	-	988.509	ENSBTAT00000006866
1033282	TSS	ENSBTAG00000002038	22	13336573	13336597	13336597	+	985.264	ENSBTAT00000002642
1033283	TTS	ENSBTAG00000002038	22	13339644	13339983	13339644	+	985.264	ENSBTAT00000002642
1013919	TSS	CUFF.7432	15	28318411	28318467	28318467	+	975.288	ENSBTAT00000009469
1013920	TTS	CUFF.7432	15	28323081	28323666	28323081	+	975.288	ENSBTAT00000009469
1006236	TSS	CUFF.3441	11	37823279	37823330	37823330	+	971.047	ENSBTAT00000033091
1032669	TSS	CUFF.16723	22	49499790	49499833	49499833	+	970.909	-
1032670	TTS	CUFF.16723	22	49501504	49501813	49501504	+	970.909	-
1038548	TTS	CUFF.19584	26	10662362	10662652	10662652	-	963.758	ENSBTAT00000037115
1038547	TSS	CUFF.19584	26	10679608	10679648	10679608	-	963.758	-
1022337	TSS	CUFF.11652	18	65845925	65845980	65845980	+	957.572	ENSBTAT00000021268
1022338	TTS	CUFF.11652	18	65851406	65851516	65851406	+	957.572	ENSBTAT00000021268
1049889	SKIP_OFF	CUFF.25530	5	57486909	57486953	5.74862e+15	-	956.639	ENSBTAT00000014306
1003566	TSS	CUFF.2018	10	26445474	26445634	26445474	-	934.804	ENSBTAT00000052803
1013242	TSS	ENSBTAG00000020139	14	38744839	38744856	38744839	-	932.149	ENSBTAT00000026826
1013243	TTS	ENSBTAG00000020139	14	38741347	38741683	38741683	-	932.149	ENSBTAT00000026826
1008011	TSS	CUFF.4439	11	104311808	104311836	104311836	+	921.598	ENSBTAT00000015358
1008012	TTS	CUFF.4439	11	104314967	104315125	104314967	+	921.598	ENSBTAT00000015358
1020920	TSS	CUFF.10890	18	49396091	49396191	49396091	-	911.868	ENSBTAT00000028093
1020921	TTS	CUFF.10890	18	49393725	49393938	49393938	-	911.868	ENSBTAT00000028093
1018678	TSS	CUFF.9767	17	64115681	64115725	64115725	+	903.028	-
1018679	TTS	CUFF.9767	17	64120399	64120479	64120399	+	903.028	-
1009561	TSS	CUFF.5238	13	13247746	13247854	13247746	-	895.556	-
1009562	TTS	CUFF.5238	13	13096243	13096282	13096282	-	895.556	-
1041544	TTS	CUFF.21127	29	26668036	26668325	26668325	-	888.817	ENSBTAT00000030328
1027590	IR_ON	CUFF.14109	2	7321939	7322036	7321832-7322089	-	873.502	ENSBTAT00000028617
1027592	IR_ON	CUFF.14109	2	7330860	7330952	7330753-7331050	-	873.502	ENSBTAT00000028617
1007821	TSS	CUFF.4340	11	104152089	104152121	104152121	+	870.708	-
1007822	TTS	CUFF.4340	11	104153409	104153464	104153409	+	870.708	-
1046936	TSS	CUFF.23826	4	11624178	11624649	11624649	+	870.571	ENSBTAT00000033863
1046937	TTS	CUFF.23826	4	11660598	11661449	11660598	+	870.571	ENSBTAT00000033863
1026202	TSS	ENSBTAG00000017441	19	43669374	43669411	43669411	+	861.909	ENSBTAT00000023183
1026203	TTS	ENSBTAG00000017441	19	43671594	43671655	43671594	+	861.909	ENSBTAT00000023183
1038583	TSS	CUFF.19602	26	14946686	14946750	14946686	-	859.152	ENSBTAT00000000566
1038584	TTS	CUFF.19602	26	14940551	14940871	14940871	-	859.152	ENSBTAT00000000566
1060577	TSS	CUFF.31233	X	4001184	4001246	4001184	-	856.478	ENSBTAT00000060120
1060578	TTS	CUFF.31233	X	3997957	3998134	3998134	-	856.478	ENSBTAT00000060120
1037360	TTS	CUFF.19078	25	26470488	26470794	26470794	-	839.386	ENSBTAT00000017177
1024929	TSS	CUFF.12801	19	37088211	37088466	37088466	+	839.132	ENSBTAT00000017420
1024930	TTS	CUFF.12801	19	37104627	37106184	37104627	+	839.132	ENSBTAT00000017420
1025895	TSS	CUFF.13255	19	57838999	57839034	57838999	-	833.528	ENSBTAT00000042547
1026196	TSS	ENSBTAG00000017246	19	33855606	33855685	33855606	-	828.538	ENSBTAT00000022919
1026197	TTS	ENSBTAG00000017246	19	33853788	33854851	33854851	-	828.538	ENSBTAT00000022919
1037542	TSS	CUFF.19187	25	34858435	34858910	34858910	+	816.108	ENSBTAT00000044397
1037543	TTS	CUFF.19187	25	34860760	34861074	34860760	+	816.108	ENSBTAT00000044397
1022118	TSS	CUFF.11491	18	62549917	62549950	62549917	-	811.426	ENSBTAT00000031754
1022119	TTS	CUFF.11491	18	62547220	62547359	62547359	-	811.426	ENSBTAT00000031754
1033646	SKIP_OFF	CUFF.17147	23	8436936	8436971	84353608437806	-	809.841	ENSBTAT00000020719
1032202	TSS	CUFF.16474	22	12728225	12728271	12728271	+	807.716	ENSBTAT00000012866
1019737	TSS	CUFF.10302	18	14533142	14533191	14533191	+	803.656	-
1013258	TSS	ENSBTAG00000026327	14	1507602	1507633	1507602	-	797.069	ENSBTAT00000037367
1013259	TTS	ENSBTAG00000026327	14	1505030	1505223	1505223	-	797.069	ENSBTAT00000037367
1010552	TSS	CUFF.5823	13	55359946	55359979	55359946	-	792.091	ENSBTAT00000027713
1010553	TTS	CUFF.5823	13	55358720	55358782	55358782	-	792.091	ENSBTAT00000027713
1033736	TSS	CUFF.17197	23	9391523	9391555	9391555	+	791.411	ENSBTAT00000025963
1033737	TTS	CUFF.17197	23	9393812	9394013	9393812	+	791.411	ENSBTAT00000025963
1051071	TSS	CUFF.26139	5	110014543	110014593	110014593	+	781.962	ENSBTAT00000020080
1051072	TTS	CUFF.26139	5	110017675	110017878	110017675	+	781.962	ENSBTAT00000020080
1061401	TTS	CUFF.31624	X	55213418	55213506	55213418	+	777.503	ENSBTAT00000063926
1061400	TSS	CUFF.31624	X	55210108	55210139	55210139	+	777.503	ENSBTAT00000025633
1007488	TSS	CUFF.4185	11	95854693	95854734	95854693	-	777.09	ENSBTAT00000004161
1007489	TTS	CUFF.4185	11	95850116	95850782	95850782	-	777.09	ENSBTAT00000004161
1013927	TSS	CUFF.7439	15	35943265	35943311	35943311	+	776.329	ENSBTAT00000055693
1013928	TTS	CUFF.7439	15	35945909	35945982	35945909	+	776.329	ENSBTAT00000055693
1023173	TTS	CUFF.11906	19	14741599	14741762	14741599	+	768.506	ENSBTAT00000013399
1063250	TSS	CUFF.31203	GJ060129.1	1609	2039	2039	+	763.468	ENSBTAT00000063682
1021896	TSS	CUFF.11361	18	55992910	55993201	55993201	+	755.391	ENSBTAT00000009965
1021897	TTS	CUFF.11361	18	55994438	55994741	55994438	+	755.391	ENSBTAT00000009965
1010936	TSS	CUFF.6028	13	58047555	58047599	58047555	-	755.025	ENSBTAT00000023246
1010938	TTS	CUFF.6028	13	58009919	58010433	58010433	-	755.025	ENSBTAT00000023246
1010939	SKIP_ON	CUFF.6028	13	58020615	58020659	58017124,58020615-58020659,58023637	-	755.025	ENSBTAT00000023246
1050845	TSS	CUFF.26028	5	104241944	104241979	104241944	-	750.267	ENSBTAT00000037753
1050846	TTS	CUFF.26028	5	104237902	104237971	104237971	-	750.267	ENSBTAT00000037753
1057446	TSS	CUFF.29355	8	24927468	24927681	24927681	+	748.054	ENSBTAT00000014877
1057447	TTS	CUFF.29355	8	24930383	24930788	24930383	+	748.054	ENSBTAT00000014877
1024932	IR_OFF	CUFF.12801	19	37095203	37095282	37095096-37095203,37095282-37095335	+	747.55	ENSBTAT00000017420
1024934	IR_OFF	CUFF.12801	19	37095965	37096052	37095912-37095965,37096052-37096150	+	747.55	ENSBTAT00000017420
1014571	TSS	CUFF.7898	15	30422142	30422213	30422142	-	746.493	ENSBTAT00000047009
1014572	TTS	CUFF.7898	15	30414474	30415519	30415519	-	746.493	ENSBTAT00000047015
1047181	TTS	CUFF.24000	4	52173110	52175305	52175305	-	746.378	ENSBTAT00000023751
1014706	TSS	CUFF.7979	15	55940757	55940993	55940993	+	726.48	ENSBTAT00000001536
1014707	TTS	CUFF.7979	15	55971870	55973229	55971870	+	726.48	ENSBTAT00000001536
1032281	AE	CUFF.16507	22	16910509	16910664	16910509-16910664	+	712.577	ENSBTAT00000010479
1034333	TTS	CUFF.17539	23	25587526	25587936	25587936	-	709.776	ENSBTAT00000014072
1034332	TSS	CUFF.17539	23	25592066	25592245	25592066	-	709.776	-
1046939	IR_OFF	CUFF.23826	4	11650803	11650900	11650750-11650803,11650900-11651007	+	701.614	ENSBTAT00000033863
1047484	TTS	CUFF.24188	4	77409290	77409578	77409578	-	699.391	ENSBTAT00000015924
1025499	TSS	CUFF.13111	19	51868429	51868517	51868517	+	684.309	ENSBTAT00000008132
1025500	TTS	CUFF.13111	19	51870402	51871276	51870402	+	684.309	ENSBTAT00000008132
1052169	TTS	CUFF.26487	6	3574205	3575330	3574205	+	680.196	ENSBTAT00000028988
1049820	TSS	CUFF.25486	5	57854278	57854314	57854314	+	677.049	ENSBTAT00000015829
1001787	TSS	CUFF.743	1	81018316	81018328	81018316	-	669.751	ENSBTAT00000026395
1001788	TTS	CUFF.743	1	81005168	81007430	81007430	-	669.751	ENSBTAT00000026395
1019738	TTS	CUFF.10302	18	14535305	14535397	14535305	+	666.61	-
1051546	TTS	CUFF.26445	5	101346418	101346471	101346418	+	661.109	ENSBTAT00000006167
1049217	TSS	CUFF.25076	5	21118897	21119087	21118897	-	661.026	ENSBTAT00000004562
1053287	TSS	CUFF.27238	6	74149948	74150456	74149948	-	658.62	ENSBTAT00000025803
1053288	TTS	CUFF.27238	6	74071067	74071325	74071325	-	658.62	ENSBTAT00000025803
1056215	TTS	CUFF.28730	7	64294070	64295080	64294070	+	657.339	ENSBTAT00000060554
1050366	TSS	CUFF.25807	5	88962537	88962747	88962747	+	651.676	-
1050367	TTS	CUFF.25807	5	88980848	88981021	88980848	+	651.676	-
1010582	TTS	CUFF.5832	13	54607892	54608301	54608301	-	647.379	ENSBTAT00000055432
1047804	TSS	CUFF.24428	4	40643315	40643369	40643315	-	646.44	ENSBTAT00000023750
1043745	TSS	CUFF.22063	3	18799555	18799653	18799653	+	642.266	ENSBTAT00000020150
1043746	TTS	CUFF.22063	3	18810137	18811695	18810137	+	642.266	ENSBTAT00000020150
1056681	TSS	ENSBTAG00000004258	7	21252438	21252522	21252522	+	641.281	ENSBTAT00000005581
1056682	TTS	ENSBTAG00000004258	7	21260611	21261327	21260611	+	641.281	ENSBTAT00000005581
1037357	TTS	CUFF.19077	25	26381308	26381486	26381486	-	637.645	ENSBTAT00000011388
1043719	TSS	CUFF.22049	3	18768796	18768951	18768951	+	637.301	ENSBTAT00000020148
1043720	TTS	CUFF.22049	3	18769953	18770416	18769953	+	637.301	ENSBTAT00000020148
1057619	TSS	CUFF.29486	8	49624367	49624537	49624537	+	614.04	-
1057620	TTS	CUFF.29486	8	49642579	49642761	49642579	+	614.04	-
1031903	TSS	CUFF.16350	22	14401233	14401242	14401233	-	613.66	-
1031904	TTS	CUFF.16350	22	14389442	14389599	14389599	-	613.66	-
1004352	TTS	CUFF.2465	10	26667693	26668328	26668328	-	612.76	ENSBTAT00000016346
1035712	TSS	CUFF.18287	24	37820258	37820388	37820388	+	594.516	ENSBTAT00000021328
1063252	TTS	CUFF.31203	GJ060129.1	5807	6353	5807	+	594.257	ENSBTAT00000063682
1047180	TSS	CUFF.24000	4	52208596	52208687	52208596	-	593.187	ENSBTAT00000023751
1061384	TTS	CUFF.31618	X	57996004	57996419	57996004	+	591.628	ENSBTAT00000009171
1061082	TTS	CUFF.31458	X	19819839	19820952	19819839	+	591.016	ENSBTAT00000063425
1061083	SKIP_ON	CUFF.31458	X	19818531	19818717	19818108,19818531-19818717,19819839	+	591.016	ENSBTAT00000024641
1032280	AE	CUFF.16507	22	16910509	16910586	16910509-16910586	+	587.744	ENSBTAT00000010479
1051142	TSS	CUFF.26181	5	111267678	111267705	111267678	-	587.141	ENSBTAT00000004188
1051143	TTS	CUFF.26181	5	111261438	111261532	111261532	-	587.141	ENSBTAT00000004188
1003831	TSS	CUFF.2178	10	47065828	47065846	47065828	-	585.707	ENSBTAT00000044796
1014956	TTS	CUFF.8165	15	82171687	82171876	82171687	+	581.63	ENSBTAT00000021638
1042035	TSS	CUFF.21364	29	43991859	43991956	43991859	-	577.913	ENSBTAT00000027728
1042036	TTS	CUFF.21364	29	43990460	43990632	43990632	-	577.913	ENSBTAT00000027728
1029734	TSS	CUFF.15148	20	31783783	31784192	31784192	+	571.925	-
1029735	TTS	CUFF.15148	20	31792251	31792307	31792251	+	571.925	-
1011121	TSS	CUFF.6118	13	66306225	66306284	66306284	+	565.065	-
1011122	TTS	CUFF.6118	13	66313437	66313982	66313437	+	565.065	-
1027746	TSS	CUFF.14223	2	94922839	94922919	94922919	+	559.521	ENSBTAT00000029304
1027747	TTS	CUFF.14223	2	94925925	94926122	94925925	+	559.521	ENSBTAT00000029304
1014578	AE	CUFF.7898	15	30416730	30416825	30416730-30416825	-	551.734	ENSBTAT00000047009
1014576	MIR_OFF	CUFF.7898	15	30417743	30418310	30417625-30417743,30417839-30418001,30418086-30418207,30418310-30418489	-	551.734	ENSBTAT00000047009
1014573	SKIP_ON	CUFF.7898	15	30415998	30416115	30415519,30415998-30416115,30416424	-	551.734	ENSBTAT00000047009
1043700	TSS	CUFF.22035	3	16886097	16886308	16886308	+	545.096	ENSBTAT00000025561
1054901	TTS	CUFF.27955	7	19833364	19833492	19833492	-	544.735	ENSBTAT00000002349
1050388	TTS	CUFF.25814	5	93926791	93927397	93927397	-	544.407	ENSBTAT00000011257
1003568	TTS	CUFF.2018	10	26429018	26429623	26429623	-	543.311	ENSBTAT00000026126
1047485	AE	CUFF.24188	4	77409953	77410125	77409953-77410125	-	541.141	ENSBTAT00000015924
1045590	TTS	CUFF.23249	3	104112934	104113313	104113313	-	535.06	ENSBTAT00000023094
1025299	TTS	CUFF.13004	19	43148013	43151182	43151182	-	531.234	ENSBTAT00000061251
1025298	TSS	CUFF.13004	19	43161560	43162165	43161560	-	531.234	ENSBTAT00000055460
1037359	TSS	CUFF.19078	25	26476033	26476077	26476033	-	526.769	ENSBTAT00000017177
1053313	TTS	CUFF.27278	6	108851271	108851348	108851348	-	526.527	ENSBTAT00000023255
1019554	TTS	CUFF.10215	18	11807090	11807341	11807090	+	526.422	ENSBTAT00000053881
1019553	TSS	CUFF.10215	18	11800134	11800237	11800237	+	526.422	ENSBTAT00000021397
1047483	TSS	CUFF.24188	4	77413064	77413292	77413064	-	523.067	ENSBTAT00000015924
1025910	TSS	CUFF.13274	19	56453856	56453974	56453974	+	511.532	-
1025911	TTS	CUFF.13274	19	56454942	56455637	56454942	+	511.532	-
1028535	TTS	CUFF.14630	2	130792855	130793614	130793614	-	505.749	ENSBTAT00000040146
1028534	TSS	CUFF.14630	2	130795712	130795743	130795712	-	505.749	ENSBTAT00000009415
1057178	TTS	CUFF.29143	8	7422374	7422442	7422374	+	505.391	ENSBTAT00000036795
1025794	TSS	CUFF.13204	19	54079095	54079727	54079727	+	499.052	ENSBTAT00000014476
1025795	TTS	CUFF.13204	19	54130740	54133488	54130740	+	499.052	ENSBTAT00000014476
1049015	TSS	CUFF.24968	5	27047475	27047853	27047475	-	496.567	ENSBTAT00000028615
1049016	TTS	CUFF.24968	5	27044009	27044314	27044314	-	496.567	ENSBTAT00000028615
1061081	TSS	CUFF.31458	X	19809635	19809721	19809721	+	492.48	ENSBTAT00000024641
1050700	TSS	CUFF.25960	5	101647629	101647690	101647690	+	491.165	ENSBTAT00000000398
1050701	TTS	CUFF.25960	5	101658952	101659377	101658952	+	491.165	ENSBTAT00000000398
1054900	TSS	CUFF.27955	7	19834601	19834749	19834601	-	486.832	ENSBTAT00000002349
1052326	TSS	CUFF.26556	6	23341891	23341993	23341891	-	480.247	-
1052327	TTS	CUFF.26556	6	23341029	23341120	23341120	-	480.247	-
1027265	TSS	CUFF.13925	2	71561192	71561324	71561324	+	475.264	ENSBTAT00000012523
1027266	TTS	CUFF.13925	2	71566079	71566372	71566079	+	475.264	ENSBTAT00000012523
1023171	TSS	CUFF.11906	19	14573047	14573078	14573078	+	474.352	ENSBTAT00000013399
1008009	TTS	CUFF.4437	11	104181961	104182551	104182551	-	473.282	ENSBTAT00000059474
1009300	TTS	CUFF.5586	12	88875875	88876950	88876950	-	470.799	ENSBTAT00000035335
1057621	IR_ON	CUFF.29486	8	49630650	49630652	49630594-49630703	+	469.642	ENSBTAT00000021256
1003695	TSS	CUFF.2107	10	45874978	45875138	45875138	+	463.858	ENSBTAT00000022378
1003696	TTS	CUFF.2107	10	45880587	45880918	45880587	+	463.858	ENSBTAT00000022378
1006352	TSS	CUFF.3512	11	47126184	47126219	47126219	+	463.85	ENSBTAT00000065803
1006354	TTS	CUFF.3512	11	47137543	47137844	47137543	+	463.85	ENSBTAT00000065803
1049888	SKIP_ON	CUFF.25530	5	57486909	57486953	57486205,57486909-57486953,57487258	-	463.33	ENSBTAT00000014304
1028011	TSS	CUFF.14362	2	120227920	120228147	120228147	+	461.564	ENSBTAT00000003305
1028012	TTS	CUFF.14362	2	120232259	120232987	120232259	+	461.564	ENSBTAT00000003305
1010018	TSS	CUFF.5544	13	38259702	38259805	38259805	+	456.473	ENSBTAT00000020512
1010019	TTS	CUFF.5544	13	38284241	38285461	38284241	+	456.473	ENSBTAT00000020512
1050771	TSS	CUFF.25983	5	104040428	104040499	104040428	-	455.881	ENSBTAT00000024555
1050772	TTS	CUFF.25983	5	104039252	104039807	104039807	-	455.881	ENSBTAT00000024555
1023250	TSS	CUFF.11962	19	14759442	14759507	14759507	+	454.269	-
1023801	TTS	CUFF.12232	19	27084296	27084649	27084296	+	453.336	ENSBTAT00000006465
1021316	TSS	CUFF.11113	18	53040105	53040144	53040144	+	451.243	ENSBTAT00000013354
1021317	TTS	CUFF.11113	18	53041935	53042792	53041935	+	451.243	ENSBTAT00000013354
1056216	XAE	CUFF.28730	7	64291619	64291772	64291619-64291772	+	449.637	ENSBTAT00000060554
1056218	XAE	CUFF.28730	7	64292983	64293100	64292983-64293100	+	449.637	ENSBTAT00000060554
1004888	TSS	CUFF.2845	10	103059758	103060125	103060125	+	448.959	-
1004889	TTS	CUFF.2845	10	103066179	103066223	103066179	+	448.959	-
1003571	TTS	CUFF.2019	10	42699004	42699450	42699450	-	446.284	ENSBTAT00000020267
1003570	TSS	CUFF.2019	10	42700622	42700677	42700622	-	446.284	-
1037121	TSS	CUFF.18950	25	26341282	26341408	26341282	-	440.418	ENSBTAT00000023981
1037122	TTS	CUFF.18950	25	26340079	26340374	26340374	-	440.418	ENSBTAT00000023981
1055671	TSS	CUFF.28365	7	44816940	44817054	44817054	+	437.613	ENSBTAT00000040082
1055672	TTS	CUFF.28365	7	44823308	44823914	44823308	+	437.613	ENSBTAT00000040082
1050581	TTS	CUFF.25917	5	99360342	99360580	99360342	+	435.008	ENSBTAT00000012735
1051381	TTS	CUFF.26306	5	114009261	114010404	114010404	-	434.001	ENSBTAT00000042618
1007691	TSS	CUFF.4283	11	104130864	104130933	104130933	+	431.545	ENSBTAT00000042753
1007692	TTS	CUFF.4283	11	104131067	104131233	104131067	+	431.545	ENSBTAT00000042753
1023990	TTS	CUFF.12306	19	27586886	27587374	27587374	-	429.323	-
1027893	TSS	CUFF.14304	2	108075460	108076102	108076102	+	428.219	ENSBTAT00000007041
1027894	TTS	CUFF.14304	2	108081735	108082534	108081735	+	428.219	ENSBTAT00000007041
1019857	TSS	CUFF.10376	18	24126228	24126333	24126228	-	426.244	ENSBTAT00000034373
1005437	TTS	CUFF.2926	11	2916017	2916192	2916192	-	423.017	ENSBTAT00000024678
1005436	TSS	CUFF.2926	11	2917946	2918097	2917946	-	423.017	-
1056425	TSS	CUFF.28907	7	88648420	88648587	88648587	+	421.096	ENSBTAT00000052050
1029190	TSS	CUFF.14839	20	8045046	8045160	8045046	-	419.063	ENSBTAT00000036839
1029191	TTS	CUFF.14839	20	8038617	8038918	8038918	-	419.063	ENSBTAT00000036839
1024877	TSS	CUFF.12762	19	42545777	42545940	42545940	+	418.899	ENSBTAT00000002948
1024878	TTS	CUFF.12762	19	42547486	42548334	42547486	+	418.899	ENSBTAT00000002948
1021558	TSS	CUFF.11225	18	51215917	51216048	51216048	+	417.626	-
1021559	TTS	CUFF.11225	18	51226860	51226926	51226860	+	417.626	-
1055192	TSS	CUFF.28092	7	22580553	22580777	22580553	-	414.367	ENSBTAT00000024656
1055193	TTS	CUFF.28092	7	22577243	22577795	22577795	-	414.367	ENSBTAT00000024656
1042174	TSS	CUFF.21431	29	44642208	44642280	44642208	-	412.441	ENSBTAT00000028602
1042175	TTS	CUFF.21431	29	44638896	44639509	44639509	-	412.441	ENSBTAT00000028602
1030918	TSS	CUFF.15874	21	21516591	21516686	21516591	-	412.205	ENSBTAT00000020406
1052167	TSS	CUFF.26487	6	3542635	3542718	3542718	+	407.379	ENSBTAT00000028988
1040810	TSS	CUFF.20818	28	28157048	28157099	28157048	-	402.256	ENSBTAT00000047021
1040811	TTS	CUFF.20818	28	28123710	28124783	28124783	-	402.256	ENSBTAT00000028655
1042510	TSS	CUFF.21600	29	49860357	49860359	49860357	-	391.935	ENSBTAT00000065583
1003567	TTS	CUFF.2018	10	26423874	26425120	26425120	-	391.493	ENSBTAT00000026127
1042647	TTS	CUFF.30292	29	41614571	41614806	41614806	-	388.29	ENSBTAT00000015716
1021156	TSS	CUFF.11009	18	46987527	46987552	46987552	+	385.14	ENSBTAT00000019803
1021157	TTS	CUFF.11009	18	46993936	46994449	46993936	+	385.14	ENSBTAT00000019803
1007005	TSS	CUFF.3892	11	78862495	78862728	78862728	+	379.17	ENSBTAT00000027837
1007006	TTS	CUFF.3892	11	78879840	78880461	78879840	+	379.17	ENSBTAT00000027837
1017180	TSS	CUFF.9156	16	75540337	75540404	75540337	-	374.11	ENSBTAT00000065273
1021462	TSS	CUFF.11177	18	55112228	55112552	55112552	+	372.988	ENSBTAT00000010788
1021463	TTS	CUFF.11177	18	55116213	55116590	55116213	+	372.988	ENSBTAT00000010788
1021465	XSKIP_OFF	CUFF.11177	18	55113752	55113762	5.51126e+15	+	372.988	ENSBTAT00000010788
1013716	TSS	CUFF.7345	15	29521980	29522093	29522093	+	372.878	ENSBTAT00000009643
1013717	TTS	CUFF.7345	15	29529911	29530109	29529911	+	372.878	ENSBTAT00000009643
1062507	TTS	CUFF.32349	X	134101039	134101299	134101299	-	372.198	ENSBTAT00000022630
1028621	TSS	CUFF.14682	2	130788282	130788357	130788282	-	371.498	ENSBTAT00000014865
1048986	TSS	CUFF.24958	5	25944170	25944246	25944170	-	368.655	ENSBTAT00000002033
1048955	TTS	CUFF.24935	5	26535464	26535718	26535718	-	366.153	-
1016375	TSS	CUFF.8640	16	47992813	47992845	47992845	+	360.88	ENSBTAT00000019184
1016376	TTS	CUFF.8640	16	47999811	48000514	47999811	+	360.88	ENSBTAT00000019184
1040021	TSS	CUFF.20476	27	41934562	41934590	41934562	-	357.433	ENSBTAT00000020729
1040022	TTS	CUFF.20476	27	41930646	41932490	41932490	-	357.433	ENSBTAT00000020729
1056108	TTS	CUFF.28634	7	20841360	20841428	20841360	+	357.041	ENSBTAT00000020833
1000782	TSS	CUFF.1449	1	147404396	147404711	147404711	+	355.772	ENSBTAT00000015668
1000783	TTS	CUFF.1449	1	147422256	147423644	147422256	+	355.772	ENSBTAT00000015668
1050458	TTS	CUFF.25849	5	97079919	97082117	97082117	-	355.627	ENSBTAT00000050559
1009647	TSS	CUFF.5290	13	11543628	11544214	11544214	+	353.01	ENSBTAT00000056087
1009648	TTS	CUFF.5290	13	11634415	11636251	11634415	+	353.01	ENSBTAT00000056087
1018595	TSS	CUFF.9718	17	64995248	64995367	64995367	+	350.216	ENSBTAT00000016993
1028210	TSS	CUFF.14461	2	125730037	125730203	125730037	-	350.182	ENSBTAT00000008319
1004179	TSS	CUFF.2353	10	67843328	67843427	67843427	+	349.412	ENSBTAT00000043753
1004180	TTS	CUFF.2353	10	67860812	67861113	67860812	+	349.412	ENSBTAT00000043753
1003834	TTS	CUFF.2178	10	47056204	47056277	47056277	-	348.959	ENSBTAT00000044796
1003836	XSKIP_OFF	CUFF.2178	10	47057961	47058039	4.70563e+15	-	348.959	ENSBTAT00000044796
1012966	TSS	CUFF.6941	14	65815804	65816689	65816689	+	348.077	-
1012967	TTS	CUFF.6941	14	65833311	65833371	65833311	+	348.077	-
1032736	TSS	CUFF.16748	22	48611898	48611960	48611960	+	346.692	ENSBTAT00000046158
1042506	TSS	CUFF.21596	29	50352064	50352226	50352226	+	343.382	ENSBTAT00000010022
1042507	TTS	CUFF.21596	29	50360672	50361497	50360672	+	343.382	ENSBTAT00000010022
1048341	TTS	CUFF.24763	4	99579932	99579967	99579932	+	341.143	ENSBTAT00000018566
1056214	TSS	CUFF.28730	7	64288482	64288525	64288525	+	340.837	ENSBTAT00000060554
1055238	TSS	CUFF.28115	7	24515086	24515288	24515288	+	338.675	-
1055239	TTS	CUFF.28115	7	24521466	24521496	24521466	+	338.675	-
1006063	TSS	CUFF.3323	11	29432047	29432052	29432047	-	337.967	ENSBTAT00000002055
1006064	TTS	CUFF.3323	11	29424996	29425342	29425342	-	337.967	ENSBTAT00000002055
1001480	TSS	CUFF.591	1	65802342	65802423	65802342	-	337.515	ENSBTAT00000029891
1001481	TTS	CUFF.591	1	65742633	65745254	65745254	-	337.515	ENSBTAT00000029891
1000944	TSS	CUFF.265	1	9607002	9607574	9607574	+	335.395	ENSBTAT00000049004
1000945	TTS	CUFF.265	1	9920035	9920057	9920035	+	335.395	ENSBTAT00000049004
1050820	TTS	CUFF.26015	5	104505470	104505945	104505945	-	334.396	ENSBTAT00000019643
1037465	TSS	CUFF.19152	25	28636078	28636300	28636078	-	331.091	ENSBTAT00000005296
1037466	TTS	CUFF.19152	25	28630825	28632560	28632560	-	331.091	ENSBTAT00000005296
1049123	TSS	CUFF.25037	5	26723926	26723947	26723926	-	330.983	ENSBTAT00000027662
1049124	TTS	CUFF.25037	5	26702668	26702915	26702915	-	330.983	ENSBTAT00000027662
1050386	TSS	CUFF.25814	5	93950047	93950162	93950047	-	327.601	ENSBTAT00000011257
1034471	TTS	CUFF.17629	23	17873065	17873174	17873065	+	326.032	ENSBTAT00000001034
1032986	TSS	CUFF.16866	22	54797045	54797301	54797045	-	325.91	ENSBTAT00000024391
1032987	TTS	CUFF.16866	22	54791195	54791713	54791713	-	325.91	ENSBTAT00000024391
1009299	TSS	CUFF.5586	12	89009323	89009422	89009323	-	323.455	ENSBTAT00000035335
1034469	TSS	CUFF.17629	23	17845969	17846123	17846123	+	317.208	ENSBTAT00000035955
1038734	TTS	CUFF.19689	26	24226663	24226762	24226762	-	317.194	ENSBTAT00000012810
1038733	TSS	CUFF.19689	26	24231883	24231998	24231883	-	317.194	-
1056213	TSS	CUFF.28730	7	64286549	64287098	64287098	+	316.501	ENSBTAT00000060554
1059836	TSS	CUFF.30823	9	71974744	71974753	71974753	+	315.745	ENSBTAT00000001791
1048954	TSS	CUFF.24935	5	26543673	26543714	26543673	-	314.679	ENSBTAT00000007538
1042596	IR_OFF	CUFF.21786	29	41172936	41172939	41172925-41172936,41172939-41173049	-	314.056	ENSBTAT00000014853
1016873	TSS	CUFF.8926	16	64958767	64958885	64958767	-	313.508	ENSBTAT00000038488
1016874	TTS	CUFF.8926	16	64948332	64950061	64950061	-	313.508	ENSBTAT00000038488
1037358	TSS	CUFF.19078	25	26474938	26475202	26474938	-	312.617	ENSBTAT00000017177
1040813	SKIP_OFF	CUFF.20818	28	28130801	28130809	2.8129e+15	-	311.508	ENSBTAT00000028655
1016534	TSS	CUFF.8694	16	49353468	49353517	49353468	-	311.392	ENSBTAT00000021369
1016535	TTS	CUFF.8694	16	49332770	49333823	49333823	-	311.392	ENSBTAT00000021369
1046503	TSS	CUFF.23536	4	1167	1292	1167	-	309.449	-
1046504	TTS	CUFF.23536	4	388	462	462	-	309.449	-
1032277	TSS	CUFF.16507	22	16908915	16908952	16908952	+	309.201	ENSBTAT00000010479
1050579	TSS	CUFF.25917	5	99334100	99335806	99335806	+	306.01	ENSBTAT00000012735
1028623	TTS	CUFF.14682	2	130783987	130784787	130784787	-	305.121	ENSBTAT00000014865
1013061	TSS	CUFF.7000	14	66637801	66637885	66637885	+	304.751	ENSBTAT00000018778
1013062	TTS	CUFF.7000	14	66647602	66647721	66647602	+	304.751	ENSBTAT00000018778
1018418	TSS	CUFF.9623	17	59337728	59337958	59337728	-	304.367	ENSBTAT00000024107
1018419	TTS	CUFF.9623	17	59333429	59334388	59334388	-	304.367	ENSBTAT00000024107
1009292	TSS	CUFF.5399	12	89009657	89009710	89009710	+	304.12	ENSBTAT00000005916
1009295	IR_OFF	CUFF.5399	12	89140519	89140524	89140445-89140519,89140524-89140647	+	304.12	ENSBTAT00000005916
1009293	TTS	CUFF.5399	12	89164990	89166035	89164990	+	304.12	ENSBTAT00000005916
1018716	TSS	CUFF.9787	17	66685452	66685628	66685628	+	302.817	ENSBTAT00000015648
1018717	TTS	CUFF.9787	17	66691054	66691553	66691054	+	302.817	ENSBTAT00000015648
1050773	TSS	CUFF.25984	5	103779086	103779250	103779086	-	302.527	ENSBTAT00000006358
1050774	TTS	CUFF.25984	5	103768066	103769308	103769308	-	302.527	ENSBTAT00000006358
1019679	TSS	CUFF.10281	18	9512653	9512954	9512954	+	302.297	ENSBTAT00000054165
1019680	TTS	CUFF.10281	18	10162763	10167227	10162763	+	302.297	ENSBTAT00000054165
1000738	TSS	CUFF.1416	1	147542412	147542840	147542840	+	302.283	ENSBTAT00000025663
1019989	TSS	CUFF.10437	18	23828462	23828947	23828947	+	300.327	ENSBTAT00000025657
1019990	TTS	CUFF.10437	18	23854742	23855500	23854742	+	300.327	ENSBTAT00000025657
1008747	TSS	CUFF.4708	12	30352964	30353093	30353093	+	299.802	-
1008748	TTS	CUFF.4708	12	30357267	30357315	30357267	+	299.802	-
1048988	TTS	CUFF.24958	5	25939737	25940455	25940455	-	299.734	ENSBTAT00000002033
1000438	TSS	CUFF.1270	1	127132777	127133080	127133080	+	296.727	ENSBTAT00000021330
1000439	TTS	CUFF.1270	1	127229081	127229651	127229081	+	296.727	ENSBTAT00000021330
1042621	TTS	CUFF.21822	29	50742386	50743135	50743135	-	296.43	ENSBTAT00000029870
1028367	TSS	CUFF.14550	2	127430894	127431204	127430894	-	295.293	ENSBTAT00000012599
1028368	TTS	CUFF.14550	2	127429585	127430034	127430034	-	295.293	ENSBTAT00000012599
1019498	TSS	CUFF.10184	18	10172302	10172426	10172426	+	295.038	ENSBTAT00000034656
1019499	TTS	CUFF.10184	18	10175207	10175455	10175207	+	295.038	ENSBTAT00000034656
1023172	TSS	CUFF.11906	19	14735718	14736056	14736056	+	294.154	ENSBTAT00000013399
1001673	TSS	CUFF.692	1	81064029	81064090	81064029	-	292.668	ENSBTAT00000019596
1001674	TTS	CUFF.692	1	81057779	81058556	81058556	-	292.668	ENSBTAT00000019596
1016263	TSS	CUFF.8596	16	45401695	45401823	45401823	+	292.504	ENSBTAT00000017839
1016264	TTS	CUFF.8596	16	45416046	45416462	45416046	+	292.504	ENSBTAT00000017839
1056426	TTS	CUFF.28907	7	88650474	88650481	88650474	+	291.729	ENSBTAT00000052050
1028496	TTS	CUFF.14618	2	128708442	128711015	128711015	-	290.896	ENSBTAT00000054397
1057770	TSS	CUFF.29644	8	60849478	60849781	60849781	+	289.71	ENSBTAT00000055956
1001349	TSS	CUFF.514	1	57854918	57855630	57854918	-	288.988	ENSBTAT00000014293
1001350	TTS	CUFF.514	1	57819993	57820426	57820426	-	288.988	ENSBTAT00000014293
1057704	TSS	CUFF.29591	8	60275428	60275532	60275428	-	288.783	ENSBTAT00000046179
1057706	TTS	CUFF.29591	8	60267513	60267597	60267597	-	288.783	ENSBTAT00000046179
1051545	TSS	CUFF.26445	5	101274892	101275020	101275020	+	286.337	ENSBTAT00000006167
1049686	TSS	CUFF.25401	5	57063015	57063101	57063101	+	284.752	ENSBTAT00000014162
1049687	TTS	CUFF.25401	5	57073948	57074082	57073948	+	284.752	ENSBTAT00000014162
1061383	TSS	CUFF.31618	X	57840302	57840332	57840332	+	284.738	ENSBTAT00000009171
1032704	TTS	CUFF.16735	22	51322778	51324052	51322778	+	281.128	ENSBTAT00000005600
1010581	TSS	CUFF.5832	13	54609419	54609543	54609419	-	277.717	ENSBTAT00000055432
1010585	XSKIP_ON	CUFF.5832	13	54608871	54608951	54608640,54608871-54608951,54609419	-	277.717	ENSBTAT00000055432
1061143	TTS	CUFF.31478	X	39929229	39929382	39929229	+	276.776	ENSBTAT00000028556
1033247	TTS	CUFF.17035	22	59738527	59739454	59739454	-	274.93	ENSBTAT00000016130
1050776	TTS	CUFF.25988	5	103747082	103747960	103747082	+	273.905	-
1015767	TSS	CUFF.8328	16	29832591	29832684	29832684	+	273.182	ENSBTAT00000034186
1015768	TTS	CUFF.8328	16	29840138	29840787	29840138	+	273.182	ENSBTAT00000034186
1049221	TTS	CUFF.25077	5	30281520	30283530	30283530	-	273.082	ENSBTAT00000046359
1049220	TSS	CUFF.25077	5	30298068	30298161	30298068	-	273.082	-
1052168	TSS	CUFF.26487	6	3542765	3542797	3542797	+	272.817	ENSBTAT00000028988
1043908	TTS	CUFF.22147	3	20007184	20007799	20007184	+	272.459	-
1057587	TSS	CUFF.29464	8	49408084	49408166	49408084	-	271.807	ENSBTAT00000010661
1023675	TTS	CUFF.12178	19	23430284	23430447	23430284	+	271.581	ENSBTAT00000012804
1012852	TSS	CUFF.6876	14	58397835	58397945	58397945	+	271.477	ENSBTAT00000008809
1012853	TTS	CUFF.6876	14	58445612	58445787	58445612	+	271.477	ENSBTAT00000008809
1009730	TSS	CUFF.5364	13	20248745	20249012	20249012	+	271.363	ENSBTAT00000021156
1009731	TTS	CUFF.5364	13	20290917	20290968	20290917	+	271.363	ENSBTAT00000021156
1042645	TTS	CUFF.30256	29	41575959	41592998	41592998	-	270.709	ENSBTAT00000052103
1042644	TSS	CUFF.30256	29	41604869	41605018	41604869	-	270.709	-
1024128	TSS	CUFF.12366	19	22185597	22186486	22185597	-	270.167	ENSBTAT00000025822
1024129	TTS	CUFF.12366	19	22167563	22170244	22170244	-	270.167	-
1061105	TSS	CUFF.31465	X	40060594	40060638	40060638	+	269.114	ENSBTAT00000064323
1061106	TTS	CUFF.31465	X	40061031	40061079	40061031	+	269.114	ENSBTAT00000064323
1050819	TSS	CUFF.26015	5	104544509	104544516	104544509	-	269.068	ENSBTAT00000019643
1053234	TTS	CUFF.27189	6	104149824	104150257	104150257	-	266.085	-
1061172	TTS	CUFF.31499	X	39840526	39840878	39840878	-	264.971	ENSBTAT00000027379
1000742	SKIP_OFF	CUFF.1416	1	147569660	147570739	1.47566e+17	+	262.578	ENSBTAT00000025663
1032517	TSS	CUFF.16662	22	48264511	48264756	48264756	+	262.235	ENSBTAT00000004892
1032519	TTS	CUFF.16662	22	48287781	48288059	48287781	+	262.235	ENSBTAT00000004892
1009285	TSS	CUFF.5142	12	90609710	90609870	90609870	+	261.828	ENSBTAT00000045121
1009286	TTS	CUFF.5142	12	90620831	90621680	90620831	+	261.828	ENSBTAT00000045121
1051544	TSS	CUFF.26445	5	101298127	101298282	101298282	+	261.694	ENSBTAT00000006167
1056619	SKIP_ON	CUFF.29068	7	63750310	63750501	63749820,63750310-63750501,63751482	-	260.945	ENSBTAT00000020261
1028211	TTS	CUFF.14461	2	125727885	125728153	125728153	-	259.849	ENSBTAT00000008319
1042607	TTS	CUFF.21813	29	50695518	50696208	50696208	-	258.083	ENSBTAT00000053083
1042609	AE	CUFF.21813	29	50698487	50698596	50698487-50698596	-	258.083	ENSBTAT00000026074
1042606	TSS	CUFF.21813	29	50700380	50700467	50700380	-	258.083	ENSBTAT00000026074
1007817	TTS	CUFF.4336	11	104134390	104134858	104134858	-	257.199	ENSBTAT00000035230
1007816	TSS	CUFF.4336	11	104146418	104146456	104146418	-	257.199	-
1025783	TTS	CUFF.13202	19	51402649	51402715	51402649	+	256.752	ENSBTAT00000021260
1034624	TTS	CUFF.17738	23	28330539	28330748	28330748	-	256.289	ENSBTAT00000025832
1046692	TTS	CUFF.23644	4	12754202	12756672	12756672	-	255.987	ENSBTAT00000038879
1046691	TSS	CUFF.23644	4	12767334	12767723	12767334	-	255.987	-
1043832	TSS	CUFF.22108	3	20024302	20024365	20024365	+	253.529	ENSBTAT00000022774
1043833	TTS	CUFF.22108	3	20046506	20047228	20046506	+	253.529	ENSBTAT00000022774
1040534	TSS	CUFF.20673	28	25631917	25632048	25632048	+	253.493	ENSBTAT00000023743
1040535	TTS	CUFF.20673	28	25646847	25647735	25646847	+	253.493	ENSBTAT00000023743
1013829	TSS	CUFF.7387	15	30515353	30515399	30515353	-	253.202	ENSBTAT00000026146
1013830	TTS	CUFF.7387	15	30509504	30510983	30510983	-	253.202	ENSBTAT00000026146
1021455	TSS	CUFF.11174	18	55071102	55071626	55071626	+	253.175	ENSBTAT00000028239
1021456	TTS	CUFF.11174	18	55085653	55087454	55085653	+	253.175	ENSBTAT00000028239
1049090	TSS	CUFF.25013	5	27115752	27115819	27115752	-	253.147	ENSBTAT00000009044
1049091	TTS	CUFF.25013	5	27089705	27091792	27091792	-	253.147	ENSBTAT00000009044
1025964	TSS	CUFF.13307	19	57020084	57020133	57020133	+	252.384	ENSBTAT00000028282
1025965	TTS	CUFF.13307	19	57024650	57024849	57024650	+	252.384	ENSBTAT00000028282
1056113	IR_ON	CUFF.28636	7	20846164	20846300	20846094-20846373	-	252.004	ENSBTAT00000017626
1056115	AE	CUFF.28636	7	20845257	20845455	20845257-20845455	-	252.004	ENSBTAT00000017626
1056112	TTS	CUFF.28636	7	20841647	20844074	20844074	-	252.004	ENSBTAT00000017626
1003560	TSS	CUFF.2010	10	26288223	26288267	26288267	+	251.936	ENSBTAT00000006510
1003561	TTS	CUFF.2010	10	26289054	26289852	26289054	+	251.936	ENSBTAT00000006510
1014492	TSS	CUFF.7818	15	63656080	63656651	63656651	+	250.93	ENSBTAT00000063521
1014493	TTS	CUFF.7818	15	63663205	63664384	63663205	+	250.93	ENSBTAT00000063521
1028025	TSS	CUFF.14365	2	103950215	103950686	103950215	-	250.005	ENSBTAT00000010925
1028028	SKIP_OFF	CUFF.14365	2	103899183	103899452	1.03898e+17	-	250.005	ENSBTAT00000010925
1028030	SKIP_OFF	CUFF.14365	2	103908143	103908415	1.03907e+17	-	250.005	ENSBTAT00000010925
1028026	TTS	CUFF.14365	2	103881402	103882167	103882167	-	250.005	ENSBTAT00000010926
1062405	TSS	CUFF.32281	X	126470243	126470489	126470243	-	249.455	ENSBTAT00000023087
1062406	TTS	CUFF.32281	X	126467442	126467965	126467965	-	249.455	ENSBTAT00000023087
1043282	TSS	CUFF.21796	3	9878839	9878873	9878873	+	248.515	ENSBTAT00000002674
1043283	TTS	CUFF.21796	3	9885855	9886647	9885855	+	248.515	ENSBTAT00000002674
1006539	TSS	CUFF.3631	11	63290422	63291005	63291005	+	248.291	ENSBTAT00000063200
1006540	TTS	CUFF.3631	11	63395495	63395507	63395495	+	248.291	ENSBTAT00000063200
1037836	TSS	CUFF.19354	25	38832485	38832555	38832555	+	247.04	ENSBTAT00000012170
1037837	TTS	CUFF.19354	25	38840834	38841319	38840834	+	247.04	ENSBTAT00000012170
1037845	TSS	CUFF.19358	25	37532740	37532810	37532810	+	246.659	ENSBTAT00000061310
1037846	TTS	CUFF.19358	25	37544480	37544696	37544480	+	246.659	ENSBTAT00000061310
1001475	TTS	CUFF.585	1	68578484	68580458	68580458	-	246.173	ENSBTAT00000019385
1012743	TSS	CUFF.6808	14	46644556	46644687	46644687	+	245.494	-
1012744	TTS	CUFF.6808	14	46649204	46649263	46649204	+	245.494	-
1010814	TSS	CUFF.5947	13	60276502	60276652	60276652	+	245.199	ENSBTAT00000010928
1035774	TTS	CUFF.18324	24	46300459	46300770	46300770	-	244.196	ENSBTAT00000003259
1035773	TSS	CUFF.18324	24	46309287	46309435	46309287	-	244.196	-
1009291	TTS	CUFF.5147	12	90821597	90822024	90822024	-	243.668	ENSBTAT00000035307
1006345	TSS	CUFF.3508	11	47104435	47104515	47104515	+	243.149	ENSBTAT00000045349
1006347	TTS	CUFF.3508	11	47174095	47174623	47174095	+	243.149	ENSBTAT00000045349
1055809	TTS	CUFF.28426	7	47388958	47389756	47389756	-	243.001	ENSBTAT00000035306
1058484	TTS	CUFF.30064	8	101484812	101485090	101485090	-	242.864	ENSBTAT00000044356
1042945	TSS	ENSBTAG00000047265	29	43163827	43163913	43163827	-	240.675	ENSBTAT00000065478
1042946	TTS	ENSBTAG00000047265	29	43163337	43163405	43163405	-	240.675	ENSBTAT00000065478
1014056	TSS	CUFF.7541	15	42913198	42913325	42913198	-	240.355	ENSBTAT00000063482
1014057	TTS	CUFF.7541	15	42911044	42912121	42912121	-	240.355	ENSBTAT00000028036
1062689	TSS	CUFF.32478	X	140209160	140209236	140209160	-	240.07	ENSBTAT00000010674
1062691	TTS	CUFF.32478	X	140185541	140188918	140188918	-	240.07	ENSBTAT00000010674
1037858	TTS	CUFF.19362	25	37546485	37546788	37546788	-	235.967	ENSBTAT00000064158
1037857	TSS	CUFF.19362	25	37559037	37559133	37559037	-	235.967	-
1015609	TSS	CUFF.8231	16	4997678	4997888	4997888	+	235.113	ENSBTAT00000064703
1024913	TSS	CUFF.12787	19	43441583	43441798	43441798	+	234.987	ENSBTAT00000034789
1050582	SKIP_ON	CUFF.25917	5	99348761	99348964	99345822,99348761-99348964,99354151	+	234.756	ENSBTAT00000012735
1057948	TTS	CUFF.29751	8	67509266	67511227	67509266	+	234.539	ENSBTAT00000017086
1002987	TSS	CUFF.1750	10	20777431	20777445	20777445	+	234.442	ENSBTAT00000003514
1002988	TTS	CUFF.1750	10	20779095	20779257	20779095	+	234.442	ENSBTAT00000003514
1033263	TTS	CUFF.17204	22	60493624	60496451	60493624	+	233.624	ENSBTAT00000024289
1041399	TSS	CUFF.21054	29	18090097	18090595	18090097	-	233.306	ENSBTAT00000015490
1041400	TTS	CUFF.21054	29	18084681	18085579	18085579	-	233.306	ENSBTAT00000015490
1042619	TSS	CUFF.21822	29	50746838	50747161	50746838	-	232.918	ENSBTAT00000029870
1043048	TSS	CUFF.21699	3	3319129	3319165	3319129	-	232.758	ENSBTAT00000013559
1043049	TTS	CUFF.21699	3	3296282	3296778	3296778	-	232.758	ENSBTAT00000013559
1037013	TTS	CUFF.18887	25	18413553	18413897	18413553	+	231.911	ENSBTAT00000001859
1004648	TSS	CUFF.2657	10	86179117	86179237	86179117	-	231.373	ENSBTAT00000029271
1004649	TTS	CUFF.2657	10	86170653	86171500	86171500	-	231.373	ENSBTAT00000029271
1006192	TTS	CUFF.3409	11	37575270	37576259	37576259	-	230.901	ENSBTAT00000014745
1006933	TTS	CUFF.3845	11	37240066	37240091	37240066	+	230.596	ENSBTAT00000009208
1048859	TSS	CUFF.24865	5	22088321	22088781	22088321	-	230.402	ENSBTAT00000027091
1048860	TTS	CUFF.24865	5	22086071	22087375	22087375	-	230.402	ENSBTAT00000027091
1038852	TSS	CUFF.19786	26	25856475	25856587	25856587	+	229.776	ENSBTAT00000044947
1038853	TTS	CUFF.19786	26	25864959	25865594	25864959	+	229.776	ENSBTAT00000044947
1030426	TSS	CUFF.15596	21	25651023	25651271	25651271	+	228.567	ENSBTAT00000014581
1030427	TTS	CUFF.15596	21	25668256	25668349	25668256	+	228.567	ENSBTAT00000014581
1029130	TTS	CUFF.14801	20	4449102	4450158	4450158	-	227.906	ENSBTAT00000018411
1062659	TTS	CUFF.32437	X	63495321	63497566	63497566	-	226.733	ENSBTAT00000005810
1043480	TTS	CUFF.21904	3	14814604	14815049	14814604	+	225.333	ENSBTAT00000047947
1034225	TSS	CUFF.17485	23	25458594	25458755	25458755	+	225.158	ENSBTAT00000018484
1051173	TTS	CUFF.26196	5	111464037	111464936	111464037	+	224.117	ENSBTAT00000023213
1002518	TSS	CUFF.1438	10	1763832	1764315	1763832	-	223.891	ENSBTAT00000060287
1002519	TTS	CUFF.1438	10	1762677	1762833	1762833	-	223.891	ENSBTAT00000060287
1029097	TSS	CUFF.14771	20	3111198	3111352	3111352	+	223.73	ENSBTAT00000020363
1029098	TTS	CUFF.14771	20	3123728	3123860	3123728	+	223.73	ENSBTAT00000020363
1051085	TSS	CUFF.26146	5	110923001	110923069	110923069	+	223.433	ENSBTAT00000037671
1051086	TTS	CUFF.26146	5	110924626	110924709	110924626	+	223.433	ENSBTAT00000037671
1018455	TSS	CUFF.9645	17	60146322	60146509	60146509	+	222.643	ENSBTAT00000053293
1018456	TTS	CUFF.9645	17	60146563	60146565	60146563	+	222.643	ENSBTAT00000053293
1018359	TTS	CUFF.9576	17	56573543	56573853	56573853	-	221.866	ENSBTAT00000007028
1047370	TSS	CUFF.24126	4	70197358	70198191	70198191	+	221.704	ENSBTAT00000007527
1027192	TSS	CUFF.13852	2	66268101	66268659	66268659	+	221.686	ENSBTAT00000063860
1027193	TTS	CUFF.13852	2	66269395	66269524	66269395	+	221.686	ENSBTAT00000063860
1054792	TTS	CUFF.27915	7	17811220	17811363	17811363	-	221.246	ENSBTAT00000009621
1054791	TSS	CUFF.27915	7	17814086	17814125	17814086	-	221.246	-
1057760	TSS	CUFF.29634	8	63630052	63630082	63630052	-	221.227	ENSBTAT00000028486
1057761	TTS	CUFF.29634	8	63617041	63617229	63617229	-	221.227	ENSBTAT00000028486
1020515	TSS	CUFF.10724	18	46053083	46053197	46053197	+	219.832	ENSBTAT00000044563
1033249	AE	CUFF.17035	22	59740605	59740721	59740605-59740721	-	218.053	ENSBTAT00000016130
1033245	TSS	CUFF.17035	22	59747362	59747420	59747362	-	218.053	ENSBTAT00000016130
1037643	TSS	CUFF.19230	25	36034989	36035093	36035093	+	216.806	ENSBTAT00000010389
1037644	TTS	CUFF.19230	25	36038340	36038644	36038340	+	216.806	ENSBTAT00000010389
1050387	TSS	CUFF.25814	5	93950036	93950046	93950036	-	216.806	ENSBTAT00000011257
1034291	TSS	CUFF.17511	23	25430016	25430097	25430016	-	215.55	ENSBTAT00000019939
1059382	TTS	CUFF.30525	9	41256334	41256989	41256334	+	214.9	ENSBTAT00000023937
1058698	TSS	CUFF.30206	8	85453019	85453197	85453197	+	214.712	ENSBTAT00000063991
1058699	TTS	CUFF.30206	8	85467714	85468721	85467714	+	214.712	ENSBTAT00000063991
1035880	TSS	CUFF.18370	24	49942764	49942827	49942764	-	214.119	ENSBTAT00000003716
1035881	TTS	CUFF.18370	24	49908126	49908547	49908547	-	214.119	ENSBTAT00000003716
1048116	TTS	CUFF.24616	4	113564407	113564522	113564522	-	212.098	ENSBTAT00000005523
1021060	TSS	CUFF.10966	18	51607794	51607938	51607938	+	211.58	ENSBTAT00000024793
1021061	TTS	CUFF.10966	18	51610433	51610670	51610433	+	211.58	ENSBTAT00000024793
1041753	TTS	CUFF.21255	29	36906185	36906201	36906185	+	211.362	ENSBTAT00000021524
1002144	TTS	CUFF.95	1	10076820	10076995	10076820	+	210.682	ENSBTAT00000032427
1047125	TTS	CUFF.23954	4	52228705	52230824	52230824	-	210.176	ENSBTAT00000064292
1045421	TSS	CUFF.23136	3	93968225	93968364	93968225	-	209.345	ENSBTAT00000004879
1045422	TTS	CUFF.23136	3	93846489	93847505	93847505	-	209.345	ENSBTAT00000004879
1031682	TSS	CUFF.16180	22	1445067	1445115	1445115	+	209.191	ENSBTAT00000019929
1031683	TTS	CUFF.16180	22	1451789	1451951	1451789	+	209.191	ENSBTAT00000019929
1001273	TSS	CUFF.47	1	3122463	3122613	3122463	-	208.797	ENSBTAT00000032452
1001274	TTS	CUFF.47	1	3113949	3114374	3114374	-	208.797	ENSBTAT00000032452
1014545	TSS	CUFF.7879	15	65166548	65166597	65166548	-	208.398	ENSBTAT00000002967
1037965	TSS	CUFF.19459	25	33820579	33820672	33820579	-	208.238	ENSBTAT00000057593
1037966	TTS	CUFF.19459	25	33787886	33789146	33789146	-	208.238	ENSBTAT00000057593
1037970	XMSKIP_ON	CUFF.19459	25	33790161	33792858	33789146,33790161-33790211,33790849-33790875,33791217-33791261,33791601-33791654,33791866-33791904,33792790-33792858,33793127	-	208.238	ENSBTAT00000057593
1000948	SKIP_ON	CUFF.265	1	9897946	9897999	9889345,9897946-9897999,9904695	+	208.048	ENSBTAT00000049004
1000947	MSKIP_OFF	CUFF.265	1	9795535	9798333	97777409811726	+	208.048	ENSBTAT00000049004
1061655	TTS	CUFF.31830	X	40310749	40311236	40311236	-	207.857	ENSBTAT00000030194
1056217	XAE	CUFF.28730	7	64291619	64291744	64291619-64291744	+	207.702	ENSBTAT00000060554
1056219	XAE	CUFF.28730	7	64292961	64293100	64292961-64293100	+	207.702	ENSBTAT00000060554
1057774	SKIP_OFF	CUFF.29644	8	60864568	60864621	6.08616e+15	+	207.212	ENSBTAT00000055956
1057771	TTS	CUFF.29644	8	60866768	60866939	60866768	+	207.212	ENSBTAT00000046425
1057776	XMSKIP_OFF	CUFF.29644	8	60864568	60865819	6.08616e+15	+	207.212	ENSBTAT00000055956
1055808	TSS	CUFF.28426	7	47401311	47401412	47401311	-	206.793	ENSBTAT00000035306
1007977	TSS	CUFF.4408	11	106250468	106250629	106250468	-	206.015	ENSBTAT00000020065
1007978	TTS	CUFF.4408	11	106247577	106247730	106247730	-	206.015	ENSBTAT00000020065
1034960	TSS	CUFF.18054	23	48633936	48634000	48634000	+	205.795	ENSBTAT00000009559
1034961	TTS	CUFF.18054	23	48774930	48776698	48774930	+	205.795	ENSBTAT00000009559
1029736	TSS	CUFF.15149	20	31834069	31834092	31834069	-	205.454	ENSBTAT00000047200
1029737	TTS	CUFF.15149	20	31793082	31793958	31793958	-	205.454	ENSBTAT00000047200
1046038	TTS	CUFF.23566	3	120987873	120987932	120987873	+	205.241	ENSBTAT00000046362
1029186	TSS	CUFF.14837	20	6668924	6669039	6668924	-	204.88	ENSBTAT00000003989
1029187	TTS	CUFF.14837	20	6661899	6662146	6662146	-	204.88	ENSBTAT00000003989
1053915	TSS	CUFF.27478	7	1345813	1346051	1345813	-	204.508	ENSBTAT00000020709
1053916	TTS	CUFF.27478	7	1334566	1335434	1335434	-	204.508	ENSBTAT00000020709
1036357	TTS	CUFF.18560	25	1394201	1394222	1394222	-	204.478	ENSBTAT00000065799
1049694	TSS	CUFF.25405	5	57119917	57120062	57120062	+	204.395	ENSBTAT00000017710
1049695	TTS	CUFF.25405	5	57125028	57125290	57125028	+	204.395	ENSBTAT00000017710
1014063	AE	CUFF.7541	15	42912652	42912770	42912652-42912770	-	204.351	ENSBTAT00000063482
1038426	TSS	CUFF.19533	26	17346925	17346970	17346970	+	203.505	-
1038427	TTS	CUFF.19533	26	17349430	17349539	17349430	+	203.505	-
1028663	TSS	CUFF.14718	2	133698100	133698233	133698100	-	203.032	ENSBTAT00000062337
1050272	TSS	CUFF.25725	5	71751117	71751819	71751819	+	202.573	-
1039379	TSS	ENSBTAG00000012697	26	18514079	18514245	18514245	+	202.445	ENSBTAT00000032937
1039380	TTS	ENSBTAG00000012697	26	18519507	18520590	18519507	+	202.445	ENSBTAT00000032937
1028383	TTS	CUFF.14558	2	127251767	127252632	127252632	-	202	ENSBTAT00000054735
1031324	TSS	CUFF.16121	21	68601093	68601204	68601093	-	201.784	ENSBTAT00000008225
1031325	TTS	CUFF.16121	21	68595873	68596673	68596673	-	201.784	ENSBTAT00000008225
1015610	TSS	CUFF.8231	16	4997995	4998628	4998628	+	201.783	ENSBTAT00000064703
1025995	TTS	CUFF.13340	19	62315548	62317853	62317853	-	201.348	ENSBTAT00000011371
1025791	IR_OFF	CUFF.13202	19	51402386	51402466	51402166-51402386,51402466-51402564	+	200.96	ENSBTAT00000021260
1025782	TSS	CUFF.13202	19	51384922	51385000	51385000	+	200.96	ENSBTAT00000021260
1025784	SKIP_ON	CUFF.13202	19	51389276	51389449	51387926,51389276-51389449,51389689	+	200.96	ENSBTAT00000021260
1025786	SKIP_ON	CUFF.13202	19	51399182	51399304	51398986,51399182-51399304,51399430	+	200.96	ENSBTAT00000021260
1025788	XIR_ON	CUFF.13202	19	51398155	51398158	51398001-51398203	+	200.96	ENSBTAT00000021260
1031089	TSS	CUFF.15944	21	55924230	55924484	55924484	+	200.49	ENSBTAT00000022854
1031090	TTS	CUFF.15944	21	55945992	55946434	55945992	+	200.49	ENSBTAT00000022854
1050583	SKIP_OFF	CUFF.25917	5	99348761	99348964	9.93458e+15	+	200.252	ENSBTAT00000012735
1061477	TSS	CUFF.31712	X	59769769	59770130	59770130	+	200.16	ENSBTAT00000066170
1061478	TTS	CUFF.31712	X	59772576	59772737	59772576	+	200.16	ENSBTAT00000066170
1014547	TSS	CUFF.7880	15	65779325	65779435	65779435	+	200.066	ENSBTAT00000027941
1014548	TTS	CUFF.7880	15	65814563	65815261	65814563	+	200.066	ENSBTAT00000027941
1028541	TSS	CUFF.14637	2	131414614	131414758	131414614	-	199.772	ENSBTAT00000056243
1028542	TTS	CUFF.14637	2	131410548	131411448	131411448	-	199.772	ENSBTAT00000056243
1029007	TSS	ENSBTAG00000036258	2	25571161	25571355	25571161	-	199.105	ENSBTAT00000050760
1029008	TTS	ENSBTAG00000036258	2	25570737	25570754	25570754	-	199.105	ENSBTAT00000050760
1004840	TSS	CUFF.2797	10	61876854	61877007	61877007	+	199.003	ENSBTAT00000002944
1004841	TTS	CUFF.2797	10	62141462	62142657	62141462	+	199.003	ENSBTAT00000002944
1027644	TSS	CUFF.14144	2	89517811	89517855	89517855	+	198.551	ENSBTAT00000012827
1027645	TTS	CUFF.14144	2	89588676	89589090	89588676	+	198.551	ENSBTAT00000012827
1058193	TSS	CUFF.29916	8	78585811	78585938	78585811	-	198.125	ENSBTAT00000028162
1057455	TSS	CUFF.29375	8	25129168	25129208	25129208	+	196.564	ENSBTAT00000031470
1027361	TSS	CUFF.13974	2	86449525	86449571	86449571	+	196.402	ENSBTAT00000016712
1027362	TTS	CUFF.13974	2	86451389	86451564	86451389	+	196.402	ENSBTAT00000016712
1016577	TSS	CUFF.8727	16	52106960	52107172	52107172	+	196.216	ENSBTAT00000045065
1016579	TTS	CUFF.8727	16	52182485	52182549	52182485	+	196.216	ENSBTAT00000045065
1003713	TSS	CUFF.2113	10	44879976	44880104	44880104	+	196.16	ENSBTAT00000029256
1003714	TTS	CUFF.2113	10	44894233	44894546	44894233	+	196.16	ENSBTAT00000029256
1004718	TSS	CUFF.2695	10	12114260	12114284	12114260	-	195.692	ENSBTAT00000003651
1037012	TSS	CUFF.18887	25	18347543	18347590	18347590	+	195.536	ENSBTAT00000001859
1037014	AE	CUFF.18887	25	18362876	18363079	18362876-18363079	+	195.536	ENSBTAT00000001859
1051380	TSS	CUFF.26306	5	114033456	114033484	114033456	-	194.872	ENSBTAT00000042618
1014575	MIR_ON	CUFF.7898	15	30417743	30418310	30417625-30418489	-	194.759	ENSBTAT00000047015
1014577	AE	CUFF.7898	15	30416730	30416801	30416730-30416801	-	194.759	ENSBTAT00000047015
1014574	SKIP_OFF	CUFF.7898	15	30415998	30416115	3.04155e+15	-	194.759	ENSBTAT00000047015
1049855	TSS	CUFF.25508	5	63086353	63086410	63086410	+	194.392	ENSBTAT00000017131
1049856	TTS	CUFF.25508	5	63092206	63092547	63092206	+	194.392	ENSBTAT00000017131
1006932	TSS	CUFF.3845	11	37030009	37030065	37030065	+	193.119	ENSBTAT00000009208
1048115	TSS	CUFF.24616	4	113567673	113567758	113567673	-	193.053	ENSBTAT00000005523
1053514	TTS	CUFF.27392	6	117990818	117991839	117991839	-	192.977	ENSBTAT00000065893
1042542	TSS	CUFF.21625	29	51367009	51367310	51367310	+	192.788	ENSBTAT00000025311
1042543	TTS	CUFF.21625	29	51367786	51368065	51367786	+	192.788	ENSBTAT00000025311
1019125	TSS	ENSBTAG00000007375	17	73273379	73273583	73273583	+	192.505	ENSBTAT00000009699
1019126	TTS	ENSBTAG00000007375	17	73273978	73274171	73273978	+	192.505	ENSBTAT00000009699
1046945	TSS	CUFF.23829	4	44236085	44236876	44236876	+	191.887	ENSBTAT00000012815
1046946	TTS	CUFF.23829	4	44239338	44242588	44239338	+	191.887	ENSBTAT00000012815
1044937	TSS	CUFF.22811	3	78243417	78244203	78244203	+	191.741	ENSBTAT00000043537
1044938	TTS	CUFF.22811	3	78257832	78257878	78257832	+	191.741	ENSBTAT00000043537
1050456	TSS	CUFF.25849	5	97087083	97087173	97087083	-	191.398	ENSBTAT00000050559
1029129	TSS	CUFF.14801	20	4451585	4452189	4451585	-	189.376	ENSBTAT00000018411
1007385	TSS	CUFF.4116	11	99223002	99223063	99223063	+	188.96	ENSBTAT00000027913
1007386	TTS	CUFF.4116	11	99226706	99226827	99226706	+	188.96	ENSBTAT00000027913
1020797	TSS	CUFF.10840	18	48648907	48649039	48649039	+	188.698	ENSBTAT00000014888
1020798	TTS	CUFF.10840	18	48661732	48661802	48661732	+	188.698	ENSBTAT00000014888
1054305	TTS	CUFF.27677	7	7923139	7924583	7924583	-	188.664	ENSBTAT00000005982
1058701	AE	CUFF.30206	8	85453937	85454463	85453937-85454463	+	188.024	ENSBTAT00000015694
1049092	AE	CUFF.25013	5	27094609	27094706	27094609-27094706	-	187.406	ENSBTAT00000009044
1045184	TSS	CUFF.23000	3	92746059	92746265	92746265	+	186.36	ENSBTAT00000012534
1045185	TTS	CUFF.23000	3	92771039	92771330	92771039	+	186.36	ENSBTAT00000012534
1050552	TSS	CUFF.25908	5	100214691	100215034	100214691	-	185.682	ENSBTAT00000055075
1050553	TTS	CUFF.25908	5	100205186	100206554	100206554	-	185.682	ENSBTAT00000055075
1043929	TSS	CUFF.22168	3	20233768	20234159	20233768	-	185.48	ENSBTAT00000004959
1043930	TTS	CUFF.22168	3	20228528	20228849	20228849	-	185.48	ENSBTAT00000004959
1042638	TSS	CUFF.21841	29	50863334	50863486	50863334	-	184.931	ENSBTAT00000013650
1042639	TTS	CUFF.21841	29	50856122	50856322	50856322	-	184.931	-
1014954	TSS	CUFF.8165	15	82158899	82159018	82159018	+	184.747	ENSBTAT00000021638
1007908	TSS	CUFF.4391	11	106196226	106196248	106196248	+	184.69	-
1007909	TTS	CUFF.4391	11	106196358	106196695	106196358	+	184.69	-
1037394	TSS	CUFF.19105	25	14343673	14343745	14343673	-	184.293	ENSBTAT00000035455
1037395	TTS	CUFF.19105	25	14217790	14218413	14218413	-	184.293	ENSBTAT00000035455
1034623	TSS	CUFF.17738	23	28506219	28506312	28506219	-	184.076	ENSBTAT00000031167
1014132	TTS	CUFF.7593	15	42445407	42446235	42445407	+	184.051	ENSBTAT00000055320
1034621	TSS	CUFF.17737	23	27862880	27863161	27863161	+	182.795	ENSBTAT00000035874
1002077	TSS	CUFF.902	1	111033648	111033868	111033648	-	182.55	ENSBTAT00000011863
1002078	TTS	CUFF.902	1	111027804	111029019	111029019	-	182.55	ENSBTAT00000011863
1051362	TSS	CUFF.26294	5	116616198	116616320	116616320	+	182.312	ENSBTAT00000016040
1051363	TTS	CUFF.26294	5	116695354	116696024	116695354	+	182.312	ENSBTAT00000016040
1057946	TSS	CUFF.29751	8	67481089	67481351	67481351	+	182.2	ENSBTAT00000017086
1059202	TTS	CUFF.30419	9	24271253	24272826	24271253	+	182.046	ENSBTAT00000005072
1048844	TSS	CUFF.24849	5	21044595	21044658	21044595	-	181.392	ENSBTAT00000002279
1048845	TTS	CUFF.24849	5	21037443	21038295	21038295	-	181.392	ENSBTAT00000002279
1012781	TSS	CUFF.6835	14	49733166	49733317	49733317	+	180.359	-
1012782	TTS	CUFF.6835	14	49830189	49830206	49830189	+	180.359	-
1043650	TTS	CUFF.22009	3	16823896	16824027	16823896	+	179.904	ENSBTAT00000028499
1020975	TSS	CUFF.10919	18	48668482	48668682	48668682	+	179.76	ENSBTAT00000014894
1020976	TTS	CUFF.10919	18	48741027	48741185	48741027	+	179.76	ENSBTAT00000014894
1033259	TSS	CUFF.17099	22	57601779	57602396	57602396	+	179.576	ENSBTAT00000026999
1033260	TTS	CUFF.17099	22	57608392	57613228	57608392	+	179.576	ENSBTAT00000026999
1031328	TSS	CUFF.16123	21	70118337	70118400	70118337	-	179.351	ENSBTAT00000038460
1031329	TTS	CUFF.16123	21	70113045	70113186	70113186	-	179.351	ENSBTAT00000038460
1059189	TSS	CUFF.30410	9	29081342	29081484	29081484	+	179.168	ENSBTAT00000000021
1059190	TTS	CUFF.30410	9	29113441	29114923	29113441	+	179.168	ENSBTAT00000000021
1048343	XSKIP_OFF	CUFF.24763	4	99546689	99546766	9.95448e+15	+	178.977	ENSBTAT00000018566
1052448	TSS	CUFF.26654	6	38127492	38127577	38127492	-	178.923	ENSBTAT00000047589
1052450	TTS	CUFF.26654	6	38120578	38121325	38121325	-	178.923	ENSBTAT00000047589
1025864	TSS	CUFF.13242	19	56923424	56923444	56923444	+	178.763	ENSBTAT00000065462
1025866	TTS	CUFF.13242	19	56930458	56931107	56930458	+	178.763	ENSBTAT00000042554
1025868	XSKIP_OFF	CUFF.13242	19	56929837	56929843	5.69284e+15	+	178.763	ENSBTAT00000042554
1047983	TTS	CUFF.24543	4	107607259	107607834	107607259	+	178.638	ENSBTAT00000023912
1054437	TTS	CUFF.27741	7	13731958	13732748	13732748	-	178.32	ENSBTAT00000020111
1044645	TTS	CUFF.22628	3	56832933	56833693	56833693	-	178.287	ENSBTAT00000000389
1032667	TSS	CUFF.16722	22	51325102	51325454	51325454	+	177.657	-
1032668	TTS	CUFF.16722	22	51325716	51326102	51325716	+	177.657	-
1017108	TSS	CUFF.9078	16	77367502	77367648	77367648	+	177.322	ENSBTAT00000013963
1017109	TTS	CUFF.9078	16	77389176	77389361	77389176	+	177.322	ENSBTAT00000013963
1060208	TSS	CUFF.31052	9	102893398	102893601	102893398	-	177.041	ENSBTAT00000040201
1060209	TTS	CUFF.31052	9	102880277	102880797	102880797	-	177.041	ENSBTAT00000040201
1042078	TTS	CUFF.21394	29	42815389	42815403	42815389	+	176.817	ENSBTAT00000066230
1042077	TSS	CUFF.21394	29	42665350	42665668	42665668	+	176.817	ENSBTAT00000025564
1042081	SKIP_OFF	CUFF.21394	29	42685048	42685104	4.26657e+15	+	176.817	ENSBTAT00000025564
1042083	XMSKIP_OFF	CUFF.21394	29	42685048	42695602	4.26657e+15	+	176.817	ENSBTAT00000025564
1057177	TSS	CUFF.29143	8	7402487	7402596	7402596	+	176.7	ENSBTAT00000036795
1039118	TSS	CUFF.19929	26	42659377	42660368	42660368	+	176.431	ENSBTAT00000011042
1039119	TTS	CUFF.19929	26	42716465	42717179	42716465	+	176.431	ENSBTAT00000011042
1047482	TSS	CUFF.24188	4	77412997	77413058	77412997	-	176.323	ENSBTAT00000015924
1061974	TSS	CUFF.31993	X	91768019	91768117	91768117	+	176.164	ENSBTAT00000024034
1017181	TSS	CUFF.9156	16	75540333	75540590	75540333	-	175.925	ENSBTAT00000065273
1053330	TTS	CUFF.27290	6	98916663	98916983	98916983	-	175.368	ENSBTAT00000056365
1041543	TSS	CUFF.21127	29	26756183	26756205	26756183	-	175.287	ENSBTAT00000030328
1042104	TTS	CUFF.21401	29	42729691	42731606	42731606	-	175.247	ENSBTAT00000046142
1042103	TSS	CUFF.21401	29	42734004	42734087	42734004	-	175.247	-
1041754	SKIP_ON	CUFF.21255	29	36887874	36888041	36886839,36887874-36888041,36890932	+	175.148	ENSBTAT00000021524
1062496	TSS	CUFF.32338	X	126255034	126255115	126255034	-	174.207	ENSBTAT00000019064
1062497	TTS	CUFF.32338	X	126240223	126240641	126240641	-	174.207	ENSBTAT00000019064
1047424	TTS	CUFF.24150	4	76712149	76712709	76712149	+	173.783	ENSBTAT00000053426
1009732	SKIP_ON	CUFF.5364	13	20286402	20286482	20285162,20286402-20286482,20290917	+	173.341	ENSBTAT00000056716
1000436	TSS	CUFF.1266	1	146558668	146558844	146558668	-	171.941	ENSBTAT00000000683
1041057	TSS	CUFF.20985	28	45410500	45410772	45410772	+	171.923	ENSBTAT00000031279
1015611	TTS	CUFF.8231	16	5005525	5005553	5005525	+	171.433	ENSBTAT00000064703
1049408	TTS	CUFF.25189	5	30866977	30868119	30866977	+	171.404	ENSBTAT00000016242
1025471	TSS	CUFF.13088	19	49238147	49238414	49238147	-	171.398	ENSBTAT00000042695
1025472	TTS	CUFF.13088	19	49175892	49176941	49176941	-	171.398	ENSBTAT00000042695
1023543	TSS	CUFF.12121	19	23120954	23121103	23120954	-	171.173	ENSBTAT00000007442
1023544	TTS	CUFF.12121	19	23086308	23087259	23087259	-	171.173	ENSBTAT00000007442
1014498	TSS	CUFF.7824	15	64095495	64095624	64095624	+	170.757	ENSBTAT00000007021
1014499	TTS	CUFF.7824	15	64112739	64112928	64112739	+	170.757	ENSBTAT00000007021
1003732	TSS	CUFF.2128	10	46946054	46946079	46946079	+	170.707	ENSBTAT00000017146
1003733	TTS	CUFF.2128	10	46949227	46949421	46949227	+	170.707	ENSBTAT00000017146
1008627	TTS	CUFF.4641	12	23052503	23052724	23052503	+	170.421	ENSBTAT00000048277
1003224	TTS	CUFF.1866	10	21804688	21806388	21806388	-	170.32	ENSBTAT00000019744
1003223	TSS	CUFF.1866	10	21814373	21814533	21814373	-	170.32	-
1058483	TSS	CUFF.30064	8	101495014	101495056	101495014	-	170.278	ENSBTAT00000044356
1040456	TTS	CUFF.20634	28	8731596	8733668	8733668	-	169.916	ENSBTAT00000009531
1036452	TSS	CUFF.18591	25	2281945	2281967	2281967	+	169.867	ENSBTAT00000026036
1036453	TTS	CUFF.18591	25	2285775	2285931	2285775	+	169.867	ENSBTAT00000026036
1021893	TTS	CUFF.11360	18	55954720	55955564	55954720	+	169.853	ENSBTAT00000003073
1050706	TSS	CUFF.25962	5	103945609	103945759	103945609	-	169.61	ENSBTAT00000026358
1050707	TTS	CUFF.25962	5	103942403	103942990	103942990	-	169.61	ENSBTAT00000026358
1058201	IR_OFF	CUFF.29916	8	78576594	78576671	78576512-78576594,78576671-78576686	-	169.362	ENSBTAT00000028162
1058195	TTS	CUFF.29916	8	78574698	78575230	78575230	-	169.362	ENSBTAT00000028162
1058196	SKIP_ON	CUFF.29916	8	78579416	78579487	78578919,78579416-78579487,78580020	-	169.362	ENSBTAT00000028162
1058198	SKIP_ON	CUFF.29916	8	78583837	78583915	78583729,78583837-78583915,78585811	-	169.362	ENSBTAT00000028162
1063251	TTS	CUFF.31203	GJ060129.1	5724	5801	5724	+	169.21	ENSBTAT00000063682
1046938	IR_ON	CUFF.23826	4	11650803	11650900	11650750-11651007	+	168.957	ENSBTAT00000033863
1014955	TSS	CUFF.8165	15	82159218	82159222	82159222	+	168.559	ENSBTAT00000021638
1054667	TSS	CUFF.27858	7	17106394	17106518	17106518	+	168.416	ENSBTAT00000014883
1054668	TTS	CUFF.27858	7	17113472	17114222	17113472	+	168.416	ENSBTAT00000014883
1016938	TSS	CUFF.8965	16	65545497	65545911	65545911	+	168.415	ENSBTAT00000015881
1016939	TTS	CUFF.8965	16	65662354	65662819	65662354	+	168.415	ENSBTAT00000015881
1034470	TSS	CUFF.17629	23	17846548	17846612	17846612	+	167.816	ENSBTAT00000035955
1030282	TSS	CUFF.15486	21	20904841	20904968	20904841	-	167.033	ENSBTAT00000065341
1030284	SKIP_ON	CUFF.15486	21	20898194	20898349	20897283,20898194-20898349,20898919	-	167.033	ENSBTAT00000004272
1057456	TTS	CUFF.29375	8	25142761	25142901	25142761	+	166.616	ENSBTAT00000031470
1009290	TSS	CUFF.5147	12	90850098	90850163	90850098	-	166.54	ENSBTAT00000035307
1050961	TSS	CUFF.26077	5	108705365	108705622	108705622	+	166.319	ENSBTAT00000011923
1050962	TTS	CUFF.26077	5	108724360	108724898	108724360	+	166.319	ENSBTAT00000011923
1038645	TSS	CUFF.19646	26	21288689	21288806	21288689	-	166.136	ENSBTAT00000000100
1038646	TTS	CUFF.19646	26	21283406	21283591	21283591	-	166.136	ENSBTAT00000000100
1042156	TSS	CUFF.21421	29	44759486	44759601	44759601	+	166.12	ENSBTAT00000045202
1042157	TTS	CUFF.21421	29	44760901	44761429	44760901	+	166.12	ENSBTAT00000045202
1021623	XAE	CUFF.11240	18	50184254	50184403	50184254-50184403	+	165.763	ENSBTAT00000063872
1021601	SKIP_ON	CUFF.11240	18	50186218	50186343	50185528,50186218-50186343,50187137	+	165.763	ENSBTAT00000006244
1021605	SKIP_ON	CUFF.11240	18	50190430	50190561	50190191,50190430-50190561,50191725	+	165.763	ENSBTAT00000006244
1021603	MSKIP_ON	CUFF.11240	18	50188119	50189431	50187379,50188119-50188244,50188333-50188452,50189303-50189431,50189651	+	165.763	ENSBTAT00000006244
1021608	XSKIP_OFF	CUFF.11240	18	50197921	50197968	5.01978e+15	+	165.763	ENSBTAT00000006244
1021610	XSKIP_OFF	CUFF.11240	18	50199674	50199832	5.01989e+15	+	165.763	ENSBTAT00000006244
1021626	XAE	CUFF.11240	18	50195305	50195385	50195305-50195385	+	165.763	ENSBTAT00000006244
1021627	XAE	CUFF.11240	18	50182245	50182367	50182245-50182367	+	165.763	ENSBTAT00000006244
1021636	XAE	CUFF.11240	18	50181293	50181540	50181293-50181540	+	165.763	ENSBTAT00000006244
1021638	XAE	CUFF.11240	18	50182903	50183067	50182903-50183067	+	165.763	ENSBTAT00000006244
1028494	TSS	CUFF.14618	2	128782704	128782863	128782704	-	165.708	ENSBTAT00000054397
1002205	TSS	CUFF.998	1	111996968	111997145	111997145	+	165.648	ENSBTAT00000024583
1002206	TTS	CUFF.998	1	112007923	112008219	112007923	+	165.648	ENSBTAT00000024583
1060589	TSS	CUFF.31241	X	4068880	4069041	4069041	+	165.472	ENSBTAT00000007925
1060590	TTS	CUFF.31241	X	4071911	4072037	4071911	+	165.472	ENSBTAT00000007925
1046693	TSS	CUFF.23646	4	18980705	18980828	18980705	-	165.137	ENSBTAT00000014801
1046694	TTS	CUFF.23646	4	18973421	18973719	18973719	-	165.137	ENSBTAT00000014801
1032239	TTS	CUFF.16489	22	32552971	32553905	32553905	-	164.677	-
1050457	TSS	CUFF.25849	5	97101443	97101600	97101443	-	164.229	ENSBTAT00000050559
1049689	SKIP_OFF	CUFF.25401	5	57063628	57063766	5.70631e+15	+	164.125	ENSBTAT00000014162
1034297	TTS	CUFF.17511	23	25426330	25426402	25426402	-	164.031	ENSBTAT00000019939
1057457	SKIP_ON	CUFF.29375	8	25130316	25130511	25130223,25130316-25130511,25132179	+	163.368	-
1037968	MSKIP_ON	CUFF.19459	25	33804060	33804573	33803799,33804060-33804119,33804532-33804573,33805416	-	162.245	ENSBTAT00000057593
1008029	TSS	CUFF.4478	11	107260653	107261041	107261041	+	162.217	ENSBTAT00000025313
1008030	TTS	CUFF.4478	11	107261501	107261718	107261501	+	162.217	ENSBTAT00000025313
1048340	TSS	CUFF.24763	4	99377316	99377617	99377617	+	162.167	ENSBTAT00000018566
1048342	XSKIP_ON	CUFF.24763	4	99546689	99546766	99545484,99546689-99546766,99552766	+	162.167	ENSBTAT00000018566
1012187	TTS	CUFF.6450	14	2326630	2326670	2326630	+	161.967	ENSBTAT00000019499
1061142	TSS	CUFF.31478	X	39925736	39925775	39925775	+	161.278	ENSBTAT00000028556
1027689	TSS	CUFF.14188	2	106978526	106978559	106978559	+	160.772	ENSBTAT00000013707
1027690	TTS	CUFF.14188	2	107005693	107006143	107005693	+	160.772	ENSBTAT00000013707
1028032	AE	CUFF.14365	2	103891970	103892436	103891970-103892436	-	160.41	ENSBTAT00000010925
1038780	TSS	CUFF.19715	26	16752508	16752606	16752508	-	160.31	ENSBTAT00000003743
1038782	TTS	CUFF.19715	26	16684079	16687438	16687438	-	160.31	ENSBTAT00000003743
1061078	TSS	CUFF.31457	X	39639906	39639991	39639991	+	160.158	ENSBTAT00000047242
1061079	TTS	CUFF.31457	X	39652559	39653687	39652559	+	160.158	ENSBTAT00000047242
1025446	TSS	CUFF.13074	19	51633694	51633740	51633740	+	160.124	ENSBTAT00000034731
1019727	TTS	CUFF.10290	18	11048531	11050904	11048531	+	159.925	ENSBTAT00000028221
1016692	TSS	CUFF.8797	16	56389454	56389934	56389934	+	159.787	-
1016693	TTS	CUFF.8797	16	56398630	56398740	56398630	+	159.787	-
1037097	TSS	CUFF.18932	25	25106608	25106706	25106608	-	159.638	-
1037098	TTS	CUFF.18932	25	25099276	25099417	25099417	-	159.638	-
1016009	TSS	CUFF.8451	16	39970626	39971282	39970626	-	159.362	ENSBTAT00000027111
1016010	TTS	CUFF.8451	16	39957132	39958514	39958514	-	159.362	ENSBTAT00000027111
1047372	TTS	CUFF.24126	4	70206746	70206988	70206746	+	159.094	ENSBTAT00000007527
1060345	TSS	ENSBTAG00000006523	9	97399159	97399249	97399249	+	158.954	ENSBTAT00000008569
1060346	TTS	ENSBTAG00000006523	9	97404404	97404522	97404404	+	158.954	ENSBTAT00000008569
1033253	TSS	CUFF.17048	22	51456200	51456256	51456256	+	158.82	ENSBTAT00000052357
1033255	XMSKIP_ON	CUFF.17048	22	51459849	51469860	51459729,51459849-51459961,51460213-51460292,51460382-51460514,51460696-51460854,51460934-51461061,51465103-51465235,51465419-51465611,51465689-51465832,51466052-51466283,51466367-51466530,51466617-51466841,51466933-51467150,51467249-51467345,51467441-51467813,51467896-51468080,51468154-51468395,51468473-51468821,51469155-51469362,51469460-51469601,51469684-51469860,51469952	+	158.82	ENSBTAT00000057452
1047486	AE	CUFF.24188	4	77409983	77410125	77409983-77410125	-	158.25	ENSBTAT00000015924
1028721	TTS	CUFF.14972	2	106624816	106628803	106628803	-	158.204	ENSBTAT00000003229
1031378	TSS	CUFF.16140	21	71392016	71392110	71392016	-	157.867	ENSBTAT00000063903
1031379	TTS	CUFF.16140	21	71390600	71390727	71390727	-	157.867	ENSBTAT00000063903
1050088	TTS	CUFF.25656	5	75086507	75095121	75095121	-	157.753	ENSBTAT00000013737
1050087	TSS	CUFF.25656	5	75179849	75179909	75179849	-	157.753	-
1057188	TSS	CUFF.29157	8	10662268	10662579	10662579	+	157.684	ENSBTAT00000026158
1044940	SKIP_OFF	CUFF.22811	3	78244438	78244627	7.82442e+15	+	157.499	ENSBTAT00000017211
1042302	TSS	CUFF.21480	29	46087142	46087214	46087214	+	156.973	ENSBTAT00000004615
1042303	TTS	CUFF.21480	29	46089740	46090005	46089740	+	156.973	ENSBTAT00000004615
1034420	TTS	CUFF.17598	23	28100942	28102959	28102959	-	156.492	ENSBTAT00000009158
1034419	TSS	CUFF.17598	23	28105096	28105320	28105096	-	156.492	-
1061656	SKIP_ON	CUFF.31830	X	40319411	40319434	40317195,40319411-40319434,40319591	-	156.474	ENSBTAT00000030194
1061658	SKIP_ON	CUFF.31830	X	40328468	40328615	40328025,40328468-40328615,40328738	-	156.474	ENSBTAT00000030194
1059027	TSS	CUFF.30309	9	15046855	15046972	15046855	-	156.39	ENSBTAT00000006715
1059028	TTS	CUFF.30309	9	15041836	15042038	15042038	-	156.39	ENSBTAT00000006715
1034807	TSS	CUFF.17857	23	45272310	45272354	45272310	-	156.357	ENSBTAT00000007635
1034808	TTS	CUFF.17857	23	45265659	45266186	45266186	-	156.357	ENSBTAT00000007635
1035338	TSS	CUFF.18022	24	4413368	4413590	4413590	+	155.771	ENSBTAT00000015944
1035339	TTS	CUFF.18022	24	4445362	4445873	4445362	+	155.771	ENSBTAT00000015944
1025433	TSS	CUFF.13069	19	51643765	51643965	51643965	+	155.699	ENSBTAT00000007943
1025434	TTS	CUFF.13069	19	51652834	51653754	51652834	+	155.699	ENSBTAT00000007943
1023810	TSS	CUFF.12237	19	27436503	27436691	27436691	+	155.2	ENSBTAT00000029239
1037656	TTS	CUFF.19236	25	36490771	36491013	36491013	-	155.015	ENSBTAT00000027347
1047051	TTS	CUFF.23890	4	50009882	50010415	50010415	-	154.951	ENSBTAT00000020424
1047050	TSS	CUFF.23890	4	50019766	50020533	50019766	-	154.951	-
1030428	SKIP_ON	CUFF.15596	21	25661845	25661925	25661488,25661845-25661925,25663463	+	154.693	ENSBTAT00000014581
1049627	TSS	CUFF.25367	5	56104757	56104924	56104757	-	154.664	ENSBTAT00000009410
1049628	TTS	CUFF.25367	5	56070685	56071457	56071457	-	154.664	ENSBTAT00000009410
1048749	TSS	CUFF.24797	5	5611962	5612121	5611962	-	154.638	ENSBTAT00000027852
1048751	TTS	CUFF.24797	5	5575920	5576055	5576055	-	154.638	ENSBTAT00000027852
1006172	TTS	CUFF.3388	11	14176298	14176898	14176898	-	154.631	ENSBTAT00000032589
1012732	TSS	CUFF.6806	14	28887980	28888284	28887980	-	154.61	ENSBTAT00000047216
1042490	TSS	CUFF.21584	29	50046626	50046679	50046679	+	154.334	ENSBTAT00000017372
1042492	TTS	CUFF.21584	29	50062021	50065230	50062021	+	154.334	ENSBTAT00000017372
1004496	TSS	CUFF.2549	10	81860044	81860145	81860145	+	154.072	ENSBTAT00000015408
1004497	TTS	CUFF.2549	10	81864398	81865204	81864398	+	154.072	ENSBTAT00000015408
1058080	TSS	CUFF.29836	8	76484693	76484933	76484693	-	153.957	ENSBTAT00000026782
1058081	TTS	CUFF.29836	8	76467164	76469005	76469005	-	153.957	ENSBTAT00000026782
1028717	TSS	CUFF.14969	2	106623936	106624898	106624898	+	153.795	ENSBTAT00000003229
1028718	TTS	CUFF.14969	2	106625602	106627129	106625602	+	153.795	ENSBTAT00000003229
1044076	TSS	CUFF.22280	3	27025630	27025641	27025630	-	152.943	ENSBTAT00000001646
1044077	TTS	CUFF.22280	3	27002873	27002987	27002987	-	152.943	ENSBTAT00000001646
1020524	TTS	CUFF.10729	18	44018758	44019283	44019283	-	152.84	ENSBTAT00000045260
1020523	TSS	CUFF.10729	18	44137128	44137173	44137128	-	152.84	-
1027958	TSS	CUFF.14332	2	120049197	120049214	120049197	-	152.311	ENSBTAT00000021529
1027959	TTS	CUFF.14332	2	120039585	120039920	120039920	-	152.311	ENSBTAT00000021529
1047966	TSS	CUFF.24532	4	104850911	104851053	104851053	+	152.089	ENSBTAT00000029003
1047967	TTS	CUFF.24532	4	104856311	104856526	104856311	+	152.089	ENSBTAT00000029003
1057977	TTS	CUFF.29769	8	73087438	73087947	73087947	-	151.83	ENSBTAT00000001613
1010886	TSS	CUFF.5996	13	64466198	64466248	64466248	+	151.544	ENSBTAT00000008068
1010887	TTS	CUFF.5996	13	64483582	64483930	64483582	+	151.544	ENSBTAT00000008068
1041467	AE	CUFF.21092	29	9658637	9658768	9658637-9658768	+	151.442	ENSBTAT00000002170
1041464	SKIP_ON	CUFF.21092	29	9651251	9651400	9646393,9651251-9651400,9656899	+	151.442	ENSBTAT00000002170
1041463	TTS	CUFF.21092	29	9665829	9665840	9665829	+	151.442	ENSBTAT00000002170
1033761	TSS	CUFF.17215	23	10481198	10481321	10481321	+	150.903	ENSBTAT00000051953
1033762	TTS	CUFF.17215	23	10487298	10487651	10487298	+	150.903	ENSBTAT00000051953
1061170	TSS	CUFF.31499	X	39869211	39869302	39869211	-	150.333	ENSBTAT00000027379
1023943	TTS	CUFF.12284	19	27920759	27921421	27920759	+	149.94	ENSBTAT00000000144
1033916	TTS	CUFF.17295	23	9521152	9523565	9523565	-	149.793	ENSBTAT00000064387
1025260	TTS	CUFF.12979	19	49330954	49331665	49331665	-	149.247	ENSBTAT00000024514
1023800	TSS	CUFF.12232	19	27080596	27080596	27080596	+	148.881	ENSBTAT00000006465
1053927	TTS	CUFF.27488	7	1601708	1601775	1601708	+	148.68	ENSBTAT00000012357
1014102	TSS	CUFF.7568	15	45138378	45138822	45138378	-	148.472	ENSBTAT00000049219
1014103	TTS	CUFF.7568	15	45130568	45130711	45130711	-	148.472	ENSBTAT00000049219
1043931	SKIP_ON	CUFF.22168	3	20229266	20229353	20228849,20229266-20229353,20229522	-	148.172	ENSBTAT00000004959
1043934	XSKIP_OFF	CUFF.22168	3	20232077	20232154	2.02319e+15	-	148.172	ENSBTAT00000004959
1061226	TSS	CUFF.31526	X	48185071	48185175	48185071	-	148.161	-
1061227	TTS	CUFF.31526	X	48182957	48183052	48183052	-	148.161	-
1026683	TSS	CUFF.13537	2	21702150	21702201	21702201	+	147.95	ENSBTAT00000003832
1026684	TTS	CUFF.13537	2	21705004	21705260	21705004	+	147.95	ENSBTAT00000003832
1028632	TTS	CUFF.14693	2	133925693	133926170	133925693	+	147.894	ENSBTAT00000005983
1009298	TSS	CUFF.5586	12	88902505	88902562	88902505	-	147.344	ENSBTAT00000035335
1057104	TSS	CUFF.29086	8	5585931	5586018	5585931	-	147.342	ENSBTAT00000020096
1057105	TTS	CUFF.29086	8	5583684	5584236	5584236	-	147.342	ENSBTAT00000020096
1047374	SKIP_OFF	CUFF.24126	4	70200469	70200504	7.01982e+15	+	147.024	ENSBTAT00000007527
1047375	SKIP_ON	CUFF.24126	4	70203524	70203643	70202394,70203524-70203643,70203887	+	147.024	ENSBTAT00000007527
1057941	TTS	CUFF.29748	8	60281219	60281369	60281369	-	146.668	ENSBTAT00000036631
1030852	TSS	CUFF.15847	21	46068604	46068942	46068604	-	146.651	ENSBTAT00000022183
1030853	TTS	CUFF.15847	21	46065549	46066112	46066112	-	146.651	ENSBTAT00000022183
1049075	TSS	CUFF.25002	5	28714186	28714259	28714186	-	146.646	ENSBTAT00000002573
1049076	TTS	CUFF.25002	5	28710053	28711468	28711468	-	146.646	ENSBTAT00000002573
1059200	TSS	CUFF.30419	9	24230229	24230326	24230326	+	145.917	ENSBTAT00000005072
1010578	TSS	CUFF.5832	13	54608871	54609543	54608871	-	145.777	ENSBTAT00000055432
1014129	TSS	CUFF.7592	15	47329716	47330136	47330136	+	145.763	ENSBTAT00000026323
1014130	TTS	CUFF.7592	15	47330717	47331334	47330717	+	145.763	ENSBTAT00000026323
1000621	TTS	CUFF.1342	1	148009651	148010867	148010867	-	145.721	ENSBTAT00000006275
1000620	TSS	CUFF.1342	1	148016929	148016986	148016929	-	145.721	-
1008350	TSS	CUFF.4463	12	11625640	11626001	11626001	+	145.501	ENSBTAT00000049347
1061219	TTS	CUFF.31520	X	40484310	40484885	40484885	-	145.348	ENSBTAT00000025996
1002143	TSS	CUFF.95	1	10069815	10069856	10069856	+	145.004	ENSBTAT00000066011
1024886	TSS	CUFF.12775	19	40913423	40913526	40913423	-	144.632	ENSBTAT00000018402
1057622	IR_OFF	CUFF.29486	8	49630650	49630652	49630594-49630650,49630652-49630703	+	144.398	-
1056628	SKIP_OFF	CUFF.29356	7	98571667	98571677	9.85713e+15	+	144.152	ENSBTAT00000065978
1056629	IR_ON	CUFF.29356	7	98571302	98571308	98571282-98571329	+	144.152	ENSBTAT00000065978
1056625	SKIP_ON	CUFF.29356	7	98531444	98531509	98524309,98531444-98531509,98532237	+	144.152	ENSBTAT00000011029
1040615	TTS	CUFF.20713	28	28484093	28485434	28484093	+	144.04	ENSBTAT00000000187
1045616	TSS	CUFF.23272	3	107564161	107564198	107564161	-	143.898	ENSBTAT00000013507
1045617	TTS	CUFF.23272	3	107558702	107558924	107558924	-	143.898	ENSBTAT00000013507
1012358	TTS	CUFF.6501	14	13769244	13770280	13770280	-	143.851	ENSBTAT00000011066
1043478	TSS	CUFF.21904	3	14808537	14808594	14808594	+	142.648	ENSBTAT00000047947
1010115	TSS	CUFF.5620	13	43302440	43302723	43302723	+	142.615	ENSBTAT00000006992
1010116	TTS	CUFF.5620	13	43330155	43331090	43330155	+	142.615	ENSBTAT00000006992
1028136	TTS	CUFF.14423	2	122685822	122686327	122686327	-	142.515	ENSBTAT00000038022
1000280	TTS	CUFF.1182	1	140906955	140907798	140907798	-	142.241	ENSBTAT00000008696
1014315	TSS	CUFF.7738	15	54202553	54203022	54202553	-	141.985	ENSBTAT00000004810
1014316	TTS	CUFF.7738	15	54196170	54196608	54196608	-	141.985	-
1037533	TTS	CUFF.19182	25	34882067	34885430	34885430	-	141.132	ENSBTAT00000005327
1037532	TSS	CUFF.19182	25	34906374	34906639	34906374	-	141.132	-
1019657	TTS	CUFF.10268	18	10688200	10688580	10688200	+	140.971	ENSBTAT00000061207
1056359	TSS	CUFF.28839	7	77249997	77250198	77250198	+	140.12	ENSBTAT00000008669
1056360	TTS	CUFF.28839	7	77256039	77257261	77256039	+	140.12	ENSBTAT00000008669
1053940	TSS	CUFF.27499	7	2931865	2931918	2931865	-	140.089	ENSBTAT00000010159
1053941	TTS	CUFF.27499	7	2913860	2915181	2915181	-	140.089	ENSBTAT00000010159
1013545	TTS	CUFF.7268	15	22566929	22567269	22567269	-	139.795	-
1061818	TSS	CUFF.31939	X	90793409	90793937	90793409	-	139.739	ENSBTAT00000063308
1001694	TSS	CUFF.700	1	83591858	83592815	83591858	-	139.671	ENSBTAT00000016526
1001695	TTS	CUFF.700	1	83583028	83583635	83583635	-	139.671	ENSBTAT00000016526
1044643	TSS	CUFF.22628	3	56846652	56846708	56846652	-	139.625	ENSBTAT00000000389
1048352	TSS	ENSBTAG00000000820	4	11074737	11075057	11075057	+	138.877	ENSBTAT00000001086
1048353	TTS	ENSBTAG00000000820	4	11079333	11079756	11079333	+	138.877	ENSBTAT00000001086
1044942	AE	CUFF.22811	3	78248866	78248937	78248866-78248937	+	138.149	ENSBTAT00000043537
1000170	TSS	CUFF.11	1	922635	922700	922700	+	137.777	ENSBTAT00000024326
1000171	TTS	CUFF.11	1	929812	929992	929812	+	137.777	ENSBTAT00000024326
1003299	TTS	CUFF.1905	10	22094890	22095132	22094890	+	137.685	ENSBTAT00000025397
1044131	TSS	CUFF.22316	3	28688171	28688215	28688215	+	137.661	ENSBTAT00000000901
1061560	TSS	CUFF.31792	X	79544502	79544590	79544502	-	137.466	ENSBTAT00000065590
1061561	TTS	CUFF.31792	X	79540625	79540825	79540825	-	137.466	ENSBTAT00000065590
1047196	TTS	CUFF.24007	4	61611420	61612692	61612692	-	137.228	ENSBTAT00000001568
1054435	TSS	CUFF.27741	7	13735628	13735788	13735628	-	137.055	ENSBTAT00000020111
1012941	TSS	CUFF.6927	14	70329382	70329441	70329441	+	136.802	ENSBTAT00000001993
1012942	TTS	CUFF.6927	14	70333916	70336949	70333916	+	136.802	ENSBTAT00000001993
1009810	TSS	CUFF.5405	13	28275432	28275573	28275432	-	136.384	ENSBTAT00000010126
1031457	IR_OFF	CUFF.16320	21	69810021	69810023	69809886-69810021,69810023-69810076	-	136.191	ENSBTAT00000050490
1031455	TTS	CUFF.16320	21	69809412	69809803	69809803	-	136.191	ENSBTAT00000050490
1031454	TSS	CUFF.16320	21	69812586	69812653	69812586	-	136.191	-
1045343	TSS	CUFF.23087	3	101152892	101152922	101152922	+	136.173	ENSBTAT00000004751
1045344	TTS	CUFF.23087	3	101166393	101166725	101166393	+	136.173	ENSBTAT00000004751
1047981	TSS	CUFF.24543	4	107598856	107598921	107598921	+	136.151	ENSBTAT00000023912
1001476	TSS	CUFF.586	1	72670735	72671026	72671026	+	136.145	ENSBTAT00000046493
1001477	TTS	CUFF.586	1	72683789	72685179	72683789	+	136.145	ENSBTAT00000046493
1008838	TSS	CUFF.4754	12	32859270	32859542	32859270	-	135.451	ENSBTAT00000002160
1050089	IR_ON	CUFF.25656	5	75097739	75097742	75097698-75097903	-	135.363	-
1033947	TSS	CUFF.17324	23	10836189	10837020	10837020	+	135.257	ENSBTAT00000047585
1004791	TSS	CUFF.2758	10	89914334	89914434	89914434	+	135.241	ENSBTAT00000043035
1004792	TTS	CUFF.2758	10	89923058	89923167	89923058	+	135.241	ENSBTAT00000043035
1019030	TSS	CUFF.9960	17	74134671	74134769	74134671	-	134.966	ENSBTAT00000017332
1016581	SKIP_OFF	CUFF.8727	16	52152072	52152120	5.21072e+15	+	134.618	ENSBTAT00000045065
1032602	TSS	CUFF.16703	22	50690828	50691007	50690828	-	134.309	ENSBTAT00000027511
1032603	TTS	CUFF.16703	22	50670852	50671848	50671848	-	134.309	ENSBTAT00000027511
1006527	TTS	CUFF.3615	11	63429725	63430535	63430535	-	134.293	ENSBTAT00000044735
1006526	TSS	CUFF.3615	11	63458352	63458565	63458352	-	134.293	-
1006528	SKIP_ON	CUFF.3615	11	63436418	63436513	63432419,63436418-63436513,63442659	-	134.293	-
1018789	TSS	CUFF.9820	17	71038498	71038696	71038696	+	134.271	ENSBTAT00000001208
1018790	TTS	CUFF.9820	17	71040431	71040693	71040431	+	134.271	ENSBTAT00000001208
1062506	TSS	CUFF.32349	X	134105082	134105278	134105082	-	134.055	ENSBTAT00000022630
1054064	TTS	CUFF.27547	7	4574425	4574462	4574425	+	134.017	ENSBTAT00000021634
1029121	TSS	CUFF.14792	20	4641618	4641775	4641775	+	133.901	ENSBTAT00000020094
1029122	TTS	CUFF.14792	20	4671148	4671634	4671148	+	133.901	ENSBTAT00000020094
1028538	TSS	CUFF.14636	2	131359875	131359925	131359875	-	133.882	-
1028539	TTS	CUFF.14636	2	131340284	131341755	131341755	-	133.882	-
1038867	TSS	CUFF.19799	26	18786825	18787376	18786825	-	133.804	ENSBTAT00000024709
1040781	TSS	CUFF.20792	28	31154552	31154645	31154645	+	133.597	ENSBTAT00000017251
1040782	TTS	CUFF.20792	28	31168261	31168822	31168261	+	133.597	ENSBTAT00000017251
1053958	TSS	CUFF.27507	7	3729684	3729808	3729684	-	133.431	ENSBTAT00000010276
1053900	TTS	CUFF.27458	7	1505912	1508614	1508614	-	133.093	ENSBTAT00000064711
1053899	TSS	CUFF.27458	7	1538728	1538915	1538728	-	133.093	-
1020533	TSS	CUFF.10736	18	44979578	44979780	44979780	+	132.882	ENSBTAT00000008386
1020534	TTS	CUFF.10736	18	45007235	45007642	45007235	+	132.882	ENSBTAT00000008386
1001140	TSS	CUFF.405	1	65031798	65031994	65031798	-	132.607	ENSBTAT00000002828
1001141	TTS	CUFF.405	1	65024153	65024276	65024276	-	132.607	ENSBTAT00000002828
1051269	TSS	CUFF.26239	5	114596006	114596042	114596042	+	132.183	ENSBTAT00000024060
1051270	TTS	CUFF.26239	5	114608206	114608640	114608206	+	132.183	ENSBTAT00000024060
1016840	TSS	CUFF.8912	16	66159555	66159807	66159555	-	131.81	ENSBTAT00000064442
1016841	TTS	CUFF.8912	16	66150415	66151808	66151808	-	131.81	ENSBTAT00000064442
1053329	TSS	CUFF.27290	6	98989375	98990087	98989375	-	131.766	ENSBTAT00000019699
1018943	TTS	CUFF.9904	17	73152386	73152862	73152386	+	131.58	ENSBTAT00000044103
1055994	TSS	CUFF.28530	7	53047810	53047917	53047917	+	131.03	ENSBTAT00000022077
1055995	TTS	CUFF.28530	7	53118015	53118491	53118015	+	131.03	ENSBTAT00000022077
1027025	TTS	CUFF.13747	2	19696559	19700716	19700716	-	130.959	ENSBTAT00000028757
1004535	TTS	CUFF.2581	10	82101858	82103873	82101858	+	130.848	ENSBTAT00000043227
1021812	TSS	CUFF.11317	18	57808242	57808326	57808242	-	130.788	ENSBTAT00000027250
1061717	XMSKIP_OFF	CUFF.31886	X	84671410	84672260	8.46702e+15	-	130.487	-
1061714	TSS	CUFF.31886	X	84675163	84675194	84675163	-	130.487	-
1049125	SKIP_ON	CUFF.25037	5	26710653	26710691	26709709,26710653-26710691,26711179	-	130.359	ENSBTAT00000027662
1037329	TSS	CUFF.19061	25	27523957	27524037	27524037	+	130.09	-
1037330	TTS	CUFF.19061	25	27533787	27533892	27533787	+	130.09	-
1006647	TSS	CUFF.3704	11	68070487	68070513	68070513	+	129.924	ENSBTAT00000001463
1029943	TTS	CUFF.15332	20	71940743	71941037	71941037	-	129.9	ENSBTAT00000064981
1029942	TSS	CUFF.15332	20	71964008	71964107	71964008	-	129.9	ENSBTAT00000064827
1037127	TSS	CUFF.18953	25	26451072	26451221	26451221	+	129.766	ENSBTAT00000011920
1037128	TTS	CUFF.18953	25	26453942	26454431	26453942	+	129.766	ENSBTAT00000011920
1002873	TSS	CUFF.1720	10	18992417	18992445	18992417	-	129.671	ENSBTAT00000047412
1002874	TTS	CUFF.1720	10	18965981	18966710	18966710	-	129.671	ENSBTAT00000047412
1041264	TSS	CUFF.20975	29	7433482	7433712	7433712	+	129.593	ENSBTAT00000014735
1041265	TTS	CUFF.20975	29	7472332	7473315	7472332	+	129.593	ENSBTAT00000014735
1048979	TSS	CUFF.24955	5	26890110	26890186	26890110	-	129.529	ENSBTAT00000011762
1048980	TTS	CUFF.24955	5	26886091	26886630	26886630	-	129.529	ENSBTAT00000011762
1056427	TTS	CUFF.28907	7	88650470	88650528	88650470	+	129.367	ENSBTAT00000052050
1011119	TSS	CUFF.6110	13	68119517	68119732	68119732	+	129.163	ENSBTAT00000044163
1011120	TTS	CUFF.6110	13	68128803	68129193	68128803	+	129.163	ENSBTAT00000044163
1055089	TTS	CUFF.28035	7	21983131	21983302	21983131	+	129.065	ENSBTAT00000003167
1050580	TSS	CUFF.25917	5	99345138	99345234	99345234	+	128.998	ENSBTAT00000012735
1008625	TSS	CUFF.4641	12	22998449	22998473	22998473	+	128.659	ENSBTAT00000048277
1051108	TTS	CUFF.26162	5	110675824	110676329	110676329	-	128.607	ENSBTAT00000037682
1021419	TSS	CUFF.11157	18	55089143	55089378	55089378	+	127.946	ENSBTAT00000043382
1021420	TTS	CUFF.11157	18	55097739	55097794	55097739	+	127.946	ENSBTAT00000043382
1024876	TTS	CUFF.12760	19	42898002	42898923	42898923	-	127.917	-
1041752	TSS	CUFF.21255	29	36844856	36845063	36845063	+	127.738	ENSBTAT00000021524
1014061	IR_OFF	CUFF.7541	15	42912770	42913015	42912652-42912770,42913015-42913116	-	127.646	ENSBTAT00000028036
1014058	SKIP_ON	CUFF.7541	15	42913015	42913116	42912770,42913015-42913116,42913198	-	127.646	ENSBTAT00000028036
1058707	TTS	CUFF.30211	8	85539387	85540688	85540688	-	127.637	ENSBTAT00000015726
1058706	TSS	CUFF.30211	8	85579583	85579683	85579583	-	127.637	-
1040440	TSS	CUFF.20616	28	13920847	13920905	13920847	-	127.582	ENSBTAT00000011658
1040441	TTS	CUFF.20616	28	13902311	13904223	13904223	-	127.582	ENSBTAT00000011658
1050965	TSS	CUFF.26079	5	108725572	108726888	108725572	-	127.426	ENSBTAT00000011923
1050966	TTS	CUFF.26079	5	108724775	108725500	108725500	-	127.426	ENSBTAT00000011923
1056018	TSS	CUFF.28571	7	55061328	55061369	55061369	+	127.403	ENSBTAT00000064420
1056019	TTS	CUFF.28571	7	55084689	55085013	55084689	+	127.403	ENSBTAT00000064420
1000949	SKIP_OFF	CUFF.265	1	9897946	9897999	98893459904695	+	127.347	ENSBTAT00000049004
1000946	MSKIP_ON	CUFF.265	1	9795535	9798333	9777740,9795535-9795702,9798277-9798333,9811726	+	127.347	ENSBTAT00000049004
1021272	TSS	CUFF.11081	18	53683842	53683928	53683842	-	127.235	ENSBTAT00000016153
1021273	TTS	CUFF.11081	18	53681070	53681333	53681333	-	127.235	ENSBTAT00000016153
1011253	TTS	CUFF.6178	13	74039010	74040819	74039010	+	127.044	ENSBTAT00000022411
1021715	TSS	CUFF.11277	18	56500946	56501119	56500946	-	126.996	ENSBTAT00000027944
1021716	TTS	CUFF.11277	18	56497094	56497396	56497396	-	126.996	ENSBTAT00000027944
1062024	TSS	CUFF.32009	X	92294752	92294931	92294931	+	126.54	ENSBTAT00000021425
1062025	TTS	CUFF.32009	X	92297384	92297791	92297384	+	126.54	ENSBTAT00000021425
1045269	TSS	CUFF.23059	3	100400729	100401195	100400729	-	126.523	ENSBTAT00000012635
1045270	TTS	CUFF.23059	3	100391833	100392042	100392042	-	126.523	ENSBTAT00000012635
1010973	TSS	CUFF.6056	13	65563083	65563163	65563163	+	126.309	ENSBTAT00000039245
1010974	TTS	CUFF.6056	13	65564425	65564614	65564425	+	126.309	ENSBTAT00000039245
1040614	TSS	CUFF.20713	28	28483403	28483441	28483441	+	126.234	ENSBTAT00000000187
1008700	TSS	CUFF.4684	12	30039506	30039901	30039506	-	125.866	ENSBTAT00000010884
1008701	TTS	CUFF.4684	12	30021743	30022971	30022971	-	125.866	ENSBTAT00000010884
1062193	TSS	CUFF.32148	X	96269422	96269467	96269422	-	125.822	ENSBTAT00000023642
1012944	SKIP_OFF	CUFF.6927	14	70329846	70330041	7.03294e+15	+	125.503	-
1016011	SKIP_ON	CUFF.8451	16	39960592	39960717	39958514,39960592-39960717,39970626	-	125.433	ENSBTAT00000027111
1020536	TTS	CUFF.10738	18	46396185	46396382	46396185	+	125.32	ENSBTAT00000021170
1028495	TSS	CUFF.14618	2	128783407	128783921	128783407	-	125.189	ENSBTAT00000054397
1057976	TSS	CUFF.29769	8	73093574	73093627	73093574	-	125.086	ENSBTAT00000001613
1044641	TSS	CUFF.22626	3	57292919	57293089	57293089	+	124.299	-
1044642	TTS	CUFF.22626	3	57327350	57327380	57327350	+	124.299	-
1025258	TSS	CUFF.12979	19	49337172	49337523	49337172	-	124.188	ENSBTAT00000024514
1013865	TSS	CUFF.7411	15	34220636	34220705	34220636	-	124.166	ENSBTAT00000017497
1013866	TTS	CUFF.7411	15	34216278	34216703	34216703	-	124.166	ENSBTAT00000017497
1056624	TTS	CUFF.29356	7	98579208	98581253	98579208	+	123.148	ENSBTAT00000027864
1056622	TSS	CUFF.29356	7	98445837	98445994	98445994	+	123.148	ENSBTAT00000011029
1045965	TSS	CUFF.23489	3	120127597	120127712	120127597	-	123.125	ENSBTAT00000014490
1045966	TTS	CUFF.23489	3	120123114	120123391	120123391	-	123.125	ENSBTAT00000014490
1049095	AE	CUFF.25013	5	27100460	27100597	27100460-27100597	-	123.122	ENSBTAT00000009044
1006174	IR_OFF	CUFF.3388	11	14218066	14218403	14217980-14218066,14218403-14218471	-	123.014	ENSBTAT00000016620
1043291	TSS	CUFF.21803	3	6228269	6228473	6228473	+	122.936	ENSBTAT00000032193
1043292	TTS	CUFF.21803	3	6424874	6428207	6424874	+	122.936	ENSBTAT00000032193
1061603	TSS	CUFF.31808	X	79305205	79305386	79305205	-	122.932	ENSBTAT00000001187
1061604	TTS	CUFF.31808	X	79282708	79283184	79283184	-	122.932	-
1010615	TSS	CUFF.5847	13	57866138	57866427	57866427	+	122.544	ENSBTAT00000056576
1010616	TTS	CUFF.5847	13	57869672	57869829	57869672	+	122.544	ENSBTAT00000056576
1010872	TSS	CUFF.5985	13	60119505	60119697	60119505	-	122.489	ENSBTAT00000017292
1010873	TTS	CUFF.5985	13	60109036	60111557	60111557	-	122.489	ENSBTAT00000017292
1025683	TTS	CUFF.13174	19	55715358	55716668	55715358	+	122.387	-
1037397	SKIP_OFF	CUFF.19105	25	14221620	14221658	1.42184e+15	-	122.359	ENSBTAT00000035455
1049609	TSS	CUFF.25360	5	56262302	56262457	56262457	+	122.285	ENSBTAT00000014053
1049610	TTS	CUFF.25360	5	56275439	56275883	56275439	+	122.285	ENSBTAT00000014053
1032703	TSS	CUFF.16735	22	51274190	51274438	51274438	+	122.258	ENSBTAT00000005600
1006191	TSS	CUFF.3409	11	37611467	37611627	37611467	-	122.238	ENSBTAT00000014744
1060292	TTS	CUFF.31118	9	105655749	105656035	105656035	-	122.114	ENSBTAT00000010108
1060291	TSS	CUFF.31118	9	105673319	105673492	105673319	-	122.114	-
1018605	TTS	CUFF.9723	17	64551612	64552038	64552038	-	121.906	ENSBTAT00000011521
1052217	TSS	CUFF.26517	6	18502576	18502809	18502576	-	121.667	ENSBTAT00000002654
1052218	TTS	CUFF.26517	6	18459380	18460218	18460218	-	121.667	ENSBTAT00000002654
1036832	TTS	CUFF.18785	25	13823573	13823581	13823573	+	121.616	ENSBTAT00000006307
1061819	TTS	CUFF.31939	X	90791402	90791626	90791626	-	121.424	ENSBTAT00000063308
1012734	TTS	CUFF.6806	14	28799359	28801066	28801066	-	121.239	ENSBTAT00000021267
1001696	SKIP_ON	CUFF.700	1	83586544	83586549	83586352,83586544-83586549,83586964	-	121.159	ENSBTAT00000016526
1049996	TSS	CUFF.25602	5	56641091	56641157	56641091	-	121.111	ENSBTAT00000017556
1049997	TTS	CUFF.25602	5	56561584	56562567	56562567	-	121.111	ENSBTAT00000017556
1056107	TSS	CUFF.28634	7	20830595	20830822	20830822	+	121.094	ENSBTAT00000020833
1043731	TSS	CUFF.22056	3	19414434	19414600	19414434	-	120.876	ENSBTAT00000028364
1043732	TTS	CUFF.22056	3	19412241	19412363	19412363	-	120.876	ENSBTAT00000028364
1037442	TSS	CUFF.19143	25	33729568	33729652	33729568	-	120.804	ENSBTAT00000064159
1037443	TTS	CUFF.19143	25	33708582	33710502	33710502	-	120.804	ENSBTAT00000064159
1009592	TSS	CUFF.5260	13	16187364	16187528	16187364	-	120.758	ENSBTAT00000018505
1009593	TTS	CUFF.5260	13	16171111	16171244	16171244	-	120.758	ENSBTAT00000018505
1049688	SKIP_ON	CUFF.25401	5	57063628	57063766	57063101,57063628-57063766,57063951	+	120.627	ENSBTAT00000014162
1017802	TSS	CUFF.9322	17	29872406	29872826	29872826	+	120.528	ENSBTAT00000014390
1017803	TTS	CUFF.9322	17	29889613	29890867	29889613	+	120.528	ENSBTAT00000014390
1054534	TSS	CUFF.27798	7	15901937	15902004	15901937	-	120.274	ENSBTAT00000003545
1054535	TTS	CUFF.27798	7	15897380	15897503	15897503	-	120.274	ENSBTAT00000003545
1037347	TSS	CUFF.19073	25	28022507	28022616	28022507	-	120.108	ENSBTAT00000013231
1037348	TTS	CUFF.19073	25	28016899	28017207	28017207	-	120.108	ENSBTAT00000013231
1041756	SKIP_ON	CUFF.21255	29	36900431	36900466	36899054,36900431-36900466,36902998	+	119.839	ENSBTAT00000021524
1033915	TSS	CUFF.17295	23	9643365	9643459	9643365	-	119.753	ENSBTAT00000064387
1028684	TSS	CUFF.14730	2	136125183	136125395	136125395	+	119.704	ENSBTAT00000010949
1028685	TTS	CUFF.14730	2	136154180	136154264	136154180	+	119.704	ENSBTAT00000010949
1011359	TSS	CUFF.6244	13	78102764	78102935	78102935	+	119.667	ENSBTAT00000059091
1011360	TTS	CUFF.6244	13	78105352	78105539	78105352	+	119.667	ENSBTAT00000059091
1043189	TSS	CUFF.21749	3	8318771	8318876	8318771	-	119.641	ENSBTAT00000002852
1047650	TSS	CUFF.24328	4	93640142	93640384	93640384	+	119.557	ENSBTAT00000009961
1047651	TTS	CUFF.24328	4	93642441	93642824	93642441	+	119.557	ENSBTAT00000009961
1025262	IR_OFF	CUFF.12979	19	49332079	49333332	49331855-49332079,49333332-49333391	-	119.429	ENSBTAT00000024514
1062657	TSS	CUFF.32437	X	63698087	63698121	63698087	-	119.061	ENSBTAT00000005810
1062660	AE	CUFF.32437	X	63509672	63509866	63509672-63509866	-	119.061	ENSBTAT00000005810
1049936	TSS	CUFF.25558	5	67940759	67940937	67940937	+	118.972	-
1049937	TTS	CUFF.25558	5	67959230	67959389	67959230	+	118.972	-
1010554	TSS	CUFF.5824	13	55501437	55501597	55501597	+	118.924	ENSBTAT00000006760
1010555	TTS	CUFF.5824	13	55506757	55506984	55506757	+	118.924	ENSBTAT00000006760
1049126	SKIP_OFF	CUFF.25037	5	26710653	26710691	2.67097e+15	-	118.923	ENSBTAT00000027662
1049128	XSKIP_OFF	CUFF.25037	5	26710653	26710691	2.67097e+15	-	118.923	ENSBTAT00000027662
1024937	TSS	CUFF.12803	19	43694370	43694870	43694370	-	118.85	ENSBTAT00000009715
1024938	TTS	CUFF.12803	19	43687403	43688915	43688915	-	118.85	ENSBTAT00000009715
1061218	TSS	CUFF.31520	X	40500878	40500990	40500878	-	118.814	ENSBTAT00000025996
1014210	TSS	CUFF.7664	15	45866230	45866755	45866230	-	118.375	ENSBTAT00000045505
1014213	XIR_ON	CUFF.7664	15	45838066	45838085	45836413-45838221	-	118.375	ENSBTAT00000028637
1014211	TTS	CUFF.7664	15	45836413	45838221	45838221	-	118.375	-
1005622	TTS	CUFF.3020	11	9683454	9683756	9683756	-	118.332	ENSBTAT00000047798
1036425	TSS	CUFF.18582	25	2014229	2014437	2014437	+	118.089	ENSBTAT00000037556
1036426	TTS	CUFF.18582	25	2018858	2019603	2018858	+	118.089	ENSBTAT00000037556
1061662	IR_ON	CUFF.31830	X	40324280	40324364	40324120-40324487	-	118.044	ENSBTAT00000030194
1061654	TSS	CUFF.31830	X	40335732	40335926	40335732	-	118.044	ENSBTAT00000030194
1061661	XSKIP_OFF	CUFF.31830	X	40311342	40311386	4.03112e+15	-	118.044	ENSBTAT00000030194
1055357	TTS	CUFF.28207	7	39210710	39211202	39211202	-	117.888	ENSBTAT00000014218
1055359	SKIP_OFF	CUFF.28207	7	39214495	39214548	3.92112e+15	-	117.888	-
1055361	MSKIP_OFF	CUFF.28207	7	39212720	39214548	3.92112e+15	-	117.888	-
1055356	TSS	CUFF.28207	7	39230411	39230967	39230411	-	117.888	-
1033151	TSS	CUFF.16986	22	59059087	59059200	59059087	-	117.201	ENSBTAT00000005240
1033152	TTS	CUFF.16986	22	58989966	58990818	58990818	-	117.201	ENSBTAT00000005240
1020860	TSS	CUFF.10859	18	49313870	49313926	49313870	-	116.938	ENSBTAT00000007090
1020861	TTS	CUFF.10859	18	49309015	49309176	49309176	-	116.938	ENSBTAT00000007090
1063293	TTS	CUFF.31147	GJ059320.1	5282	5466	5282	+	116.481	-
1024702	TSS	CUFF.12681	19	40655222	40655652	40655652	+	116.394	ENSBTAT00000007930
1024703	TTS	CUFF.12681	19	40662974	40663767	40662974	+	116.394	ENSBTAT00000007930
1016179	TSS	CUFF.8564	16	46265890	46266273	46265890	-	116.315	ENSBTAT00000027339
1016180	TTS	CUFF.8564	16	46249163	46249544	46249544	-	116.315	ENSBTAT00000027339
1007334	TSS	CUFF.4099	11	98507133	98509620	98509620	+	116.202	ENSBTAT00000011846
1007335	TTS	CUFF.4099	11	98513518	98514199	98513518	+	116.202	ENSBTAT00000011846
1034376	IR_OFF	CUFF.17567	23	27233120	27233232	27233044-27233120,27233232-27233397	-	116.119	ENSBTAT00000009798
1034373	TSS	CUFF.17567	23	27243286	27243367	27243286	-	116.119	ENSBTAT00000009798
1014757	AE	CUFF.8006	15	78456076	78456213	78456076-78456213	-	115.819	ENSBTAT00000028983
1014754	TSS	CUFF.8006	15	78458280	78458542	78458280	-	115.819	ENSBTAT00000028983
1014755	TTS	CUFF.8006	15	78452426	78452590	78452590	-	115.819	ENSBTAT00000028983
1057588	TSS	CUFF.29464	8	49373890	49373924	49373890	-	115.808	ENSBTAT00000010661
1030424	TSS	CUFF.15595	21	25696499	25696632	25696499	-	115.716	ENSBTAT00000014593
1030425	TTS	CUFF.15595	21	25675908	25676331	25676331	-	115.716	ENSBTAT00000014593
1033949	TTS	CUFF.17324	23	10848270	10848743	10848270	+	115.528	ENSBTAT00000047585
1061141	TSS	CUFF.31478	X	39925628	39925722	39925722	+	115.498	ENSBTAT00000028556
1038864	TTS	CUFF.19797	26	18739948	18740515	18739948	+	115.457	ENSBTAT00000017923
1043697	TTS	CUFF.22027	3	17165013	17165190	17165013	+	115.451	ENSBTAT00000063314
1031095	TTS	CUFF.15947	21	57965316	57965901	57965901	-	115.352	ENSBTAT00000065983
1031094	TSS	CUFF.15947	21	58004484	58004596	58004484	-	115.352	-
1028630	TSS	CUFF.14693	2	133789485	133789641	133789641	+	115.347	ENSBTAT00000005983
1028634	SKIP_OFF	CUFF.14693	2	133923134	133923246	1.33922e+17	+	115.347	ENSBTAT00000005983
1055326	TSS	CUFF.28176	7	33089186	33090197	33090197	+	115.274	-
1055327	TTS	CUFF.28176	7	33100937	33101018	33100937	+	115.274	-
1034968	TSS	CUFF.20623	23	27196693	27196793	27196693	-	114.919	ENSBTAT00000009019
1012919	TSS	CUFF.6916	14	68730379	68730708	68730379	-	114.719	ENSBTAT00000022559
1012920	TTS	CUFF.6916	14	68668786	68669369	68669369	-	114.719	ENSBTAT00000022559
1061171	TSS	CUFF.31499	X	39869481	39869758	39869481	-	114.638	ENSBTAT00000027379
1025364	TTS	CUFF.13041	19	51431675	51431873	51431675	+	114.281	ENSBTAT00000015378
1021539	TSS	CUFF.11218	18	52965089	52965258	52965258	+	114.262	ENSBTAT00000012495
1021540	TTS	CUFF.11218	18	52976005	52977161	52976005	+	114.262	ENSBTAT00000012495
1061221	IR_OFF	CUFF.31520	X	40485305	40485396	40485229-40485305,40485396-40485631	-	114.223	ENSBTAT00000025996
1043190	TTS	CUFF.21749	3	8305544	8305899	8305899	-	114.133	ENSBTAT00000034054
1008352	TTS	CUFF.4463	12	11640681	11641053	11640681	+	113.861	ENSBTAT00000049347
1055654	TSS	CUFF.28354	7	45302173	45302438	45302438	+	113.687	ENSBTAT00000000721
1055655	TTS	CUFF.28354	7	45303882	45304427	45303882	+	113.687	ENSBTAT00000000721
1058082	SKIP_ON	CUFF.29836	8	76470648	76470771	76470282,76470648-76470771,76478548	-	113.646	ENSBTAT00000026782
1033240	SKIP_ON	CUFF.17031	22	52454972	52455064	52453150,52454972-52455064,52458465	+	113.619	ENSBTAT00000063349
1033236	MSKIP_ON	CUFF.17031	22	52453037	52455064	52451634,52453037-52453150,52454972-52455064,52458465	+	113.619	ENSBTAT00000063349
1033233	TSS	CUFF.17031	22	52306304	52306804	52306804	+	113.619	ENSBTAT00000021045
1033238	SKIP_ON	CUFF.17031	22	52447249	52447464	52446474,52447249-52447464,52450471	+	113.619	ENSBTAT00000021049
1042530	TTS	CUFF.21611	29	50560713	50561140	50561140	-	113.579	ENSBTAT00000025806
1054852	TTS	CUFF.27944	7	18329523	18329947	18329523	+	113.55	ENSBTAT00000011559
1027586	TSS	CUFF.14107	2	96962365	96962496	96962365	-	113.543	ENSBTAT00000027348
1027587	TTS	CUFF.14107	2	96941049	96941991	96941991	-	113.543	ENSBTAT00000027348
1023933	TSS	CUFF.12276	19	27648382	27648499	27648499	+	113.392	ENSBTAT00000002616
1023934	TTS	CUFF.12276	19	27652616	27653256	27652616	+	113.392	ENSBTAT00000002616
1057768	TSS	CUFF.29643	8	60797959	60798025	60798025	+	113.278	ENSBTAT00000000086
1057769	TTS	CUFF.29643	8	60816375	60816816	60816375	+	113.278	ENSBTAT00000000086
1051543	TSS	CUFF.26445	5	101236257	101236285	101236285	+	113.078	ENSBTAT00000006167
1007689	TSS	CUFF.4282	11	104128894	104129076	104129076	+	113.023	-
1007690	TTS	CUFF.4282	11	104130457	104130556	104130457	+	113.023	-
1051242	TSS	CUFF.26232	5	112635968	112636529	112635968	-	112.773	-
1010579	TSS	CUFF.5832	13	54609428	54609543	54609428	-	112.327	ENSBTAT00000055432
1010584	XSKIP_OFF	CUFF.5832	13	54608871	54608951	5.46086e+15	-	112.327	ENSBTAT00000055432
1010584	XSKIP_OFF	CUFF.5832	13	54608871	54608951	5.46086e+15	-	112.327	ENSBTAT00000055432
1010141	TSS	CUFF.5646	13	44945068	44945378	44945378	+	112.231	ENSBTAT00000020207
1010142	TTS	CUFF.5646	13	44950773	44952151	44950773	+	112.231	ENSBTAT00000020207
1058708	MSKIP_ON	CUFF.30211	8	85547037	85553374	85540688,85547037-85547363,85550905-85551044,85553217-85553374,85558752	-	112.183	-
1043615	TSS	CUFF.21989	3	16382706	16382905	16382905	+	112.17	ENSBTAT00000047197
1043616	TTS	CUFF.21989	3	16402455	16403812	16402455	+	112.17	ENSBTAT00000047197
1026700	TSS	CUFF.13544	2	7139302	7139855	7139855	+	112.045	ENSBTAT00000038684
1026701	TTS	CUFF.13544	2	7298405	7302279	7298405	+	112.045	ENSBTAT00000038684
1054303	TSS	CUFF.27677	7	7941022	7941322	7941022	-	111.801	ENSBTAT00000005982
1046060	TSS	CUFF.25778	3	13341718	13341731	13341718	-	111.619	-
1010580	TSS	CUFF.5832	13	54609100	54609543	54609100	-	111.557	ENSBTAT00000055432
1010583	XSKIP_ON	CUFF.5832	13	54608871	54608951	54608640,54608871-54608951,54609100	-	111.557	ENSBTAT00000055432
1051236	TSS	CUFF.26229	5	113585997	113586140	113585997	-	111.391	ENSBTAT00000012512
1051237	TTS	CUFF.26229	5	113575149	113575354	113575354	-	111.391	ENSBTAT00000012512
1059380	TSS	CUFF.30525	9	41246268	41246569	41246569	+	111.295	ENSBTAT00000023937
1017183	TSS	CUFF.9158	16	77522424	77522665	77522424	-	111.119	ENSBTAT00000065728
1028124	TTS	CUFF.14417	2	122359186	122359446	122359186	+	110.891	ENSBTAT00000054758
1050376	TSS	CUFF.25812	5	95376923	95376955	95376955	+	110.858	ENSBTAT00000007933
1050377	TTS	CUFF.25812	5	95395147	95395815	95395147	+	110.858	ENSBTAT00000007933
1013513	TSS	CUFF.7244	15	17999932	18000011	18000011	+	110.84	ENSBTAT00000017122
1013514	TTS	CUFF.7244	15	18028610	18028984	18028610	+	110.84	ENSBTAT00000017122
1001472	TSS	CUFF.585	1	68583470	68583494	68583470	-	110.806	ENSBTAT00000019385
1058720	TTS	CUFF.30223	8	112646069	112647049	112647049	-	110.802	ENSBTAT00000052503
1058719	TSS	CUFF.30223	8	112680846	112681008	112680846	-	110.802	-
1052930	TTS	CUFF.27011	6	87759438	87760338	87760338	-	110.57	ENSBTAT00000024666
1052929	TSS	CUFF.27011	6	87768737	87769189	87768737	-	110.57	-
1051233	TTS	CUFF.26227	5	113573790	113574038	113573790	+	110.46	ENSBTAT00000012511
1032820	TSS	CUFF.16786	22	48712287	48712454	48712287	-	110.34	ENSBTAT00000006231
1032821	TTS	CUFF.16786	22	48710805	48711293	48711293	-	110.34	ENSBTAT00000006231
1021587	SKIP_ON	CUFF.11239	18	56420944	56421060	56420319,56420944-56421060,56421374	+	110.092	ENSBTAT00000043155
1021586	TTS	CUFF.11239	18	56421374	56421518	56421374	+	110.092	ENSBTAT00000043155
1054271	TSS	CUFF.27664	7	6313718	6313777	6313777	+	110.007	ENSBTAT00000054391
1020696	TSS	CUFF.10808	18	48286462	48286857	48286462	-	109.987	ENSBTAT00000032005
1020697	TTS	CUFF.10808	18	48282679	48282893	48282893	-	109.987	ENSBTAT00000032005
1025994	TSS	CUFF.13340	19	62328716	62328889	62328716	-	109.883	ENSBTAT00000011371
1033954	TSS	CUFF.17326	23	10873423	10873802	10873423	-	109.821	ENSBTAT00000054161
1021590	TSS	CUFF.11240	18	50177248	50177582	50177582	+	109.74	ENSBTAT00000063872
1021629	AE	CUFF.11240	18	50184529	50184636	50184529-50184636	+	109.74	ENSBTAT00000006244
1021613	SKIP_ON	CUFF.11240	18	50184529	50184636	50184403,50184529-50184636,50185187	+	109.74	ENSBTAT00000006244
1021592	TTS	CUFF.11240	18	50201950	50202104	50201950	+	109.74	ENSBTAT00000006244
1021600	XSKIP_OFF	CUFF.11240	18	50184876	50184923	5.01846e+15	+	109.74	ENSBTAT00000006244
1021633	XAE	CUFF.11240	18	50184529	50184636	50184529-50184636	+	109.74	ENSBTAT00000006244
1039842	TSS	CUFF.20296	27	25637184	25638005	25638005	+	109.676	ENSBTAT00000047899
1048240	TTS	CUFF.24662	4	114803157	114803666	114803666	-	109.542	ENSBTAT00000006102
1048239	TSS	CUFF.24662	4	114855174	114855337	114855174	-	109.542	-
1050794	AE	CUFF.25998	5	102275392	102275700	102275392-102275700	+	109.335	ENSBTAT00000026215
1050791	TSS	CUFF.25998	5	102245706	102245967	102245967	+	109.335	ENSBTAT00000026215
1050793	TTS	CUFF.25998	5	102282616	102282751	102282616	+	109.335	ENSBTAT00000026215
1006386	TSS	CUFF.3532	11	38408199	38408311	38408199	-	109.172	ENSBTAT00000023206
1006387	TTS	CUFF.3532	11	38338744	38339371	38339371	-	109.172	ENSBTAT00000023206
1053926	TSS	CUFF.27488	7	1593460	1593499	1593499	+	108.981	ENSBTAT00000012357
1053931	MIR_OFF	CUFF.27488	7	1595553	1598419	1595398-1595553,1595763-1595906,1597331-1597469,1598419-1598597	+	108.981	ENSBTAT00000012357
1028142	TSS	CUFF.14429	2	123350418	123350574	123350574	+	108.903	ENSBTAT00000063363
1044676	TSS	CUFF.22659	3	58681408	58681686	58681408	-	108.773	ENSBTAT00000012977
1044677	TTS	CUFF.22659	3	58678779	58679723	58679723	-	108.773	ENSBTAT00000012977
1022019	TSS	CUFF.11434	18	62017996	62018458	62018458	+	108.683	ENSBTAT00000024157
1022020	TTS	CUFF.11434	18	62022441	62024800	62022441	+	108.683	ENSBTAT00000024157
1006190	TSS	CUFF.3409	11	37648969	37649542	37648969	-	108.663	-
1006194	XMSKIP_OFF	CUFF.3409	11	37623524	37626685	3.75919e+15	-	108.663	-
1047195	TSS	CUFF.24007	4	61670882	61670933	61670882	-	108.655	ENSBTAT00000001568
1062418	TSS	CUFF.32290	X	130307269	130307506	130307506	+	108.377	ENSBTAT00000023455
1062419	TTS	CUFF.32290	X	130317057	130317159	130317057	+	108.377	ENSBTAT00000023455
1041461	TSS	CUFF.21092	29	9582215	9582351	9582351	+	108.284	ENSBTAT00000002170
1041466	AE	CUFF.21092	29	9658652	9658768	9658652-9658768	+	108.284	ENSBTAT00000002170
1041465	SKIP_OFF	CUFF.21092	29	9651251	9651400	96463939656899	+	108.284	ENSBTAT00000002170
1041462	TTS	CUFF.21092	29	9658832	9658850	9658832	+	108.284	ENSBTAT00000002170
1057589	TTS	CUFF.29464	8	49373987	49374009	49374009	-	107.829	ENSBTAT00000010661
1025063	TSS	CUFF.12873	19	43514251	43515968	43515968	+	107.762	ENSBTAT00000052585
1025065	TTS	CUFF.12873	19	43544819	43544945	43544819	+	107.762	ENSBTAT00000042831
1025066	XMIR_ON	CUFF.12873	19	43519493	43520947	43519310-43520993	+	107.762	ENSBTAT00000042831
1054915	TSS	CUFF.27962	7	18236517	18237047	18237047	+	107.744	ENSBTAT00000003204
1054916	TTS	CUFF.27962	7	18242930	18243581	18242930	+	107.744	ENSBTAT00000003204
1062658	TSS	CUFF.32437	X	63696479	63696513	63696479	-	107.672	ENSBTAT00000005810
1062661	AE	CUFF.32437	X	63509657	63509866	63509657-63509866	-	107.672	ENSBTAT00000005810
1017460	TSS	CUFF.10014	17	74635862	74635952	74635862	-	107.536	ENSBTAT00000011242
1017461	TTS	CUFF.10014	17	74633240	74633858	74633858	-	107.536	ENSBTAT00000011242
1055848	TSS	CUFF.28455	7	47528581	47528707	47528707	+	107.267	ENSBTAT00000043235
1055849	TTS	CUFF.28455	7	47540939	47541198	47540939	+	107.267	ENSBTAT00000043235
1039961	TTS	CUFF.20384	27	33659313	33664093	33659313	+	107.249	ENSBTAT00000005554
1027027	AE	CUFF.13747	2	19701915	19702061	19701915-19702061	-	106.992	ENSBTAT00000028757
1039923	TTS	CUFF.20366	27	33244223	33251400	33251400	-	106.967	ENSBTAT00000020550
1042386	TSS	CUFF.21516	29	42608334	42608367	42608334	-	106.898	ENSBTAT00000030056
1037738	TSS	CUFF.19282	25	38287348	38287463	38287348	-	106.856	ENSBTAT00000055646
1037739	TTS	CUFF.19282	25	38281392	38281799	38281799	-	106.856	ENSBTAT00000055646
1060652	TSS	CUFF.31276	X	4846762	4846974	4846974	+	106.829	ENSBTAT00000065411
1046027	TSS	CUFF.23535	3	121401870	121402054	121401870	-	106.639	-
1046028	TTS	CUFF.23535	3	121400567	121400567	121400567	-	106.639	-
1019031	TTS	CUFF.9960	17	74113774	74113819	74113819	-	106.385	ENSBTAT00000017332
1016338	TSS	CUFF.8626	16	50690636	50690794	50690636	-	106.134	ENSBTAT00000021078
1016339	TTS	CUFF.8626	16	50687998	50688511	50688511	-	106.134	ENSBTAT00000021078
1045589	TSS	CUFF.23249	3	104133438	104133840	104133438	-	106.111	-
1041007	TSS	CUFF.20903	28	41979073	41979591	41979073	-	105.85	ENSBTAT00000009923
1041008	TTS	CUFF.20903	28	41940487	41941856	41941856	-	105.85	ENSBTAT00000009923
1002876	SKIP_OFF	CUFF.1720	10	18970166	18970332	1.89698e+15	-	105.524	ENSBTAT00000047412
1010963	TSS	CUFF.6044	13	65435895	65435931	65435931	+	105.517	ENSBTAT00000053246
1010964	TTS	CUFF.6044	13	65448718	65448951	65448718	+	105.517	ENSBTAT00000008782
1016927	TSS	CUFF.8956	16	49618802	49618902	49618902	+	105.515	ENSBTAT00000043544
1016928	TTS	CUFF.8956	16	49620582	49620917	49620582	+	105.515	ENSBTAT00000043544
1018132	TTS	CUFF.9492	17	54329066	54330545	54330545	-	105.289	ENSBTAT00000029669
1018131	TSS	CUFF.9492	17	54338154	54338333	54338154	-	105.289	-
1025037	TSS	CUFF.12865	19	44775157	44775179	44775179	+	105.081	ENSBTAT00000054338
1025038	TTS	CUFF.12865	19	44781671	44782140	44781671	+	105.081	ENSBTAT00000054338
1014392	TSS	CUFF.7765	15	55514843	55515020	55515020	+	105.029	ENSBTAT00000039717
1045026	TTS	CUFF.22875	3	80913602	80914954	80913602	+	104.956	ENSBTAT00000004101
1007938	TSS	CUFF.4402	11	106320380	106320551	106320551	+	104.836	ENSBTAT00000042787
1007939	TTS	CUFF.4402	11	106323863	106324288	106323863	+	104.836	ENSBTAT00000042787
1055783	TSS	CUFF.28411	7	46069106	46069163	46069163	+	104.814	ENSBTAT00000043278
1055784	TTS	CUFF.28411	7	46070123	46070318	46070123	+	104.814	ENSBTAT00000043278
1032022	TSS	CUFF.16409	22	16833739	16834087	16834087	+	104.756	ENSBTAT00000005064
1000242	TTS	CUFF.1155	1	136683311	136683677	136683677	-	104.718	ENSBTAT00000009564
1000241	TSS	CUFF.1155	1	136722165	136722349	136722165	-	104.718	-
1010954	TSS	CUFF.6039	13	64794728	64794954	64794954	+	104.441	ENSBTAT00000017694
1010955	TTS	CUFF.6039	13	64840648	64841518	64840648	+	104.441	ENSBTAT00000017694
1061924	TSS	CUFF.31978	X	91232235	91232308	91232308	+	104.262	ENSBTAT00000006653
1061925	TTS	CUFF.31978	X	91235801	91236073	91235801	+	104.262	ENSBTAT00000006653
1031061	TSS	CUFF.15924	21	57395492	57395511	57395492	-	104.177	ENSBTAT00000020160
1031062	TTS	CUFF.15924	21	57388583	57388694	57388694	-	104.177	ENSBTAT00000020160
1023966	TSS	CUFF.12293	19	27921927	27922069	27922069	+	103.996	ENSBTAT00000000146
1023251	TTS	CUFF.11962	19	14786186	14786690	14786186	+	103.902	ENSBTAT00000009464
1062191	TSS	CUFF.32146	X	100162278	100162454	100162278	-	103.741	ENSBTAT00000017503
1062192	TTS	CUFF.32146	X	100070406	100072635	100072635	-	103.741	ENSBTAT00000017503
1059381	TSS	CUFF.30525	9	41246983	41247047	41247047	+	103.605	ENSBTAT00000023937
1029374	TTS	CUFF.14919	20	11325466	11329293	11329293	-	103.484	ENSBTAT00000014594
1028719	TSS	CUFF.14972	2	106815587	106815603	106815587	-	103.469	ENSBTAT00000003229
1058175	TTS	CUFF.29893	8	80824027	80824978	80824978	-	102.919	ENSBTAT00000063377
1016458	TSS	CUFF.8669	16	52474085	52474223	52474223	+	102.814	ENSBTAT00000020778
1006396	TSS	CUFF.3534	11	49263954	49264015	49263954	-	102.76	ENSBTAT00000033040
1028523	TSS	CUFF.14622	2	129540818	129540976	129540818	-	102.733	ENSBTAT00000042971
1028524	TTS	CUFF.14622	2	129536933	129538995	129538995	-	102.733	ENSBTAT00000042971
1042183	TTS	CUFF.21434	29	44976623	44977630	44976623	+	102.647	ENSBTAT00000064628
1012736	SKIP_ON	CUFF.6806	14	28810156	28810194	28809625,28810156-28810194,28813600	-	102.471	ENSBTAT00000021267
1057993	TSS	CUFF.29783	8	74924109	74924344	74924344	+	102.41	ENSBTAT00000033862
1057994	TTS	CUFF.29783	8	74946925	74947970	74946925	+	102.41	ENSBTAT00000033862
1028098	TSS	CUFF.14397	2	122136280	122136316	122136280	-	102.382	ENSBTAT00000019134
1028099	TTS	CUFF.14397	2	122128559	122128822	122128822	-	102.382	ENSBTAT00000019134
1044162	TTS	CUFF.22339	3	31742601	31746478	31746478	-	102.319	ENSBTAT00000019575
1037509	TSS	CUFF.19171	25	34766932	34767088	34767088	+	102.143	ENSBTAT00000012454
1037510	TTS	CUFF.19171	25	34779320	34779637	34779320	+	102.143	ENSBTAT00000012454
1025242	TSS	CUFF.12961	19	48728282	48728351	48728351	+	101.861	ENSBTAT00000028048
1025243	TTS	CUFF.12961	19	48732770	48732869	48732770	+	101.861	ENSBTAT00000028048
1016181	XSKIP_ON	CUFF.8564	16	46260355	46260424	46255539,46260355-46260424,46261286	-	101.807	ENSBTAT00000027339
1045842	TSS	CUFF.23425	3	116650278	116650361	116650361	+	101.731	ENSBTAT00000024512
1045843	TTS	CUFF.23425	3	116660857	116662501	116660857	+	101.731	ENSBTAT00000024512
1012544	TSS	CUFF.6666	14	27864560	27864791	27864791	+	101.725	ENSBTAT00000001253
1012545	TTS	CUFF.6666	14	27935810	27935831	27935810	+	101.725	ENSBTAT00000001253
1044333	TTS	CUFF.22438	3	33805754	33806260	33806260	-	101.661	ENSBTAT00000023627
1055990	TSS	CUFF.28524	7	51688098	51688165	51688165	+	101.592	ENSBTAT00000018863
1055991	TTS	CUFF.28524	7	51879336	51880519	51879336	+	101.592	ENSBTAT00000018863
1036313	TSS	CUFF.18546	25	1517626	1517916	1517916	+	101.341	ENSBTAT00000012542
1036314	TTS	CUFF.18546	25	1520131	1520287	1520131	+	101.341	ENSBTAT00000012542
1060115	TTS	CUFF.30999	9	96598249	96599197	96599197	-	101.278	ENSBTAT00000013663
1018867	TSS	CUFF.9869	17	71711466	71711982	71711982	+	101.118	ENSBTAT00000029446
1018868	TTS	CUFF.9869	17	71726904	71727449	71726904	+	101.118	ENSBTAT00000029446
1047377	SKIP_ON	CUFF.24126	4	70206063	70206198	70204687,70206063-70206198,70206746	+	101.041	ENSBTAT00000007527
1015910	TSS	CUFF.8410	16	37142733	37143040	37142733	-	100.857	ENSBTAT00000028263
1015911	TTS	CUFF.8410	16	37106633	37107755	37107755	-	100.857	ENSBTAT00000028263
1043380	TTS	CUFF.21861	3	9576348	9580428	9580428	-	100.82	ENSBTAT00000007616
1043379	TSS	CUFF.21861	3	9588452	9588605	9588452	-	100.82	-
1044291	TSS	CUFF.22415	3	34303089	34303242	34303089	-	100.783	ENSBTAT00000017232
1044292	TTS	CUFF.22415	3	34283445	34283824	34283824	-	100.783	ENSBTAT00000017232
1009158	TSS	CUFF.5059	12	86322947	86323526	86322947	-	100.725	ENSBTAT00000020126
1009159	TTS	CUFF.5059	12	86311326	86311346	86311346	-	100.725	ENSBTAT00000020126
1041263	TTS	CUFF.20974	29	8787226	8790218	8790218	-	100.647	ENSBTAT00000020194
1041262	TSS	CUFF.20974	29	8797211	8797308	8797211	-	100.647	-
1011251	TSS	CUFF.6178	13	74018886	74019083	74019083	+	100.519	ENSBTAT00000022411
1011254	MSKIP_ON	CUFF.6178	13	74036310	74037710	74034160,74036310-74036433,74037547-74037710,74038625	+	100.519	ENSBTAT00000022411
1021020	TSS	CUFF.10949	18	50581217	50581387	50581217	-	100.479	ENSBTAT00000043951
1021021	TTS	CUFF.10949	18	50564164	50565465	50565465	-	100.479	ENSBTAT00000043951
1051155	TSS	CUFF.26188	5	112685001	112685099	112685099	+	100.328	ENSBTAT00000042668
1051156	TTS	CUFF.26188	5	112696897	112697359	112696897	+	100.328	ENSBTAT00000042668
1001035	TTS	CUFF.322	1	53102109	53105975	53105975	-	100.303	-
1045112	TSS	CUFF.22904	3	90185369	90186021	90186021	+	100.27	ENSBTAT00000015460
1045113	TTS	CUFF.22904	3	90272626	90272863	90272626	+	100.27	ENSBTAT00000015460
1057793	TSS	CUFF.29657	8	64722966	64723277	64723277	+	100.197	ENSBTAT00000003190
1057794	TTS	CUFF.29657	8	64730991	64731269	64730991	+	100.197	ENSBTAT00000003190
1006507	TSS	CUFF.3600	11	63552997	63553030	63553030	+	100.159	ENSBTAT00000012872
1006508	TTS	CUFF.3600	11	63590315	63591980	63590315	+	100.159	ENSBTAT00000012872
1043694	TSS	CUFF.22027	3	17163467	17163533	17163533	+	99.9918	ENSBTAT00000063314
1032333	TSS	CUFF.16549	22	44150604	44150905	44150905	+	99.8745	ENSBTAT00000021386
1032334	TTS	CUFF.16549	22	44169104	44169288	44169104	+	99.8745	ENSBTAT00000021386
1052244	TSS	CUFF.26526	6	20138546	20138597	20138546	-	99.7384	ENSBTAT00000005542
1052245	TTS	CUFF.26526	6	20111150	20111383	20111383	-	99.7384	ENSBTAT00000005542
1054043	TSS	CUFF.27542	7	4224033	4224178	4224178	+	99.7376	ENSBTAT00000001071
1054044	TTS	CUFF.27542	7	4241964	4242168	4241964	+	99.7376	ENSBTAT00000001071
1040884	TSS	CUFF.20854	28	39435150	39435232	39435232	+	99.522	ENSBTAT00000046599
1040886	TTS	CUFF.20854	28	39447675	39448981	39447675	+	99.522	ENSBTAT00000046599
1033946	TTS	CUFF.17323	23	15610387	15610694	15610387	+	99.4312	ENSBTAT00000011817
1053929	SKIP_OFF	CUFF.27488	7	1601066	1601115	16006151601708	+	99.4278	ENSBTAT00000012357
1025685	SKIP_OFF	CUFF.13174	19	55711499	55711579	5.57104e+15	+	99.4122	-
1018603	TSS	CUFF.9723	17	64577695	64577901	64577695	-	99.2746	ENSBTAT00000011521
1051107	TSS	CUFF.26162	5	110691182	110691592	110691182	-	99.2266	ENSBTAT00000037682
1033219	TSS	CUFF.17022	22	59907668	59907903	59907668	-	99.116	ENSBTAT00000013451
1033221	TTS	CUFF.17022	22	59861720	59862861	59862861	-	99.116	ENSBTAT00000013451
1004465	TTS	CUFF.2521	10	81520922	81521280	81521280	-	98.8504	ENSBTAT00000023664
1033957	AE	CUFF.17326	23	10861141	10861285	10861141-10861285	-	98.842	ENSBTAT00000054161
1020904	TSS	CUFF.10880	18	49361458	49361581	49361581	+	98.8372	-
1001936	TTS	CUFF.818	1	98177863	98180682	98180682	-	98.5699	ENSBTAT00000009720
1048948	TSS	CUFF.24931	5	26489448	26489576	26489576	+	98.5458	ENSBTAT00000019992
1061080	TSS	CUFF.31458	X	19777799	19777889	19777889	+	98.5353	ENSBTAT00000024644
1027516	TTS	CUFF.14055	2	86349373	86351931	86351931	-	98.475	ENSBTAT00000011734
1044134	SKIP_ON	CUFF.22316	3	28695175	28695569	28688215,28695175-28695569,28704454	+	98.2219	ENSBTAT00000000901
1057940	TSS	CUFF.29748	8	60311955	60312068	60311955	-	98.1038	ENSBTAT00000036631
1009733	SKIP_OFF	CUFF.5364	13	20286402	20286482	2.02852e+15	+	98.0221	-
1055818	IR_OFF	CUFF.28430	7	45356497	45356846	45356430-45356497,45356846-45358869	+	97.8835	ENSBTAT00000004477
1055816	XIR_OFF	CUFF.28430	7	45356497	45356846	45356430-45356497,45356846-45358869	+	97.8835	ENSBTAT00000004477
1055820	XAE	CUFF.28430	7	45356430	45356497	45356430-45356497	+	97.8835	ENSBTAT00000004477
1007072	TSS	CUFF.3937	11	87842280	87842336	87842336	+	97.8219	ENSBTAT00000032851
1007073	TTS	CUFF.3937	11	87872597	87873674	87872597	+	97.8219	ENSBTAT00000032851
1050379	SKIP_OFF	CUFF.25812	5	95377180	95377349	9.5377e+15	+	97.7685	ENSBTAT00000007933
1008425	TTS	CUFF.4517	12	14722213	14723645	14723645	-	97.7564	ENSBTAT00000025431
1053430	TSS	CUFF.27351	6	110178392	110178474	110178392	-	97.229	ENSBTAT00000018092
1053431	TTS	CUFF.27351	6	110136876	110137851	110137851	-	97.229	ENSBTAT00000018092
1013461	TTS	CUFF.7208	15	15713491	15713873	15713491	+	97.2005	ENSBTAT00000010403
1052394	TSS	CUFF.26610	6	7145414	7145730	7145730	+	97.039	ENSBTAT00000065362
1052395	TTS	CUFF.26610	6	7149113	7150482	7149113	+	97.039	ENSBTAT00000065362
1029531	TTS	CUFF.15034	20	23792929	23793336	23792929	+	96.9335	ENSBTAT00000047359
1047422	TSS	CUFF.24150	4	76705105	76705643	76705643	+	96.9154	ENSBTAT00000053426
1058471	TTS	CUFF.30054	8	98843684	98844767	98844767	-	96.9113	-
1035695	TSS	CUFF.18273	24	43217455	43217506	43217506	+	96.8678	ENSBTAT00000063184
1035696	TTS	CUFF.18273	24	43224316	43224463	43224316	+	96.8678	ENSBTAT00000063184
1029829	TSS	CUFF.15221	20	62630506	62630668	62630668	+	96.8386	ENSBTAT00000008327
1029830	TTS	CUFF.15221	20	62695567	62697437	62695567	+	96.8386	ENSBTAT00000008327
1057581	TSS	CUFF.29455	8	48902954	48904177	48902954	-	96.7428	ENSBTAT00000012394
1057582	TTS	CUFF.29455	8	48892499	48894147	48894147	-	96.7428	-
1002391	TSS	ENSBTAG00000021771	1	145075294	145075459	145075294	-	96.5997	ENSBTAT00000029020
1002392	TTS	ENSBTAG00000021771	1	145057828	145059542	145059542	-	96.5997	ENSBTAT00000029020
1050040	TSS	CUFF.25628	5	75313448	75313533	75313448	-	96.4376	ENSBTAT00000037985
1050041	TTS	CUFF.25628	5	75299356	75299500	75299500	-	96.4376	ENSBTAT00000037985
1029741	TTS	CUFF.15150	20	31888762	31891779	31891779	-	96.2132	ENSBTAT00000036771
1010910	TSS	CUFF.6010	13	64274156	64274274	64274156	-	95.9593	ENSBTAT00000024092
1010911	TTS	CUFF.6010	13	64258560	64259425	64259425	-	95.9593	ENSBTAT00000024092
1055657	AE	CUFF.28354	7	45303063	45303216	45303063-45303216	+	95.8873	ENSBTAT00000000721
1057640	TTS	CUFF.29502	8	46880371	46883831	46883831	-	95.7656	ENSBTAT00000021593
1057639	TSS	CUFF.29502	8	46906908	46907760	46906908	-	95.7656	-
1055443	TSS	CUFF.28234	7	40475155	40475351	40475351	+	95.7574	ENSBTAT00000001830
1055444	TTS	CUFF.28234	7	40478287	40479104	40478287	+	95.7574	ENSBTAT00000001830
1058624	TSS	CUFF.30160	8	105493587	105493807	105493807	+	95.6915	ENSBTAT00000000240
1005972	TSS	CUFF.3227	11	24836479	24836596	24836479	-	95.3668	ENSBTAT00000000943
1005973	TTS	CUFF.3227	11	24824245	24825156	24825156	-	95.3668	ENSBTAT00000000943
1057714	TTS	CUFF.29609	8	59732258	59732924	59732924	-	95.119	ENSBTAT00000019970
1010171	TSS	CUFF.5662	13	47400413	47400465	47400465	+	95.0615	ENSBTAT00000040292
1010172	TTS	CUFF.5662	13	47414419	47418507	47414419	+	95.0615	ENSBTAT00000040292
1043045	TTS	CUFF.21697	3	3280479	3281221	3280479	+	95.0311	ENSBTAT00000034095
1001804	TSS	CUFF.759	1	45822527	45822623	45822527	-	95.0041	ENSBTAT00000057490
1001821	SKIP_ON	CUFF.759	1	45600032	45600079	45599234,45600032-45600079,45600666	-	95.0041	ENSBTAT00000021766
1001805	TTS	CUFF.759	1	45521509	45522914	45522914	-	95.0041	ENSBTAT00000021766
1016053	TSS	CUFF.8474	16	41985339	41985595	41985595	+	94.9572	ENSBTAT00000034028
1016054	TTS	CUFF.8474	16	42040361	42040600	42040361	+	94.9572	ENSBTAT00000034028
1041364	TSS	CUFF.21040	29	18074821	18075140	18075140	+	94.6969	ENSBTAT00000024209
1041365	TTS	CUFF.21040	29	18082823	18083006	18082823	+	94.6969	ENSBTAT00000024209
1001276	TTS	CUFF.474	1	68461693	68464712	68464712	-	94.5069	ENSBTAT00000032276
1001275	TSS	CUFF.474	1	68550554	68550787	68550554	-	94.5069	-
1061975	TTS	CUFF.31993	X	91771270	91771270	91771270	+	94.3038	ENSBTAT00000024034
1048119	SKIP_ON	CUFF.24616	4	113566432	113566622	113566194,113566432-113566622,113567673	-	94.1849	ENSBTAT00000005523
1024789	TSS	CUFF.12723	19	41326678	41327269	41327269	+	94.1661	ENSBTAT00000011361
1024790	TTS	CUFF.12723	19	41337066	41338255	41337066	+	94.1661	ENSBTAT00000011361
1019358	TSS	CUFF.10096	18	2907580	2907691	2907691	+	94.1557	ENSBTAT00000008607
1019359	TTS	CUFF.10096	18	2917048	2917649	2917048	+	94.1557	ENSBTAT00000008607
1058711	IR_OFF	CUFF.30211	8	85560965	85560968	85560897-85560965,85560968-85561011	-	94.1399	ENSBTAT00000015726
1034887	TSS	CUFF.17927	23	47853793	47853957	47853957	+	94.0227	ENSBTAT00000008253
1034888	TTS	CUFF.17927	23	47869676	47871932	47869676	+	94.0227	ENSBTAT00000008253
1020600	TTS	CUFF.10754	18	46654243	46655318	46655318	-	93.9693	ENSBTAT00000024749
1059923	TSS	CUFF.30897	9	87948417	87948610	87948610	+	93.9437	ENSBTAT00000001170
1059924	TTS	CUFF.30897	9	87962723	87963248	87962723	+	93.9437	ENSBTAT00000001170
1028664	TTS	CUFF.14718	2	133632742	133633297	133633297	-	93.8523	ENSBTAT00000006779
1004876	TSS	CUFF.2830	10	102920826	102920851	102920851	+	93.8167	ENSBTAT00000007135
1004877	TTS	CUFF.2830	10	102933103	102933425	102933103	+	93.8167	ENSBTAT00000007135
1020492	TTS	CUFF.10716	18	46078646	46078856	46078646	+	93.5395	ENSBTAT00000044557
1012542	TSS	CUFF.6665	14	26412751	26412858	26412858	+	93.5375	ENSBTAT00000026526
1012543	TTS	CUFF.6665	14	26446084	26446856	26446084	+	93.5375	ENSBTAT00000026526
1024914	TTS	CUFF.12787	19	43451102	43451724	43451102	+	93.4969	ENSBTAT00000026518
1037082	TSS	CUFF.18921	25	25059384	25059505	25059505	+	93.3551	ENSBTAT00000055230
1037083	TTS	CUFF.18921	25	25068530	25068747	25068530	+	93.3551	ENSBTAT00000055230
1015725	TSS	CUFF.8306	16	28231307	28231456	28231456	+	93.3339	ENSBTAT00000025936
1015726	TTS	CUFF.8306	16	28245353	28245538	28245353	+	93.3339	ENSBTAT00000025936
1039122	AE	CUFF.19929	26	42714949	42715044	42714949-42715044	+	93.3274	ENSBTAT00000011042
1002039	TSS	CUFF.873	1	109661962	109662245	109662245	+	93.3115	ENSBTAT00000040084
1002040	TTS	CUFF.873	1	109704214	109704520	109704214	+	93.3115	ENSBTAT00000040084
1030831	TSS	CUFF.15836	21	45974792	45974960	45974960	+	93.192	ENSBTAT00000012773
1030832	TTS	CUFF.15836	21	45998369	45998594	45998369	+	93.192	ENSBTAT00000012773
1003204	TSS	CUFF.1859	10	25936079	25936227	25936227	+	93.1383	ENSBTAT00000001668
1003205	TTS	CUFF.1859	10	25980471	25980566	25980471	+	93.1383	ENSBTAT00000001668
1015774	TTS	CUFF.8331	16	27839043	27840009	27839043	+	93.0176	ENSBTAT00000047532
1059259	TTS	CUFF.30456	9	34577932	34578225	34578225	-	92.8642	ENSBTAT00000012779
1059258	TSS	CUFF.30456	9	34595496	34595771	34595496	-	92.8642	-
1027023	TSS	CUFF.13747	2	19705913	19705981	19705913	-	92.6829	ENSBTAT00000028757
1000747	TTS	CUFF.1418	1	147040579	147040968	147040579	+	92.6318	ENSBTAT00000034655
1019586	TSS	CUFF.10232	18	13937982	13938075	13937982	-	92.5308	ENSBTAT00000005080
1015470	TSS	CUFF.8167	16	781314	781451	781314	-	92.5243	ENSBTAT00000024253
1044440	TSS	CUFF.22521	3	48763975	48764263	48764263	+	92.4697	ENSBTAT00000027115
1044441	TTS	CUFF.22521	3	48793278	48794136	48793278	+	92.4697	ENSBTAT00000027115
1008744	TSS	CUFF.4707	12	32556273	32556401	32556273	-	92.2307	ENSBTAT00000047251
1041731	TSS	CUFF.21242	29	40931300	40931388	40931300	-	92.2194	ENSBTAT00000046195
1041732	TTS	CUFF.21242	29	40927662	40927777	40927777	-	92.2194	ENSBTAT00000046195
1060583	TSS	CUFF.31236	X	3100564	3100688	3100564	-	92.0952	ENSBTAT00000025754
1060584	TTS	CUFF.31236	X	3060168	3060189	3060189	-	92.0952	ENSBTAT00000025754
1045153	TSS	CUFF.22974	3	93751235	93751305	93751235	-	92.0627	ENSBTAT00000016614
1045155	TTS	CUFF.22974	3	93728254	93728944	93728944	-	92.0627	ENSBTAT00000016614
1045157	XSKIP_OFF	CUFF.22974	3	93750720	93750772	9.37437e+15	-	92.0627	ENSBTAT00000016614
1053332	SKIP_OFF	CUFF.27290	6	98919357	98919503	9.89183e+15	-	91.9856	ENSBTAT00000056365
1037582	TTS	CUFF.19203	25	36446225	36446701	36446701	-	91.965	ENSBTAT00000008508
1049504	TSS	CUFF.25284	5	47877676	47877876	47877876	+	91.939	ENSBTAT00000008243
1054506	TSS	CUFF.27789	7	15532998	15533070	15533070	+	91.7651	ENSBTAT00000022592
1054507	TTS	CUFF.27789	7	15544624	15545250	15544624	+	91.7651	ENSBTAT00000022592
1008028	TTS	CUFF.4477	11	107191850	107192185	107192185	-	91.5943	ENSBTAT00000004215
1019519	TTS	CUFF.10194	18	10781076	10782338	10782338	-	91.5838	ENSBTAT00000021704
1024931	IR_ON	CUFF.12801	19	37095203	37095282	37095096-37095335	+	91.5823	ENSBTAT00000017420
1024933	IR_ON	CUFF.12801	19	37095965	37096052	37095912-37096150	+	91.5823	ENSBTAT00000017420
1020871	TSS	CUFF.10862	18	48835342	48835620	48835342	-	91.5481	ENSBTAT00000032051
1020872	TTS	CUFF.10862	18	48823774	48824447	48824447	-	91.5481	ENSBTAT00000032051
1041757	SKIP_OFF	CUFF.21255	29	36900431	36900466	3.68991e+15	+	91.5237	ENSBTAT00000021524
1025993	TSS	CUFF.13340	19	62323425	62323520	62323425	-	91.4644	ENSBTAT00000011371
1025681	TSS	CUFF.13174	19	55688135	55688481	55688481	+	91.4487	-
1045633	TSS	CUFF.23280	3	106667382	106667878	106667382	-	91.3833	ENSBTAT00000017775
1045634	TTS	CUFF.23280	3	106638342	106639959	106639959	-	91.3833	ENSBTAT00000017775
1003832	TSS	CUFF.2178	10	47060375	47060813	47060375	-	91.2656	ENSBTAT00000044796
1055810	TSS	CUFF.28427	7	47273387	47273458	47273387	-	91.2296	ENSBTAT00000017430
1055812	TTS	CUFF.28427	7	47247744	47248687	47248687	-	91.2296	ENSBTAT00000017430
1007336	TSS	CUFF.4100	11	98541139	98541363	98541139	-	91.1255	ENSBTAT00000054745
1007337	TTS	CUFF.4100	11	98517160	98517304	98517304	-	91.1255	ENSBTAT00000054745
1037703	TSS	CUFF.19269	25	37587476	37587556	37587476	-	91.0925	ENSBTAT00000005555
1037704	TTS	CUFF.19269	25	37564242	37564648	37564648	-	91.0925	ENSBTAT00000005555
1021892	TSS	CUFF.11360	18	55938632	55939175	55939175	+	91.0592	ENSBTAT00000003073
1021894	AE	CUFF.11360	18	55953892	55954062	55953892-55954062	+	91.0592	ENSBTAT00000003073
1025633	TSS	CUFF.13159	19	55665915	55666626	55666626	+	90.9487	ENSBTAT00000024299
1025634	TTS	CUFF.13159	19	55668807	55668822	55668807	+	90.9487	ENSBTAT00000024299
1002755	TSS	CUFF.1633	10	12691027	12691192	12691192	+	90.7621	ENSBTAT00000025235
1002756	TTS	CUFF.1633	10	12709982	12711593	12709982	+	90.7621	ENSBTAT00000025235
1040812	SKIP_ON	CUFF.20818	28	28130801	28130809	28129040,28130801-28130809,28133175	-	90.748	ENSBTAT00000047021
1047237	TSS	CUFF.24039	4	65844781	65845186	65844781	-	90.6621	ENSBTAT00000000993
1047238	TTS	CUFF.24039	4	65830988	65833008	65833008	-	90.6621	ENSBTAT00000000993
1040922	TSS	CUFF.20865	28	35318571	35318782	35318782	+	90.3533	ENSBTAT00000027893
1062291	TTS	CUFF.32220	X	107676671	107679303	107679303	-	90.3444	ENSBTAT00000050399
1062290	TSS	CUFF.32220	X	107691692	107691829	107691692	-	90.3444	-
1028212	TTS	CUFF.14461	2	125728197	125728226	125728226	-	90.3327	ENSBTAT00000008319
1024710	TTS	CUFF.12683	19	39056971	39061258	39061258	-	90.0271	ENSBTAT00000018147
1013564	TSS	CUFF.7274	15	22722346	22722427	22722427	+	89.9904	-
1013565	TTS	CUFF.7274	15	22732972	22733024	22732972	+	89.9904	-
1042603	TSS	CUFF.21811	29	44278687	44279197	44279197	+	89.9586	-
1042604	TTS	CUFF.21811	29	44299232	44299734	44299232	+	89.9586	-
1001343	TSS	CUFF.507	1	69899469	69899676	69899469	-	89.8918	ENSBTAT00000018278
1001344	TTS	CUFF.507	1	69801844	69802333	69802333	-	89.8918	ENSBTAT00000018278
1061663	IR_OFF	CUFF.31830	X	40324280	40324364	40324120-40324280,40324364-40324487	-	89.813	ENSBTAT00000030194
1061660	XSKIP_ON	CUFF.31830	X	40311342	40311386	40311236,40311342-40311386,40311490	-	89.813	ENSBTAT00000030194
1049629	SKIP_ON	CUFF.25367	5	56072052	56072216	56071892,56072052-56072216,56073120	-	89.7356	ENSBTAT00000009410
1018573	TSS	CUFF.9709	17	65042590	65042687	65042687	+	89.6793	ENSBTAT00000034274
1018574	TTS	CUFF.9709	17	65044599	65045024	65044599	+	89.6793	ENSBTAT00000034274
1047282	TTS	CUFF.24067	4	64208651	64210341	64210341	-	89.6329	ENSBTAT00000033703
1047281	TSS	CUFF.24067	4	64251744	64252100	64251744	-	89.6329	-
1037627	TSS	CUFF.19220	25	36791888	36791965	36791888	-	89.6013	ENSBTAT00000019980
1037628	TTS	CUFF.19220	25	36788650	36788978	36788978	-	89.6013	ENSBTAT00000019980
1028031	AE	CUFF.14365	2	103891970	103892076	103891970-103892076	-	89.5949	ENSBTAT00000010925
1044152	TSS	CUFF.22337	3	32020586	32020661	32020586	-	89.4463	ENSBTAT00000008447
1044153	TTS	CUFF.22337	3	32003741	32004171	32004171	-	89.4463	ENSBTAT00000008447
1001038	SKIP_OFF	CUFF.322	1	53108518	53108542	5.3106e+15	-	89.4168	-
1060736	TSS	CUFF.31297	X	13790537	13790605	13790605	+	89.3685	ENSBTAT00000017524
1060737	TTS	CUFF.31297	X	13806762	13807198	13806762	+	89.3685	ENSBTAT00000017524
1027426	TTS	CUFF.14000	2	89897132	89897156	89897132	+	89.3676	ENSBTAT00000007948
1024374	TSS	CUFF.12507	19	36217502	36217603	36217502	-	89.3352	ENSBTAT00000043502
1024375	TTS	CUFF.12507	19	36214293	36214409	36214409	-	89.3352	ENSBTAT00000043502
1063291	TTS	CUFF.31182	GJ060032.1	8667	8708	8667	+	89.2527	ENSBTAT00000065344
1006946	TSS	CUFF.3857	11	73246485	73246594	73246594	+	89.1263	ENSBTAT00000020020
1006947	TTS	CUFF.3857	11	73288270	73288803	73288270	+	89.1263	ENSBTAT00000020020
1003574	TSS	CUFF.2021	10	26403893	26404156	26403893	-	89.0558	ENSBTAT00000011585
1003576	TTS	CUFF.2021	10	26381495	26381523	26381523	-	89.0558	ENSBTAT00000011585
1027202	TSS	CUFF.13867	2	65891639	65892714	65892714	+	89.0173	ENSBTAT00000004410
1027203	TTS	CUFF.13867	2	65912511	65913372	65912511	+	89.0173	ENSBTAT00000004410
1039924	SKIP_ON	CUFF.20366	27	33265136	33265402	33263782,33265136-33265402,33291804	-	88.9913	ENSBTAT00000020550
1053932	AE	CUFF.27488	7	1593959	1594114	1593959-1594114	+	88.9507	ENSBTAT00000012357
1038868	TTS	CUFF.19799	26	18711832	18712391	18712391	-	88.9187	ENSBTAT00000032947
1022137	TSS	CUFF.11506	18	63466085	63466137	63466085	-	88.7519	ENSBTAT00000010193
1022138	TTS	CUFF.11506	18	63462789	63462940	63462940	-	88.7519	ENSBTAT00000010193
1017002	TSS	CUFF.9000	16	73013291	73013500	73013500	+	88.7517	ENSBTAT00000001007
1017003	TTS	CUFF.9000	16	73019334	73019849	73019334	+	88.7517	ENSBTAT00000001007
1009787	TSS	CUFF.5390	13	28078762	28078887	28078887	+	88.7042	ENSBTAT00000021808
1009788	TTS	CUFF.5390	13	28117448	28117627	28117448	+	88.7042	ENSBTAT00000021808
1007192	TSS	CUFF.4012	11	95458847	95458914	95458847	-	88.3865	ENSBTAT00000003990
1007193	TTS	CUFF.4012	11	95401692	95401896	95401896	-	88.3865	ENSBTAT00000003990
1024875	TSS	CUFF.12760	19	42919492	42919624	42919492	-	88.3243	ENSBTAT00000015581
1043455	TTS	CUFF.21898	3	14695315	14696167	14696167	-	88.2853	ENSBTAT00000023373
1047436	TSS	CUFF.24162	4	77389217	77389359	77389359	+	88.2578	-
1047437	TTS	CUFF.24162	4	77400761	77400964	77400761	+	88.2578	-
1034213	TSS	CUFF.17473	23	24977277	24977317	24977277	-	88.2543	ENSBTAT00000028640
1034214	TTS	CUFF.17473	23	24963227	24963824	24963824	-	88.2543	ENSBTAT00000028640
1043180	TSS	CUFF.21745	3	8360521	8360652	8360521	-	88.2444	ENSBTAT00000028928
1031407	TTS	CUFF.16159	21	69980611	69981046	69980611	+	88.2251	ENSBTAT00000044457
1059820	TTS	CUFF.30817	9	78070671	78072691	78072691	-	88.2231	ENSBTAT00000014907
1041417	TTS	CUFF.21064	29	18250502	18250675	18250675	-	88.1949	ENSBTAT00000022993
1041416	TSS	CUFF.21064	29	18284003	18284093	18284003	-	88.1949	-
1039902	TTS	CUFF.20349	27	36932761	36932906	36932761	+	88.1886	ENSBTAT00000029899
1058259	TTS	CUFF.29937	8	84976255	84976649	84976649	-	88.1774	ENSBTAT00000022710
1058257	TSS	CUFF.29937	8	84981395	84981470	84981395	-	88.1774	-
1057190	TSS	CUFF.29158	8	11372938	11373207	11373207	+	88.1369	ENSBTAT00000007761
1011446	TTS	CUFF.6305	13	78316111	78319846	78319846	-	88.0375	ENSBTAT00000023313
1011445	TSS	CUFF.6305	13	78368658	78368752	78368658	-	88.0375	-
1028049	TSS	CUFF.14375	2	121817369	121817395	121817369	-	88.0362	ENSBTAT00000007758
1028050	TTS	CUFF.14375	2	121800923	121801894	121801894	-	88.0362	ENSBTAT00000007758
1050420	TSS	CUFF.25829	5	97348022	97348219	97348219	+	87.831	ENSBTAT00000007711
1053832	TSS	ENSBTAG00000048119	6	108910321	108910432	108910321	-	87.7152	ENSBTAT00000063333
1053833	TTS	ENSBTAG00000048119	6	108909400	108909491	108909491	-	87.7152	ENSBTAT00000063333
1008734	TSS	CUFF.4700	12	31503928	31504639	31503928	-	87.6524	ENSBTAT00000018626
1006388	SKIP_ON	CUFF.3532	11	38352686	38352805	38351745,38352686-38352805,38356763	-	87.6419	ENSBTAT00000023206
1003027	TSS	CUFF.1771	10	20849257	20849410	20849257	-	87.4321	ENSBTAT00000028520
1003028	TTS	CUFF.1771	10	20846749	20846966	20846966	-	87.4321	ENSBTAT00000028520
1032048	TTS	CUFF.16422	22	16956532	16959063	16959063	-	87.3652	ENSBTAT00000010469
1032047	TSS	CUFF.16422	22	16967818	16967839	16967818	-	87.3652	-
1010006	TSS	CUFF.5538	13	38543774	38543948	38543774	-	87.2891	ENSBTAT00000039411
1010007	TTS	CUFF.5538	13	38519143	38519868	38519868	-	87.2891	ENSBTAT00000039411
1004533	TSS	CUFF.2581	10	81957506	81958010	81958010	+	87.2492	-
1042445	TSS	CUFF.21546	29	48167150	48167240	48167240	+	87.2393	ENSBTAT00000007976
1042446	TTS	CUFF.21546	29	48193180	48193920	48193180	+	87.2393	ENSBTAT00000007976
1025719	TTS	CUFF.13185	19	55116876	55118727	55118727	-	87.072	ENSBTAT00000003415
1023937	TSS	CUFF.12279	19	27715506	27715619	27715506	-	87.0334	ENSBTAT00000023810
1006248	TTS	CUFF.3446	11	44187857	44188103	44187857	+	86.9643	ENSBTAT00000056779
1013844	TSS	CUFF.7393	15	31311873	31312649	31312649	+	86.9352	ENSBTAT00000028443
1031977	TSS	CUFF.16391	22	13842508	13842851	13842851	+	86.9193	ENSBTAT00000021838
1060581	TSS	CUFF.31235	X	2992763	2992853	2992853	+	86.8572	-
1060582	TTS	CUFF.31235	X	3024405	3026880	3024405	+	86.8572	-
1014345	TSS	CUFF.7750	15	54998942	54999095	54999095	+	86.8357	ENSBTAT00000008726
1014346	TTS	CUFF.7750	15	55021940	55022002	55021940	+	86.8357	ENSBTAT00000008726
1021584	TSS	CUFF.11239	18	56415700	56415800	56415800	+	86.8081	ENSBTAT00000018500
1035907	TTS	CUFF.18389	24	54044283	54044592	54044592	-	86.8048	ENSBTAT00000053498
1035906	TSS	CUFF.18389	24	54093510	54093578	54093510	-	86.8048	-
1001937	SKIP_ON	CUFF.818	1	98195191	98195395	98194946,98195191-98195395,98200946	-	86.7102	-
1043649	TSS	CUFF.22009	3	16817967	16818254	16818254	+	86.5629	ENSBTAT00000028499
1056211	TSS	CUFF.28729	7	64961054	64961110	64961054	-	86.3919	ENSBTAT00000010982
1056212	TTS	CUFF.28729	7	64945749	64945887	64945887	-	86.3919	ENSBTAT00000010982
1028415	TSS	CUFF.14577	2	128271933	128272007	128271933	-	86.3653	ENSBTAT00000001706
1028416	TTS	CUFF.14577	2	128256214	128256726	128256726	-	86.3653	ENSBTAT00000001706
1055644	TSS	CUFF.28347	7	45205160	45205250	45205250	+	86.1664	-
1055645	TTS	CUFF.28347	7	45207254	45207274	45207254	+	86.1664	-
1020548	TSS	CUFF.10744	18	46646674	46646767	46646767	+	86.1077	ENSBTAT00000024745
1020549	TTS	CUFF.10744	18	46647761	46648031	46647761	+	86.1077	ENSBTAT00000024745
1016780	TSS	CUFF.8865	16	62804406	62804755	62804755	+	86.077	ENSBTAT00000018869
1024018	TTS	CUFF.12329	19	28407087	28408677	28408677	-	85.9348	ENSBTAT00000005078
1024017	TSS	CUFF.12329	19	28410691	28410747	28410691	-	85.9348	-
1024562	TSS	CUFF.12609	19	39081066	39081101	39081101	+	85.7422	ENSBTAT00000056479
1024563	TTS	CUFF.12609	19	39089863	39090187	39089863	+	85.7422	ENSBTAT00000056479
1032352	TTS	CUFF.16581	22	43357031	43359656	43357031	+	85.7239	ENSBTAT00000063548
1012739	SKIP_OFF	CUFF.6806	14	28855193	28855237	2.88538e+15	-	85.5094	ENSBTAT00000021267
1043668	TTS	CUFF.22016	3	16836671	16837422	16836671	+	85.5086	ENSBTAT00000018877
1054469	TSS	CUFF.27763	7	13954040	13954260	13954260	+	85.3107	ENSBTAT00000008193
1054470	TTS	CUFF.27763	7	13969193	13969447	13969193	+	85.3107	ENSBTAT00000008193
1022549	TSS	ENSBTAG00000010584	18	54373248	54373314	54373248	-	85.2266	ENSBTAT00000013989
1022550	TTS	ENSBTAG00000010584	18	54363679	54364052	54364052	-	85.2266	ENSBTAT00000013989
1024519	TTS	CUFF.12579	19	38253561	38253775	38253775	-	85.1355	ENSBTAT00000024402
1014123	TSS	CUFF.7589	15	47073272	47073530	47073530	+	85.0596	ENSBTAT00000000926
1014124	TTS	CUFF.7589	15	47074517	47074686	47074517	+	85.0596	ENSBTAT00000000926
1024615	TSS	CUFF.12637	19	39980435	39980524	39980524	+	84.9439	ENSBTAT00000004984
1024616	TTS	CUFF.12637	19	39989814	39989908	39989814	+	84.9439	ENSBTAT00000004984
1027698	TTS	CUFF.14193	2	107023827	107025188	107025188	-	84.8549	ENSBTAT00000005137
1027697	TSS	CUFF.14193	2	107041353	107041440	107041353	-	84.8549	-
1053433	AE	CUFF.27351	6	110160912	110161059	110160912-110161059	-	84.8273	ENSBTAT00000018092
1023640	TSS	CUFF.12162	19	24976969	24977062	24976969	-	84.804	ENSBTAT00000001098
1023641	TTS	CUFF.12162	19	24971932	24972896	24972896	-	84.804	ENSBTAT00000001098
1059458	TTS	CUFF.30600	9	38810757	38810780	38810757	+	84.7809	ENSBTAT00000011612
1049792	TSS	CUFF.25460	5	60556051	60556199	60556199	+	84.7099	ENSBTAT00000021643
1024273	TSS	CUFF.12445	19	34685357	34685387	34685387	+	84.5553	ENSBTAT00000008130
1024274	TTS	CUFF.12445	19	34686962	34687892	34686962	+	84.5553	ENSBTAT00000008130
1054851	TSS	CUFF.27944	7	18289395	18289583	18289583	+	84.4756	ENSBTAT00000011559
1000378	TSS	CUFF.1240	1	145041229	145041320	145041229	-	84.3411	ENSBTAT00000023029
1000379	TTS	CUFF.1240	1	145031789	145033097	145033097	-	84.3411	ENSBTAT00000023029
1023323	TTS	CUFF.12018	19	19370430	19371551	19370430	+	84.2571	ENSBTAT00000006593
1019385	TSS	CUFF.10118	18	2976462	2976773	2976462	-	84.0988	ENSBTAT00000020818
1019386	TTS	CUFF.10118	18	2962722	2963002	2963002	-	84.0988	ENSBTAT00000020818
1007038	TSS	CUFF.3909	11	86834898	86834956	86834956	+	84.0713	ENSBTAT00000002508
1007039	TTS	CUFF.3909	11	86857156	86857648	86857156	+	84.0713	ENSBTAT00000002508
1052453	TTS	CUFF.26655	6	38599466	38600027	38599466	+	84.0658	ENSBTAT00000007860
1055949	TSS	CUFF.28499	7	51521361	51521515	51521361	-	83.9412	ENSBTAT00000015172
1011343	TSS	CUFF.6219	13	75368317	75368348	75368348	+	83.9106	ENSBTAT00000039203
1011344	TTS	CUFF.6219	13	75374196	75374637	75374196	+	83.9106	ENSBTAT00000039203
1043441	TSS	CUFF.21885	3	12546952	12547118	12547118	+	83.8642	ENSBTAT00000013933
1056148	TSS	CUFF.28671	7	62901514	62902057	62901514	-	83.7434	ENSBTAT00000035150
1056149	TTS	CUFF.28671	7	62853552	62856100	62856100	-	83.7434	-
1032945	TSS	CUFF.16835	22	54100583	54100721	54100583	-	83.7361	-
1032946	TTS	CUFF.16835	22	54096032	54096076	54096076	-	83.7361	-
1041808	TSS	CUFF.21291	29	41703943	41704008	41703943	-	83.6609	ENSBTAT00000013845
1041809	TTS	CUFF.21291	29	41701369	41701505	41701505	-	83.6609	ENSBTAT00000013845
1055752	TSS	CUFF.28393	7	45595627	45595693	45595627	-	83.5842	ENSBTAT00000011458
1055753	TTS	CUFF.28393	7	45592773	45592919	45592919	-	83.5842	ENSBTAT00000011458
1015797	TSS	CUFF.8344	16	29585792	29585855	29585855	+	83.5189	ENSBTAT00000000159
1015798	TTS	CUFF.8344	16	29623538	29624037	29623538	+	83.5189	ENSBTAT00000000159
1053340	TTS	CUFF.27295	6	107928133	107929831	107929831	-	83.4644	ENSBTAT00000028152
1053339	TSS	CUFF.27295	6	108018414	108018486	108018414	-	83.4644	-
1034342	TSS	CUFF.17549	23	27505334	27505457	27505334	-	83.414	ENSBTAT00000027388
1034343	TTS	CUFF.17549	23	27503183	27503387	27503387	-	83.414	ENSBTAT00000027388
1053331	SKIP_ON	CUFF.27290	6	98919357	98919503	98918258,98919357-98919503,98919617	-	83.3824	ENSBTAT00000018540
1049505	TTS	CUFF.25284	5	47905014	47905070	47905014	+	83.2459	ENSBTAT00000008243
1021597	MSKIP_ON	CUFF.11240	18	50201550	50201733	50201446,50201550-50201573,50201719-50201733,50201950	+	83.2338	ENSBTAT00000006244
1021593	XSKIP_ON	CUFF.11240	18	50201157	50201167	50201073,50201157-50201167,50201423	+	83.2338	ENSBTAT00000006244
1021595	XSKIP_ON	CUFF.11240	18	50201550	50201573	50201446,50201550-50201573,50201719	+	83.2338	ENSBTAT00000006244
1021611	XMSKIP_ON	CUFF.11240	18	50200977	50201167	50200243,50200977-50201073,50201157-50201167,50201423	+	83.2338	ENSBTAT00000006244
1023941	TSS	CUFF.12284	19	27915413	27915449	27915449	+	82.918	ENSBTAT00000000144
1010930	TSS	CUFF.6025	13	63953087	63953624	63953624	+	82.6873	ENSBTAT00000044331
1010931	TTS	CUFF.6025	13	64043220	64043418	64043220	+	82.6873	ENSBTAT00000044331
1043479	TSS	CUFF.21904	3	14808605	14808669	14808669	+	82.6855	ENSBTAT00000047947
1014395	SKIP_OFF	CUFF.7765	15	55516525	55516568	5.5515e+15	+	82.5829	ENSBTAT00000039717
1021594	XSKIP_OFF	CUFF.11240	18	50201157	50201167	5.02011e+15	+	82.5287	ENSBTAT00000006244
1021617	XSKIP_ON	CUFF.11240	18	50200986	50201077	50200243,50200986-50201077,50201422	+	82.5287	ENSBTAT00000006244
1057772	TTS	CUFF.29644	8	60866769	60867215	60866769	+	82.4975	ENSBTAT00000001518
1057777	XSKIP_ON	CUFF.29644	8	60865783	60865819	60864621,60865783-60865819,60866769	+	82.4975	ENSBTAT00000001518
1057775	XMSKIP_ON	CUFF.29644	8	60864568	60865819	60861579,60864568-60864621,60865783-60865819,60866769	+	82.4975	ENSBTAT00000001518
1032830	TSS	CUFF.16793	22	43815283	43815878	43815283	-	82.4597	ENSBTAT00000029348
1032831	TTS	CUFF.16793	22	43674720	43676446	43676446	-	82.4597	ENSBTAT00000029348
1012878	TSS	CUFF.6894	14	65584487	65584562	65584562	+	82.4056	ENSBTAT00000000289
1012879	TTS	CUFF.6894	14	65617209	65617329	65617209	+	82.4056	ENSBTAT00000000289
1038354	TSS	CUFF.19503	26	11030677	11030717	11030677	-	82.3203	ENSBTAT00000014997
1038355	TTS	CUFF.19503	26	10988284	10989757	10989757	-	82.3203	ENSBTAT00000014997
1029742	AE	CUFF.15150	20	31920880	31921040	31920880-31921040	-	82.1599	-
1051078	TSS	CUFF.26142	5	110660313	110660613	110660613	+	82.1501	ENSBTAT00000013035
1051079	TTS	CUFF.26142	5	110672847	110675552	110672847	+	82.1501	ENSBTAT00000013035
1058522	TSS	CUFF.30095	8	102784501	102784608	102784608	+	82.14	ENSBTAT00000011979
1058523	TTS	CUFF.30095	8	102789582	102790524	102789582	+	82.14	ENSBTAT00000011979
1040597	TSS	CUFF.20706	28	26764734	26764929	26764929	+	82.0984	ENSBTAT00000025454
1040598	TTS	CUFF.20706	28	26785176	26788234	26785176	+	82.0984	ENSBTAT00000025454
1034306	TSS	CUFF.17524	23	27393342	27393553	27393553	+	82.0443	ENSBTAT00000017995
1034307	TTS	CUFF.17524	23	27398543	27398934	27398543	+	82.0443	ENSBTAT00000017995
1043009	TSS	CUFF.21659	3	1196982	1197360	1197360	+	81.9817	ENSBTAT00000011757
1043010	TTS	CUFF.21659	3	1207067	1208368	1207067	+	81.9817	ENSBTAT00000011757
1029894	TSS	CUFF.15279	20	70991244	70991390	70991244	-	81.8663	ENSBTAT00000013078
1029896	TTS	CUFF.15279	20	70986115	70986536	70986536	-	81.8663	ENSBTAT00000013078
1029898	XIR_OFF	CUFF.15279	20	70986536	70987077	70986115-70986536,70987077-70987199	-	81.8663	ENSBTAT00000013078
1059806	TTS	CUFF.30807	9	76092204	76093598	76093598	-	81.8483	ENSBTAT00000016650
1059805	TSS	CUFF.30807	9	76116459	76116663	76116459	-	81.8483	-
1044719	TSS	CUFF.22677	3	59783839	59784024	59784024	+	81.7494	ENSBTAT00000010682
1044720	TTS	CUFF.22677	3	59791757	59791977	59791757	+	81.7494	ENSBTAT00000010682
1049127	XSKIP_ON	CUFF.25037	5	26710653	26710691	26709706,26710653-26710691,26711179	-	81.7013	ENSBTAT00000027662
1018942	TSS	CUFF.9904	17	73131253	73131353	73131353	+	81.6206	ENSBTAT00000044103
1043173	TSS	CUFF.21733	3	8226022	8226068	8226022	-	81.602	ENSBTAT00000021075
1043174	TTS	CUFF.21733	3	8195438	8196301	8196301	-	81.602	ENSBTAT00000021075
1048235	TSS	CUFF.24659	4	114680126	114680160	114680126	-	81.466	ENSBTAT00000028051
1048236	TTS	CUFF.24659	4	114615444	114615620	114615620	-	81.466	ENSBTAT00000028051
1054985	TTS	CUFF.27992	7	18966457	18967383	18967383	-	81.3546	ENSBTAT00000063911
1054984	TSS	CUFF.27992	7	18970277	18970399	18970277	-	81.3546	-
1034298	TSS	CUFF.17518	23	27399204	27399477	27399477	+	81.3473	ENSBTAT00000017991
1034299	TTS	CUFF.17518	23	27402512	27402705	27402512	+	81.3473	ENSBTAT00000017991
1009087	TSS	CUFF.5005	12	80317273	80317330	80317330	+	81.094	-
1009088	TTS	CUFF.5005	12	80373283	80373389	80373283	+	81.094	-
1053077	TSS	CUFF.27088	6	93671673	93672214	93671673	-	81.0802	ENSBTAT00000000791
1053078	TTS	CUFF.27088	6	93633306	93635021	93635021	-	81.0802	ENSBTAT00000000791
1049874	TSS	CUFF.25524	5	65852702	65853026	65853026	+	81.0393	ENSBTAT00000003236
1049875	TTS	CUFF.25524	5	65882044	65882141	65882044	+	81.0393	ENSBTAT00000003236
1004449	TSS	CUFF.2515	10	80970652	80970846	80970652	-	80.9514	ENSBTAT00000035742
1040010	TSS	CUFF.20433	27	42558015	42558198	42558198	+	80.8674	-
1040011	TTS	CUFF.20433	27	42569199	42569252	42569199	+	80.8674	-
1031880	TSS	CUFF.16325	22	11643649	11643912	11643649	-	80.8037	ENSBTAT00000024335
1031881	TTS	CUFF.16325	22	11619695	11619995	11619995	-	80.8037	ENSBTAT00000024335
1055887	TTS	CUFF.28472	7	49095323	49095515	49095323	+	80.7753	ENSBTAT00000012519
1021781	TSS	CUFF.11303	18	57071805	57071967	57071967	+	80.6593	ENSBTAT00000064928
1021782	TTS	CUFF.11303	18	57077136	57078304	57077136	+	80.6593	ENSBTAT00000064928
1054440	TSS	CUFF.27743	7	13845843	13846118	13846118	+	80.5576	ENSBTAT00000015996
1054441	TTS	CUFF.27743	7	13848151	13848479	13848151	+	80.5576	ENSBTAT00000015996
1033262	TSS	CUFF.17204	22	60409514	60409776	60409776	+	80.5576	ENSBTAT00000024289
1011490	TSS	CUFF.6342	13	79597690	79597861	79597690	-	80.5062	ENSBTAT00000010153
1003294	TSS	CUFF.1903	10	30477402	30477504	30477504	+	80.464	ENSBTAT00000016895
1003295	TTS	CUFF.1903	10	30480039	30480111	30480039	+	80.464	ENSBTAT00000016895
1025543	TTS	CUFF.13123	19	54043560	54045168	54043560	+	80.4003	ENSBTAT00000001802
1055844	TSS	CUFF.28451	7	48669193	48669442	48669193	-	80.3843	ENSBTAT00000008803
1055845	TTS	CUFF.28451	7	48661078	48662249	48662249	-	80.3843	ENSBTAT00000008803
1009967	TSS	CUFF.5510	13	37331882	37332118	37331882	-	80.3464	ENSBTAT00000013018
1009968	TTS	CUFF.5510	13	37303894	37305147	37305147	-	80.3464	-
1055630	TSS	CUFF.28342	7	45030000	45030391	45030391	+	80.2076	ENSBTAT00000063284
1055631	TTS	CUFF.28342	7	45032627	45032640	45032627	+	80.2076	ENSBTAT00000063284
1061533	TSS	CUFF.31771	X	70526989	70527230	70526989	-	80.1975	ENSBTAT00000013990
1061534	TTS	CUFF.31771	X	70399116	70400418	70400418	-	80.1975	ENSBTAT00000013990
1059819	TSS	CUFF.30817	9	78073158	78073397	78073158	-	80.1575	ENSBTAT00000014907
1044871	TTS	CUFF.22779	3	75241846	75244163	75244163	-	79.9583	ENSBTAT00000020564
1047495	TTS	CUFF.24194	4	77881870	77882754	77882754	-	79.9473	ENSBTAT00000033669
1046906	TSS	CUFF.23810	4	40140190	40140699	40140699	+	79.7981	-
1046907	TTS	CUFF.23810	4	40345120	40345169	40345120	+	79.7981	-
1039010	TTS	CUFF.19895	26	38923063	38923243	38923243	-	79.7688	ENSBTAT00000006666
1062700	TSS	CUFF.32501	X	140182436	140182539	140182436	-	79.7187	ENSBTAT00000065605
1062701	TTS	CUFF.32501	X	140148675	140153560	140153560	-	79.7187	ENSBTAT00000065605
1028219	TSS	CUFF.14469	2	125733245	125733347	125733347	+	79.701	ENSBTAT00000024465
1028220	TTS	CUFF.14469	2	125757252	125757519	125757252	+	79.701	ENSBTAT00000024465
1041021	TSS	CUFF.20911	28	44952355	44952550	44952550	+	79.6199	ENSBTAT00000003460
1041022	TTS	CUFF.20911	28	44953094	44953778	44953094	+	79.6199	ENSBTAT00000003460
1042204	TSS	CUFF.21448	29	45247805	45248115	45247805	-	79.5013	ENSBTAT00000014587
1042205	TTS	CUFF.21448	29	45242552	45243057	45243057	-	79.5013	ENSBTAT00000014587
1049672	TSS	CUFF.25392	5	57091367	57091563	57091563	+	79.4963	ENSBTAT00000023908
1049673	TTS	CUFF.25392	5	57111311	57112468	57111311	+	79.4963	ENSBTAT00000023908
1052551	TSS	CUFF.26712	6	46975914	46976130	46976130	+	79.4802	ENSBTAT00000039673
1052552	TTS	CUFF.26712	6	46988000	46988666	46988000	+	79.4802	ENSBTAT00000039673
1034889	TSS	CUFF.17928	23	50331497	50331704	50331497	-	79.4745	ENSBTAT00000044250
1034890	TTS	CUFF.17928	23	50327386	50327641	50327641	-	79.4745	ENSBTAT00000044250
1033235	TTS	CUFF.17031	22	52462429	52464616	52462429	+	79.4369	ENSBTAT00000021045
1021488	TTS	CUFF.11191	18	55524953	55525434	55525434	-	79.4237	ENSBTAT00000005857
1052509	TSS	CUFF.26683	6	37677099	37677356	37677356	+	79.3124	ENSBTAT00000027369
1052510	TTS	CUFF.26683	6	37678873	37679897	37678873	+	79.3124	ENSBTAT00000027369
1055668	TTS	CUFF.28364	7	45433275	45433374	45433275	+	79.2743	ENSBTAT00000025870
1055670	IR_OFF	CUFF.28364	7	45429962	45430339	45429894-45429962,45430339-45430456	+	79.2743	-
1051092	TTS	CUFF.26153	5	104727113	104727201	104727113	+	79.1969	ENSBTAT00000016273
1015631	TTS	CUFF.8238	16	13314192	13315011	13315011	-	79.1909	ENSBTAT00000028880
1012320	TSS	CUFF.6492	14	9109762	9109884	9109884	+	79.169	ENSBTAT00000000950
1012321	TTS	CUFF.6492	14	9164056	9165926	9164056	+	79.169	ENSBTAT00000000950
1054999	TSS	CUFF.27998	7	18980582	18980719	18980582	-	79.0799	-
1055000	TTS	CUFF.27998	7	18980180	18980232	18980232	-	79.0799	-
1047279	TSS	CUFF.24065	4	66643431	66643765	66643431	-	79.0799	ENSBTAT00000054029
1047280	TTS	CUFF.24065	4	66610955	66616265	66616265	-	79.0799	ENSBTAT00000054029
1035656	TSS	CUFF.18247	24	41855938	41856108	41856108	+	78.9602	ENSBTAT00000006405
1035657	TTS	CUFF.18247	24	41874517	41874838	41874517	+	78.9602	ENSBTAT00000006405
1009052	TTS	CUFF.4958	12	28633037	28634644	28633037	+	78.9481	ENSBTAT00000001315
1049731	TTS	CUFF.25422	5	57504094	57505072	57505072	-	78.9375	ENSBTAT00000044160
1036835	MSKIP_ON	CUFF.18785	25	13816180	13816424	13809471,13816180-13816282,13816359-13816424,13816709	+	78.9285	ENSBTAT00000006307
1020158	TSS	CUFF.10511	18	35204884	35205066	35204884	-	78.851	ENSBTAT00000019346
1020159	TTS	CUFF.10511	18	35165958	35166547	35166547	-	78.851	ENSBTAT00000019346
1021895	AE	CUFF.11360	18	55953841	55954062	55953841-55954062	+	78.7941	ENSBTAT00000003073
1057583	AE	CUFF.29455	8	48898644	48898801	48898644-48898801	-	78.7337	ENSBTAT00000012394
1004324	TSS	CUFF.2454	10	74095862	74095992	74095992	+	78.6747	ENSBTAT00000027885
1004325	TTS	CUFF.2454	10	74139211	74139397	74139211	+	78.6747	ENSBTAT00000027885
1016055	TSS	CUFF.8475	16	41997899	41998025	41998025	+	78.5672	ENSBTAT00000034028
1016056	TTS	CUFF.8475	16	42002052	42002505	42002052	+	78.5672	ENSBTAT00000034028
1006727	TTS	CUFF.3743	11	70959573	70962832	70962832	-	78.5463	ENSBTAT00000016514
1043590	TSS	CUFF.21971	3	16511100	16511336	16511336	+	78.5369	ENSBTAT00000023407
1043591	TTS	CUFF.21971	3	16514623	16515182	16514623	+	78.5369	ENSBTAT00000023407
1007737	TTS	CUFF.4288	11	102697944	102698640	102698640	-	78.5039	ENSBTAT00000042916
1012058	TSS	CUFF.6409	14	1924474	1924783	1924474	-	78.5001	ENSBTAT00000016239
1056102	TTS	CUFF.28623	7	53446099	53448810	53448810	-	78.4418	ENSBTAT00000020009
1023424	TTS	CUFF.12049	19	20809946	20811233	20811233	-	78.3136	ENSBTAT00000013288
1023426	XMSKIP_ON	CUFF.12049	19	20811323	20811962	20811233,20811323-20811472,20811779-20811962,20812375	-	78.3136	ENSBTAT00000013288
1042239	TTS	CUFF.21461	29	45938167	45938611	45938611	-	78.3008	ENSBTAT00000016111
1029564	TSS	CUFF.15054	20	32683696	32684120	32684120	+	78.2668	ENSBTAT00000047142
1029565	TTS	CUFF.15054	20	32847927	32849648	32847927	+	78.2668	ENSBTAT00000047142
1059409	TSS	CUFF.30552	9	42370448	42370759	42370759	+	78.1513	ENSBTAT00000025026
1059410	TTS	CUFF.30552	9	42416900	42417660	42416900	+	78.1513	ENSBTAT00000025026
1010894	TSS	CUFF.6000	13	64497254	64497430	64497430	+	78.1053	ENSBTAT00000008072
1010895	TTS	CUFF.6000	13	64498292	64498905	64498292	+	78.1053	ENSBTAT00000008072
1046811	TSS	CUFF.23743	4	32010892	32011197	32011197	+	78.0979	-
1046812	TTS	CUFF.23743	4	32036096	32036658	32036096	+	78.0979	-
1003011	TSS	CUFF.1763	10	20838545	20838663	20838663	+	78.0493	ENSBTAT00000007642
1003013	AE	CUFF.1763	10	20839930	20839960	20839930-20839960	+	78.0493	ENSBTAT00000007642
1003012	TTS	CUFF.1763	10	20841682	20841805	20841682	+	78.0493	ENSBTAT00000007642
1049998	IR_ON	CUFF.25602	5	56568907	56568995	56568773-56569135	-	77.9772	ENSBTAT00000017556
1044155	SKIP_OFF	CUFF.22337	3	32012313	32012366	3.20108e+15	-	77.7335	ENSBTAT00000008447
1055996	TSS	CUFF.28531	7	53193382	53193428	53193382	-	77.7314	ENSBTAT00000022078
1055997	TTS	CUFF.28531	7	53119765	53120160	53120160	-	77.7314	ENSBTAT00000022078
1013460	TSS	CUFF.7208	15	15705460	15705606	15705606	+	77.639	ENSBTAT00000010403
1020401	TSS	CUFF.10654	18	43929333	43929798	43929333	-	77.5693	ENSBTAT00000006571
1020402	TTS	CUFF.10654	18	43927222	43928879	43928879	-	77.5693	ENSBTAT00000006571
1031252	TSS	CUFF.16060	21	66916478	66916535	66916478	-	77.519	ENSBTAT00000006139
1031253	TTS	CUFF.16060	21	66888332	66889598	66889598	-	77.519	ENSBTAT00000006139
1034934	TSS	CUFF.17936	23	50603321	50603478	50603478	+	77.5181	ENSBTAT00000026816
1034935	TTS	CUFF.17936	23	50617107	50617559	50617107	+	77.5181	ENSBTAT00000026816
1006170	TSS	CUFF.3388	11	14236268	14236386	14236268	-	77.468	ENSBTAT00000032589
1046735	TSS	CUFF.23676	4	25213088	25213331	25213331	+	77.4599	ENSBTAT00000017010
1046736	TTS	CUFF.23676	4	25250192	25251241	25250192	+	77.4599	ENSBTAT00000017010
1032238	TSS	CUFF.16489	22	32574938	32575038	32574938	-	77.3493	ENSBTAT00000028661
1006171	TSS	CUFF.3388	11	14281605	14281717	14281605	-	77.1629	ENSBTAT00000016620
1012468	TTS	CUFF.6607	14	17132669	17133103	17133103	-	77.153	ENSBTAT00000027191
1006407	TSS	CUFF.3541	11	49246230	49246356	49246230	-	77.1316	ENSBTAT00000024336
1006408	TTS	CUFF.3541	11	49244485	49244622	49244622	-	77.1316	ENSBTAT00000024336
1009289	TSS	CUFF.5147	12	90824533	90824612	90824533	-	77.1279	ENSBTAT00000035307
1026719	TTS	CUFF.13556	2	22473839	22474248	22473839	+	77.1049	ENSBTAT00000053554
1005680	TTS	CUFF.3060	11	10717554	10717786	10717786	-	76.982	-
1039844	TTS	CUFF.20296	27	25815766	25816012	25815766	+	76.9544	ENSBTAT00000047899
1047423	TSS	CUFF.24150	4	76705744	76705783	76705783	+	76.8674	ENSBTAT00000053426
1054302	TSS	CUFF.27677	7	7940678	7940703	7940678	-	76.8624	ENSBTAT00000005982
1052067	TSS	CUFF.26422	6	8024177	8024573	8024177	-	76.8227	ENSBTAT00000060522
1052068	TTS	CUFF.26422	6	8023640	8023700	8023700	-	76.8227	ENSBTAT00000060522
1043651	TSS	CUFF.22010	3	16827337	16827362	16827362	+	76.7703	ENSBTAT00000028498
1043652	TTS	CUFF.22010	3	16828648	16829392	16828648	+	76.7703	ENSBTAT00000028498
1045048	TSS	CUFF.22883	3	87841042	87841715	87841715	+	76.7687	ENSBTAT00000005279
1045049	TTS	CUFF.22883	3	87841812	87843087	87841812	+	76.7687	ENSBTAT00000005279
1016267	TTS	CUFF.8597	16	44671354	44672801	44671354	+	76.7367	ENSBTAT00000045695
1061553	SKIP_OFF	CUFF.31783	X	71795456	71795482	7.17882e+15	+	76.7064	ENSBTAT00000055249
1061550	TSS	CUFF.31783	X	71709883	71709990	71709990	+	76.7064	ENSBTAT00000031933
1061551	TTS	CUFF.31783	X	71805286	71806536	71805286	+	76.7064	ENSBTAT00000031933
1014059	SKIP_OFF	CUFF.7541	15	42913015	42913116	4.29128e+15	-	76.705	ENSBTAT00000063482
1012184	TSS	CUFF.6450	14	2313957	2314239	2314239	+	76.6626	ENSBTAT00000019499
1056186	TTS	CUFF.28707	7	64435993	64438278	64438278	-	76.6501	ENSBTAT00000042846
1056185	TSS	CUFF.28707	7	64471245	64471418	64471245	-	76.6501	-
1008423	TSS	CUFF.4517	12	14725269	14725630	14725269	-	76.6188	-
1015969	TSS	CUFF.8435	16	33163184	33163502	33163502	+	76.5888	ENSBTAT00000052059
1015970	TTS	CUFF.8435	16	33171833	33172676	33171833	+	76.5888	ENSBTAT00000052059
1042150	TSS	CUFF.21418	29	44694171	44694316	44694316	+	76.5838	ENSBTAT00000008142
1042151	TTS	CUFF.21418	29	44696080	44696295	44696080	+	76.5838	ENSBTAT00000008142
1006042	TSS	CUFF.3304	11	28576347	28576537	28576537	+	76.4998	ENSBTAT00000004836
1006043	TTS	CUFF.3304	11	28666680	28668899	28666680	+	76.4998	ENSBTAT00000004836
1020551	AE	CUFF.10744	18	46646901	46647053	46646901-46647053	+	76.4151	ENSBTAT00000024745
1044652	TTS	CUFF.22634	3	51866599	51867589	51866599	+	76.3947	ENSBTAT00000033522
1049468	TTS	CUFF.25247	5	45355308	45356538	45356538	-	76.3179	ENSBTAT00000011803
1049467	TSS	CUFF.25247	5	45399005	45399175	45399005	-	76.3179	-
1059081	TSS	CUFF.30333	9	19035780	19035860	19035780	-	76.2747	ENSBTAT00000048930
1059082	TTS	CUFF.30333	9	19000364	19000843	19000843	-	76.2747	ENSBTAT00000048930
1011316	TTS	CUFF.6202	13	73636648	73638081	73638081	-	76.2729	ENSBTAT00000002833
1011315	TSS	CUFF.6202	13	73653674	73653752	73653674	-	76.2729	-
1023430	TSS	CUFF.12051	19	20819494	20819689	20819689	+	76.2658	-
1031293	TSS	CUFF.16093	21	68803815	68803852	68803815	-	76.2604	ENSBTAT00000014592
1031294	TTS	CUFF.16093	21	68789514	68789954	68789954	-	76.2604	ENSBTAT00000014592
[truncated: 47,005 more rows]
