# Supplementary material for: Global transcriptome analysis identifies differentially expressed genes related to lipid metabolism in Wagyu and Holstein cattle
Source: Sci Rep. 2017 Jul 13;7:5278. doi: 10.1038/s41598-017-05702-5 (PMC5509646; doi:10.1038/s41598-017-05702-5)
Supplement: Supplementary file 6 — Table S5 [file 41598_2017_5702_MOESM6_ESM.xls]

## Sheet: W_Statistics
AT	195		1	389
AC	359		2	427
AG	1775		3	596
TA	184		4	326
TC	1808		5	554
TG	349		6	290
CA	365		7	574
CT	2931		8	326
CG	424		9	227
GA	1987		10	440
GC	499		11	524
GT	353		12	177
A CT	3		13	399
A GT	1		14	234
T AG	2		15	308
T CG	1		16	310
G AC	1		17	323
G AT	1		18	559
G CT	1		19	665
			20	156
total	10289		21	276
			22	304
			23	340
			24	149
			25	402
			26	199
			27	132
			28	172
			29	282
			X	204

## Sheet: W
#CHROM	POS	REF	ALT	W	GeneId
1	83466941	A	G	96110	ENSBTAG00000012881
1	148009894	C	T	121129	ENSBTAG00000004777
1	9607439	G	A	123126	ENSBTAG00000017753
1	57820194	A	G	126122	ENSBTAG00000010793
1	45522664	A	G	127122	ENSBTAG00000048157
1	145058604	A	G	129118	ENSBTAG00000021771
1	119157566	A	C	135113	ENSBTAG00000011150
1	136947406	T	C	138112	ENSBTAG00000035556
1	133322183	T	C	138112	ENSBTAG00000018427
1	119750461	A	G	138112	ENSBTAG00000015163
1	1376884	T	C	141109	ENSBTAG00000012899
1	147556018	G	A	145105	ENSBTAG00000019269
1	53104917	G	A	147103	ENSBTAG00000003585
1	140907106	T	C	149100	ENSBTAG00000018768
1	2462872	A	G	0,1	ENSBTAG00000023718
1	59432436	A	T	0,1	ENSBTAG00000011928
1	132126220	A	G	0,1	ENSBTAG00000015198
1	62392360	G	A	0,1	ENSBTAG00000046854
1	137783888	A	T	0,1	ENSBTAG00000035654
1	98398259	C	A	0,10	ENSBTAG00000013141
1	121430946	G	A	0,10	ENSBTAG00000025146
1	107575749	A	G	0,101	ENSBTAG00000001274
1	21695128	T	C	0,106	ENSBTAG00000047293
1	69802046	T	C	0,109	ENSBTAG00000013755
1	84033219	A	G	0,11	ENSBTAG00000014449
1	137960899	T	C	0,114	ENSBTAG00000004495
1	114292791	G	T	0,12	ENSBTAG00000013439
1	83535067	T	G	0,12	ENSBTAG00000005658
1	66855434	C	T	0,12	ENSBTAG00000013069
1	127257294	G	A	0,13	ENSBTAG00000002232
1	116882787	G	A	0,13	ENSBTAG00000019670
1	130653746	C	T	0,139	ENSBTAG00000012867
1	84366402	A	G	0,14	ENSBTAG00000010397
1	131617803	A	T	0,14	ENSBTAG00000018538
1	108058397	G	A	0,14	ENSBTAG00000031572
1	88096816	C	T	0,143	ENSBTAG00000002463
1	70505406	A	G	0,149	ENSBTAG00000011383
1	111318186	T	G	0,15	ENSBTAG00000003851
1	65462706	C	G	0,156	ENSBTAG00000048057
1	150064281	T	G	0,16	ENSBTAG00000023384
1	75222141	C	T	0,16	ENSBTAG00000005430
1	22299582	A	G	0,163	ENSBTAG00000012908
1	18950674	T	C	0,17	ENSBTAG00000004869
1	58795353	A	G	0,17	ENSBTAG00000021000
1	147891118	G	A	0,18	ENSBTAG00000011495
1	57055845	G	C	0,184	ENSBTAG00000001209
1	37875464	C	A	0,19	ENSBTAG00000005155
1	64760504	C	T	0,2	ENSBTAG00000000210
1	83458884	T	G	0,2	ENSBTAG00000012273
1	126489515	T	C	0,2	ENSBTAG00000031178
1	65541673	G	C	0,2	ENSBTAG00000001464
1	115293889	G	T	0,2	ENSBTAG00000047341
1	130517998	T	C	0,2	ENSBTAG00000047216
1	137030521	A	G	0,2	ENSBTAG00000017659
1	88112002	A	G	0,2	ENSBTAG00000002462
1	84195651	G	A	0,2	ENSBTAG00000037951
1	64357442	C	T	0,2	ENSBTAG00000045704
1	65050571	G	C	0,2	ENSBTAG00000001293
1	150225492	T	C	0,2	ENSBTAG00000014306
1	113387325	T	C	0,2	ENSBTAG00000002075
1	41745908	T	C	0,21	ENSBTAG00000047147
1	46546952	G	T	0,22	ENSBTAG00000010987
1	148277313	T	C	0,23	ENSBTAG00000007039
1	50732049	A	G	0,23	ENSBTAG00000013057
1	59063038	A	G	0,23	ENSBTAG00000004971
1	136683579	T	C	0,232	ENSBTAG00000007273
1	68469544	T	C	0,247	ENSBTAG00000023607
1	143645525	C	T	0,248	ENSBTAG00000021259
1	136067703	T	C	0,249	ENSBTAG00000000742
1	43709987	C	A	0,249	ENSBTAG00000013662
1	154150140	A	G	0,249	ENSBTAG00000030592
1	72159678	A	G	0,25	ENSBTAG00000020378
1	66070591	A	G	0,25	ENSBTAG00000016848
1	81006772	C	G	0,250	ENSBTAG00000019813
1	65031883	C	T	0,250	ENSBTAG00000002182
1	71952197	G	A	0,26	ENSBTAG00000047856
1	144790681	T	C	0,29	ENSBTAG00000000160
1	22552010	T	G	0,3	ENSBTAG00000038913
1	30301094	A	G	0,3	ENSBTAG00000046383
1	95205324	T	C	0,3	ENSBTAG00000037965
1	131669643	A	G	0,3	ENSBTAG00000008111
1	107903548	C	G	0,3	ENSBTAG00000005862
1	154218943	C	T	0,3	ENSBTAG00000040193
1	73518804	T	C	0,3	ENSBTAG00000002394
1	72608674	A	G	0,3	ENSBTAG00000000448
1	82303330	T	C	0,3	ENSBTAG00000017103
1	119351165	A	G	0,31	ENSBTAG00000005068
1	83763710	A	G	0,32	ENSBTAG00000038131
1	3082169	A	G	0,33	ENSBTAG00000018855
1	71789903	T	G	0,35	ENSBTAG00000009614
1	6491238	C	T	0,38	ENSBTAG00000020122
1	82509814	C	T	0,38	ENSBTAG00000019625
1	99108820	C	T	0,38	ENSBTAG00000005871
1	41758980	A	G	0,39	ENSBTAG00000008346
1	112648182	G	A	0,39	ENSBTAG00000013013
1	71079020	A	G	0,4	ENSBTAG00000032819
1	119944595	C	A	0,4	ENSBTAG00000002395
1	10215468	C	A	0,4	ENSBTAG00000019542
1	84543246	C	A	0,4	ENSBTAG00000006552
1	64976033	G	A	0,4	ENSBTAG00000009392
1	147359306	G	A	0,4	ENSBTAG00000030775
1	70749845	A	G	0,4	ENSBTAG00000044172
1	64844079	T	C	0,4	ENSBTAG00000008562
1	126872516	C	A	0,40	ENSBTAG00000011584
1	71542540	T	C	0,44	ENSBTAG00000007577
1	138139602	T	A	0,45	ENSBTAG00000002966
1	128532777	T	C	0,47	ENSBTAG00000040061
1	70573623	T	A	0,49	ENSBTAG00000006471
1	958125	A	G	0,5	ENSBTAG00000021997
1	264415	A	G	0,5	ENSBTAG00000005540
1	73488338	G	C	0,5	ENSBTAG00000008461
1	77223428	G	A	0,5	ENSBTAG00000013205
1	18909607	T	G	0,5	ENSBTAG00000018704
1	98071497	A	G	0,5	ENSBTAG00000048011
1	54654694	G	A	0,50	ENSBTAG00000000609
1	147707915	T	C	0,56	ENSBTAG00000003161
1	143997412	T	C	0,6	ENSBTAG00000021272
1	143742167	C	T	0,6	ENSBTAG00000030836
1	148679133	C	G	0,6	ENSBTAG00000004742
1	138045480	C	T	0,6	ENSBTAG00000031010
1	8811929	T	C	0,60	ENSBTAG00000000648
1	37803300	T	C	0,60	ENSBTAG00000023652
1	153233797	G	C	0,65	ENSBTAG00000020787
1	35741383	C	G	0,68	ENSBTAG00000023675
1	98032357	G	A	0,7	ENSBTAG00000013938
1	58428983	T	C	0,7	ENSBTAG00000013909
1	145848744	A	G	0,7	ENSBTAG00000021901
1	155157628	A	C	0,7	ENSBTAG00000004891
1	3564853	G	A	0,7	ENSBTAG00000017839
1	117534960	C	A	0,7	ENSBTAG00000001728
1	45687560	G	A	0,7	ENSBTAG00000026836
1	118655479	G	T	0,73	ENSBTAG00000018402
1	88360861	C	T	0,74	ENSBTAG00000010485
1	80602953	T	C	0,77	ENSBTAG00000012467
1	136837041	C	T	0,8	ENSBTAG00000000526
1	56844529	A	G	0,8	ENSBTAG00000012646
1	154187816	G	C	0,88	ENSBTAG00000019202
1	97951882	C	T	0,9	ENSBTAG00000001403
1	65922520	G	C	0,90	ENSBTAG00000015892
1	87008066	T	G	0,91	ENSBTAG00000001968
1	154027924	T	G	0,98	ENSBTAG00000023377
1	66785555	G	A	0,99	ENSBTAG00000008862
1	33668467	A	G	1,0	ENSBTAG00000009219
1	66626319	G	C	1,0	ENSBTAG00000001920
1	143569134	T	G	1,0	ENSBTAG00000021253
1	70803892	A	G	1,0	ENSBTAG00000018025
1	150972066	C	T	1,0	ENSBTAG00000036019
1	22474271	A	G	1,0	ENSBTAG00000038512
1	83619028	T	C	1,0	ENSBTAG00000011414
1	127789038	G	A	1,0	ENSBTAG00000018138
1	57180115	A	G	1,1	ENSBTAG00000004599
1	133269346	C	G	1,1	ENSBTAG00000008299
1	71697497	A	T	1,1	ENSBTAG00000014660
1	130643233	A	T	1,1	ENSBTAG00000002896
1	72014492	C	T	1,1	ENSBTAG00000008873
1	110023979	A	G	1,2	ENSBTAG00000047570
1	128382689	T	A	1,2	ENSBTAG00000015413
1	44948109	C	T	1,3	ENSBTAG00000000752
1	143125793	A	G	1,5	ENSBTAG00000008471
1	44230697	C	T	1,5	ENSBTAG00000015010
1	71260263	G	A	1,68	ENSBTAG00000032719
1	42678775	C	T	10,0	ENSBTAG00000004471
1	46369407	T	C	10,0	ENSBTAG00000015069
1	148080728	C	T	10,13	ENSBTAG00000005503
1	76545422	T	A	10,5	ENSBTAG00000006945
1	73104891	C	G	10,7	ENSBTAG00000014564
1	128214643	A	T	10,9	ENSBTAG00000002185
1	120090702	T	C	101,83	ENSBTAG00000001721
1	82176463	A	T	103,0	ENSBTAG00000001749
1	43757828	T	C	103,96	ENSBTAG00000013664
1	120403023	T	C	104,0	ENSBTAG00000045633
1	118446719	A	G	108,0	ENSBTAG00000031435
1	96594683	T	C	11,0	ENSBTAG00000017490
1	58585741	A	G	11,11	ENSBTAG00000013937
1	45077719	T	A	11,11	ENSBTAG00000004538
1	154923529	A	G	11,16	ENSBTAG00000008240
1	20723726	T	C	11,20	ENSBTAG00000019314
1	44332374	G	C	11,28	ENSBTAG00000034442
1	83924214	C	T	11,4	ENSBTAG00000014459
1	53364845	G	A	11,9	ENSBTAG00000005787
1	102337994	A	G	115,0	ENSBTAG00000011139
1	72025173	A	G	12,11	ENSBTAG00000011659
1	140045385	T	C	12,12	ENSBTAG00000018749
1	130813556	G	A	12,13	ENSBTAG00000014843
1	140933048	T	C	12,46	ENSBTAG00000023106
1	64883196	T	G	12,6	ENSBTAG00000012581
1	128020905	C	T	12,8	ENSBTAG00000006222
1	147739123	C	G	13,0	ENSBTAG00000030670
1	83544586	C	T	13,0	ENSBTAG00000005652
1	709892	A	G	13,0	ENSBTAG00000046118
1	46451543	C	T	13,10	ENSBTAG00000013464
1	125884368	G	C	13,5	ENSBTAG00000007933
1	73974519	C	T	13,5	ENSBTAG00000000569
1	154171487	T	C	13,9	ENSBTAG00000023375
1	8956244	G	C	134,0	ENSBTAG00000000706
1	118537172	G	C	139,0	ENSBTAG00000009104
1	146555397	A	G	14,0	ENSBTAG00000000524
1	128687968	T	C	14,11	ENSBTAG00000014034
1	146211541	T	C	14,17	ENSBTAG00000011437
1	71630184	T	C	14,23	ENSBTAG00000013317
1	147404512	G	A	140,0	ENSBTAG00000011802
1	1468721	T	C	145,0	ENSBTAG00000021819
1	137902810	G	A	15,0	ENSBTAG00000005769
1	151381187	G	A	15,14	ENSBTAG00000001771
1	132002932	C	G	15,15	ENSBTAG00000019949
1	46163454	G	C	15,15	ENSBTAG00000016932
1	57156363	C	T	15,21	ENSBTAG00000004601
1	153323362	T	C	15,6	ENSBTAG00000012837
1	83578915	G	A	15,7	ENSBTAG00000006920
1	155833850	T	C	15,8	ENSBTAG00000030581
1	145521927	A	G	15,9	ENSBTAG00000017486
1	1253984	A	G	150,1	ENSBTAG00000008482
1	146445464	G	A	16,0	ENSBTAG00000017418
1	42452700	A	G	160,0	ENSBTAG00000020996
1	134130474	G	C	165,0	ENSBTAG00000015221
1	109709768	G	A	17,0	ENSBTAG00000027795
1	9242733	G	A	17,11	ENSBTAG00000005742
1	118495619	T	C	174,0	ENSBTAG00000009106
1	1593452	C	T	176,0	ENSBTAG00000015212
1	145178580	G	A	18,40	ENSBTAG00000017010
1	150732551	T	G	19,0	ENSBTAG00000033679
1	155740618	T	C	19,0	ENSBTAG00000009942
1	1343061	A	G	19,12	ENSBTAG00000001258
1	117816147	T	C	19,15	ENSBTAG00000020990
1	139880836	T	C	19,29	ENSBTAG00000030942
1	150341788	A	G	19,32	ENSBTAG00000011876
1	42743955	C	T	196,0	ENSBTAG00000014889
1	151021216	C	T	2,0	ENSBTAG00000011512
1	2386374	G	A	2,0	ENSBTAG00000012412
1	144656804	A	G	2,0	ENSBTAG00000021490
1	44274183	C	T	2,1	ENSBTAG00000004833
1	83645409	T	C	2,2	ENSBTAG00000040304
1	117835424	A	G	2,3	ENSBTAG00000009848
1	135934094	T	C	2,3	ENSBTAG00000007014
1	82285921	C	A	2,3	ENSBTAG00000017115
1	86670579	G	A	2,4	ENSBTAG00000023513
1	134007111	T	C	2,6	ENSBTAG00000035437
1	81060948	G	A	2,7	ENSBTAG00000044788
1	67625611	G	T	20,0	ENSBTAG00000016656
1	80502788	A	C	20,0	ENSBTAG00000032265
1	95933079	C	T	20,20	ENSBTAG00000019376
1	68296990	C	T	20,29	ENSBTAG00000018777
1	146528061	C	A	20,43	ENSBTAG00000018189
1	66720971	G	A	21,0	ENSBTAG00000001009
1	143181370	T	C	22,14	ENSBTAG00000030913
1	6554502	G	A	22,16	ENSBTAG00000000201
1	1309122	G	A	22,17	ENSBTAG00000009187
1	71861649	A	G	22,17	ENSBTAG00000048195
1	146516407	A	G	22,24	ENSBTAG00000018186
1	140951993	C	T	22,27	ENSBTAG00000013629
1	131884320	A	G	22,7	ENSBTAG00000019952
1	152379959	A	T	226,0	ENSBTAG00000011001
1	142934042	A	G	23,21	ENSBTAG00000000394
1	110286117	C	A	24,0	ENSBTAG00000005230
1	146989695	C	T	24,0	ENSBTAG00000023907
1	107213401	T	C	248,0	ENSBTAG00000046104
1	127229379	C	T	249,0	ENSBTAG00000016026
1	463701	T	G	25,0	ENSBTAG00000011528
1	155176339	G	A	25,10	ENSBTAG00000030593
1	140369991	T	G	25,23	ENSBTAG00000011626
1	46393008	A	G	25,27	ENSBTAG00000013460
1	44754249	T	G	250,0	ENSBTAG00000046385
1	111028365	G	T	250,0	ENSBTAG00000009012
1	145031979	T	C	250,0	ENSBTAG00000017321
1	72684096	C	T	250,0	ENSBTAG00000023600
1	131768662	A	C	250,0	ENSBTAG00000001497
1	71981506	T	C	27,24	ENSBTAG00000032674
1	130786457	T	C	27,26	ENSBTAG00000047608
1	122932522	C	G	28,0	ENSBTAG00000022227
1	112802753	T	A	29,0	ENSBTAG00000005203
1	136229279	G	A	29,0	ENSBTAG00000016999
1	22123698	T	A	3,0	ENSBTAG00000002623
1	44755760	C	G	3,0	ENSBTAG00000004061
1	150361060	A	G	3,1	ENSBTAG00000011880
1	41679684	T	C	3,2	ENSBTAG00000010091
1	144395582	T	C	3,2	ENSBTAG00000021286
1	1268490	C	T	3,2	ENSBTAG00000009188
1	154337642	G	T	3,2	ENSBTAG00000003718
1	67843207	G	C	3,3	ENSBTAG00000018765
1	123442164	T	A	3,3	ENSBTAG00000007331
1	1226934	T	C	3,4	ENSBTAG00000035175
1	146845422	C	T	3,4	ENSBTAG00000007105
1	6530481	C	T	3,4	ENSBTAG00000020121
1	145113594	G	A	30,0	ENSBTAG00000017060
1	140752918	C	A	30,27	ENSBTAG00000013602
1	151165856	A	G	31,25	ENSBTAG00000004791
1	84062867	T	C	33,0	ENSBTAG00000017450
1	119906127	T	C	33,0	ENSBTAG00000012164
1	361227	C	T	33,41	ENSBTAG00000020035
1	144697859	A	G	34,0	ENSBTAG00000021491
1	106973368	T	C	34,20	ENSBTAG00000016228
1	86686520	G	A	34,41	ENSBTAG00000016457
1	134223869	T	C	35,36	ENSBTAG00000023416
1	58176127	T	A	36,0	ENSBTAG00000005723
1	100158738	C	T	36,26	ENSBTAG00000018727
1	157171497	G	T	38,0	ENSBTAG00000021158
1	146346247	G	A	39,0	ENSBTAG00000017407
1	58085335	C	T	4,0	ENSBTAG00000001235
1	56724792	G	C	4,0	ENSBTAG00000014441
1	129388513	C	T	4,0	ENSBTAG00000008714
1	81045051	A	G	4,0	ENSBTAG00000014727
1	146811825	G	A	4,0	ENSBTAG00000007100
1	6157747	G	A	4,10	ENSBTAG00000004139
1	97096003	T	C	4,2	ENSBTAG00000011742
1	145886374	T	G	4,3	ENSBTAG00000017882
1	130554623	T	C	4,3	ENSBTAG00000002896
1	82574147	T	C	4,4	ENSBTAG00000005212
1	68895330	T	C	4,5	ENSBTAG00000000566
1	52810090	G	A	4,6	ENSBTAG00000006893
1	6630545	A	G	4,7	ENSBTAG00000001412
1	146859227	C	T	40,27	ENSBTAG00000007106
1	152886892	C	T	41,57	ENSBTAG00000009214
1	83090811	C	A	43,0	ENSBTAG00000019014
1	97343935	T	A	43,0	ENSBTAG00000007394
1	83927619	G	A	43,40	ENSBTAG00000014451
1	154021406	A	G	43,52	ENSBTAG00000006479
1	71207607	A	G	45,39	ENSBTAG00000021364
1	45489155	T	C	46,37	ENSBTAG00000016363
1	81252054	G	C	49,0	ENSBTAG00000003151
1	147624000	C	A	49,54	ENSBTAG00000018936
1	37046602	G	A	5,0	ENSBTAG00000006811
1	18720716	C	A	5,0	ENSBTAG00000001395
1	37970651	C	T	5,1	ENSBTAG00000015728
1	44899678	G	A	5,10	ENSBTAG00000000746
1	53753783	C	T	5,12	ENSBTAG00000017140
1	117694117	T	C	5,2	ENSBTAG00000031397
1	144772591	G	A	5,2	ENSBTAG00000014153
1	79326518	C	T	5,3	ENSBTAG00000044001
1	18209627	G	A	5,6	ENSBTAG00000000588
1	35753298	C	T	5,7	ENSBTAG00000007970
1	131558647	C	T	51,0	ENSBTAG00000023426
1	2205107	G	A	51,64	ENSBTAG00000003059
1	155004575	G	A	52,0	ENSBTAG00000003916
1	42518665	C	T	52,39	ENSBTAG00000004124
1	88405748	C	T	55,0	ENSBTAG00000037393
1	1563318	C	T	56,34	ENSBTAG00000019404
1	56378233	G	A	59,0	ENSBTAG00000013769
1	146569101	G	C	6,0	ENSBTAG00000003981
1	45366519	C	T	6,0	ENSBTAG00000004459
1	114261848	G	C	6,0	ENSBTAG00000006142
1	145691811	G	A	6,10	ENSBTAG00000014880
1	46102678	A	G	6,2	ENSBTAG00000015662
1	154398940	A	G	6,3	ENSBTAG00000019129
1	117639593	T	C	6,4	ENSBTAG00000015837
1	150034198	T	G	6,5	ENSBTAG00000018682
1	112749976	C	T	60,0	ENSBTAG00000014318
1	34970608	A	C	60,0	ENSBTAG00000007939
1	100587541	C	T	61,0	ENSBTAG00000031709
1	83438083	C	G	61,27	ENSBTAG00000040199
1	133402495	C	A	65,0	ENSBTAG00000003833
1	95646265	T	C	66,0	ENSBTAG00000020073
1	6480486	G	C	66,0	ENSBTAG00000014233
1	35655918	A	C	66,72	ENSBTAG00000046959
1	120075039	G	T	67,50	ENSBTAG00000019704
1	71834557	T	G	68,0	ENSBTAG00000013192
1	148301516	G	A	69,0	ENSBTAG00000043957
1	84574890	G	A	7,0	ENSBTAG00000006548
1	67194324	T	C	7,0	ENSBTAG00000013118
1	22456008	C	T	7,11	ENSBTAG00000034347
1	44124239	A	G	7,15	ENSBTAG00000013663
1	69732799	G	A	7,4	ENSBTAG00000013727
1	151077332	C	T	7,6	ENSBTAG00000008167
1	147044325	G	A	7,9	ENSBTAG00000024162
1	80194532	C	T	70,83	ENSBTAG00000001511
1	83871274	G	A	71,65	ENSBTAG00000014460
1	130589600	C	A	72,0	ENSBTAG00000020028
1	70069645	G	A	75,86	ENSBTAG00000021396
1	145780347	A	G	76,54	ENSBTAG00000010658
1	146724894	G	A	77,0	ENSBTAG00000020456
1	119161147	A	C	77,98	ENSBTAG00000011147
1	57787072	C	T	79,0	ENSBTAG00000009085
1	95480516	C	T	8,0	ENSBTAG00000023814
1	44647744	C	T	8,0	ENSBTAG00000013806
1	69282250	C	A	8,13	ENSBTAG00000002640
1	97324962	T	A	8,3	ENSBTAG00000010550
1	73732357	A	T	81,69	ENSBTAG00000013204
1	90576990	A	G	84,0	ENSBTAG00000021910
1	145596868	T	C	88,0	ENSBTAG00000007818
1	57752344	A	G	88,88	ENSBTAG00000009084
1	115476536	G	A	9,0	ENSBTAG00000016961
1	128831637	T	C	9,0	ENSBTAG00000009115
1	120236766	C	T	9,0	ENSBTAG00000015008
1	6366938	T	G	9,0	ENSBTAG00000007444
1	64629600	C	G	9,20	ENSBTAG00000001390
1	145802030	C	G	9,6	ENSBTAG00000019589
1	81268456	G	A	9,8	ENSBTAG00000003143
1	28658915	C	A	90,0	ENSBTAG00000036262
1	123259962	T	C	91,0	ENSBTAG00000011986
1	136637022	A	G	91,76	ENSBTAG00000044075
2	128852346	C	T	1128	ENSBTAG00000013772
2	111820897	C	T	2245	ENSBTAG00000005315
2	36680398	C	T	98104	ENSBTAG00000038195
2	132060019	C	T	100114	ENSBTAG00000002977
2	4818563	G	T	120129	ENSBTAG00000006262
2	112870349	T	C	121128	ENSBTAG00000008717
2	122638113	G	A	124125	ENSBTAG00000010378
2	131410640	G	C	133117	ENSBTAG00000040602
2	107024152	C	T	140110	ENSBTAG00000003935
2	43674536	A	G	0,1	ENSBTAG00000026851
2	79975592	C	G	0,1	ENSBTAG00000046699
2	53065695	A	G	0,1	ENSBTAG00000032289
2	112699094	A	G	0,1	ENSBTAG00000011133
2	131315467	T	C	0,1	ENSBTAG00000022671
2	47315215	T	C	0,1	ENSBTAG00000018125
2	9567740	C	G	0,1	ENSBTAG00000001683
2	107881749	C	T	0,1	ENSBTAG00000020606
2	98249096	C	A	0,1	ENSBTAG00000015415
2	103278398	A	G	0,1	ENSBTAG00000033690
2	38579942	T	G	0,1	ENSBTAG00000019337
2	130781198	A	G	0,1	ENSBTAG00000011195
2	107412129	T	C	0,10	ENSBTAG00000018415
2	59143561	C	T	0,10	ENSBTAG00000001627
2	104629092	T	C	0,10	ENSBTAG00000006821
2	73805338	G	A	0,104	ENSBTAG00000019387
2	963291	T	C	0,11	ENSBTAG00000002316
2	107322400	A	C,T	0,11,15	ENSBTAG00000026772
2	1794356	T	C	0,110	ENSBTAG00000034978
2	129534383	G	C	0,114	ENSBTAG00000008072
2	122147060	A	G	0,12	ENSBTAG00000015103
2	37026163	G	A	0,12	ENSBTAG00000020654
2	108249098	T	C	0,12	ENSBTAG00000038992
2	24154434	T	C	0,124	ENSBTAG00000017266
2	107497866	A	G	0,125	ENSBTAG00000013489
2	34257678	T	A	0,13	ENSBTAG00000008142
2	5733029	A	G	0,14	ENSBTAG00000015678
2	129738573	C	T	0,141	ENSBTAG00000026585
2	5568435	G	T	0,142	ENSBTAG00000000266
2	44857179	G	C	0,147	ENSBTAG00000007239
2	89541794	A	G	0,148	ENSBTAG00000009725
2	107742971	G	C	0,15	ENSBTAG00000031041
2	13503655	G	T	0,15	ENSBTAG00000020961
2	122835384	A	G	0,15	ENSBTAG00000035081
2	122020180	A	G	0,16	ENSBTAG00000020655
2	1897010	T	G	0,160	ENSBTAG00000000941
2	7139818	G	A	0,166	ENSBTAG00000027020
2	136461494	A	C	0,17	ENSBTAG00000014221
2	43575981	T	C	0,17	ENSBTAG00000047365
2	128203536	G	A	0,18	ENSBTAG00000002988
2	30093918	T	C	0,2	ENSBTAG00000002425
2	65061482	A	G	0,2	ENSBTAG00000005238
2	89837832	G	A	0,2	ENSBTAG00000026812
2	133188686	A	G	0,2	ENSBTAG00000020499
2	133224991	G	A	0,2	ENSBTAG00000039122
2	133294999	G	A	0,2	ENSBTAG00000005759
2	31246596	A	C	0,2	ENSBTAG00000019385
2	101882177	G	A	0,2	ENSBTAG00000018549
2	108202960	A	G	0,2	ENSBTAG00000020540
2	133152860	C	T	0,2	ENSBTAG00000046977
2	30092411	T	C	0,2	ENSBTAG00000026882
2	107305312	C	T	0,2	ENSBTAG00000003809
2	127818137	T	A	0,2	ENSBTAG00000021787
2	97024685	C	T	0,2	ENSBTAG00000002177
2	27308896	T	A	0,2	ENSBTAG00000010048
2	129941913	T	C	0,2	ENSBTAG00000014400
2	126058362	G	A	0,2	ENSBTAG00000006223
2	1791906	C	G	0,2	ENSBTAG00000015834
2	119215825	T	C	0,2	ENSBTAG00000038710
2	42763485	C	T	0,2	ENSBTAG00000021526
2	94382593	A	G	0,20	ENSBTAG00000046029
2	103870552	C	T	0,201	ENSBTAG00000019274
2	113276607	T	C	0,21	ENSBTAG00000038700
2	96340642	A	C	0,22	ENSBTAG00000005476
2	1162575	G	A	0,22	ENSBTAG00000014714
2	39765323	A	G	0,22	ENSBTAG00000009770
2	90456033	C	G	0,22	ENSBTAG00000019298
2	44942689	C	T	0,22	ENSBTAG00000032369
2	120228074	T	G	0,220	ENSBTAG00000002549
2	52363888	C	T	0,236	ENSBTAG00000012615
2	130769344	G	A	0,249	ENSBTAG00000011196
2	91155700	G	C	0,249	ENSBTAG00000009859
2	107005982	G	T	0,249	ENSBTAG00000010386
2	61919808	A	C	0,250	ENSBTAG00000015169
2	129794175	G	A	0,250	ENSBTAG00000020905
2	129537812	G	A	0,250	ENSBTAG00000030435
2	121707552	C	T	0,26	ENSBTAG00000018065
2	131666759	T	C	0,27	ENSBTAG00000006940
2	86426810	T	C	0,29	ENSBTAG00000004659
2	69950201	G	A	0,3	ENSBTAG00000010221
2	96448533	A	C	0,3	ENSBTAG00000016297
2	108275233	A	G	0,3	ENSBTAG00000014975
2	126248570	T	C	0,3	ENSBTAG00000007554
2	134777609	A	G	0,3	ENSBTAG00000030322
2	65677528	T	G	0,3	ENSBTAG00000021103
2	106981717	A	G	0,3	ENSBTAG00000042880
2	4554368	A	C	0,3	ENSBTAG00000010225
2	131754525	C	T	0,3	ENSBTAG00000008952
2	15673800	A	G	0,3	ENSBTAG00000043956
2	1282567	T	G	0,3	ENSBTAG00000011658
2	88820315	T	C	0,3	ENSBTAG00000031595
2	107885432	A	G	0,31	ENSBTAG00000020607
2	133388384	C	T	0,33	ENSBTAG00000017108
2	122032503	C	A	0,34	ENSBTAG00000037902
2	92993926	G	A	0,35	ENSBTAG00000040367
2	105138600	T	C	0,36	ENSBTAG00000003843
2	44771350	A	G	0,37	ENSBTAG00000021020
2	111797367	T	C	0,37	ENSBTAG00000017258
2	89504217	C	T	0,38	ENSBTAG00000031579
2	25045544	A	C	0,38	ENSBTAG00000007683
2	44971108	G	A	0,39	ENSBTAG00000016217
2	85764032	A	T	0,4	ENSBTAG00000007779
2	134331662	T	G	0,4	ENSBTAG00000030340
2	131792319	T	C	0,4	ENSBTAG00000008951
2	134004865	C	T	0,4	ENSBTAG00000011950
2	17791966	G	A	0,4	ENSBTAG00000027875
2	22422781	G	A	0,4	ENSBTAG00000012966
2	88908620	G	A	0,41	ENSBTAG00000009952
2	119675757	C	A	0,44	ENSBTAG00000005119
2	23299336	C	T	0,44	ENSBTAG00000040494
2	91545624	G	T	0,46	ENSBTAG00000018746
2	89969197	T	C	0,47	ENSBTAG00000031473
2	112675415	T	G	0,48	ENSBTAG00000027962
2	119439618	C	T	0,5	ENSBTAG00000040055
2	129696749	G	A	0,53	ENSBTAG00000021832
2	14444146	T	C	0,55	ENSBTAG00000033523
2	118652965	A	C	0,55	ENSBTAG00000021653
2	80649114	T	C	0,57	ENSBTAG00000018653
2	4541549	G	A	0,57	ENSBTAG00000008089
2	112550874	A	G	0,6	ENSBTAG00000021588
2	125954674	T	G	0,6	ENSBTAG00000043989
2	130553978	T	C	0,6	ENSBTAG00000045902
2	132598362	C	T	0,6	ENSBTAG00000006085
2	122057870	T	C	0,6	ENSBTAG00000012698
2	62016438	A	C	0,6	ENSBTAG00000013302
2	27322407	C	T	0,6	ENSBTAG00000010362
2	47800808	A	C	0,6	ENSBTAG00000019592
2	70977001	G	C	0,64	ENSBTAG00000021494
2	119486799	T	C	0,65	ENSBTAG00000017855
2	36151505	A	G	0,66	ENSBTAG00000005180
2	1244368	A	G	0,67	ENSBTAG00000015841
2	30442976	G	C	0,7	ENSBTAG00000016512
2	129716231	A	G	0,7	ENSBTAG00000021620
2	107370352	T	C	0,7	ENSBTAG00000003819
2	135805910	A	G	0,7	ENSBTAG00000008579
2	87010055	G	A	0,7	ENSBTAG00000007635
2	93684304	T	C	0,7	ENSBTAG00000046521
2	646748	A	G	0,71	ENSBTAG00000013916
2	128078949	G	A	0,73	ENSBTAG00000001050
2	132737323	T	G	0,76	ENSBTAG00000020850
2	43382293	T	C	0,79	ENSBTAG00000012816
2	89248355	T	G	0,79	ENSBTAG00000016092
2	128916217	C	A	0,8	ENSBTAG00000012604
2	125653369	A	T	0,8	ENSBTAG00000002678
2	108192509	T	C	0,80	ENSBTAG00000020539
2	79255978	A	C	0,82	ENSBTAG00000014863
2	91461274	T	C	0,83	ENSBTAG00000006420
2	98617773	T	C	0,87	ENSBTAG00000015066
2	134366116	T	C	0,9	ENSBTAG00000030335
2	53844186	C	T	0,9	ENSBTAG00000032277
2	119705003	C	T	0,9	ENSBTAG00000039772
2	91797253	C	T	0,9	ENSBTAG00000014469
2	98378248	C	T	0,9	ENSBTAG00000021600
2	44469024	A	G	0,90	ENSBTAG00000002293
2	1252680	G	A	0,94	ENSBTAG00000003225
2	34372872	G	T	1,0	ENSBTAG00000008140
2	121218065	C	A	1,0	ENSBTAG00000004603
2	30983325	T	A	1,0	ENSBTAG00000038180
2	107904046	C	T	1,0	ENSBTAG00000020610
2	122098869	A	C	1,0	ENSBTAG00000012695
2	89948752	A	G	1,0	ENSBTAG00000018282
2	95339275	C	G	1,0	ENSBTAG00000019694
2	119152294	A	G	1,0	ENSBTAG00000037989
2	47998713	A	G	1,1	ENSBTAG00000016081
2	14683872	A	C	1,1	ENSBTAG00000000937
2	36416528	T	A	1,1	ENSBTAG00000032515
2	91685921	C	G	1,1	ENSBTAG00000019994
2	85981426	C	T	1,11	ENSBTAG00000031696
2	128656044	T	C	1,2	ENSBTAG00000019800
2	27119743	A	G	1,2	ENSBTAG00000004557
2	72128256	T	G	1,2	ENSBTAG00000020855
2	22841315	A	C	1,3	ENSBTAG00000000176
2	18493128	T	C	1,3	ENSBTAG00000014405
2	25483629	A	C	1,3	ENSBTAG00000006918
2	23645171	G	C	1,3	ENSBTAG00000020984
2	104492416	C	G	1,3	ENSBTAG00000013215
2	107343355	G	A	1,5	ENSBTAG00000003813
2	26769409	G	A	1,5	ENSBTAG00000010743
2	22432915	T	C	1,67	ENSBTAG00000038620
2	26636107	T	C	10,0	ENSBTAG00000001093
2	20796066	C	T	10,0	ENSBTAG00000039581
2	6876132	C	A	10,10	ENSBTAG00000003002
2	37240070	G	A	10,14	ENSBTAG00000004177
2	22359556	A	G	10,5	ENSBTAG00000021636
2	136314494	C	T	10,5	ENSBTAG00000013281
2	119664558	A	C	10,6	ENSBTAG00000026710
2	6417345	G	A	10,9	ENSBTAG00000018795
2	26361641	G	C	103,0	ENSBTAG00000020296
2	8901531	C	T	106,0	ENSBTAG00000008483
2	107908539	C	T	11,0	ENSBTAG00000020611
2	21880383	C	T	11,0	ENSBTAG00000008028
2	127396429	T	C	11,0	ENSBTAG00000005628
2	15115733	C	T	11,0	ENSBTAG00000009256
2	20825407	C	T	11,0	ENSBTAG00000016033
2	43543791	A	G	11,17	ENSBTAG00000001435
2	110251564	G	A	11,17	ENSBTAG00000010030
2	4722969	C	T	11,5	ENSBTAG00000005986
2	126111927	C	G	116,0	ENSBTAG00000003866
2	6605630	A	T	119,0	ENSBTAG00000000492
2	127251837	C	T	119,98	ENSBTAG00000038104
2	32851591	A	G	12,0	ENSBTAG00000008704
2	127164754	A	C	12,0	ENSBTAG00000014447
2	121243424	C	T	12,10	ENSBTAG00000012629
2	26800692	A	C	12,12	ENSBTAG00000010736
2	121715563	T	C	12,5	ENSBTAG00000018062
2	128256283	C	T	121,0	ENSBTAG00000001296
2	105379067	A	G	124,94	ENSBTAG00000007062
2	126135022	T	G	125,0	ENSBTAG00000001192
2	90695123	G	A	13,0	ENSBTAG00000007395
2	37169823	G	A	13,13	ENSBTAG00000004184
2	134065945	A	G	14,0	ENSBTAG00000015240
2	111988747	A	G	14,6	ENSBTAG00000006432
2	124980864	A	C	141,1	ENSBTAG00000013309
2	122685935	A	G	144,80	ENSBTAG00000013235
2	107119808	C	T	15,0	ENSBTAG00000015520
2	127434404	C	T	15,0	ENSBTAG00000009579
2	107346861	C	T	15,23	ENSBTAG00000003817
2	79798348	C	T	150,0	ENSBTAG00000007863
2	72425852	C	T	150,0	ENSBTAG00000032021
2	128324950	A	G	156,0	ENSBTAG00000001651
2	19703661	A	G	159,0	ENSBTAG00000021580
2	115791101	C	T	16,12	ENSBTAG00000021308
2	126983152	G	C	16,9	ENSBTAG00000009796
2	4656453	A	G	161,1	ENSBTAG00000005987
2	23377975	T	G	17,0	ENSBTAG00000003458
2	5753045	G	A	17,13	ENSBTAG00000007719
2	17716091	A	G	17,15	ENSBTAG00000001861
2	61584346	G	C	17,35	ENSBTAG00000001060
2	86350169	G	A	177,1	ENSBTAG00000008915
2	133933240	T	C	18,12	ENSBTAG00000013650
2	98417064	A	G	187,0	ENSBTAG00000010579
2	136162693	C	A	19,0	ENSBTAG00000008309
2	6537769	G	A	19,0	ENSBTAG00000012557
2	122343299	G	A	19,4	ENSBTAG00000040518
2	128783596	T	C	197,0	ENSBTAG00000009470
2	25571194	A	G	2,0	ENSBTAG00000036258
2	4236369	T	G	2,0	ENSBTAG00000005444
2	25575646	A	T	2,0	ENSBTAG00000013218
2	4803732	T	C	2,0	ENSBTAG00000006262
2	13724706	C	G	2,0	ENSBTAG00000010977
2	107922184	A	G	2,0	ENSBTAG00000030974
2	94923828	T	C	2,0	ENSBTAG00000021979
2	119029574	A	G	2,0	ENSBTAG00000007280
2	133983222	C	T	2,0	ENSBTAG00000026758
2	122115808	G	A	2,0	ENSBTAG00000002027
2	136049702	C	T	2,0	ENSBTAG00000003403
2	122194364	T	C	2,0	ENSBTAG00000016954
2	136198588	G	A	2,1	ENSBTAG00000003822
2	132584065	A	T	2,1	ENSBTAG00000017644
2	120786644	T	C	2,1	ENSBTAG00000011964
2	127266875	A	G	2,2	ENSBTAG00000003235
2	61826839	C	T	2,2	ENSBTAG00000015172
2	133526491	C	T	2,2	ENSBTAG00000007998
2	133953069	C	G	2,2	ENSBTAG00000012289
2	123376530	T	G	2,2	ENSBTAG00000005477
2	108106092	C	G	2,4	ENSBTAG00000046176
2	69867588	C	A	2,4	ENSBTAG00000015077
2	20776816	G	A	2,6	ENSBTAG00000004835
2	4805784	A	C	2,6	ENSBTAG00000006261
2	136338876	C	T	20,0	ENSBTAG00000047837
2	126860506	C	T	206,0	ENSBTAG00000004416
2	95500434	A	C	21,0	ENSBTAG00000016193
2	117836493	T	A	21,10	ENSBTAG00000037640
2	108030494	G	A	21,20	ENSBTAG00000021514
2	122150152	T	C	22,0	ENSBTAG00000015104
2	107020228	A	G	22,16	ENSBTAG00000003927
2	125757511	G	A	223,0	ENSBTAG00000018385
2	133633097	A	G	229,4	ENSBTAG00000005140
2	80201534	G	A	23,0	ENSBTAG00000011256
2	71473582	C	T	23,0	ENSBTAG00000010599
2	126350643	C	T	23,0	ENSBTAG00000037456
2	125809151	T	C	23,18	ENSBTAG00000027051
2	112857461	A	G	23,22	ENSBTAG00000011514
2	6723882	G	A	23,35	ENSBTAG00000010498
2	132505910	C	T	230,0	ENSBTAG00000018656
2	79888439	A	G	238,0	ENSBTAG00000007867
2	127425358	A	G	24,0	ENSBTAG00000009581
2	85137000	T	C	24,0	ENSBTAG00000020696
2	126938096	C	T	24,0	ENSBTAG00000046672
2	4965405	T	C	24,21	ENSBTAG00000021172
2	126291699	T	G	24,23	ENSBTAG00000011784
2	130793499	G	A	242,0	ENSBTAG00000007153
2	89897257	A	G	248,0	ENSBTAG00000006049
2	130784148	A	G	249,0	ENSBTAG00000011193
2	126467022	A	G	249,0	ENSBTAG00000018374
2	96941518	G	A	249,1	ENSBTAG00000020527
2	121847018	C	G	25,0	ENSBTAG00000018199
2	132636573	A	C	25,0	ENSBTAG00000006136
2	90588331	A	G	25,0	ENSBTAG00000017437
2	107853824	G	A	25,14	ENSBTAG00000012620
2	116494862	G	T	25,16	ENSBTAG00000021323
2	122784596	T	C	25,25	ENSBTAG00000016818
2	19690710	T	C	250,0	ENSBTAG00000019255
2	80859913	G	A	250,0	ENSBTAG00000018497
2	106627271	G	A	250,0	ENSBTAG00000002485
2	86595053	C	T	26,0	ENSBTAG00000002056
2	107287410	G	A	26,32	ENSBTAG00000003807
2	120332848	C	T	27,0	ENSBTAG00000005207
2	125344162	C	T	28,0	ENSBTAG00000001160
2	94940859	A	T	28,0	ENSBTAG00000017043
2	122889971	C	G	28,20	ENSBTAG00000016817
2	4112296	T	C	28,36	ENSBTAG00000006157
2	31654462	C	T	29,29	ENSBTAG00000005501
2	7321910	T	G	29,38	ENSBTAG00000021466
2	71893667	T	C	3,0	ENSBTAG00000009058
2	126510544	C	G	3,0	ENSBTAG00000010254
2	97954504	C	T	3,0	ENSBTAG00000018130
2	13455285	T	C	3,1	ENSBTAG00000009777
2	103881409	G	T	3,2	ENSBTAG00000008300
2	73167308	C	T	3,2	ENSBTAG00000011682
2	133610820	T	C	3,3	ENSBTAG00000007996
2	22253698	G	C	3,3	ENSBTAG00000001585
2	5150666	C	A	3,4	ENSBTAG00000004216
2	62403936	G	T	3,4	ENSBTAG00000026842
2	119807970	A	C	3,4	ENSBTAG00000018502
2	113695384	G	A	3,4	ENSBTAG00000000581
2	59376309	G	A	3,9	ENSBTAG00000014432
2	126676855	T	G	31,0	ENSBTAG00000008766
2	107893249	C	T	31,40	ENSBTAG00000020608
2	6032606	G	T	32,25	ENSBTAG00000007787
2	121673179	C	T	32,26	ENSBTAG00000018067
2	16857959	T	C	34,0	ENSBTAG00000021726
2	108155982	C	T	35,0	ENSBTAG00000002995
2	126799630	C	T	35,0	ENSBTAG00000018413
2	90989211	A	G	36,1	ENSBTAG00000002283
2	31698627	G	A	36,30	ENSBTAG00000047880
2	46655612	G	A	37,0	ENSBTAG00000015962
2	126911503	C	T	37,0	ENSBTAG00000014850
2	122356741	C	T	37,41	ENSBTAG00000039121
2	127524563	C	T	38,0	ENSBTAG00000009562
2	121790575	G	A	38,23	ENSBTAG00000026684
2	48381943	A	G	39,31	ENSBTAG00000018114
2	73514520	A	G	4,0	ENSBTAG00000019781
2	72250143	A	G	4,0	ENSBTAG00000018236
2	9651726	T	C	4,0	ENSBTAG00000019929
2	127692356	G	A	4,0	ENSBTAG00000005105
2	107509583	C	T	4,1	ENSBTAG00000013492
2	48352386	G	A	4,1	ENSBTAG00000036993
2	128984551	A	G	4,11	ENSBTAG00000017452
2	130103593	T	A	4,2	ENSBTAG00000016578
2	130374111	A	G	4,2	ENSBTAG00000009500
2	106937298	C	T	4,3	ENSBTAG00000026753
2	121829339	A	G	4,3	ENSBTAG00000027159
2	61785903	C	G	4,4	ENSBTAG00000009949
2	127851897	T	C	4,8	ENSBTAG00000021778
2	127001531	T	C	42,34	ENSBTAG00000001024
2	1025366	A	G	43,0	ENSBTAG00000016894
2	107092439	G	A	44,45	ENSBTAG00000003936
2	130360233	G	A	48,0	ENSBTAG00000009502
2	71561198	C	T	49,0	ENSBTAG00000009517
2	62650252	C	T	49,0	ENSBTAG00000014158
2	118596209	T	C	5,0	ENSBTAG00000039046
2	119171777	G	A	5,0	ENSBTAG00000037702
2	127647727	G	C	5,0	ENSBTAG00000006349
2	125976265	G	A	5,6	ENSBTAG00000008800
2	18395569	G	A	5,8	ENSBTAG00000001098
2	5181488	T	G	5,9	ENSBTAG00000020777
2	132323480	C	T	51,45	ENSBTAG00000040215
2	126531966	G	C	52,0	ENSBTAG00000010249
2	105204655	G	A	52,77	ENSBTAG00000003846
2	90355467	T	C	53,0	ENSBTAG00000014933
2	128304606	C	T	55,0	ENSBTAG00000015222
2	112793584	G	A	55,33	ENSBTAG00000016951
2	127531077	C	A	57,0	ENSBTAG00000013131
2	127888673	T	A	57,54	ENSBTAG00000003069
2	136252874	G	C	58,55	ENSBTAG00000013282
2	86505751	A	G	59,0	ENSBTAG00000007652
2	47539868	T	C	6,0	ENSBTAG00000018581
2	126031093	T	G	6,0	ENSBTAG00000006225
2	125533178	C	T	6,0	ENSBTAG00000002727
2	38837106	G	A	6,0	ENSBTAG00000017376
2	111868869	C	T	6,0	ENSBTAG00000017258
2	94797273	C	T	6,0	ENSBTAG00000014407
2	4422524	C	T	6,11	ENSBTAG00000006003
2	39999947	T	C	6,5	ENSBTAG00000003650
2	130900555	G	A	6,8	ENSBTAG00000016448
2	107919992	C	G	60,46	ENSBTAG00000020613
2	120250707	G	A	63,0	ENSBTAG00000019480
2	13664581	A	G	66,59	ENSBTAG00000033662
2	94455827	T	A	69,0	ENSBTAG00000011971
2	126904113	A	G	7,0	ENSBTAG00000014849
2	18425120	A	G	7,0	ENSBTAG00000033254
2	121347992	G	T	7,0	ENSBTAG00000020671
2	116299777	T	C	7,2	ENSBTAG00000021319
2	124914088	G	A	7,4	ENSBTAG00000017253
2	122141073	A	G	7,6	ENSBTAG00000009163
2	136532071	T	C	70,0	ENSBTAG00000000815
2	122647693	G	A	70,0	ENSBTAG00000010366
2	94893449	T	C	70,0	ENSBTAG00000021976
2	7782630	G	A	70,0	ENSBTAG00000007141
2	9849648	T	C	72,68	ENSBTAG00000021762
2	107844972	G	A	74,72	ENSBTAG00000012619
2	125435419	C	T	76,0	ENSBTAG00000048228
2	131525691	T	C	77,61	ENSBTAG00000017122
2	122815850	C	T	79,0	ENSBTAG00000011582
2	132601361	A	G	79,89	ENSBTAG00000006084
2	5350804	G	A	8,0	ENSBTAG00000019177
2	26591404	T	C	8,0	ENSBTAG00000026008
2	37593383	T	G	8,0	ENSBTAG00000032481
2	118875055	G	A	8,0	ENSBTAG00000010338
2	119090422	A	C	8,3	ENSBTAG00000047133
2	24512418	T	C	8,7	ENSBTAG00000019075
2	136396458	T	C	8,8	ENSBTAG00000008510
2	14482170	C	T	83,0	ENSBTAG00000012100
2	135557446	A	G	84,0	ENSBTAG00000000684
2	127834529	T	C	85,0	ENSBTAG00000021781
2	26696050	T	C	87,89	ENSBTAG00000027789
2	62457535	T	C	88,69	ENSBTAG00000013449
2	125051099	G	A	89,0	ENSBTAG00000006667
2	115960400	C	T	9,0	ENSBTAG00000023963
2	71405230	A	G	9,0	ENSBTAG00000007111
2	127832511	G	A	9,0	ENSBTAG00000021786
2	24970712	A	G	9,13	ENSBTAG00000007898
2	122121539	C	T	9,19	ENSBTAG00000014390
2	127776382	G	A	91,0	ENSBTAG00000013761
2	90299270	T	C	93,0	ENSBTAG00000015718
2	86439866	A	T	95,1	ENSBTAG00000012586
2	36682828	A	G	95,72	ENSBTAG00000008755
3	56846409	G	A	1200	ENSBTAG00000000305
3	8196183	G	C	1241	ENSBTAG00000015853
3	42185055	C	T	94155	ENSBTAG00000005990
3	106637413	C	A	110140	ENSBTAG00000013367
3	106639011	C	G	111138	ENSBTAG00000013363
3	116661014	A	G	113137	ENSBTAG00000018424
3	104114319	T	C	113137	ENSBTAG00000017368
3	21555993	T	A	118131	ENSBTAG00000008370
3	100414223	G	A	118132	ENSBTAG00000045664
3	100414223	G	A	118132	ENSBTAG00000019904
3	30557703	A	G	119131	ENSBTAG00000015107
3	20520180	T	C	128122	ENSBTAG00000004852
3	798818	G	C	129121	ENSBTAG00000020968
3	21489190	T	C	134116	ENSBTAG00000020060
3	20046995	G	T	135112	ENSBTAG00000017135
3	897823	G	A	0,1	ENSBTAG00000001052
3	11195273	A	G	0,1	ENSBTAG00000000888
3	14745423	T	C	0,1	ENSBTAG00000019158
3	15095806	T	C	0,1	ENSBTAG00000026613
3	16551609	C	G	0,1	ENSBTAG00000018711
3	33879219	G	A	0,1	ENSBTAG00000037673
3	59272631	T	C	0,1	ENSBTAG00000016982
3	99576264	G	A	0,1	ENSBTAG00000017844
3	100935637	G	A	0,1	ENSBTAG00000016377
3	102657537	A	G	0,1	ENSBTAG00000011888
3	108623744	G	C	0,1	ENSBTAG00000024107
3	108775664	A	G	0,1	ENSBTAG00000020510
3	119459848	C	T	0,1	ENSBTAG00000045948
3	22078601	G	A	0,1	ENSBTAG00000017051
3	19859987	T	C	0,1	ENSBTAG00000000098
3	44078942	C	T	0,1	ENSBTAG00000019031
3	93551896	T	G	0,1	ENSBTAG00000000736
3	8293679	T	C	0,1	ENSBTAG00000009215
3	20770732	G	T	0,1	ENSBTAG00000040098
3	15407807	T	C	0,1	ENSBTAG00000017056
3	118095442	T	C	0,1	ENSBTAG00000010164
3	54310222	A	G	0,10	ENSBTAG00000017670
3	33483046	G	T	0,10	ENSBTAG00000020964
3	27770779	A	G	0,10	ENSBTAG00000005788
3	7132978	C	T	0,10	ENSBTAG00000010158
3	16270190	C	T	0,101	ENSBTAG00000005161
3	19532074	C	A	0,102	ENSBTAG00000007320
3	86609779	T	C	0,11	ENSBTAG00000010033
3	121284779	A	C	0,11	ENSBTAG00000011543
3	114716498	G	A	0,11	ENSBTAG00000045647
3	107243449	C	T	0,11	ENSBTAG00000047685
3	50243460	T	C	0,11	ENSBTAG00000008737
3	8347548	T	C	0,12	ENSBTAG00000021894
3	101059980	G	A	0,12	ENSBTAG00000008808
3	60080245	T	C	0,120	ENSBTAG00000011953
3	20804331	A	G	0,120	ENSBTAG00000046003
3	78664995	T	G	0,124	ENSBTAG00000005443
3	14380078	T	C	0,124	ENSBTAG00000046545
3	15522233	C	T	0,128	ENSBTAG00000020244
3	29628957	T	C	0,13	ENSBTAG00000003614
3	107181616	G	A	0,13	ENSBTAG00000021024
3	98458529	A	G	0,13	ENSBTAG00000003128
3	70224498	A	G	0,13	ENSBTAG00000005196
3	3222366	A	G	0,136	ENSBTAG00000010009
3	107265060	A	G	0,137	ENSBTAG00000021024
3	7857366	G	A	0,14	ENSBTAG00000021754
3	78601873	C	G	0,14	ENSBTAG00000005445
3	94929928	C	T	0,144	ENSBTAG00000005337
3	102718288	A	G	0,15	ENSBTAG00000017656
3	113578584	T	C	0,15	ENSBTAG00000003928
3	23672381	G	A	0,15	ENSBTAG00000039719
3	100666679	A	G	0,15	ENSBTAG00000002979
3	15501431	G	A	0,15	ENSBTAG00000010617
3	15432141	G	A	0,154	ENSBTAG00000012094
3	20759374	C	A	0,16	ENSBTAG00000006050
3	102943704	C	T	0,16	ENSBTAG00000002078
3	8294549	C	T	0,16	ENSBTAG00000009213
3	35428300	A	C	0,17	ENSBTAG00000031575
3	12311526	A	G	0,17	ENSBTAG00000005799
3	3252357	A	T	0,19	ENSBTAG00000017852
3	17147834	G	C	0,19	ENSBTAG00000012640
3	15424594	C	T	0,19	ENSBTAG00000014393
3	9916201	A	G	0,2	ENSBTAG00000018487
3	15595245	A	T	0,2	ENSBTAG00000010663
3	20078482	A	G	0,2	ENSBTAG00000002724
3	34314123	A	T	0,2	ENSBTAG00000001136
3	92986164	G	A	0,2	ENSBTAG00000006625
3	101957666	A	T	0,2	ENSBTAG00000012355
3	108874320	C	G	0,2	ENSBTAG00000003837
3	95583153	A	C	0,2	ENSBTAG00000002451
3	8445867	A	G	0,2	ENSBTAG00000017875
3	19819072	C	T	0,2	ENSBTAG00000015304
3	98704996	A	G	0,2	ENSBTAG00000030553
3	99427430	T	G	0,2	ENSBTAG00000045643
3	110074376	A	G	0,2	ENSBTAG00000015969
3	99696323	A	G	0,2	ENSBTAG00000046570
3	8350814	A	G	0,2	ENSBTAG00000021893
3	120908700	C	T	0,2	ENSBTAG00000004315
3	111416309	T	C	0,2	ENSBTAG00000013867
3	33770823	T	A	0,2	ENSBTAG00000001842
3	92273257	G	T	0,2	ENSBTAG00000039686
3	118134119	G	C	0,2	ENSBTAG00000010176
3	105213790	T	C	0,2	ENSBTAG00000020745
3	9851074	A	G	0,2	ENSBTAG00000007241
3	78763241	C	T	0,2	ENSBTAG00000005442
3	86404451	G	A	0,2	ENSBTAG00000038085
3	105668216	T	C	0,2	ENSBTAG00000001629
3	14084495	G	A	0,2	ENSBTAG00000024470
3	95726591	C	G	0,2	ENSBTAG00000009674
3	15474218	T	C	0,2	ENSBTAG00000000057
3	29532597	C	A	0,2	ENSBTAG00000011322
3	81672128	G	A	0,2	ENSBTAG00000012312
3	69344261	T	A	0,2	ENSBTAG00000024240
3	24237085	A	G	0,20	ENSBTAG00000007767
3	8035183	T	G	0,22	ENSBTAG00000038124
3	82250823	A	G	0,220	ENSBTAG00000019011
3	8309474	T	C	0,224	ENSBTAG00000002203
3	1197199	G	C	0,229	ENSBTAG00000008931
3	17176265	A	G	0,23	ENSBTAG00000006505
3	108805977	G	A	0,24	ENSBTAG00000014325
3	43157210	T	C	0,24	ENSBTAG00000006321
3	93846738	A	G	0,249	ENSBTAG00000003746
3	7552454	A	G	0,25	ENSBTAG00000034147
3	15356143	A	G	0,250	ENSBTAG00000003948
3	20771409	A	G	0,250	ENSBTAG00000038025
3	42703765	C	T	0,250	ENSBTAG00000007773
3	20175266	C	T	0,250	ENSBTAG00000015154
3	8295159	T	C	0,26	ENSBTAG00000009215
3	8295159	T	C	0,26	ENSBTAG00000009213
3	102429436	A	G	0,28	ENSBTAG00000005912
3	7809856	G	A	0,28	ENSBTAG00000005227
3	101733636	A	G	0,29	ENSBTAG00000019010
3	27430569	C	T	0,29	ENSBTAG00000046566
3	14559735	C	A	0,29	ENSBTAG00000006364
3	16096968	G	A	0,3	ENSBTAG00000011881
3	101624654	T	C	0,3	ENSBTAG00000019013
3	116441115	C	T	0,3	ENSBTAG00000013505
3	42560488	T	G	0,3	ENSBTAG00000019026
3	19995119	T	C	0,3	ENSBTAG00000021035
3	104149665	A	C	0,3	ENSBTAG00000004590
3	39926349	A	T	0,3	ENSBTAG00000019093
3	9099394	T	C	0,3	ENSBTAG00000007927
3	92576406	G	A	0,31	ENSBTAG00000010717
3	8970237	G	C	0,32	ENSBTAG00000001197
3	12553598	C	T	0,33	ENSBTAG00000022514
3	1313937	C	A	0,34	ENSBTAG00000012700
3	33957776	C	A	0,34	ENSBTAG00000013017
3	31731582	T	C	0,36	ENSBTAG00000022580
3	101771255	A	G	0,36	ENSBTAG00000024137
3	15462157	C	A	0,37	ENSBTAG00000014841
3	107575762	T	C	0,39	ENSBTAG00000004715
3	16143852	A	G	0,39	ENSBTAG00000020542
3	3863247	T	C	0,4	ENSBTAG00000012025
3	7112358	A	G	0,4	ENSBTAG00000010174
3	67067529	T	C	0,4	ENSBTAG00000031044
3	15038246	G	A	0,4	ENSBTAG00000020356
3	20890689	A	G	0,4	ENSBTAG00000037565
3	16461601	A	C	0,4	ENSBTAG00000024487
3	19727735	T	G	0,4	ENSBTAG00000007281
3	110548899	T	C	0,4	ENSBTAG00000015220
3	120441114	C	T	0,4	ENSBTAG00000030193
3	60357762	G	A	0,4	ENSBTAG00000003322
3	35970400	A	G	0,4	ENSBTAG00000014530
3	34703890	A	G	0,4	ENSBTAG00000007330
3	9479773	A	G	0,4	ENSBTAG00000004333
3	100472736	C	T	0,4	ENSBTAG00000024144
3	105987711	C	T	0,4	ENSBTAG00000002644
3	89694823	A	G	0,4	ENSBTAG00000013802
3	6568161	C	A	0,4	ENSBTAG00000027425
3	9453365	G	A	0,4	ENSBTAG00000004334
3	15207186	G	A	0,41	ENSBTAG00000003954
3	16309831	A	G	0,44	ENSBTAG00000013025
3	3046029	A	G	0,45	ENSBTAG00000044150
3	13744713	G	A	0,46	ENSBTAG00000008649
3	8229298	G	A	0,5	ENSBTAG00000033835
3	34419582	T	A	0,5	ENSBTAG00000031656
3	120647817	G	A	0,5	ENSBTAG00000012374
3	110269239	C	A	0,5	ENSBTAG00000005732
3	14282904	T	C	0,5	ENSBTAG00000000406
3	110118633	G	A	0,50	ENSBTAG00000014358
3	9047610	T	C	0,51	ENSBTAG00000011238
3	15106226	C	G	0,52	ENSBTAG00000001199
3	11850009	C	T	0,53	ENSBTAG00000022893
3	25361462	A	G	0,55	ENSBTAG00000019937
3	23211412	T	G	0,56	ENSBTAG00000007712
3	110121586	A	G	0,57	ENSBTAG00000038617
3	55028615	G	A	0,6	ENSBTAG00000038500
3	14601108	G	C	0,6	ENSBTAG00000009434
3	15720984	T	C	0,6	ENSBTAG00000017819
3	103000741	A	G	0,6	ENSBTAG00000000253
3	14855185	C	T	0,6	ENSBTAG00000000113
3	8437004	G	A	0,6	ENSBTAG00000017877
3	2089624	G	T	0,6	ENSBTAG00000010456
3	79285450	T	C	0,60	ENSBTAG00000008636
3	102671019	T	C	0,61	ENSBTAG00000018889
3	19808499	A	C	0,63	ENSBTAG00000015329
3	8391859	G	A	0,64	ENSBTAG00000020154
3	14629131	T	C	0,65	ENSBTAG00000009431
3	16179484	T	C	0,67	ENSBTAG00000018474
3	121065534	A	G	0,67	ENSBTAG00000009676
3	93743417	A	G	0,69	ENSBTAG00000012514
3	102660110	T	C	0,69	ENSBTAG00000011879
3	19048207	A	G	0,7	ENSBTAG00000021594
3	105949778	A	G	0,7	ENSBTAG00000015113
3	103422821	G	C	0,7	ENSBTAG00000021544
3	110649479	A	G	0,7	ENSBTAG00000038292
3	84147117	G	C	0,7	ENSBTAG00000021975
3	90007978	T	A	0,7	ENSBTAG00000009314
3	20848043	A	G	0,7	ENSBTAG00000008592
3	101169684	G	A	0,7	ENSBTAG00000017027
3	8505363	A	G	0,7	ENSBTAG00000017846
3	28823444	A	G	0,7	ENSBTAG00000012194
3	16681937	C	T	0,7	ENSBTAG00000021862
3	67286802	G	A	0,70	ENSBTAG00000017419
3	34126221	G	C	0,71	ENSBTAG00000020641
3	62643802	G	T	0,72	ENSBTAG00000012305
3	11724646	C	T	0,74	ENSBTAG00000009421
3	93590288	G	A	0,77	ENSBTAG00000003484
3	102650605	G	A	0,8	ENSBTAG00000008690
3	8889868	T	C	0,8	ENSBTAG00000010458
3	25704315	G	A	0,86	ENSBTAG00000046509
3	45819233	T	C	0,88	ENSBTAG00000031358
3	8250165	G	A	0,9	ENSBTAG00000040512
3	8848400	A	G	0,9	ENSBTAG00000002947
3	8028883	G	A	0,9	ENSBTAG00000039035
3	15439722	C	A	0,9	ENSBTAG00000047731
3	120332161	C	A	0,9	ENSBTAG00000002809
3	104065494	C	T	0,90	ENSBTAG00000017382
3	31694534	T	G	0,90	ENSBTAG00000018717
3	104057700	T	C	0,91	ENSBTAG00000017386
3	110139892	T	C	0,96	ENSBTAG00000024095
3	54260092	A	G	1,0	ENSBTAG00000015060
3	9974526	A	G	1,0	ENSBTAG00000016698
3	19767923	T	C	1,0	ENSBTAG00000015369
3	26336906	G	A	1,0	ENSBTAG00000018203
3	54946575	G	A	1,0	ENSBTAG00000046356
3	67131423	T	C	1,0	ENSBTAG00000042736
3	103170305	A	G	1,0	ENSBTAG00000005580
3	14664984	T	C	1,0	ENSBTAG00000012228
3	66294337	T	C	1,0	ENSBTAG00000034349
3	113598637	T	C	1,0	ENSBTAG00000044861
3	8821859	T	C	1,0	ENSBTAG00000002951
3	91919569	A	T	1,0	ENSBTAG00000046583
3	14117087	T	G	1,0	ENSBTAG00000000608
3	59634145	A	G	1,0	ENSBTAG00000018942
3	118206597	G	A	1,0	ENSBTAG00000001879
3	106985605	G	A	1,0	ENSBTAG00000014538
3	112673869	T	C	1,1	ENSBTAG00000005784
3	26213204	G	A	1,2	ENSBTAG00000001748
3	110009402	C	A	1,2	ENSBTAG00000013334
3	21798101	C	T	1,2	ENSBTAG00000005810
3	66384983	T	G	1,3	ENSBTAG00000015902
3	92702638	T	C	1,30	ENSBTAG00000009527
3	20189326	C	T	1,36	ENSBTAG00000003604
3	103241318	A	G	1,4	ENSBTAG00000009819
3	94036399	G	A	1,4	ENSBTAG00000002910
3	14287571	T	C	1,42	ENSBTAG00000000404
3	7933933	C	T	1,7	ENSBTAG00000021842
3	80492109	A	G	1,86	ENSBTAG00000030674
3	95527975	A	G	1,88	ENSBTAG00000005542
3	8770526	A	C	10,0	ENSBTAG00000046231
3	96390931	G	A	10,0	ENSBTAG00000014482
3	6067917	G	A	10,0	ENSBTAG00000007247
3	8463006	A	G	10,0	ENSBTAG00000017856
3	101818549	G	A	10,0	ENSBTAG00000042645
3	22571958	C	T	10,0	ENSBTAG00000010841
3	67740492	G	A	10,11	ENSBTAG00000031012
3	19552698	A	G	10,13	ENSBTAG00000007318
3	107723614	C	T	106,82	ENSBTAG00000009368
3	54053034	G	A	11,0	ENSBTAG00000014857
3	51692616	C	T	11,0	ENSBTAG00000024269
3	7998426	C	A	11,0	ENSBTAG00000002096
3	57835124	G	A	11,0	ENSBTAG00000012907
3	44718909	A	G	11,0	ENSBTAG00000031461
3	70879498	G	T	11,10	ENSBTAG00000038480
3	19740758	T	G	11,11	ENSBTAG00000015371
3	108690259	C	T	11,11	ENSBTAG00000006511
3	66307388	G	C	11,16	ENSBTAG00000030932
3	29056284	C	T	11,17	ENSBTAG00000001499
3	103983456	T	G	11,20	ENSBTAG00000016028
3	19060370	C	T	11,6	ENSBTAG00000000797
3	34545737	T	A	11,7	ENSBTAG00000017124
3	43330696	G	T	11,8	ENSBTAG00000015778
3	4292567	G	T	11,9	ENSBTAG00000013801
3	6424945	C	T	110,0	ENSBTAG00000016341
3	32340152	A	G	110,0	ENSBTAG00000020169
3	49136533	A	G	111,0	ENSBTAG00000009698
3	111246824	T	C	12,0	ENSBTAG00000021948
3	8325316	C	T	12,0	ENSBTAG00000013210
3	101792102	T	C	12,0	ENSBTAG00000006125
3	98110368	C	G	12,0	ENSBTAG00000009209
3	8308678	G	A	12,0	ENSBTAG00000024503
3	35182817	A	G	12,10	ENSBTAG00000003752
3	20366469	C	T	12,13	ENSBTAG00000013946
3	59701907	G	C	12,19	ENSBTAG00000005782
3	101954791	C	T	12,25	ENSBTAG00000012372
3	92098758	G	A	12,5	ENSBTAG00000040313
3	49392836	C	T	12,8	ENSBTAG00000004190
3	55070374	A	G	121,16	ENSBTAG00000001143
3	111481825	G	A	126,0	ENSBTAG00000013881
3	74530053	C	T	127,0	ENSBTAG00000019230
3	19788403	C	G	13,0	ENSBTAG00000015336
3	30854992	C	T	13,5	ENSBTAG00000014294
3	66895296	T	C	13,7	ENSBTAG00000011733
3	66924633	C	T	13,8	ENSBTAG00000021752
3	75082826	T	C	13,8	ENSBTAG00000014791
3	106311958	G	A	135,0	ENSBTAG00000021922
3	58964103	T	G	14,0	ENSBTAG00000034776
3	84749656	A	T	14,0	ENSBTAG00000000074
3	91778676	T	C	14,0	ENSBTAG00000016990
3	13892742	A	G	14,0	ENSBTAG00000012361
3	92609180	C	T	14,0	ENSBTAG00000020037
3	28865347	G	A	14,15	ENSBTAG00000016705
3	108939644	C	T	14,20	ENSBTAG00000016852
3	24149985	A	G	14,8	ENSBTAG00000005064
3	14915413	G	A	141,0	ENSBTAG00000000105
3	32013719	A	G	144,0	ENSBTAG00000006441
3	95117806	C	T	15,0	ENSBTAG00000021174
3	67354661	A	T	15,0	ENSBTAG00000017411
3	26244344	G	A	15,0	ENSBTAG00000015392
3	14926918	C	T	15,0	ENSBTAG00000011209
3	54921120	T	C	15,0	ENSBTAG00000002416
3	110790468	A	G	15,11	ENSBTAG00000016696
3	19696149	G	A	15,23	ENSBTAG00000020394
3	6900453	T	C	152,0	ENSBTAG00000010206
3	117409354	T	A	156,93	ENSBTAG00000030190
3	51382962	C	T	16,0	ENSBTAG00000006167
3	20726185	G	A	16,12	ENSBTAG00000012496
3	111181644	T	C	16,20	ENSBTAG00000006555
3	8345322	A	C	17,0	ENSBTAG00000021897
3	25400694	A	C	17,0	ENSBTAG00000016387
3	19666876	C	G	17,19	ENSBTAG00000018074
3	92809819	C	T	17,27	ENSBTAG00000019198
3	19238779	G	A	17,35	ENSBTAG00000017566
3	9762023	A	G	18,0	ENSBTAG00000002419
3	43504672	C	T	18,10	ENSBTAG00000006491
3	104031725	A	T	18,23	ENSBTAG00000017388
3	106497373	G	A	18,32	ENSBTAG00000019695
3	92586359	C	T	18,8	ENSBTAG00000010715
3	120469805	C	T	182,0	ENSBTAG00000015996
3	7106228	A	G	19,0	ENSBTAG00000010158
3	99610504	C	A	19,0	ENSBTAG00000005029
3	50991780	G	A	19,0	ENSBTAG00000011363
3	95924827	A	G	199,0	ENSBTAG00000011059
3	120689533	T	C	2,0	ENSBTAG00000005168
3	32047482	A	G	2,0	ENSBTAG00000005973
3	113148148	C	G	2,0	ENSBTAG00000014079
3	120125738	G	A	2,0	ENSBTAG00000010910
3	103893875	C	T	2,0	ENSBTAG00000023986
3	43400603	G	A	2,0	ENSBTAG00000012454
3	57411173	C	T	2,0	ENSBTAG00000031171
3	106918024	T	C	2,0	ENSBTAG00000047314
3	101617585	A	G	2,0	ENSBTAG00000012644
3	33782952	G	A	2,0	ENSBTAG00000031788
3	19290724	T	C	2,1	ENSBTAG00000017564
3	2019666	T	G	2,1	ENSBTAG00000019497
3	19259885	T	C	2,1	ENSBTAG00000024407
3	26759984	G	A	2,1	ENSBTAG00000004849
3	34846370	T	G	2,1	ENSBTAG00000005439
3	48401407	T	G	2,10	ENSBTAG00000021537
3	108530041	T	A	2,17	ENSBTAG00000002306
3	106725055	C	T	2,2	ENSBTAG00000013054
3	19396318	T	G	2,2	ENSBTAG00000021289
3	12170133	T	A	2,23	ENSBTAG00000047776
3	49647536	A	G	2,3	ENSBTAG00000018010
3	6287072	C	T	2,3	ENSBTAG00000046277
3	49770206	C	T	2,3	ENSBTAG00000047679
3	51195569	G	T	2,4	ENSBTAG00000018739
3	109649111	A	G	2,5	ENSBTAG00000009269
3	13986830	A	G	2,85	ENSBTAG00000012405
3	20401132	C	A	2,9	ENSBTAG00000021487
3	118279757	C	A	20,0	ENSBTAG00000015973
3	14210698	C	T	20,0	ENSBTAG00000015794
3	13973193	C	T	20,0	ENSBTAG00000012348
3	34150901	A	G	20,0	ENSBTAG00000008849
3	20082116	G	A	20,16	ENSBTAG00000020357
3	100411266	G	A	20,18	ENSBTAG00000019904
3	36429257	A	T	20,38	ENSBTAG00000039951
3	120324391	G	A	205,0	ENSBTAG00000007215
3	75244087	A	G	207,0	ENSBTAG00000015474
3	14137839	C	T	207,0	ENSBTAG00000039793
3	50069610	G	A	21,0	ENSBTAG00000003245
3	103930438	T	C	21,17	ENSBTAG00000009617
3	110912748	T	C	21,29	ENSBTAG00000021023
3	17165170	A	G	217,0	ENSBTAG00000012638
3	120761999	C	T	22,0	ENSBTAG00000014132
3	34506739	A	G	22,26	ENSBTAG00000020384
3	54946802	A	G	23,0	ENSBTAG00000002416
3	51325472	A	G	23,0	ENSBTAG00000018737
3	57105066	C	T	23,0	ENSBTAG00000017595
3	117184163	T	C	23,0	ENSBTAG00000005854
3	30361395	C	T	23,16	ENSBTAG00000008525
3	106260912	G	C	23,22	ENSBTAG00000039287
3	587100	C	T	23,25	ENSBTAG00000020969
3	92107191	G	A	23,38	ENSBTAG00000015931
3	33805818	T	C	238,0	ENSBTAG00000017765
3	34285243	G	A	24,0	ENSBTAG00000012962
3	16358535	T	G	24,7	ENSBTAG00000020026
3	87841868	G	A	248,0	ENSBTAG00000004037
3	80877892	A	G	249,1	ENSBTAG00000003147
3	116223744	C	T	25,0	ENSBTAG00000016504
3	19843153	C	T	250,0	ENSBTAG00000000099
3	16533760	G	A	250,0	ENSBTAG00000011284
3	80243864	T	A	250,0	ENSBTAG00000005909
3	58679259	G	A	250,0	ENSBTAG00000009844
3	20229607	G	A	250,0	ENSBTAG00000003806
3	19414065	G	T	250,0	ENSBTAG00000021288
3	10647861	G	A	250,0	ENSBTAG00000003220
3	14553081	A	G	250,0	ENSBTAG00000006370
3	20656602	A	G	26,0	ENSBTAG00000001586
3	83664104	A	G	27,0	ENSBTAG00000020451
3	50786785	T	C	27,0	ENSBTAG00000002028
3	9699556	C	T	28,0	ENSBTAG00000009982
3	100172352	G	A	28,25	ENSBTAG00000019933
3	19693936	T	C	29,0	ENSBTAG00000020395
3	32512672	C	T	29,0	ENSBTAG00000012659
3	100065689	C	G	29,28	ENSBTAG00000000094
3	20277190	T	C	3,0	ENSBTAG00000014984
3	54649524	T	C	3,0	ENSBTAG00000014529
3	86531458	G	A	3,0	ENSBTAG00000013693
3	94582196	G	A	3,0	ENSBTAG00000015896
3	14893392	A	G	3,0	ENSBTAG00000000108
3	101785952	G	A	3,0	ENSBTAG00000039529
3	110065582	G	T	3,0	ENSBTAG00000024096
3	106791608	G	A	3,0	ENSBTAG00000006338
3	104091933	T	C	3,0	ENSBTAG00000017381
3	16760049	C	T	3,0	ENSBTAG00000006234
3	27005679	A	G	3,1	ENSBTAG00000001246
3	33338092	T	C	3,1	ENSBTAG00000001981
3	563721	A	G	3,11	ENSBTAG00000000616
3	110025942	A	G	3,2	ENSBTAG00000007994
3	110612175	C	T	3,3	ENSBTAG00000002826
3	34793041	G	A	3,3	ENSBTAG00000047874
3	100325885	G	A	3,3	ENSBTAG00000007507
3	59081444	G	A	3,3	ENSBTAG00000003444
3	100043988	A	G	3,3	ENSBTAG00000000097
3	27728302	G	A	3,4	ENSBTAG00000011500
3	108785793	C	T	3,7	ENSBTAG00000014326
3	53860668	A	G	30,0	ENSBTAG00000020214
3	26372142	C	T	30,15	ENSBTAG00000008022
3	53719622	A	G	30,25	ENSBTAG00000000900
3	42743706	T	G	31,0	ENSBTAG00000037539
3	48600816	G	T	31,10	ENSBTAG00000004422
3	111280882	C	G	31,31	ENSBTAG00000024086
3	16685936	C	T	32,0	ENSBTAG00000006235
3	81120497	T	G	33,0	ENSBTAG00000016455
3	49110316	A	T	33,13	ENSBTAG00000007101
3	54805906	C	T	34,0	ENSBTAG00000024272
3	108904383	G	A	34,0	ENSBTAG00000003849
3	42447858	G	T	34,27	ENSBTAG00000019029
3	106622216	G	A	35,0	ENSBTAG00000013367
3	6629567	C	T	35,20	ENSBTAG00000005976
3	121173936	C	G	36,0	ENSBTAG00000015408
3	43272334	T	C	36,30	ENSBTAG00000015786
3	43272334	T	C	36,30	ENSBTAG00000015781
3	103286899	G	A	36,55	ENSBTAG00000003777
3	29506260	A	G	37,0	ENSBTAG00000011327
3	101048567	G	C	38,0	ENSBTAG00000008810
3	52015353	C	T	38,10	ENSBTAG00000016307
3	30988032	G	A	39,34	ENSBTAG00000021602
3	106636977	G	A	4,0	ENSBTAG00000044719
3	42891990	G	A	4,0	ENSBTAG00000021101
3	83594634	T	C	4,0	ENSBTAG00000019877
3	121165265	C	T	4,0	ENSBTAG00000015401
3	9645862	G	A	4,0	ENSBTAG00000010551
3	20803209	A	C	4,0	ENSBTAG00000038604
3	80258735	A	G	4,0	ENSBTAG00000030749
3	120856477	G	A	4,0	ENSBTAG00000000789
3	113222934	G	A	4,0	ENSBTAG00000008942
3	118986080	G	C	4,0	ENSBTAG00000017764
3	23797862	C	G	4,1	ENSBTAG00000032187
3	32598411	A	G	4,2	ENSBTAG00000006466
3	92260046	G	A	4,2	ENSBTAG00000019801
3	19493468	T	C	4,3	ENSBTAG00000008091
3	31968165	C	T	4,3	ENSBTAG00000007642
3	112932585	C	T	4,3	ENSBTAG00000019555
3	33303072	G	A	4,4	ENSBTAG00000007352
3	106234767	A	C	4,4	ENSBTAG00000000532
3	22487111	T	C	4,44	ENSBTAG00000020831
3	34054969	G	A	4,5	ENSBTAG00000014083
3	94447667	C	T	4,6	ENSBTAG00000002721
3	19614064	T	C	4,7	ENSBTAG00000006099
3	101832887	G	T	4,7	ENSBTAG00000015280
3	55205533	T	C	41,0	ENSBTAG00000000504
3	110014974	C	A	41,16	ENSBTAG00000024097
3	21504171	G	A	41,33	ENSBTAG00000013910
3	28670717	A	G	41,34	ENSBTAG00000015977
3	23389128	C	G	42,31	ENSBTAG00000007909
3	74463108	A	G	44,25	ENSBTAG00000002627
3	1060160	T	G	44,45	ENSBTAG00000014151
3	59010791	G	A	45,0	ENSBTAG00000013851
3	115210375	C	T	45,13	ENSBTAG00000013869
3	20146144	G	A	45,28	ENSBTAG00000007123
3	113761350	T	G	46,2	ENSBTAG00000020616
3	111430815	C	T	46,38	ENSBTAG00000014235
3	104587541	A	G	47,29	ENSBTAG00000015887
3	20382905	T	G	48,0	ENSBTAG00000024378
3	118630668	C	A	49,0	ENSBTAG00000021444
3	55232814	G	A	5,0	ENSBTAG00000021900
3	98857836	C	T	5,0	ENSBTAG00000043428
3	8191970	C	T	5,0	ENSBTAG00000015856
3	14975721	A	G	5,0	ENSBTAG00000045596
3	14871770	C	T	5,0	ENSBTAG00000046885
3	103214329	A	G	5,0	ENSBTAG00000016899
3	114125763	T	C	5,2	ENSBTAG00000024726
3	110299557	A	C	5,3	ENSBTAG00000010175
3	3626706	T	C	5,3	ENSBTAG00000016801
3	59405271	T	C	5,4	ENSBTAG00000003791
3	20534067	C	T	5,6	ENSBTAG00000020635
3	20728145	G	A	5,7	ENSBTAG00000012495
3	113404020	G	A	5,8	ENSBTAG00000020173
3	18768797	A	T	5,9	ENSBTAG00000015145
3	83299153	A	T	50,0	ENSBTAG00000010124
3	16511101	A	G	50,17	ENSBTAG00000017604
3	14606093	G	A	52,0	ENSBTAG00000009432
3	101062614	C	A	53,0	ENSBTAG00000015346
3	94690825	C	G	53,0	ENSBTAG00000014289
3	20418822	G	A	53,63	ENSBTAG00000021482
3	121152916	G	T	54,0	ENSBTAG00000013253
3	107045903	T	C	54,0	ENSBTAG00000008688
3	16033596	C	T	54,0	ENSBTAG00000007519
3	14158516	A	G	56,0	ENSBTAG00000001518
3	21997787	T	C	59,32	ENSBTAG00000006720
3	34241277	C	T	6,0	ENSBTAG00000018806
3	70247570	A	G	6,0	ENSBTAG00000003162
3	102676751	A	C	6,0	ENSBTAG00000018888
3	106843507	G	A	6,0	ENSBTAG00000013832
3	21626766	C	A	6,0	ENSBTAG00000021637
3	2107247	A	G	6,10	ENSBTAG00000010775
3	12110058	G	C	6,11	ENSBTAG00000047988
3	120818556	A	G	6,12	ENSBTAG00000000785
3	108998465	T	G	6,12	ENSBTAG00000011316
3	19509012	A	G	6,18	ENSBTAG00000017580
3	12144194	G	A	6,2	ENSBTAG00000024960
3	110752936	A	G	6,2	ENSBTAG00000002377
3	14814702	C	G	6,24	ENSBTAG00000001212
3	34067345	G	A	6,3	ENSBTAG00000016643
3	67155952	G	A	6,3	ENSBTAG00000020761
3	57553980	C	G	6,7	ENSBTAG00000016712
3	105801060	C	T	6,7	ENSBTAG00000001626
3	100674262	C	T	6,8	ENSBTAG00000020444
3	19774176	T	C	6,8	ENSBTAG00000015363
3	43333829	A	G	61,71	ENSBTAG00000015776
3	14583323	G	A	64,0	ENSBTAG00000009435
3	10683388	C	T	64,0	ENSBTAG00000003217
3	10840475	A	T	64,0	ENSBTAG00000011511
3	120810465	G	A	64,0	ENSBTAG00000000784
3	104311603	C	A	67,0	ENSBTAG00000012982
3	21621533	C	T	67,0	ENSBTAG00000021634
3	66011009	A	G	68,66	ENSBTAG00000019733
3	50083903	C	G	69,0	ENSBTAG00000004383
3	329697	T	C	69,0	ENSBTAG00000037819
3	43688216	T	A	69,53	ENSBTAG00000017655
3	119785588	C	A	69,56	ENSBTAG00000003279
3	10544458	A	G	7,0	ENSBTAG00000012887
3	34250715	G	A	7,0	ENSBTAG00000018804
3	113031637	C	T	7,0	ENSBTAG00000014596
3	117707773	G	A	7,0	ENSBTAG00000005354
3	121213676	G	A	7,13	ENSBTAG00000002847
3	6672051	G	T	7,5	ENSBTAG00000004885
3	94516520	A	T	7,7	ENSBTAG00000002720
3	108695833	G	A	73,72	ENSBTAG00000045776
3	120979696	C	T	74,0	ENSBTAG00000002608
3	931035	T	G	74,22	ENSBTAG00000002823
3	69322058	T	C	74,73	ENSBTAG00000018447
3	9886048	T	G	77,67	ENSBTAG00000002068
3	26888694	T	C	77,78	ENSBTAG00000040131
3	21548080	A	T	79,0	ENSBTAG00000008367
3	54839057	A	C	8,0	ENSBTAG00000038625
3	100407121	G	A	8,0	ENSBTAG00000045664
3	55128081	G	T	8,0	ENSBTAG00000000505
3	11533896	C	T	8,0	ENSBTAG00000039366
3	26584907	G	A	8,0	ENSBTAG00000017256
3	19973004	G	A	8,0	ENSBTAG00000021037
3	88068459	C	T	8,0	ENSBTAG00000017326
3	118359227	G	A	8,0	ENSBTAG00000003376
3	32321613	A	G	8,0	ENSBTAG00000020172
3	29850228	A	C	8,11	ENSBTAG00000019611
3	53475742	T	C	8,12	ENSBTAG00000020958
3	30943217	C	A	8,4	ENSBTAG00000014291
3	22917027	C	G	8,5	ENSBTAG00000001564
3	92864586	A	G	8,7	ENSBTAG00000007112
3	49741472	T	C	83,0	ENSBTAG00000007842
3	90229884	T	C	83,0	ENSBTAG00000011640
3	100414509	G	A	84,75	ENSBTAG00000045664
3	100414509	G	A	84,75	ENSBTAG00000019904
3	34402427	T	C	86,88	ENSBTAG00000038979
3	103237759	C	T	86,89	ENSBTAG00000009813
3	52487024	A	G	87,0	ENSBTAG00000011200
3	75236985	G	A	87,0	ENSBTAG00000015482
3	48789478	C	T	9,0	ENSBTAG00000020345
3	53385260	C	T	9,0	ENSBTAG00000019133
3	3296452	C	T	9,3	ENSBTAG00000010265
3	28724579	A	G	9,4	ENSBTAG00000046797
3	106217360	C	T	9,5	ENSBTAG00000000533
3	22107421	C	T	9,9	ENSBTAG00000002422
3	100415091	G	A	90,0	ENSBTAG00000045664
3	100415091	G	A	90,0	ENSBTAG00000019904
3	107084112	C	T	90,95	ENSBTAG00000017125
3	93601534	A	G	91,0	ENSBTAG00000014649
3	100419517	C	G	95,99	ENSBTAG00000045664
4	44236464	T	C	1248	ENSBTAG00000009717
4	93662646	A	G	2248	ENSBTAG00000047361
4	24018930	G	A	77104	ENSBTAG00000003238
4	76705141	G	A	110140	ENSBTAG00000003994
4	52175213	C	T	111110	ENSBTAG00000017869
4	93262003	A	T	117133	ENSBTAG00000014911
4	105101986	G	C	118106	ENSBTAG00000005285
4	12754604	C	T	140109	ENSBTAG00000014069
4	93554563	C	G	141109	ENSBTAG00000016481
4	32627839	G	A	0,1	ENSBTAG00000015666
4	36807113	G	A	0,1	ENSBTAG00000018133
4	32079633	A	C	0,1	ENSBTAG00000019406
4	106661662	T	C	0,1	ENSBTAG00000031216
4	32058124	C	T	0,1	ENSBTAG00000019403
4	94168185	C	T	0,1	ENSBTAG00000007206
4	93616466	C	G	0,1	ENSBTAG00000006253
4	74844822	C	A	0,10	ENSBTAG00000015749
4	64323748	A	G	0,106	ENSBTAG00000003115
4	119274370	A	G	0,11	ENSBTAG00000008025
4	114259039	C	T	0,11	ENSBTAG00000005419
4	44760115	T	G	0,110	ENSBTAG00000006876
4	99712896	T	C	0,112	ENSBTAG00000001576
4	77322992	C	T	0,12	ENSBTAG00000006377
4	50020142	C	G	0,133	ENSBTAG00000015366
4	107841605	T	C	0,134	ENSBTAG00000002554
4	31924190	G	A	0,16	ENSBTAG00000016010
4	66275941	T	C	0,16	ENSBTAG00000038235
4	46591551	G	A	0,175	ENSBTAG00000002175
4	71188868	G	A	0,179	ENSBTAG00000022613
4	65794057	G	A	0,2	ENSBTAG00000047599
4	107721706	T	C	0,2	ENSBTAG00000039614
4	115797044	C	A	0,2	ENSBTAG00000030897
4	118896109	A	C	0,2	ENSBTAG00000020335
4	5727637	C	G	0,2	ENSBTAG00000005499
4	83476372	T	C	0,2	ENSBTAG00000002859
4	71177906	G	T	0,2	ENSBTAG00000019445
4	56647488	G	A	0,2	ENSBTAG00000021182
4	51398130	A	G	0,2	ENSBTAG00000008097
4	44481903	A	G	0,2	ENSBTAG00000024379
4	74911684	A	T	0,2	ENSBTAG00000003506
4	114450706	G	T	0,2	ENSBTAG00000011228
4	114115934	A	G	0,2	ENSBTAG00000037510
4	104250499	T	C	0,2	ENSBTAG00000020225
4	8494720	A	G	0,21	ENSBTAG00000002107
4	87410580	T	A	0,210	ENSBTAG00000009823
4	77433741	A	G	0,22	ENSBTAG00000011997
4	114208749	G	A	0,22	ENSBTAG00000012078
4	77229973	C	T	0,24	ENSBTAG00000010504
4	18950280	G	A	0,24	ENSBTAG00000038527
4	113676016	C	T	0,24	ENSBTAG00000014402
4	101795435	G	A	0,24	ENSBTAG00000002317
4	31694080	C	G	0,250	ENSBTAG00000033806
4	11035612	C	T	0,250	ENSBTAG00000015844
4	93715532	G	A	0,26	ENSBTAG00000004989
4	32398545	G	A	0,27	ENSBTAG00000013010
4	108540279	C	T	0,27	ENSBTAG00000017676
4	25827603	T	A	0,27	ENSBTAG00000007746
4	49263462	G	A	0,29	ENSBTAG00000011412
4	7096664	A	C	0,3	ENSBTAG00000003531
4	106890415	A	G	0,3	ENSBTAG00000021565
4	114397515	A	G	0,3	ENSBTAG00000012031
4	44671762	A	G	0,3	ENSBTAG00000014171
4	44903947	A	G	0,3	ENSBTAG00000003658
4	61318807	A	G	0,3	ENSBTAG00000002011
4	74946804	A	G	0,3	ENSBTAG00000003508
4	114201505	G	A	0,3	ENSBTAG00000016766
4	103726505	G	A	0,3	ENSBTAG00000017766
4	9613160	T	C	0,3	ENSBTAG00000021996
4	71602995	C	G	0,3	ENSBTAG00000015326
4	100197211	G	A	0,3	ENSBTAG00000011127
4	65865763	T	C	0,3	ENSBTAG00000009390
4	114137240	G	T	0,3	ENSBTAG00000004894
4	93602612	C	T	0,3	ENSBTAG00000011002
4	49051060	C	T	0,31	ENSBTAG00000018348
4	8566362	G	A	0,33	ENSBTAG00000027319
4	113603068	C	T	0,35	ENSBTAG00000038241
4	9187303	T	C	0,36	ENSBTAG00000007442
4	31977298	T	G	0,36	ENSBTAG00000016014
4	46497093	C	A	0,36	ENSBTAG00000009207
4	46928141	T	C	0,39	ENSBTAG00000008302
4	114700345	G	A	0,39	ENSBTAG00000004540
4	116238163	G	A	0,4	ENSBTAG00000009002
4	70211855	T	C	0,4	ENSBTAG00000004136
4	114492757	G	A	0,4	ENSBTAG00000008468
4	114562970	C	T	0,4	ENSBTAG00000018838
4	12631727	A	G	0,4	ENSBTAG00000018185
4	113521559	T	C	0,4	ENSBTAG00000039594
4	19451224	C	T	0,4	ENSBTAG00000007680
4	51370214	C	T	0,4	ENSBTAG00000000169
4	44774625	A	G	0,4	ENSBTAG00000003784
4	43565095	C	T	0,4	ENSBTAG00000005102
4	77804003	C	G	0,4	ENSBTAG00000000274
4	5277096	G	A	0,4	ENSBTAG00000020869
4	113781300	G	C	0,4	ENSBTAG00000001198
4	27265621	G	A	0,4	ENSBTAG00000003808
4	63052626	G	C	0,41	ENSBTAG00000010866
4	113022107	G	A	0,46	ENSBTAG00000014768
4	66758782	A	C	0,47	ENSBTAG00000007870
4	67065286	T	G	0,5	ENSBTAG00000020931
4	113564475	G	C	0,5	ENSBTAG00000004215
4	7528232	C	A	0,5	ENSBTAG00000008428
4	9307176	T	C	0,53	ENSBTAG00000001992
4	114409807	G	C	0,54	ENSBTAG00000007759
4	71634278	A	G	0,6	ENSBTAG00000015303
4	15215824	C	G	0,61	ENSBTAG00000004995
4	112779322	T	C	0,62	ENSBTAG00000008736
4	93384646	A	G	0,68	ENSBTAG00000000296
4	32856068	G	A	0,7	ENSBTAG00000021313
4	31742516	C	G	0,79	ENSBTAG00000004575
4	66876828	C	T	0,8	ENSBTAG00000016220
4	114377907	C	T	0,8	ENSBTAG00000017680
4	120157221	A	T	0,8	ENSBTAG00000016131
4	11840823	C	T	0,87	ENSBTAG00000021282
4	17767967	G	C	0,9	ENSBTAG00000045937
4	114038222	G	A	0,9	ENSBTAG00000039928
4	44816290	C	T	0,90	ENSBTAG00000046712
4	30674141	C	T	1,0	ENSBTAG00000013078
4	113387727	A	G	1,0	ENSBTAG00000010219
4	120266879	T	C	1,0	ENSBTAG00000005483
4	106066583	C	T	1,0	ENSBTAG00000020453
4	89001648	C	A	1,1	ENSBTAG00000004640
4	38712485	T	C	1,2	ENSBTAG00000020569
4	114447015	C	T	1,24	ENSBTAG00000011226
4	31048994	G	A	1,3	ENSBTAG00000015539
4	114148623	C	T	1,3	ENSBTAG00000000715
4	15352618	G	A	1,3	ENSBTAG00000024420
4	104371002	G	A	1,32	ENSBTAG00000003495
4	89889351	C	T	1,4	ENSBTAG00000013180
4	5375365	T	C	1,6	ENSBTAG00000001500
4	9091105	G	A	1,8	ENSBTAG00000045617
4	94637231	G	T	10,0	ENSBTAG00000011247
4	48270232	C	T	10,0	ENSBTAG00000020848
4	113128315	A	G	10,0	ENSBTAG00000000389
4	19893218	A	C	10,10	ENSBTAG00000019750
4	77966461	C	T	10,10	ENSBTAG00000013414
4	43860835	A	G	10,17	ENSBTAG00000003825
4	93922598	C	T	10,6	ENSBTAG00000013287
4	51912811	T	A	10,7	ENSBTAG00000006161
4	9408304	A	G	10,9	ENSBTAG00000002750
4	93956880	G	A	11,0	ENSBTAG00000001754
4	52746498	G	A	11,14	ENSBTAG00000014228
4	59980236	A	G	11,19	ENSBTAG00000021869
4	60452476	C	T	11,3	ENSBTAG00000003490
4	32428043	C	T	11,8	ENSBTAG00000014711
4	77172070	G	A	12,0	ENSBTAG00000020704
4	75147043	G	C	12,0	ENSBTAG00000013226
4	113910887	T	G	12,0	ENSBTAG00000030940
4	104831834	C	A	12,0	ENSBTAG00000020484
4	47602408	A	G	12,0	ENSBTAG00000015509
4	93313636	T	C	12,10	ENSBTAG00000017001
4	77473867	A	G	12,12	ENSBTAG00000006029
4	61354815	T	C	121,94	ENSBTAG00000019065
4	92617388	G	C	13,0	ENSBTAG00000003102
4	9728109	G	A	13,0	ENSBTAG00000018363
4	24492356	T	C	13,16	ENSBTAG00000015073
4	99983709	A	G	13,18	ENSBTAG00000017919
4	115930893	G	T	14,0	ENSBTAG00000008032
4	113239238	G	A	14,0	ENSBTAG00000002810
4	95164795	A	G	14,15	ENSBTAG00000017245
4	81669158	A	G	14,22	ENSBTAG00000001528
4	103939022	C	T	14,27	ENSBTAG00000017860
4	106921917	G	A	14,4	ENSBTAG00000027204
4	9638036	G	A	15,0	ENSBTAG00000024431
4	113532111	T	C	15,0	ENSBTAG00000006022
4	96034901	T	C	15,10	ENSBTAG00000010452
4	49255108	G	T	150,0	ENSBTAG00000001908
4	112991092	C	A	156,0	ENSBTAG00000017143
4	64219453	A	G	159,77	ENSBTAG00000016707
4	69349551	G	A	16,0	ENSBTAG00000024341
4	105853393	G	A	16,12	ENSBTAG00000010931
4	70049752	A	G	16,24	ENSBTAG00000001822
4	86041017	A	G	167,0	ENSBTAG00000015337
4	56459829	T	C	17,20	ENSBTAG00000021967
4	77598711	G	T	17,32	ENSBTAG00000006325
4	114893040	C	T	18,0	ENSBTAG00000002917
4	44293415	C	G	18,0	ENSBTAG00000014879
4	64204825	T	C	18,15	ENSBTAG00000016709
4	59971385	A	G	181,1	ENSBTAG00000046588
4	115347799	C	T	19,0	ENSBTAG00000021260
4	94776656	A	T	2,0	ENSBTAG00000015588
4	33508164	C	G	2,0	ENSBTAG00000019276
4	40276147	T	G	2,0	ENSBTAG00000006138
4	113763518	C	T	2,0	ENSBTAG00000039588
4	79661293	T	C	2,0	ENSBTAG00000010671
4	67781543	T	C	2,0	ENSBTAG00000018909
4	45475385	T	G	2,1	ENSBTAG00000046817
4	33049263	T	C	2,1	ENSBTAG00000005997
4	14292331	A	C	2,2	ENSBTAG00000018645
4	96616600	G	A	2,2	ENSBTAG00000014543
4	104723583	C	T	2,2	ENSBTAG00000004799
4	33519111	C	A	2,2	ENSBTAG00000004023
4	50029491	T	C	2,2	ENSBTAG00000033197
4	107805333	G	A	2,3	ENSBTAG00000005475
4	113867519	A	C	20,0	ENSBTAG00000046257
4	32018625	C	T	20,10	ENSBTAG00000000604
4	55994345	A	T	21,26	ENSBTAG00000013050
4	97825748	G	A	22,0	ENSBTAG00000014112
4	99724958	G	A	22,15	ENSBTAG00000017905
4	48435106	C	T	22,22	ENSBTAG00000014958
4	72833518	C	T	22,24	ENSBTAG00000002340
4	47423847	C	T	226,0	ENSBTAG00000019794
4	118162311	T	C	23,34	ENSBTAG00000010243
4	49906921	C	A	23,43	ENSBTAG00000024387
4	45594536	G	T	24,0	ENSBTAG00000040058
4	65831155	A	G	242,1	ENSBTAG00000000745
4	51782220	G	T	243,0	ENSBTAG00000004072
4	32251153	A	G	246,0	ENSBTAG00000012622
4	40585702	G	A	249,0	ENSBTAG00000017866
4	11079570	T	C	249,1	ENSBTAG00000000820
4	113293330	G	T	25,0	ENSBTAG00000031106
4	69333041	T	C	25,8	ENSBTAG00000011476
4	64362294	G	A	26,0	ENSBTAG00000003114
4	97334202	C	T	26,0	ENSBTAG00000024723
4	7678780	G	A	26,0	ENSBTAG00000019486
4	61611464	A	C	26,14	ENSBTAG00000001182
4	30797247	G	A	27,0	ENSBTAG00000004976
4	75132380	C	A	27,26	ENSBTAG00000032166
4	103770847	T	C	28,0	ENSBTAG00000017770
4	20209328	G	A	28,0	ENSBTAG00000009786
4	25058087	A	C	28,25	ENSBTAG00000010980
4	87301893	G	C	29,0	ENSBTAG00000012128
4	13345334	G	T	3,0	ENSBTAG00000003773
4	71456360	G	C	3,0	ENSBTAG00000019342
4	78825429	G	A	3,0	ENSBTAG00000000990
4	100332127	G	C	3,0	ENSBTAG00000017427
4	33248244	C	T	3,1	ENSBTAG00000021535
4	44601733	G	T	3,1	ENSBTAG00000014161
4	106903059	A	G	3,2	ENSBTAG00000034609
4	41160170	A	C	3,2	ENSBTAG00000002714
4	5425032	C	T	3,2	ENSBTAG00000014016
4	86608453	C	T	3,3	ENSBTAG00000002940
4	30323377	G	C	3,5	ENSBTAG00000014389
4	104869645	G	C	3,6	ENSBTAG00000021761
4	67653458	G	C	3,7	ENSBTAG00000024340
4	77856462	C	G	3,9	ENSBTAG00000032288
4	62081731	C	T	31,0	ENSBTAG00000012081
4	100626445	C	T	32,49	ENSBTAG00000007806
4	5242665	A	G	33,0	ENSBTAG00000017086
4	65043850	C	T	33,0	ENSBTAG00000002739
4	99787316	T	C	35,12	ENSBTAG00000031548
4	88776989	A	T	35,34	ENSBTAG00000004643
4	65670825	G	A	36,0	ENSBTAG00000020247
4	78816641	C	T	36,24	ENSBTAG00000000991
4	92679185	G	C	36,43	ENSBTAG00000010692
4	77540643	C	T	36,56	ENSBTAG00000010612
4	99236446	C	T	37,0	ENSBTAG00000008895
4	77891501	A	G	39,56	ENSBTAG00000012237
4	92624403	C	G	4,0	ENSBTAG00000009366
4	120427969	C	T	4,0	ENSBTAG00000037649
4	113952558	C	T	4,0	ENSBTAG00000040331
4	64414040	A	G	4,3	ENSBTAG00000002332
4	55858338	G	A	4,3	ENSBTAG00000010555
4	63715380	A	G	4,5	ENSBTAG00000006528
4	104577352	T	C	4,8	ENSBTAG00000012239
4	32862063	G	C	4,8	ENSBTAG00000033449
4	69368086	G	A	41,0	ENSBTAG00000001063
4	48563550	T	C	41,0	ENSBTAG00000005524
4	43698598	G	A	41,0	ENSBTAG00000015753
4	114615497	A	G	41,0	ENSBTAG00000014372
4	93462079	T	C	41,54	ENSBTAG00000031863
4	77549153	C	G	42,0	ENSBTAG00000010602
4	15046213	T	C	42,26	ENSBTAG00000003222
4	94565515	G	C	43,0	ENSBTAG00000000911
4	11162779	C	T	43,51	ENSBTAG00000003424
4	118948449	A	G	44,0	ENSBTAG00000030817
4	78161762	C	T	44,0	ENSBTAG00000008143
4	23499680	G	A	45,0	ENSBTAG00000034154
4	55873097	A	G	45,37	ENSBTAG00000010549
4	20296999	G	C	45,49	ENSBTAG00000002869
4	103490681	C	A	46,43	ENSBTAG00000021617
4	66610965	C	T	48,28	ENSBTAG00000039231
4	115368106	C	G	49,0	ENSBTAG00000024199
4	88658011	G	A	49,37	ENSBTAG00000009334
4	105751813	C	T	5,0	ENSBTAG00000016879
4	11639219	C	T	5,0	ENSBTAG00000013472
4	50304468	C	T	5,0	ENSBTAG00000038795
4	120343555	C	T	5,1	ENSBTAG00000024157
4	102418157	A	G	5,2	ENSBTAG00000043638
4	102425563	C	T	5,3	ENSBTAG00000015802
4	93900297	T	C	5,7	ENSBTAG00000007253
4	11787657	G	A	5,8	ENSBTAG00000009109
4	53756441	T	A	5,8	ENSBTAG00000021543
4	28446115	C	T	52,0	ENSBTAG00000006721
4	99717458	G	C	54,36	ENSBTAG00000001773
4	105724673	C	A	6,0	ENSBTAG00000019265
4	119438209	C	T	6,0	ENSBTAG00000000771
4	10551154	C	T	6,0	ENSBTAG00000014255
4	113425179	C	T	6,0	ENSBTAG00000019844
4	69025588	G	A	6,0	ENSBTAG00000001036
4	103306023	A	G	6,5	ENSBTAG00000021073
4	18997841	G	A	6,9	ENSBTAG00000011819
4	104310658	C	T	61,0	ENSBTAG00000016546
4	117907734	A	G	61,63	ENSBTAG00000001592
4	114587827	T	C	65,0	ENSBTAG00000000607
4	66832934	T	C	68,0	ENSBTAG00000016223
4	82896068	T	C	7,0	ENSBTAG00000007305
4	50858157	G	A	7,0	ENSBTAG00000021469
4	61165469	A	T	7,11	ENSBTAG00000009218
4	10302745	A	T	7,4	ENSBTAG00000012894
4	29207551	A	G	7,4	ENSBTAG00000003709
4	117824350	A	G	7,5	ENSBTAG00000017505
4	119132269	G	A	7,6	ENSBTAG00000016435
4	87692096	A	G	7,6	ENSBTAG00000005110
4	17297204	A	G	7,7	ENSBTAG00000000799
4	94359023	G	A	7,7	ENSBTAG00000014273
4	114610931	G	A	72,0	ENSBTAG00000014371
4	69340743	T	C	76,0	ENSBTAG00000001455
4	104664962	C	T	77,0	ENSBTAG00000008306
4	11918693	G	A	8,0	ENSBTAG00000038093
4	102402384	C	T	8,0	ENSBTAG00000015802
4	47002373	C	T	8,0	ENSBTAG00000002037
4	103679160	A	G	8,0	ENSBTAG00000014021
4	114085087	C	G	8,0	ENSBTAG00000008550
4	75451320	C	T	8,11	ENSBTAG00000009655
4	69696187	C	T	8,5	ENSBTAG00000005650
4	99882322	C	G	8,6	ENSBTAG00000047605
4	86620862	G	A	81,36	ENSBTAG00000007976
4	68775974	A	G	83,54	ENSBTAG00000019020
4	99560433	G	A	89,97	ENSBTAG00000013953
4	52477486	G	C	9,0	ENSBTAG00000021204
4	113053175	G	A	9,0	ENSBTAG00000020445
4	9571297	A	G	9,8	ENSBTAG00000034936
4	77879379	C	A	9,9	ENSBTAG00000012241
4	103050037	A	G	9,9	ENSBTAG00000002431
4	78147394	G	C	93,0	ENSBTAG00000012968
4	107600358	C	T	93,0	ENSBTAG00000017970
5	4049906	A	G	1100	ENSBTAG00000035083
5	47736730	G	T	1137	ENSBTAG00000031786
5	23362354	C	A	1249	ENSBTAG00000007447
5	53988041	A	G	1249	ENSBTAG00000021287
5	46720010	G	A	89112	ENSBTAG00000009939
5	103740972	C	T	108141	ENSBTAG00000008612
5	49350277	T	C	116124	ENSBTAG00000015646
5	71751553	C	G	130120	ENSBTAG00000020638
5	100205674	G	A	132118	ENSBTAG00000011765
5	113377758	T	A,G	0,0,40	ENSBTAG00000014265
5	6433775	C	T	0,1	ENSBTAG00000016931
5	37228982	T	C	0,1	ENSBTAG00000000395
5	85167575	A	C	0,1	ENSBTAG00000009778
5	94045621	C	T	0,1	ENSBTAG00000009444
5	102333220	A	G	0,1	ENSBTAG00000039847
5	110484816	T	C	0,1	ENSBTAG00000021435
5	110956790	T	C	0,1	ENSBTAG00000000109
5	118006479	G	A	0,1	ENSBTAG00000021803
5	120129784	G	A	0,1	ENSBTAG00000030179
5	60669224	C	T	0,1	ENSBTAG00000016415
5	107052241	A	G	0,1	ENSBTAG00000013759
5	109547533	C	T	0,1	ENSBTAG00000009704
5	111839204	T	C	0,1	ENSBTAG00000015157
5	121142694	G	C	0,1	ENSBTAG00000047080
5	27887128	T	C	0,1	ENSBTAG00000007204
5	77370804	G	A	0,1	ENSBTAG00000002651
5	95670444	T	C	0,1	ENSBTAG00000019722
5	112512278	T	C	0,1	ENSBTAG00000004048
5	120223223	T	G	0,1	ENSBTAG00000010182
5	67853153	T	C	0,1	ENSBTAG00000027899
5	107749635	G	C	0,1	ENSBTAG00000023274
5	114915798	T	C	0,1	ENSBTAG00000045957
5	28602448	A	G	0,1	ENSBTAG00000017943
5	82475891	G	T	0,1	ENSBTAG00000030622
5	113621656	A	G	0,10	ENSBTAG00000026501
5	112118572	C	G	0,10	ENSBTAG00000021076
5	76375679	C	T	0,10	ENSBTAG00000016661
5	104273617	T	C	0,11	ENSBTAG00000014729
5	83186297	C	T	0,11	ENSBTAG00000005082
5	45133605	A	G	0,11	ENSBTAG00000013496
5	74111621	C	A	0,11	ENSBTAG00000017116
5	57603823	C	T	0,12	ENSBTAG00000038896
5	107374807	G	A	0,13	ENSBTAG00000015878
5	57158862	G	C	0,13	ENSBTAG00000017840
5	83570447	T	G	0,13	ENSBTAG00000002313
5	57292794	A	G	0,13	ENSBTAG00000020459
5	25408481	T	C	0,130	ENSBTAG00000023670
5	104244714	C	A	0,14	ENSBTAG00000014730
5	99345723	A	C	0,14	ENSBTAG00000009663
5	56012244	G	T	0,14	ENSBTAG00000016910
5	45179218	T	C	0,147	ENSBTAG00000010422
5	111180213	T	C	0,15	ENSBTAG00000021697
5	82458129	T	C	0,15	ENSBTAG00000006372
5	95568775	T	A	0,15	ENSBTAG00000030503
5	113138822	A	G	0,15	ENSBTAG00000005311
5	78888032	C	A	0,15	ENSBTAG00000020315
5	104237956	G	A	0,156	ENSBTAG00000014731
5	30728396	G	T	0,16	ENSBTAG00000039992
5	55842289	G	C	0,164	ENSBTAG00000017543
5	32762434	T	C	0,17	ENSBTAG00000018690
5	49185937	G	A	0,17	ENSBTAG00000011352
5	119959818	A	G	0,18	ENSBTAG00000021337
5	108079982	C	T	0,18	ENSBTAG00000005221
5	118023324	C	G	0,19	ENSBTAG00000046654
5	104236009	G	A	0,19	ENSBTAG00000030369
5	28708311	T	C	0,19	ENSBTAG00000001983
5	104193348	T	C	0,197	ENSBTAG00000014734
5	30825272	A	G	0,198	ENSBTAG00000001489
5	5828703	C	T	0,2	ENSBTAG00000004427
5	32263765	A	T	0,2	ENSBTAG00000032429
5	60601974	C	T	0,2	ENSBTAG00000016275
5	61114004	G	C	0,2	ENSBTAG00000002251
5	100491818	T	C	0,2	ENSBTAG00000043892
5	30255972	A	G	0,2	ENSBTAG00000004851
5	56321204	A	T	0,2	ENSBTAG00000018403
5	56548946	G	C	0,2	ENSBTAG00000047650
5	85242380	C	T	0,2	ENSBTAG00000002972
5	97404191	T	A	0,2	ENSBTAG00000014288
5	104207394	C	T	0,2	ENSBTAG00000045460
5	100045842	A	G	0,2	ENSBTAG00000004917
5	104740838	G	A	0,2	ENSBTAG00000011758
5	105763127	C	G	0,2	ENSBTAG00000047191
5	100095985	C	T	0,2	ENSBTAG00000046389
5	92437023	T	C	0,2	ENSBTAG00000030493
5	109989599	G	T	0,2	ENSBTAG00000030257
5	100746722	T	C	0,2	ENSBTAG00000002135
5	66546530	C	G	0,2	ENSBTAG00000011082
5	36849765	C	T	0,2	ENSBTAG00000020938
5	54884876	A	G	0,2	ENSBTAG00000002227
5	23524402	G	A	0,2	ENSBTAG00000012007
5	114072011	G	T	0,20	ENSBTAG00000026497
5	15546239	G	T	0,20	ENSBTAG00000026966
5	117227983	G	A	0,20	ENSBTAG00000008063
5	28525176	C	A	0,207	ENSBTAG00000023471
5	89342493	T	A	0,21	ENSBTAG00000016876
5	94363907	A	G	0,21	ENSBTAG00000023487
5	32666094	G	A	0,22	ENSBTAG00000026819
5	43114835	C	T	0,22	ENSBTAG00000015296
5	73980783	C	T	0,22	ENSBTAG00000015582
5	57751697	A	G	0,22	ENSBTAG00000009051
5	64856078	T	C	0,22	ENSBTAG00000013822
5	26019452	T	C	0,22	ENSBTAG00000021974
5	103949009	A	G	0,23	ENSBTAG00000019780
5	74009001	T	C	0,23	ENSBTAG00000015595
5	109977258	C	T	0,23	ENSBTAG00000006464
5	110565337	C	A	0,24	ENSBTAG00000007546
5	113983073	A	C	0,24	ENSBTAG00000016511
5	73873759	C	T	0,24	ENSBTAG00000010533
5	78635804	A	G	0,24	ENSBTAG00000014156
5	116328219	G	A	0,24	ENSBTAG00000017652
5	104414870	C	T	0,246	ENSBTAG00000004211
5	21037601	A	G	0,248	ENSBTAG00000001745
5	65615105	G	A	0,248	ENSBTAG00000011883
5	110005847	G	A	0,248	ENSBTAG00000030255
5	48563826	A	G	0,249	ENSBTAG00000044017
5	56279114	G	A	0,25	ENSBTAG00000010616
5	65865879	C	T	0,25	ENSBTAG00000002490
5	114608277	A	G	0,250	ENSBTAG00000018073
5	88974398	T	C	0,250	ENSBTAG00000019603
5	110169699	A	G	0,250	ENSBTAG00000010790
5	114009323	C	T	0,250	ENSBTAG00000016516
5	75094995	A	G	0,250	ENSBTAG00000010402
5	95459836	T	C	0,250	ENSBTAG00000012370
5	108309085	A	G	0,27	ENSBTAG00000013658
5	77502600	T	C	0,27	ENSBTAG00000011399
5	6266126	A	T	0,27	ENSBTAG00000013406
5	68874596	A	G	0,29	ENSBTAG00000021196
5	57407688	A	G	0,3	ENSBTAG00000011762
5	102490181	C	T	0,3	ENSBTAG00000039380
5	56285028	A	G	0,3	ENSBTAG00000031544
5	40046831	T	C	0,3	ENSBTAG00000020679
5	27643331	T	C	0,3	ENSBTAG00000037791
5	108711993	T	C	0,3	ENSBTAG00000009050
5	113508376	A	G	0,3	ENSBTAG00000013173
5	25306666	T	G	0,3	ENSBTAG00000010711
5	75934406	G	A	0,3	ENSBTAG00000016345
5	57861936	T	C	0,3	ENSBTAG00000011927
5	36031279	T	C	0,3	ENSBTAG00000032183
5	89310096	C	T	0,3	ENSBTAG00000003282
5	120105478	G	T	0,3	ENSBTAG00000016048
5	107486607	T	C	0,3	ENSBTAG00000007093
5	27282373	T	C	0,3	ENSBTAG00000012676
5	109436994	G	A	0,3	ENSBTAG00000017313
5	106976010	G	A	0,3	ENSBTAG00000020699
5	110570790	C	T	0,3	ENSBTAG00000047582
5	115693793	T	C	0,3	ENSBTAG00000003574
5	28103275	T	C	0,30	ENSBTAG00000013843
5	57523415	T	C	0,30	ENSBTAG00000009542
5	106274860	G	T	0,30	ENSBTAG00000016649
5	21080068	G	C	0,31	ENSBTAG00000003505
5	116345357	C	T	0,31	ENSBTAG00000006776
5	74228681	T	G	0,32	ENSBTAG00000008922
5	11308531	T	C	0,32	ENSBTAG00000033884
5	44318463	T	C	0,32	ENSBTAG00000002256
5	56300055	T	C	0,33	ENSBTAG00000018405
5	28912781	T	C	0,34	ENSBTAG00000032914
5	30474765	T	C	0,34	ENSBTAG00000004660
5	76110047	A	C	0,37	ENSBTAG00000014237
5	25632272	T	C	0,37	ENSBTAG00000004337
5	100762404	G	T	0,38	ENSBTAG00000039980
5	57664486	T	C	0,39	ENSBTAG00000004021
5	120857335	G	C	0,39	ENSBTAG00000046760
5	116454563	C	T	0,39	ENSBTAG00000010590
5	68009882	A	G	0,39	ENSBTAG00000000925
5	60903516	G	T	0,4	ENSBTAG00000001510
5	74981626	G	A	0,4	ENSBTAG00000040244
5	114972355	T	C	0,4	ENSBTAG00000003367
5	75641296	T	C	0,4	ENSBTAG00000007531
5	27213989	A	G	0,4	ENSBTAG00000000836
5	109656619	A	G	0,4	ENSBTAG00000013988
5	110262144	G	A	0,4	ENSBTAG00000004822
5	26888112	C	T	0,4	ENSBTAG00000008935
5	80192094	C	G	0,4	ENSBTAG00000005370
5	113862199	A	G	0,4	ENSBTAG00000005018
5	104303116	C	T	0,4	ENSBTAG00000014725
5	69816679	T	C	0,40	ENSBTAG00000010457
5	106223457	A	G	0,40	ENSBTAG00000016650
5	57480410	T	C	0,41	ENSBTAG00000014697
5	75993223	C	G	0,41	ENSBTAG00000008074
5	108210001	A	G	0,42	ENSBTAG00000005225
5	120203294	C	T	0,42	ENSBTAG00000030180
5	31117581	C	T	0,43	ENSBTAG00000021808
5	101453075	A	T	0,44	ENSBTAG00000018205
5	104219553	G	A	0,45	ENSBTAG00000014733
5	19358210	T	C	0,46	ENSBTAG00000000687
5	101581957	A	G	0,48	ENSBTAG00000003291
5	10731284	G	A	0,48	ENSBTAG00000018694
5	110687102	C	T	0,49	ENSBTAG00000009887
5	76287171	T	C	0,49	ENSBTAG00000015044
5	102405668	T	G	0,5	ENSBTAG00000039817
5	57622296	A	G	0,5	ENSBTAG00000012636
5	57051002	C	T	0,5	ENSBTAG00000044000
5	64517004	G	A	0,5	ENSBTAG00000013842
5	102158662	A	G	0,5	ENSBTAG00000012185
5	28020958	G	C	0,52	ENSBTAG00000021658
5	109584824	G	A	0,52	ENSBTAG00000013956
5	26919792	C	T	0,54	ENSBTAG00000008933
5	31161039	A	G	0,57	ENSBTAG00000005464
5	120924449	A	G	0,59	ENSBTAG00000046173
5	26893888	G	A	0,6	ENSBTAG00000008934
5	33204128	A	G	0,6	ENSBTAG00000011838
5	109404837	C	T	0,6	ENSBTAG00000016995
5	113444837	A	G	0,6	ENSBTAG00000009956
5	97259956	C	T	0,6	ENSBTAG00000014322
5	57542054	T	C	0,6	ENSBTAG00000010444
5	113609151	G	A	0,6	ENSBTAG00000026502
5	68385646	T	A	0,6	ENSBTAG00000010644
5	5575924	T	A	0,64	ENSBTAG00000020908
5	112821552	C	G	0,69	ENSBTAG00000016198
5	64414890	T	G	0,69	ENSBTAG00000006040
5	56652661	G	A	0,7	ENSBTAG00000043214
5	57881588	G	A	0,7	ENSBTAG00000012897
5	89082291	G	C	0,7	ENSBTAG00000000380
5	68054068	T	C	0,7	ENSBTAG00000020933
5	30444363	T	C	0,7	ENSBTAG00000019281
5	89569048	A	G	0,7	ENSBTAG00000017260
5	105142116	G	A	0,7	ENSBTAG00000010223
5	109376839	T	G	0,70	ENSBTAG00000011067
5	43361352	T	C	0,71	ENSBTAG00000003748
5	23370898	A	G	0,74	ENSBTAG00000021767
5	75827292	G	A	0,74	ENSBTAG00000030648
5	95542971	T	G	0,76	ENSBTAG00000014759
5	114610945	G	C	0,76	ENSBTAG00000001708
5	56570533	A	G	0,79	ENSBTAG00000010830
5	110827091	G	A	0,79	ENSBTAG00000010157
5	51392175	A	G	0,8	ENSBTAG00000010428
5	28212573	T	C	0,8	ENSBTAG00000021339
5	113619293	A	G	0,8	ENSBTAG00000037632
5	110829309	G	A	0,80	ENSBTAG00000010171
5	51220912	C	T	0,87	ENSBTAG00000011068
5	47796837	C	T	0,88	ENSBTAG00000007636
5	104286040	G	C	0,9	ENSBTAG00000014603
5	101648161	G	A	0,9	ENSBTAG00000000310
5	40760611	A	G	0,9	ENSBTAG00000016260
5	30898650	T	G	0,9	ENSBTAG00000000124
5	110026273	G	A	0,9	ENSBTAG00000015092
5	28672231	G	A	0,9	ENSBTAG00000008897
5	116897103	G	A	0,94	ENSBTAG00000009351
5	113255780	A	C	0,95	ENSBTAG00000006104
5	30981551	T	C	0,99	ENSBTAG00000014426
5	104173293	A	C	1,0	ENSBTAG00000004541
5	107389190	A	G	1,0	ENSBTAG00000015875
5	112256580	T	C	1,0	ENSBTAG00000009624
5	121177878	C	T	1,0	ENSBTAG00000009297
5	24142953	A	G	1,0	ENSBTAG00000011245
5	99478364	A	C	1,0	ENSBTAG00000009252
5	107934438	C	T	1,0	ENSBTAG00000008553
5	28849564	G	A	1,0	ENSBTAG00000010924
5	108649534	C	T	1,0	ENSBTAG00000001341
5	45655178	A	G	1,0	ENSBTAG00000019738
5	104077562	C	T	1,0	ENSBTAG00000007024
5	30412154	G	A	1,0	ENSBTAG00000019283
5	27634198	T	C	1,1	ENSBTAG00000016121
5	36198005	A	G	1,1	ENSBTAG00000032148
5	82539096	T	C	1,13	ENSBTAG00000022083
5	25786625	C	T	1,2	ENSBTAG00000013745
5	95764737	A	G	1,2	ENSBTAG00000015562
5	97490438	T	C	1,2	ENSBTAG00000019608
5	107445642	G	A	1,22	ENSBTAG00000007605
5	56675750	C	A	1,29	ENSBTAG00000006324
5	26719646	C	T	1,3	ENSBTAG00000042298
[truncated: 8,290 more rows]

## Sheet: H_Statistics
AT	192		1	392
AC	360		2	434
AG	1785		3	602
TA	191		4	342
TC	1847		5	561
TG	353		6	295
CA	387		7	578
CT	2062		8	328
CG	434		9	233
GA	2008		10	443
GC	457		11	533
GT	358		12	181
A CT	3		13	406
A GT	1		14	240
T AG	2		15	322
T CG	1		16	311
G AC	1		17	335
G AT	1		18	570
G CT	1		19	676
			20	158
total	10436		21	287
			22	305
			23	333
			24	151
			25	409
			26	198
			27	136
			28	173
			29	272
			X	212

## Sheet: H
#CHROM	POS	REF	ALT	H	GeneId
5	51220912	C	T	1102	ENSBTAG00000011068
19	54038612	G	C	1104	ENSBTAG00000001368
17	55417819	A	G	1108	ENSBTAG00000004199
5	116897103	G	A	1108	ENSBTAG00000009351
23	28708235	T	C	1109	ENSBTAG00000032247
7	3737495	T	C	1111	ENSBTAG00000003034
13	54936261	C	T	1118	ENSBTAG00000001827
19	5819721	T	C	1143	ENSBTAG00000000205
5	82542230	G	A	1145	ENSBTAG00000004283
29	41795763	C	T	1146	ENSBTAG00000009487
3	107723614	C	T	1160	ENSBTAG00000009368
18	35548119	A	C	1164	ENSBTAG00000018045
17	74581134	C	T	1174	ENSBTAG00000000429
14	17228737	C	A	1182	ENSBTAG00000010813
7	64076768	T	C	1191	ENSBTAG00000015625
23	27863698	A	G	1192	ENSBTAG00000022590
4	11840823	C	T	1220	ENSBTAG00000021282
7	19269494	A	G	1221	ENSBTAG00000021018
28	39436783	T	C	1224	ENSBTAG00000032829
29	28602067	G	A	1230	ENSBTAG00000001004
23	40770599	A	G	1232	ENSBTAG00000004115
10	26814985	G	C	1234	ENSBTAG00000025666
7	71423226	T	G	1245	ENSBTAG00000016199
27	14549783	T	C	1246	ENSBTAG00000013208
9	512198	G	A	1247	ENSBTAG00000002275
19	49176021	G	A	1248	ENSBTAG00000012066
16	75539625	T	C	1248	ENSBTAG00000047766
29	41577204	T	C	1248	ENSBTAG00000013468
21	22065745	T	C	1249	ENSBTAG00000014505
4	93662646	A	G	1249	ENSBTAG00000047361
8	11480404	T	C	1249	ENSBTAG00000000555
15	65792545	A	G	1249	ENSBTAG00000020980
11	29201461	T	C	1249	ENSBTAG00000003358
10	4619750	T	C	1249	ENSBTAG00000017525
X	97604828	G	C	1249	ENSBTAG00000037931
11	68385009	A	C	1249	ENSBTAG00000008985
15	29782987	T	C	1249	ENSBTAG00000006690
25	9330546	C	T	1249	ENSBTAG00000007177
2	127251837	C	T	1249	ENSBTAG00000038104
5	26535509	T	C	1249	ENSBTAG00000005735
12	90609716	T	C	1249	ENSBTAG00000010242
7	53118320	T	C	1249	ENSBTAG00000016595
11	47050888	A	T	2117	ENSBTAG00000047029
7	85223353	G	A	2156	ENSBTAG00000039591
2	7139818	G	A	2165	ENSBTAG00000027020
5	47736730	G	T	2196	ENSBTAG00000031786
27	14223693	A	G	2232	ENSBTAG00000004344
MT	7994	G	A	2243	ENSBTAG00000043556
7	18258406	G	A	2245	ENSBTAG00000002475
3	87841868	G	A	2246	ENSBTAG00000004037
21	69533850	C	A	2246	ENSBTAG00000047319
MT	12158	C	T	2247	ENSBTAG00000043563
11	70961279	G	C	2248	ENSBTAG00000012447
16	49333039	T	G	2248	ENSBTAG00000016057
5	5575924	T	A	3134	ENSBTAG00000020908
10	61326061	G	A	3179	ENSBTAG00000013425
5	103768141	C	A	3247	ENSBTAG00000004840
8	42653053	T	C	4143	ENSBTAG00000007494
3	12553598	C	T	4246	ENSBTAG00000022514
4	87410580	T	A	6214	ENSBTAG00000009823
9	39398657	A	G	7173	ENSBTAG00000039456
2	111820897	C	T	8240	ENSBTAG00000005315
17	53142593	G	C	10125	ENSBTAG00000032436
19	14782805	G	A	16191	ENSBTAG00000007193
6	74150139	T	C	21226	ENSBTAG00000019368
29	26668110	C	T	22227	ENSBTAG00000022396
13	74943702	C	T	23114	ENSBTAG00000017328
5	30866536	T	C	29168	ENSBTAG00000012244
17	64809422	C	T	51149	ENSBTAG00000017389
15	29889354	C	T	58101	ENSBTAG00000009067
19	19365999	C	A	73104	ENSBTAG00000005008
13	78845790	T	G	73123	ENSBTAG00000027316
7	83706652	T	G	77100	ENSBTAG00000013856
23	27176018	A	G	77133	ENSBTAG00000037533
2	126135022	T	G	79105	ENSBTAG00000001192
2	125435419	C	T	79126	ENSBTAG00000048228
25	26470621	C	G	83165	ENSBTAG00000012927
18	54903258	T	C	85106	ENSBTAG00000013084
14	78501256	A	C	85106	ENSBTAG00000015536
29	44497216	G	T	85109	ENSBTAG00000013895
27	18308858	G	C	85110	ENSBTAG00000011257
5	110872433	G	T	86106	ENSBTAG00000003693
18	55722714	C	T	88119	ENSBTAG00000006754
X	130876100	A	T	89102	ENSBTAG00000019852
28	28054293	T	C	90104	ENSBTAG00000010888
13	46689506	C	A	90106	ENSBTAG00000014917
19	7940425	A	G	90109	ENSBTAG00000009948
26	51353760	G	A	91110	ENSBTAG00000017804
19	40961576	C	A	91115	ENSBTAG00000021461
3	75244087	A	G	93110	ENSBTAG00000015474
15	77497297	G	A	94129	ENSBTAG00000016501
11	47878685	G	A	94133	ENSBTAG00000002542
28	29552066	T	A	95100	ENSBTAG00000020218
28	28562628	T	C	96110	ENSBTAG00000005807
7	111089822	T	C	97110	ENSBTAG00000021675
4	93262003	A	T	98106	ENSBTAG00000014911
9	38644455	A	G	100116	ENSBTAG00000008817
27	36739320	A	G	100149	ENSBTAG00000001244
12	79692376	C	T	101104	ENSBTAG00000010395
15	53938718	G	A	101124	ENSBTAG00000000025
7	83607571	T	G	102111	ENSBTAG00000005265
7	73757284	G	A	102118	ENSBTAG00000010321
25	42319733	C	T	103142	ENSBTAG00000015253
8	76352558	G	A	103147	ENSBTAG00000017845
25	36198849	C	G	103147	ENSBTAG00000014465
7	41644055	T	C	104106	ENSBTAG00000047420
23	10565335	C	T	104115	ENSBTAG00000008353
3	34402427	T	C	104117	ENSBTAG00000038979
19	33357567	A	G	104146	ENSBTAG00000019070
29	45242599	C	G	105107	ENSBTAG00000010994
22	11649808	T	C	106105	ENSBTAG00000000563
1	154923529	A	G	106143	ENSBTAG00000008240
7	16048450	C	G	106144	ENSBTAG00000010303
9	61925116	T	C	107100	ENSBTAG00000019110
5	47877741	C	G	107105	ENSBTAG00000026993
19	38232140	A	G	107114	ENSBTAG00000018802
X	111079642	A	G	107136	ENSBTAG00000019953
21	66889068	G	A	107140	ENSBTAG00000004679
3	106639011	C	G	107143	ENSBTAG00000013363
2	128324950	A	G	108110	ENSBTAG00000001651
15	22720490	C	T	108114	ENSBTAG00000002000
7	21584128	G	A	108117	ENSBTAG00000047668
22	16978077	T	C	108141	ENSBTAG00000007961
18	56420153	T	C	108142	ENSBTAG00000013926
26	20466122	G	A	109103	ENSBTAG00000012107
X	40408442	C	A	109128	ENSBTAG00000012117
5	114608277	A	G	109141	ENSBTAG00000018073
11	21105579	G	A	110110	ENSBTAG00000014891
29	41735672	A	G	110127	ENSBTAG00000002510
7	40186100	G	C	111115	ENSBTAG00000008034
16	60851369	C	G	111130	ENSBTAG00000046172
3	21555993	T	A	111138	ENSBTAG00000008370
28	44953241	G	T	111138	ENSBTAG00000002670
27	32737550	A	G	112136	ENSBTAG00000017831
25	36421684	G	A	112137	ENSBTAG00000026248
3	19843153	C	T	112137	ENSBTAG00000000099
21	57153640	C	T	112138	ENSBTAG00000018123
20	31890791	A	G	112138	ENSBTAG00000001335
11	37575515	G	A	112138	ENSBTAG00000011104
19	43688199	C	T	112138	ENSBTAG00000007390
15	15713531	G	A	113119	ENSBTAG00000007913
24	41961435	C	G	113124	ENSBTAG00000002755
3	82250823	A	G	113133	ENSBTAG00000019011
19	51389774	T	C	113136	ENSBTAG00000015980
28	45417402	G	A	113136	ENSBTAG00000005077
4	11079570	T	C	113137	ENSBTAG00000000820
1	152379959	A	T	114104	ENSBTAG00000011001
18	1617079	G	A	114114	ENSBTAG00000010627
26	22919996	G	A	114119	ENSBTAG00000002501
X	57745305	G	A	114134	ENSBTAG00000001311
7	1508471	C	T	114134	ENSBTAG00000048107
12	88876551	T	C	114135	ENSBTAG00000012849
2	130784148	A	G	114135	ENSBTAG00000011193
19	35729066	T	C	114136	ENSBTAG00000008978
3	93846738	A	G	114136	ENSBTAG00000003746
22	59956075	G	A	115104	ENSBTAG00000005191
19	35250380	C	T	115110	ENSBTAG00000007884
1	136067703	T	C	115133	ENSBTAG00000000742
15	52913745	C	A	115134	ENSBTAG00000008419
10	89923478	A	C	115135	ENSBTAG00000008136
10	26424009	A	G	115135	ENSBTAG00000019612
X	105380194	A	C	115135	ENSBTAG00000016206
27	18702198	C	T	115135	ENSBTAG00000001966
5	93927182	T	G	115135	ENSBTAG00000008541
18	25056589	C	A	116109	ENSBTAG00000016896
7	64295999	G	A	116112	ENSBTAG00000012671
29	45316975	T	C	116112	ENSBTAG00000031688
23	12039509	G	T	116117	ENSBTAG00000000527
10	15590206	G	A	116129	ENSBTAG00000012365
2	103870552	C	T	116133	ENSBTAG00000019274
19	27923797	A	G	116134	ENSBTAG00000000133
3	120324391	G	A	116134	ENSBTAG00000007215
13	64498651	T	C	116134	ENSBTAG00000006135
19	23168828	T	C	116134	ENSBTAG00000001332
27	18244376	C	G	117120	ENSBTAG00000007089
19	26691486	C	T	117120	ENSBTAG00000020431
16	81545856	T	C	117129	ENSBTAG00000048234
29	46163099	G	A	117130	ENSBTAG00000001193
7	62901965	C	T	117133	ENSBTAG00000005326
4	51782220	G	T	118128	ENSBTAG00000004072
4	40585702	G	A	118130	ENSBTAG00000017866
2	126467022	A	G	118131	ENSBTAG00000018374
18	51217809	T	C	118132	ENSBTAG00000038321
GJ060032.1	7624	G	A	118132	ENSBTAG00000046869
25	38873477	G	A	118132	ENSBTAG00000009237
12	35861242	T	C	119130	ENSBTAG00000018631
2	19690710	T	C	119130	ENSBTAG00000019255
7	22577630	C	T	119131	ENSBTAG00000018522
9	15058156	G	A	119131	ENSBTAG00000005100
7	64287044	C	G	119131	ENSBTAG00000043553
28	28485001	G	T	119131	ENSBTAG00000000163
13	64803223	T	C	119131	ENSBTAG00000013303
13	78882980	T	C	120100	ENSBTAG00000010135
20	23975900	G	C	120113	ENSBTAG00000021960
15	20590141	A	G	120118	ENSBTAG00000004672
18	11048853	G	C	120128	ENSBTAG00000021176
2	132505910	C	T	120130	ENSBTAG00000018656
5	45355487	T	C	120130	ENSBTAG00000008967
2	80859913	G	A	120130	ENSBTAG00000018497
3	16533760	G	A	120130	ENSBTAG00000011284
3	95924827	A	G	121104	ENSBTAG00000011059
11	78465588	A	G	121127	ENSBTAG00000046054
3	80243864	T	A	121127	ENSBTAG00000005909
22	49519839	A	C	121129	ENSBTAG00000037377
1	44754249	T	G	121129	ENSBTAG00000046385
18	9512820	G	A	121129	ENSBTAG00000034373
17	64011108	C	T	122111	ENSBTAG00000002048
10	81864697	A	T	122118	ENSBTAG00000011596
19	20649034	G	A	122123	ENSBTAG00000012845
7	64436137	G	A	122126	ENSBTAG00000002834
22	16847957	C	T	122127	ENSBTAG00000003882
1	148009894	C	T	122128	ENSBTAG00000004777
1	145058604	A	G	122128	ENSBTAG00000021771
21	26450902	T	C	122128	ENSBTAG00000020023
23	9521420	T	G	122128	ENSBTAG00000047502
X	71805473	C	A	122128	ENSBTAG00000011613
29	41623014	C	T	123121	ENSBTAG00000011843
24	57344898	G	C	123125	ENSBTAG00000019271
17	55186587	G	A	123126	ENSBTAG00000006118
15	28323326	C	T	123126	ENSBTAG00000007196
7	40132472	C	G	123127	ENSBTAG00000005009
17	54336303	G	A	123127	ENSBTAG00000039630
3	80877892	A	G	123127	ENSBTAG00000003147
3	58679259	G	A	123127	ENSBTAG00000009844
25	14234360	G	A	124113	ENSBTAG00000015986
25	14234360	G	A	124113	ENSBTAG00000015988
16	44994902	C	T	124125	ENSBTAG00000024539
X	126467791	C	G	124125	ENSBTAG00000017363
5	97521461	A	G	124125	ENSBTAG00000002362
21	46065979	T	C	124126	ENSBTAG00000016683
15	31330204	C	G	124126	ENSBTAG00000021338
14	65816265	G	A	124126	ENSBTAG00000046358
18	53041498	C	G	124126	ENSBTAG00000010123
9	24273719	A	C	125121	ENSBTAG00000034531
14	27935942	C	T	125125	ENSBTAG00000000948
15	82160664	C	T	125125	ENSBTAG00000016267
19	23086843	T	C	125125	ENSBTAG00000005664
2	86350169	G	A	125125	ENSBTAG00000008915
20	4449625	C	T	125125	ENSBTAG00000013863
23	44011528	G	A	126120	ENSBTAG00000008096
22	49501786	A	C	126122	ENSBTAG00000018628
5	23362354	C	A	126123	ENSBTAG00000007447
18	6551664	G	A	126123	ENSBTAG00000044192
4	47423847	C	T	126123	ENSBTAG00000019794
11	63590565	C	T	126123	ENSBTAG00000009761
19	27081393	C	T	126123	ENSBTAG00000004915
9	96598669	G	A	127118	ENSBTAG00000010347
15	27932563	A	C	127120	ENSBTAG00000002258
28	30143925	G	A	127121	ENSBTAG00000021879
13	64258823	A	C	127122	ENSBTAG00000018101
26	18520255	A	C	127122	ENSBTAG00000012697
6	107221207	T	C	127123	ENSBTAG00000000073
21	59256858	A	G	127123	ENSBTAG00000003423
21	48844479	A	G	127123	ENSBTAG00000006130
11	49493497	A	G	127123	ENSBTAG00000038116
8	76177192	C	T	127123	ENSBTAG00000015249
10	86187300	T	C	127123	ENSBTAG00000021957
2	130793499	G	A	128113	ENSBTAG00000007153
19	27573164	C	G	128118	ENSBTAG00000003072
25	1781139	T	C	128119	ENSBTAG00000009969
15	75565561	A	G	128120	ENSBTAG00000031252
19	51667545	C	A	128121	ENSBTAG00000019812
2	106627271	G	A	128121	ENSBTAG00000002485
4	76705141	G	A	128122	ENSBTAG00000003994
10	102927495	C	T	128122	ENSBTAG00000005426
13	44948595	C	T	128122	ENSBTAG00000015188
11	106014892	C	A	129120	ENSBTAG00000017851
3	20229607	G	A	129120	ENSBTAG00000003806
7	16588162	A	G	129121	ENSBTAG00000025606
4	32251153	A	G	129121	ENSBTAG00000012622
3	19414065	G	T	129121	ENSBTAG00000021288
25	14240422	A	G	130115	ENSBTAG00000015988
4	105101986	G	C	130119	ENSBTAG00000005285
19	42898278	T	C	130119	ENSBTAG00000006982
25	14226990	C	T	130120	ENSBTAG00000015988
1	107213401	T	C	130120	ENSBTAG00000046104
19	48731293	T	C	130120	ENSBTAG00000021061
12	18114648	G	C	130120	ENSBTAG00000003109
18	2813536	T	C	131100	ENSBTAG00000030600
15	45130607	A	G	131110	ENSBTAG00000004861
22	54791535	A	G	131112	ENSBTAG00000018331
21	49617443	T	C	131117	ENSBTAG00000026995
10	26289411	C	T	131117	ENSBTAG00000004950
10	86170924	A	G	131118	ENSBTAG00000021955
11	98478493	G	A	131118	ENSBTAG00000004695
3	106637413	C	A	131119	ENSBTAG00000013367
13	37304179	A	G	131119	ENSBTAG00000009871
5	57504676	T	C	132117	ENSBTAG00000009543
26	21283477	A	G	132117	ENSBTAG00000000091
2	79888439	A	G	132118	ENSBTAG00000007867
2	89897257	A	G	132118	ENSBTAG00000006049
13	18360067	C	T	132118	ENSBTAG00000005492
1	111028365	G	T	132118	ENSBTAG00000009012
5	60875450	G	A	133115	ENSBTAG00000001509
21	26597194	A	G	133116	ENSBTAG00000048314
6	109131285	G	A	133117	ENSBTAG00000027464
17	64419465	C	T	133117	ENSBTAG00000006665
29	26544450	G	A	133117	ENSBTAG00000008683
11	3794827	A	G	134108	ENSBTAG00000014877
5	88974398	T	C	134115	ENSBTAG00000019603
5	110169699	A	G	134116	ENSBTAG00000010790
26	22391103	G	T	134116	ENSBTAG00000016336
19	28393172	A	G	135115	ENSBTAG00000003889
3	6424945	C	T	135115	ENSBTAG00000016341
19	27436622	A	G	136109	ENSBTAG00000021932
8	7420005	C	T	136110	ENSBTAG00000012442
1	120403023	T	C	136113	ENSBTAG00000045633
13	66369577	T	C	136114	ENSBTAG00000021805
13	66369577	T	C	136114	ENSBTAG00000040607
14	68669130	G	A	136114	ENSBTAG00000016959
22	50790113	C	T	136114	ENSBTAG00000006330
23	7189701	T	C	136114	ENSBTAG00000012451
25	14236626	A	G	137110	ENSBTAG00000015988
10	26402859	A	G	137111	ENSBTAG00000008792
10	76992828	C	T	137111	ENSBTAG00000007807
11	28913494	G	A	137112	ENSBTAG00000015723
16	65619992	T	C	137113	ENSBTAG00000011966
5	29958618	T	C	137113	ENSBTAG00000016296
1	145031979	T	C	138111	ENSBTAG00000017321
25	37564440	T	A	138112	ENSBTAG00000004242
10	61592605	A	C	138112	ENSBTAG00000027764
19	40907506	G	A	139108	ENSBTAG00000013855
19	42547939	A	G	139110	ENSBTAG00000002282
25	28636200	C	T	139110	ENSBTAG00000004051
19	22167959	A	G	139111	ENSBTAG00000019379
12	16255818	T	C	139111	ENSBTAG00000007079
5	63091419	C	T	139111	ENSBTAG00000012890
6	7145594	G	C	139111	ENSBTAG00000048273
11	69688242	C	T	140108	ENSBTAG00000023744
4	65831155	A	G	140109	ENSBTAG00000000745
29	50062817	A	G	140110	ENSBTAG00000013066
2	130769344	G	A	140110	ENSBTAG00000011196
3	15356143	A	G	140110	ENSBTAG00000003948
29	50856218	C	T	141108	ENSBTAG00000010336
23	15930208	T	C	141108	ENSBTAG00000015301
5	114009323	C	T	141108	ENSBTAG00000016516
1	127229379	C	T	141109	ENSBTAG00000016026
13	60109994	T	C	142108	ENSBTAG00000013007
5	100205674	G	A	143106	ENSBTAG00000011765
18	10781957	C	T	143106	ENSBTAG00000016315
3	10647861	G	A	143106	ENSBTAG00000003220
13	38279584	G	A	144106	ENSBTAG00000015434
2	126860506	C	T	144106	ENSBTAG00000004416
26	39672493	C	G	145105	ENSBTAG00000008731
8	40067562	T	C	145105	ENSBTAG00000017147
13	42562208	G	A	146101	ENSBTAG00000000598
3	14553081	A	G	146104	ENSBTAG00000006370
25	14236638	G	C	146104	ENSBTAG00000015986
25	14236638	G	C	146104	ENSBTAG00000015988
2	96941518	G	A	147103	ENSBTAG00000020527
29	42617206	G	T	147103	ENSBTAG00000003330
5	110122733	C	T	148102	ENSBTAG00000038439
6	92798034	G	A	149100	ENSBTAG00000010956
1	2462872	A	G	0,1	ENSBTAG00000023718
1	59432436	A	T	0,1	ENSBTAG00000011928
1	132126220	A	G	0,1	ENSBTAG00000015198
10	30077277	G	A	0,1	ENSBTAG00000032613
10	46837380	A	G	0,1	ENSBTAG00000011146
10	48088924	G	T	0,1	ENSBTAG00000038920
10	59864007	C	T	0,1	ENSBTAG00000031165
10	86512264	T	G	0,1	ENSBTAG00000015052
10	87948271	T	C	0,1	ENSBTAG00000025403
11	13406009	A	C	0,1	ENSBTAG00000014668
11	21554729	A	T	0,1	ENSBTAG00000032775
11	43405488	A	G	0,1	ENSBTAG00000007414
11	68255213	C	A	0,1	ENSBTAG00000001042
11	70949333	A	G	0,1	ENSBTAG00000031347
11	96168985	A	G	0,1	ENSBTAG00000011544
11	99497380	C	T	0,1	ENSBTAG00000010613
12	61535957	C	T	0,1	ENSBTAG00000032711
12	77086351	A	G	0,1	ENSBTAG00000004401
12	79605327	A	T	0,1	ENSBTAG00000004440
12	90201456	C	T	0,1	ENSBTAG00000044184
13	75417341	A	G	0,1	ENSBTAG00000010130
13	76098523	T	C	0,1	ENSBTAG00000002942
13	80300923	T	C	0,1	ENSBTAG00000003101
14	1623927	A	G	0,1	ENSBTAG00000007835
14	2333514	G	A	0,1	ENSBTAG00000034613
14	27719667	A	G	0,1	ENSBTAG00000017529
15	16349944	A	G	0,1	ENSBTAG00000018629
15	31420736	T	C	0,1	ENSBTAG00000021340
15	78382685	C	T	0,1	ENSBTAG00000021700
15	84630787	C	T	0,1	ENSBTAG00000004580
16	24976404	T	C	0,1	ENSBTAG00000047287
16	27389041	C	T	0,1	ENSBTAG00000020989
16	42840796	A	C	0,1	ENSBTAG00000014359
16	42878462	C	T	0,1	ENSBTAG00000013275
16	44122752	G	A	0,1	ENSBTAG00000004966
16	52260746	A	G	0,1	ENSBTAG00000010732
16	68889496	A	G	0,1	ENSBTAG00000011943
16	81285862	T	C	0,1	ENSBTAG00000008153
17	45141473	C	T	0,1	ENSBTAG00000038806
17	54045765	T	G	0,1	ENSBTAG00000016523
17	70837284	A	C	0,1	ENSBTAG00000013150
17	73413756	A	C	0,1	ENSBTAG00000006730
18	35027233	G	A	0,1	ENSBTAG00000021570
18	43133920	T	G	0,1	ENSBTAG00000015165
18	46649290	T	A	0,1	ENSBTAG00000018594
18	51759498	A	G	0,1	ENSBTAG00000006859
18	59219736	G	A	0,1	ENSBTAG00000037440
18	63097083	C	T	0,1	ENSBTAG00000003470
18	65048379	A	T	0,1	ENSBTAG00000038240
19	14604471	C	A	0,1	ENSBTAG00000046944
19	18143377	G	C	0,1	ENSBTAG00000020994
19	24089030	T	A	0,1	ENSBTAG00000016806
19	27490125	T	C	0,1	ENSBTAG00000025101
19	33878509	A	G	0,1	ENSBTAG00000013274
19	40955061	A	G	0,1	ENSBTAG00000010070
19	42752808	T	C	0,1	ENSBTAG00000013698
19	56330859	T	C	0,1	ENSBTAG00000030175
19	57197842	T	C	0,1	ENSBTAG00000040042
2	43674536	A	G	0,1	ENSBTAG00000026851
2	79975592	C	G	0,1	ENSBTAG00000046699
21	23448183	A	G	0,1	ENSBTAG00000008495
21	35206124	G	T	0,1	ENSBTAG00000010828
22	16342347	G	A	0,1	ENSBTAG00000016622
22	50986255	A	G	0,1	ENSBTAG00000004877
23	16761858	A	G	0,1	ENSBTAG00000019908
23	17047563	G	A	0,1	ENSBTAG00000018970
23	17670144	A	G	0,1	ENSBTAG00000013722
23	28202487	A	G	0,1	ENSBTAG00000006927
23	29765013	G	C	0,1	ENSBTAG00000000214
23	29961367	G	C	0,1	ENSBTAG00000035959
23	30079933	C	G	0,1	ENSBTAG00000008943
25	3256558	T	C	0,1	ENSBTAG00000016629
25	4065851	T	A	0,1	ENSBTAG00000007890
25	27722847	T	C	0,1	ENSBTAG00000019524
25	36175570	C	T	0,1	ENSBTAG00000009868
26	31657152	T	C	0,1	ENSBTAG00000023891
26	40314536	A	G	0,1	ENSBTAG00000009877
27	33024203	C	T	0,1	ENSBTAG00000033345
28	43181563	C	A	0,1	ENSBTAG00000007876
29	28137086	G	A	0,1	ENSBTAG00000022372
29	42693922	G	A	0,1	ENSBTAG00000019204
29	50841520	C	T	0,1	ENSBTAG00000001228
3	897823	G	A	0,1	ENSBTAG00000001052
3	11195273	A	G	0,1	ENSBTAG00000000888
3	14745423	T	C	0,1	ENSBTAG00000019158
3	15095806	T	C	0,1	ENSBTAG00000026613
3	16551609	C	G	0,1	ENSBTAG00000018711
3	33879219	G	A	0,1	ENSBTAG00000037673
3	59272631	T	C	0,1	ENSBTAG00000016982
3	99576264	G	A	0,1	ENSBTAG00000017844
3	100935637	G	A	0,1	ENSBTAG00000016377
3	102657537	A	G	0,1	ENSBTAG00000011888
3	108623744	G	C	0,1	ENSBTAG00000024107
3	108775664	A	G	0,1	ENSBTAG00000020510
3	119459848	C	T	0,1	ENSBTAG00000045948
4	32627839	G	A	0,1	ENSBTAG00000015666
5	6433775	C	T	0,1	ENSBTAG00000016931
5	37228982	T	C	0,1	ENSBTAG00000000395
5	85167575	A	C	0,1	ENSBTAG00000009778
5	94045621	C	T	0,1	ENSBTAG00000009444
5	102333220	A	G	0,1	ENSBTAG00000039847
5	110484816	T	C	0,1	ENSBTAG00000021435
5	110956790	T	C	0,1	ENSBTAG00000000109
5	118006479	G	A	0,1	ENSBTAG00000021803
5	120129784	G	A	0,1	ENSBTAG00000030179
6	92709223	G	A	0,1	ENSBTAG00000010954
6	108360289	T	C	0,1	ENSBTAG00000047977
6	115477422	A	G	0,1	ENSBTAG00000018638
6	117743226	A	G	0,1	ENSBTAG00000040333
6	118330607	A	G	0,1	ENSBTAG00000010185
7	4945766	T	C	0,1	ENSBTAG00000010635
7	12235390	A	T	0,1	ENSBTAG00000002937
7	22020967	C	T	0,1	ENSBTAG00000001152
7	64042930	T	C	0,1	ENSBTAG00000025136
7	64382888	C	A	0,1	ENSBTAG00000014809
7	64526479	G	C	0,1	ENSBTAG00000006624
8	733296	T	C	0,1	ENSBTAG00000001081
8	22966288	G	C	0,1	ENSBTAG00000045552
8	23232277	C	A	0,1	ENSBTAG00000045674
8	23310253	T	C	0,1	ENSBTAG00000046456
8	60207587	A	C	0,1	ENSBTAG00000011406
8	80779982	A	C	0,1	ENSBTAG00000020516
9	88276654	C	T	0,1	ENSBTAG00000047902
X	56976124	A	G	0,1	ENSBTAG00000003668
X	93365796	C	G	0,1	ENSBTAG00000022962
X	108305479	T	C	0,1	ENSBTAG00000011788
16	77927027	A	G	0,1	ENSBTAG00000007860
10	35955990	G	C	0,1	ENSBTAG00000007237
28	14904846	G	A	0,1	ENSBTAG00000010947
3	86609779	T	C	0,1	ENSBTAG00000010033
1	65541673	G	C	0,1	ENSBTAG00000001464
1	115293889	G	T	0,1	ENSBTAG00000047341
1	130517998	T	C	0,1	ENSBTAG00000047216
10	28420550	A	G	0,1	ENSBTAG00000016236
10	36758388	A	G	0,1	ENSBTAG00000038438
10	57895288	A	G	0,1	ENSBTAG00000024958
10	87345407	G	A	0,1	ENSBTAG00000026909
11	7045279	A	G	0,1	ENSBTAG00000005704
11	46119086	G	C	0,1	ENSBTAG00000014166
11	66762706	C	T	0,1	ENSBTAG00000009658
11	106326557	C	T	0,1	ENSBTAG00000021550
12	34674030	A	G	0,1	ENSBTAG00000018300
13	70510824	G	A	0,1	ENSBTAG00000017584
15	22985760	G	A	0,1	ENSBTAG00000015810
15	46392886	T	C	0,1	ENSBTAG00000003638
16	42236532	C	G	0,1	ENSBTAG00000016080
17	70727351	T	C	0,1	ENSBTAG00000001187
17	72480412	A	G	0,1	ENSBTAG00000009006
18	46617862	G	T	0,1	ENSBTAG00000023611
18	46686049	A	G	0,1	ENSBTAG00000009714
19	21725639	G	A	0,1	ENSBTAG00000019122
19	49006473	T	C	0,1	ENSBTAG00000004723
2	31246596	A	C	0,1	ENSBTAG00000019385
21	43245621	T	C	0,1	ENSBTAG00000017719
21	49646875	T	C	0,1	ENSBTAG00000045986
21	57930192	T	G	0,1	ENSBTAG00000010416
22	51105462	G	A	0,1	ENSBTAG00000011581
23	16872390	A	G	0,1	ENSBTAG00000006357
23	30767832	A	C	0,1	ENSBTAG00000031889
25	36659603	T	A	0,1	ENSBTAG00000001068
26	18647737	G	T	0,1	ENSBTAG00000012721
29	978848	C	T	0,1	ENSBTAG00000002751
29	9710793	G	T	0,1	ENSBTAG00000011132
29	49184427	A	G	0,1	ENSBTAG00000039129
3	95583153	A	C	0,1	ENSBTAG00000002451
4	5727637	C	G	0,1	ENSBTAG00000005499
4	83476372	T	C	0,1	ENSBTAG00000002859
5	30255972	A	G	0,1	ENSBTAG00000004851
6	109090776	T	C	0,1	ENSBTAG00000007001
7	8900783	A	G	0,1	ENSBTAG00000046414
7	18971355	T	C	0,1	ENSBTAG00000017291
7	44065686	A	G	0,1	ENSBTAG00000019814
7	53614559	G	A	0,1	ENSBTAG00000015439
7	59856761	A	G	0,1	ENSBTAG00000001862
8	22954308	C	G	0,1	ENSBTAG00000046443
9	80726539	T	C	0,1	ENSBTAG00000005851
X	89908349	C	T	0,1	ENSBTAG00000047411
15	34791323	T	C	0,1	ENSBTAG00000016768
10	79599842	A	G	0,1	ENSBTAG00000016309
11	86946751	G	T	0,1	ENSBTAG00000002716
12	707754	T	C	0,1	ENSBTAG00000035926
18	2183904	C	T	0,1	ENSBTAG00000012222
18	24972868	T	C	0,1	ENSBTAG00000006611
18	50025036	T	C	0,1	ENSBTAG00000017333
18	62502128	T	C	0,1	ENSBTAG00000015950
19	36884675	A	T	0,1	ENSBTAG00000021301
2	134777609	A	G	0,1	ENSBTAG00000030322
20	41292935	A	G	0,1	ENSBTAG00000008414
22	17039351	A	G	0,1	ENSBTAG00000011551
22	51008048	A	G	0,1	ENSBTAG00000005728
22	56530474	A	G	0,1	ENSBTAG00000005306
23	27475925	G	C	0,1	ENSBTAG00000019682
25	557589	G	C	0,1	ENSBTAG00000038330
29	44236451	C	G	0,1	ENSBTAG00000008568
3	116441115	C	T	0,1	ENSBTAG00000013505
5	56285028	A	G	0,1	ENSBTAG00000031544
7	12821625	C	T	0,1	ENSBTAG00000008854
8	58589998	T	C	0,1	ENSBTAG00000045585
10	6896504	A	T	0,1	ENSBTAG00000004028
10	28505710	A	C	0,1	ENSBTAG00000006413
10	90091759	A	G	0,1	ENSBTAG00000012106
11	47988307	T	C	0,1	ENSBTAG00000021141
15	34740219	A	G	0,1	ENSBTAG00000001410
18	54130632	A	G	0,1	ENSBTAG00000048021
23	28922541	C	A	0,1	ENSBTAG00000017227
29	51095461	T	G	0,1	ENSBTAG00000046644
3	15038246	G	A	0,1	ENSBTAG00000020356
3	20890689	A	G	0,1	ENSBTAG00000037565
4	116238163	G	A	0,1	ENSBTAG00000009002
6	37740530	A	G	0,1	ENSBTAG00000020536
X	81475180	T	C	0,1	ENSBTAG00000000300
11	2119305	G	A	0,1	ENSBTAG00000011553
19	43737230	T	C	0,1	ENSBTAG00000022520
9	45446934	A	T	0,1	ENSBTAG00000033218
16	30043062	A	G	0,1	ENSBTAG00000033267
17	71894645	T	A	0,1	ENSBTAG00000019146
2	125954674	T	G	0,1	ENSBTAG00000043989
2	130553978	T	C	0,1	ENSBTAG00000045902
8	107178530	A	G	0,1	ENSBTAG00000004010
28	1389081	C	G	0,1	ENSBTAG00000027205
5	28212573	T	C	0,1	ENSBTAG00000021339
17	52565641	C	T	0,1	ENSBTAG00000006626
5	104286040	G	C	0,1	ENSBTAG00000014603
1	57180115	A	G	0,1	ENSBTAG00000004599
11	72409323	C	T	0,1	ENSBTAG00000031185
17	68530920	A	G	0,1	ENSBTAG00000019282
18	55830146	T	C	0,1	ENSBTAG00000023374
19	9697827	A	G	0,1	ENSBTAG00000015368
25	2691920	C	T	0,1	ENSBTAG00000019123
28	1764663	G	A	0,1	ENSBTAG00000048153
29	49956485	T	A	0,1	ENSBTAG00000026769
3	112673869	T	C	0,1	ENSBTAG00000005784
4	89001648	C	A	0,1	ENSBTAG00000004640
5	27634198	T	C	0,1	ENSBTAG00000016121
7	49092135	A	G	0,1	ENSBTAG00000009513
7	98560787	A	G	0,1	ENSBTAG00000000874
8	111728519	G	A	0,1	ENSBTAG00000006532
X	96377561	T	C	0,1	ENSBTAG00000006122
18	34878765	A	C	0,1	ENSBTAG00000005058
2	128656044	T	C	0,1	ENSBTAG00000019800
6	93365091	C	G	0,1	ENSBTAG00000019633
7	11459798	A	G	0,1	ENSBTAG00000014365
2	22841315	A	C	0,1	ENSBTAG00000000176
25	16821696	T	C	0,1	ENSBTAG00000014229
2	107343355	G	A	0,1	ENSBTAG00000003813
26	35040841	C	T	0,1	ENSBTAG00000006860
10	2416636	T	C	0,1	ENSBTAG00000014099
10	21861572	G	A	0,1	ENSBTAG00000014821
11	72181241	G	A	0,1	ENSBTAG00000018164
13	60002265	A	C	0,1	ENSBTAG00000006243
13	64624591	T	G	0,1	ENSBTAG00000005504
3	19290724	T	C	0,1	ENSBTAG00000017564
7	53190530	A	G	0,1	ENSBTAG00000016596
8	48954170	G	T	0,1	ENSBTAG00000022796
9	100370793	A	C	0,1	ENSBTAG00000011593
10	13368065	C	T	0,1	ENSBTAG00000005214
17	64493001	C	G	0,1	ENSBTAG00000031693
18	56957672	A	G	0,1	ENSBTAG00000039935
20	23240011	T	G	0,1	ENSBTAG00000017745
1	67843207	G	C	0,1	ENSBTAG00000018765
18	56571875	T	G	0,1	ENSBTAG00000019179
3	32598411	A	G	0,1	ENSBTAG00000006466
13	61139904	A	G	0,1	ENSBTAG00000013330
13	57056840	G	A	0,1	ENSBTAG00000020261
25	26309795	T	C	0,1	ENSBTAG00000018000
15	42548386	G	C	0,10	ENSBTAG00000007129
8	85851511	C	T	0,10	ENSBTAG00000006939
11	75291037	C	A	0,10	ENSBTAG00000021969
18	12382367	A	C	0,10	ENSBTAG00000000009
2	107412129	T	C	0,10	ENSBTAG00000018415
6	88075734	T	C	0,10	ENSBTAG00000012397
3	121284779	A	C	0,10	ENSBTAG00000011543
25	37343068	G	A	0,10	ENSBTAG00000039512
6	107417043	A	G	0,10	ENSBTAG00000014680
15	32618668	C	T	0,10	ENSBTAG00000014611
18	63879656	A	G	0,10	ENSBTAG00000000803
5	111180213	T	C	0,10	ENSBTAG00000021697
5	32762434	T	C	0,10	ENSBTAG00000018690
16	39016081	A	G	0,10	ENSBTAG00000004570
4	71177906	G	T	0,10	ENSBTAG00000019445
5	56321204	A	T	0,10	ENSBTAG00000018403
X	138986854	A	G	0,10	ENSBTAG00000047161
13	10337669	A	T	0,10	ENSBTAG00000000939
21	69455699	A	G	0,10	ENSBTAG00000035995
19	27532285	A	G	0,10	ENSBTAG00000012071
26	19367460	A	G	0,10	ENSBTAG00000014314
4	44671762	A	G	0,10	ENSBTAG00000014171
10	21725618	A	G	0,10	ENSBTAG00000012723
13	43076821	G	A	0,10	ENSBTAG00000009881
25	36088117	A	G	0,10	ENSBTAG00000020157
7	36197534	C	G	0,10	ENSBTAG00000002143
11	98165909	G	C	0,10	ENSBTAG00000006957
25	37358428	A	G	0,10	ENSBTAG00000039720
5	56652661	G	A	0,10	ENSBTAG00000043214
X	96043070	G	A	0,10	ENSBTAG00000014943
22	49539448	C	G	0,10	ENSBTAG00000000671
13	52446624	C	T	0,10	ENSBTAG00000027409
4	17767967	G	C	0,10	ENSBTAG00000045937
7	15302486	T	C	0,10	ENSBTAG00000009071
2	34372872	G	T	0,10	ENSBTAG00000008140
3	54260092	A	G	0,10	ENSBTAG00000015060
17	66868217	G	A	0,10	ENSBTAG00000013686
8	22876814	C	G	0,10	ENSBTAG00000012375
10	11563998	A	G	0,10	ENSBTAG00000010399
3	94036399	G	A	0,10	ENSBTAG00000002910
18	52303304	G	C	0,10	ENSBTAG00000004588
9	69916704	G	A	0,10	ENSBTAG00000005960
11	14865581	T	C	0,10	ENSBTAG00000008223
6	72476581	C	T	0,10	ENSBTAG00000014913
22	50723552	G	A	0,10	ENSBTAG00000018020
25	21516201	G	A	0,10	ENSBTAG00000006405
8	105277152	G	A	0,10	ENSBTAG00000017306
6	82879878	A	G	0,10	ENSBTAG00000009438
20	6840788	C	G	0,10	ENSBTAG00000026369
18	10472998	A	C	0,10	ENSBTAG00000018772
25	3645746	G	A	0,10	ENSBTAG00000018937
27	4543585	T	C	0,10	ENSBTAG00000011032
7	19825290	A	G	0,10	ENSBTAG00000001795
5	71464952	A	G	0,10	ENSBTAG00000020634
23	2475874	A	G	0,10	ENSBTAG00000007937
13	52850523	G	A	0,10	ENSBTAG00000011458
19	33525074	T	C	0,10	ENSBTAG00000031084
12	32853122	T	C	0,10	ENSBTAG00000001648
18	63705633	A	G	0,10	ENSBTAG00000034302
20	10062619	C	T	0,10	ENSBTAG00000005743
17	74710969	C	G	0,100	ENSBTAG00000019891
X	92197383	T	C	0,100	ENSBTAG00000008523
25	1206984	T	G	0,100	ENSBTAG00000007246
9	24125073	G	A	0,100	ENSBTAG00000003919
21	25675939	G	C	0,100	ENSBTAG00000010992
23	7320497	G	A	0,100	ENSBTAG00000000602
3	102671019	T	C	0,101	ENSBTAG00000018889
2	646748	A	G	0,101	ENSBTAG00000013916
20	24442442	T	G	0,101	ENSBTAG00000004920
3	55070374	A	G	0,101	ENSBTAG00000001143
11	62244571	A	G	0,102	ENSBTAG00000000111
2	79255978	A	C	0,102	ENSBTAG00000014863
18	50333953	C	G	0,102	ENSBTAG00000017996
21	55969384	T	C	0,102	ENSBTAG00000017211
13	75305454	C	T	0,102	ENSBTAG00000016743
19	55979032	T	C	0,103	ENSBTAG00000008507
2	1794356	T	C	0,104	ENSBTAG00000034978
1	43709987	C	A	0,104	ENSBTAG00000013662
1	65922520	G	C	0,104	ENSBTAG00000015892
16	534649	C	T	0,104	ENSBTAG00000002874
1	137960899	T	C	0,105	ENSBTAG00000004495
9	82549643	C	T	0,105	ENSBTAG00000009795
10	86733645	C	A	0,106	ENSBTAG00000016612
3	78664995	T	G	0,106	ENSBTAG00000005443
1	88096816	C	T	0,106	ENSBTAG00000002463
8	26632300	C	G	0,106	ENSBTAG00000014103
25	3050850	G	A	0,106	ENSBTAG00000026403
4	118162311	T	C	0,107	ENSBTAG00000010243
19	44281335	G	A	0,107	ENSBTAG00000003966
2	136252874	G	C	0,107	ENSBTAG00000013282
13	55043363	T	C	0,108	ENSBTAG00000031718
9	87958542	T	A	0,108	ENSBTAG00000000880
16	40786010	C	T	0,108	ENSBTAG00000024542
7	5158272	C	T	0,108	ENSBTAG00000004604
5	49350277	T	C	0,109	ENSBTAG00000015646
1	21695128	T	C	0,109	ENSBTAG00000047293
1	154027924	T	G	0,109	ENSBTAG00000023377
1	134130474	G	C	0,109	ENSBTAG00000015221
5	60373086	T	C	0,109	ENSBTAG00000003183
14	47460415	A	T	0,11	ENSBTAG00000007423
17	72849607	T	A	0,11	ENSBTAG00000047529
27	15346521	C	T	0,11	ENSBTAG00000009501
4	36807113	G	A	0,11	ENSBTAG00000018133
X	61775469	T	C	0,11	ENSBTAG00000014575
13	38980125	C	G	0,11	ENSBTAG00000012276
15	3494129	C	T	0,11	ENSBTAG00000020884
2	963291	T	C	0,11	ENSBTAG00000002316
23	17261502	A	G	0,11	ENSBTAG00000005339
26	21692899	G	A	0,11	ENSBTAG00000003296
X	102853791	C	T	0,11	ENSBTAG00000002956
17	12819926	A	G	0,11	ENSBTAG00000012800
9	26441445	G	C	0,11	ENSBTAG00000033961
13	54917191	T	C	0,11	ENSBTAG00000001829
22	12471441	A	C	0,11	ENSBTAG00000047135
7	23111193	G	A	0,11	ENSBTAG00000011252
3	8445867	A	G	0,11	ENSBTAG00000017875
8	25130210	C	T	0,11	ENSBTAG00000005718
14	63447354	G	C	0,11	ENSBTAG00000026242
8	69604341	G	C	0,11	ENSBTAG00000020665
9	71975490	G	T	0,11	ENSBTAG00000042275
19	54559697	A	G	0,11	ENSBTAG00000013573
28	43441686	C	T	0,11	ENSBTAG00000023028
X	68640939	G	A	0,11	ENSBTAG00000016221
16	47743410	A	C	0,11	ENSBTAG00000016728
19	7831013	C	G	0,11	ENSBTAG00000035147
6	85901520	G	A	0,11	ENSBTAG00000035726
1	143997412	T	C	0,11	ENSBTAG00000021272
10	54032992	G	T	0,11	ENSBTAG00000000271
13	33292397	A	G	0,11	ENSBTAG00000022003
4	32856068	G	A	0,11	ENSBTAG00000021313
X	54665859	A	G	0,11	ENSBTAG00000003547
4	66876828	C	T	0,11	ENSBTAG00000016220
13	74380875	C	T	0,11	ENSBTAG00000011283
10	13366225	T	A	0,11	ENSBTAG00000005213
18	26515207	T	C	0,11	ENSBTAG00000007170
22	16676988	A	G	0,11	ENSBTAG00000019479
25	1554857	A	G	0,11	ENSBTAG00000001023
2	25571194	A	G	0,11	ENSBTAG00000036258
29	41839685	C	G	0,11	ENSBTAG00000009491
25	21587111	T	G	0,11	ENSBTAG00000014453
7	31730511	T	A	0,11	ENSBTAG00000013184
26	22219821	T	G	0,11	ENSBTAG00000003578
1	81252054	G	C	0,11	ENSBTAG00000003151
22	16934031	G	A	0,11	ENSBTAG00000007966
7	5749046	G	T	0,11	ENSBTAG00000025809
17	64314031	A	G	0,110	ENSBTAG00000008761
7	53471011	T	C	0,111	ENSBTAG00000015034
13	75812974	A	G	0,111	ENSBTAG00000003639
6	38041736	C	T	0,111	ENSBTAG00000020031
16	55241765	T	G	0,111	ENSBTAG00000006175
13	74393474	A	G	0,112	ENSBTAG00000015127
20	22052308	T	C	0,112	ENSBTAG00000012124
3	107265060	A	G	0,112	ENSBTAG00000021024
21	22139254	A	G	0,112	ENSBTAG00000018639
18	15039709	C	T	0,112	ENSBTAG00000002493
X	94701527	C	A	0,113	ENSBTAG00000047547
7	18191641	T	C	0,114	ENSBTAG00000046319
2	43382293	T	C	0,114	ENSBTAG00000012816
17	74425555	A	G	0,114	ENSBTAG00000018048
25	14350897	T	C	0,115	ENSBTAG00000032640
22	23233550	A	G	0,115	ENSBTAG00000019536
8	77422005	C	T	0,116	ENSBTAG00000010161
28	41890300	G	A	0,116	ENSBTAG00000003510
24	51013574	A	G	0,117	ENSBTAG00000006919
29	45299643	T	G	0,117	ENSBTAG00000001225
2	108192509	T	C	0,117	ENSBTAG00000020539
3	104587541	A	G	0,117	ENSBTAG00000015887
2	107919992	C	G	0,117	ENSBTAG00000020613
1	147707915	T	C	0,118	ENSBTAG00000003161
17	56512519	G	T	0,118	ENSBTAG00000001398
3	13986830	A	G	0,118	ENSBTAG00000012405
29	50182579	G	A	0,118	ENSBTAG00000000103
20	41122196	A	C	0,119	ENSBTAG00000021965
11	28576356	T	C	0,119	ENSBTAG00000003711
8	112948250	G	A	0,119	ENSBTAG00000005403
19	43819578	G	A	0,119	ENSBTAG00000006801
3	33474526	G	A	0,12	ENSBTAG00000020966
3	54519831	C	A	0,12	ENSBTAG00000037490
8	73087481	T	C	0,12	ENSBTAG00000001219
14	2319657	T	C	0,12	ENSBTAG00000014643
26	14093128	A	G	0,12	ENSBTAG00000046100
25	361762	G	A	0,12	ENSBTAG00000016581
11	72425377	T	C	0,12	ENSBTAG00000006832
19	61185953	T	A	0,12	ENSBTAG00000008294
23	30305286	G	A	0,12	ENSBTAG00000031873
5	49185937	G	A	0,12	ENSBTAG00000011352
13	66986000	G	A	0,12	ENSBTAG00000008938
14	2357669	G	A	0,12	ENSBTAG00000021472
23	33038575	A	C	0,12	ENSBTAG00000004979
6	70179429	A	C	0,12	ENSBTAG00000020647
11	73292193	A	G	0,12	ENSBTAG00000015037
11	93078032	T	G	0,12	ENSBTAG00000005525
1	119944595	C	A	0,12	ENSBTAG00000002395
10	26141369	C	G	0,12	ENSBTAG00000000843
7	45492416	C	T	0,12	ENSBTAG00000015433
26	47852389	A	G	0,12	ENSBTAG00000002444
13	32514245	T	G	0,12	ENSBTAG00000018981
25	37418404	A	G	0,12	ENSBTAG00000047572
1	98032357	G	A	0,12	ENSBTAG00000013938
23	50515230	C	T	0,12	ENSBTAG00000017483
29	43986688	G	C	0,12	ENSBTAG00000005073
10	32569919	A	G	0,12	ENSBTAG00000002179
29	12498508	T	C	0,12	ENSBTAG00000001391
8	112418194	G	C	0,12	ENSBTAG00000011417
2	134366116	T	C	0,12	ENSBTAG00000030335
25	27160432	C	T	0,12	ENSBTAG00000026307
17	6517554	C	G	0,12	ENSBTAG00000004633
5	56675750	C	A	0,12	ENSBTAG00000006324
3	54053034	G	A	0,12	ENSBTAG00000014857
18	15068330	C	T	0,12	ENSBTAG00000001872
18	56793876	C	G	0,12	ENSBTAG00000012064
3	20726185	G	A	0,12	ENSBTAG00000012496
11	73484693	C	T	0,12	ENSBTAG00000019138
23	39585300	A	G	0,12	ENSBTAG00000017128
7	20678294	G	A	0,12	ENSBTAG00000021134
21	23546106	A	G	0,12	ENSBTAG00000017711
23	24823697	G	A	0,12	ENSBTAG00000006546
7	3999942	C	T	0,12	ENSBTAG00000025817
7	17758063	C	G	0,12	ENSBTAG00000004270
7	18183899	A	G	0,12	ENSBTAG00000004403
14	1445496	A	G	0,12	ENSBTAG00000016203
14	25117469	A	G	0,12	ENSBTAG00000018570
14	2512322	C	A	0,12	ENSBTAG00000003606
23	7427019	A	G	0,12	ENSBTAG00000016829
1	22456008	C	T	0,12	ENSBTAG00000034347
2	5350804	G	A	0,12	ENSBTAG00000019177
9	21764441	T	G	0,121	ENSBTAG00000000995
25	36623746	A	G	0,121	ENSBTAG00000015272
25	36623746	A	G	0,121	ENSBTAG00000038577
4	61354815	T	C	0,121	ENSBTAG00000019065
19	25409882	A	G	0,121	ENSBTAG00000014433
23	10020944	A	G	0,121	ENSBTAG00000020783
7	54734730	T	G	0,122	ENSBTAG00000005249
23	8298643	T	C	0,123	ENSBTAG00000019684
17	10183210	A	G	0,123	ENSBTAG00000002531
13	43030134	A	G	0,123	ENSBTAG00000004281
23	8688808	A	G	0,124	ENSBTAG00000034493
13	23743719	A	G	0,124	ENSBTAG00000003589
7	47950533	T	C	0,124	ENSBTAG00000014744
2	4656453	A	G	0,124	ENSBTAG00000005987
2	129534383	G	C	0,125	ENSBTAG00000008072
2	129738573	C	T	0,125	ENSBTAG00000026585
12	15613746	G	A	0,125	ENSBTAG00000016529
8	52849013	C	T	0,125	ENSBTAG00000012757
15	39529709	T	G	0,127	ENSBTAG00000009061
26	40137064	T	C	0,127	ENSBTAG00000013641
X	19838072	C	T	0,127	ENSBTAG00000014170
19	27602298	A	G	0,128	ENSBTAG00000019446
8	67502419	A	G	0,128	ENSBTAG00000012855
7	93243389	C	T	0,129	ENSBTAG00000007116
29	9953061	G	C	0,129	ENSBTAG00000000455
21	20176906	C	A	0,13	ENSBTAG00000002786
22	43674824	A	G	0,13	ENSBTAG00000022004
13	63408820	A	G	0,13	ENSBTAG00000000512
17	54626315	G	C	0,13	ENSBTAG00000008470
18	63952738	G	A	0,13	ENSBTAG00000030348
5	104273617	T	C	0,13	ENSBTAG00000014729
16	42759495	A	G	0,13	ENSBTAG00000020698
X	39983873	A	G	0,13	ENSBTAG00000038379
26	22959940	A	G	0,13	ENSBTAG00000021065
17	28835398	C	T	0,13	ENSBTAG00000021011
4	32398545	G	A	0,13	ENSBTAG00000013010
20	67944737	C	T	0,13	ENSBTAG00000018460
4	114409807	G	C	0,13	ENSBTAG00000007759
2	80649114	T	C	0,13	ENSBTAG00000018653
X	38966798	T	A	0,13	ENSBTAG00000033167
2	30442976	G	C	0,13	ENSBTAG00000016512
29	46115004	T	C	0,13	ENSBTAG00000021777
10	22195732	C	T	0,13	ENSBTAG00000000431
4	114447015	C	T	0,13	ENSBTAG00000011226
23	30265140	A	G	0,13	ENSBTAG00000007074
1	83924214	C	T	0,13	ENSBTAG00000014459
17	75002811	C	G	0,13	ENSBTAG00000019871
23	27274283	C	T	0,13	ENSBTAG00000032031
3	51195569	G	T	0,13	ENSBTAG00000018739
2	20776816	G	A	0,13	ENSBTAG00000004835
25	25072945	A	G	0,13	ENSBTAG00000019530
18	54302441	A	G	0,13	ENSBTAG00000013577
23	27445013	A	C	0,13	ENSBTAG00000039740
6	38603064	G	A	0,13	ENSBTAG00000019441
15	48531258	A	G	0,13	ENSBTAG00000037465
19	49360701	T	G	0,13	ENSBTAG00000014002
18	13985510	T	C	0,13	ENSBTAG00000020944
9	75813344	C	A	0,13	ENSBTAG00000016791
25	1533009	A	G	0,13	ENSBTAG00000020366
10	101215684	G	C	0,13	ENSBTAG00000030456
7	19884333	G	A	0,13	ENSBTAG00000035584
19	23767199	T	C	0,13	ENSBTAG00000000267
7	1421319	C	T	0,13	ENSBTAG00000009737
15	54107242	T	C	0,13	ENSBTAG00000008347
22	51256695	A	G	0,130	ENSBTAG00000022632
7	18201602	C	T	0,130	ENSBTAG00000002469
24	786988	T	C	0,131	ENSBTAG00000013587
23	7341135	G	T	0,131	ENSBTAG00000018884
3	14380078	T	C	0,131	ENSBTAG00000046545
5	114072011	G	T	0,131	ENSBTAG00000026497
6	16367789	A	T	0,132	ENSBTAG00000038368
6	71053357	T	C	0,132	ENSBTAG00000004082
4	49255108	G	T	0,133	ENSBTAG00000001908
21	28691739	A	G	0,133	ENSBTAG00000039634
18	25708408	T	C	0,133	ENSBTAG00000038141
19	23310008	T	C	0,134	ENSBTAG00000011483
2	131525691	T	C	0,134	ENSBTAG00000017122
29	49316252	A	G	0,137	ENSBTAG00000022160
X	90149573	A	C	0,137	ENSBTAG00000007654
29	45016582	G	A	0,137	ENSBTAG00000044073
2	107844972	G	A	0,137	ENSBTAG00000012619
10	1089497	T	C	0,138	ENSBTAG00000012804
18	56429867	A	G	0,138	ENSBTAG00000021799
X	57524958	C	G	0,14	ENSBTAG00000014223
11	65813620	C	A	0,14	ENSBTAG00000011727
9	28812227	C	T	0,14	ENSBTAG00000021587
2	122147060	A	G	0,14	ENSBTAG00000015103
7	16648320	G	A	0,14	ENSBTAG00000019220
18	46623865	A	C	0,14	ENSBTAG00000002763
21	55390577	A	G	0,14	ENSBTAG00000002612
18	35793633	C	T	0,14	ENSBTAG00000012112
27	5485220	G	T	0,14	ENSBTAG00000033545
7	19257598	T	C	0,14	ENSBTAG00000020017
16	65368653	A	T	0,14	ENSBTAG00000002266
11	96511546	T	A	0,14	ENSBTAG00000010271
4	77229973	C	T	0,14	ENSBTAG00000010504
2	65677528	T	G	0,14	ENSBTAG00000021103
25	39716429	A	G	0,14	ENSBTAG00000030690
5	40046831	T	C	0,14	ENSBTAG00000020679
3	31731582	T	C	0,14	ENSBTAG00000022580
24	730234	C	T	0,14	ENSBTAG00000036297
11	99132867	T	C	0,14	ENSBTAG00000015327
7	8794277	C	G	0,14	ENSBTAG00000001807
8	82293336	T	C	0,14	ENSBTAG00000000738
12	24708398	A	T	0,14	ENSBTAG00000011855
13	16493765	T	C	0,14	ENSBTAG00000005915
7	15880581	T	A	0,14	ENSBTAG00000015636
3	111246824	T	C	0,14	ENSBTAG00000021948
11	2335451	T	G	0,14	ENSBTAG00000015659
17	74929516	A	T	0,14	ENSBTAG00000001473
23	32775650	G	A	0,14	ENSBTAG00000017329
17	63471632	G	A	0,14	ENSBTAG00000011937
23	27152400	A	G	0,14	ENSBTAG00000006864
22	58748077	C	T	0,14	ENSBTAG00000015529
10	10243090	A	G	0,14	ENSBTAG00000025856
9	104736203	C	A	0,14	ENSBTAG00000018810
18	1681426	A	G	0,14	ENSBTAG00000012985
7	39195935	A	G	0,14	ENSBTAG00000025345
17	71750645	T	C	0,14	ENSBTAG00000017459
18	63206613	T	A	0,14	ENSBTAG00000026944
9	104124623	C	G	0,14	ENSBTAG00000031532
4	63715380	A	G	0,14	ENSBTAG00000006528
10	76927533	A	G	0,14	ENSBTAG00000009642
6	111369931	G	T	0,14	ENSBTAG00000007449
25	665608	T	C	0,14	ENSBTAG00000000179
7	71378447	T	C	0,14	ENSBTAG00000010363
23	27086890	C	G	0,14	ENSBTAG00000001444
1	69732799	G	A	0,14	ENSBTAG00000013727
3	30557703	A	G	0,140	ENSBTAG00000015107
6	108309318	C	G	0,140	ENSBTAG00000027453
13	16307137	T	C	0,141	ENSBTAG00000013004
23	25426579	T	C	0,141	ENSBTAG00000037605
5	104237956	G	A	0,143	ENSBTAG00000014731
27	25399357	T	C	0,146	ENSBTAG00000013579
28	26104189	G	A	0,147	ENSBTAG00000016527
16	53027965	A	C	0,147	ENSBTAG00000018725
7	67407697	G	A	0,148	ENSBTAG00000048033
5	45179218	T	C	0,148	ENSBTAG00000010422
23	25375369	T	C	0,149	ENSBTAG00000021077
23	32822985	T	A	0,149	ENSBTAG00000020496
X	137004710	A	G	0,149	ENSBTAG00000010923
1	136637022	A	G	0,149	ENSBTAG00000044075
2	25773888	A	G	0,15	ENSBTAG00000003207
5	105539184	A	G	0,15	ENSBTAG00000007553
9	93261413	T	C	0,15	ENSBTAG00000046726
9	23061811	C	T	0,15	ENSBTAG00000019418
18	57517895	G	A	0,15	ENSBTAG00000039212
2	34257678	T	A	0,15	ENSBTAG00000008142
5	107374807	G	A	0,15	ENSBTAG00000015878
13	55353156	T	C	0,15	ENSBTAG00000020797
19	26759916	T	C	0,15	ENSBTAG00000011505
29	50906106	C	G	0,15	ENSBTAG00000047680
25	36309013	C	G	0,15	ENSBTAG00000001134
10	52743372	T	C	0,15	ENSBTAG00000002194
3	19819072	C	T	0,15	ENSBTAG00000015304
X	55414629	C	T	0,15	ENSBTAG00000040043
21	68683116	G	T	0,15	ENSBTAG00000007007
18	58681046	T	C	0,15	ENSBTAG00000038903
25	2963192	G	A	0,15	ENSBTAG00000004509
16	30119468	A	G	0,15	ENSBTAG00000000837
6	106633130	T	C	0,15	ENSBTAG00000014803
22	14475574	G	A	0,15	ENSBTAG00000008416
21	59331568	A	G	0,15	ENSBTAG00000003152
9	76104714	C	A	0,15	ENSBTAG00000012544
17	71499951	T	C	0,15	ENSBTAG00000003390
26	14365675	C	T	0,15	ENSBTAG00000021116
14	84233672	G	A	0,15	ENSBTAG00000006770
5	107822404	A	G	0,15	ENSBTAG00000000049
22	17648048	A	T	0,15	ENSBTAG00000012142
15	34848620	G	A	0,15	ENSBTAG00000016684
23	7371128	C	T	0,15	ENSBTAG00000002643
17	66591579	T	C	0,15	ENSBTAG00000031849
7	4875990	C	T	0,15	ENSBTAG00000024904
16	63528812	A	C	0,15	ENSBTAG00000006260
4	69333041	T	C	0,15	ENSBTAG00000011476
18	56748848	A	G	0,15	ENSBTAG00000005367
8	60244749	A	G	0,15	ENSBTAG00000011413
11	97606815	A	G	0,15	ENSBTAG00000003438
21	16769628	G	A	0,15	ENSBTAG00000037383
18	26283058	G	A	0,15	ENSBTAG00000009363
4	105751813	C	T	0,15	ENSBTAG00000016879
8	76668565	C	T	0,15	ENSBTAG00000000695
11	74446263	C	T	0,15	ENSBTAG00000018705
10	11438580	A	G	0,15	ENSBTAG00000015716
17	63358728	G	A	0,15	ENSBTAG00000016738
4	17297204	A	G	0,15	ENSBTAG00000000799
18	1799981	G	A	0,15	ENSBTAG00000020714
7	4216467	A	G	0,150	ENSBTAG00000000811
21	55924464	T	C	0,151	ENSBTAG00000017196
7	47717801	T	G	0,153	ENSBTAG00000021226
21	69978306	T	C	0,153	ENSBTAG00000003556
13	42217543	C	T	0,153	ENSBTAG00000002758
5	103972710	G	A	0,153	ENSBTAG00000003598
23	10529235	T	C	0,153	ENSBTAG00000025617
17	63314018	A	G	0,154	ENSBTAG00000019040
3	60080245	T	C	0,155	ENSBTAG00000011953
15	57185330	T	C	0,155	ENSBTAG00000017218
10	25732248	A	G	0,155	ENSBTAG00000015146
6	69527269	T	C	0,156	ENSBTAG00000014601
4	55994345	A	T	0,156	ENSBTAG00000013050
8	101372251	A	G	0,157	ENSBTAG00000014471
24	62204830	G	A	0,157	ENSBTAG00000010492
23	7408140	G	A	0,157	ENSBTAG00000016827
23	48636076	T	C	0,159	ENSBTAG00000007268
2	53065695	A	G	0,16	ENSBTAG00000032289
3	8347548	T	C	0,16	ENSBTAG00000021894
5	82458129	T	C	0,16	ENSBTAG00000006372
6	16837078	C	T	0,16	ENSBTAG00000015230
18	5210363	T	C	0,16	ENSBTAG00000018146
3	35428300	A	C	0,16	ENSBTAG00000031575
2	128203536	G	A	0,16	ENSBTAG00000002988
7	49183273	G	T	0,16	ENSBTAG00000021772
13	62312143	G	A	0,16	ENSBTAG00000003215
19	42695348	A	G	0,16	ENSBTAG00000016740
5	103949009	A	G	0,16	ENSBTAG00000019780
13	75309218	C	T	0,16	ENSBTAG00000016746
5	74228681	T	G	0,16	ENSBTAG00000008922
10	11883684	C	T	0,16	ENSBTAG00000021630
4	70211855	T	C	0,16	ENSBTAG00000004136
18	46885110	A	G	0,16	ENSBTAG00000019674
21	32578676	T	C	0,16	ENSBTAG00000015780
23	7535379	A	C	0,16	ENSBTAG00000001635
22	54723126	A	T	0,16	ENSBTAG00000026650
11	98971208	C	T	0,16	ENSBTAG00000015436
25	28255767	T	C	0,16	ENSBTAG00000037489
24	47304931	T	C	0,16	ENSBTAG00000032961
2	107908539	C	T	0,16	ENSBTAG00000020611
7	54748074	C	T	0,16	ENSBTAG00000007865
5	121187642	A	C	0,16	ENSBTAG00000001931
1	143181370	T	C	0,16	ENSBTAG00000030913
26	44047801	A	C	0,16	ENSBTAG00000003312
21	6239119	T	C	0,16	ENSBTAG00000016495
22	50703782	C	G	0,16	ENSBTAG00000008509
12	13266192	G	A	0,16	ENSBTAG00000034785
3	2107247	A	G	0,16	ENSBTAG00000010775
19	9498698	C	T	0,16	ENSBTAG00000046321
6	12802691	G	C	0,16	ENSBTAG00000017808
6	108990104	A	G	0,16	ENSBTAG00000019188
6	60224070	G	A	0,16	ENSBTAG00000014520
21	55974569	T	C	0,16	ENSBTAG00000017212
23	27056467	C	G	0,16	ENSBTAG00000037781
5	46720010	G	A	0,160	ENSBTAG00000009939
23	16797770	C	G	0,160	ENSBTAG00000019913
18	2909233	T	G	0,160	ENSBTAG00000006550
7	53487412	T	C	0,160	ENSBTAG00000018847
7	4215269	G	C	0,160	ENSBTAG00000000813
19	30276537	A	C	0,160	ENSBTAG00000021780
18	23828915	A	G	0,160	ENSBTAG00000019267
17	18331540	C	T	0,161	ENSBTAG00000021779
7	104447770	T	A	0,162	ENSBTAG00000012387
12	52466520	T	C	0,163	ENSBTAG00000018848
1	70505406	A	G	0,165	ENSBTAG00000011383
17	3830213	C	T	0,165	ENSBTAG00000018563
9	89560613	G	A	0,166	ENSBTAG00000014788
6	98916935	A	G	0,166	ENSBTAG00000013952
12	28612090	T	C	0,167	ENSBTAG00000000993
16	42806669	C	G	0,169	ENSBTAG00000009384
10	20798173	A	G	0,169	ENSBTAG00000002709
22	27491610	A	G	0,17	ENSBTAG00000007615
12	11565608	G	C	0,17	ENSBTAG00000038251
28	13690667	A	G	0,17	ENSBTAG00000006870
7	4673735	T	C	0,17	ENSBTAG00000003947
7	39875803	C	T	0,17	ENSBTAG00000010020
1	114292791	G	T	0,17	ENSBTAG00000013439
25	38670303	T	C	0,17	ENSBTAG00000000725
4	77322992	C	T	0,17	ENSBTAG00000006377
15	77236989	C	G	0,17	ENSBTAG00000013636
2	5733029	A	G	0,17	ENSBTAG00000015678
5	95568775	T	A	0,17	ENSBTAG00000030503
19	62431447	T	C	0,17	ENSBTAG00000039556
1	37875464	C	A	0,17	ENSBTAG00000005155
6	106365432	T	C	0,17	ENSBTAG00000005712
2	96340642	A	C	0,17	ENSBTAG00000005476
11	104180476	A	G	0,17	ENSBTAG00000021928
5	108309085	A	G	0,17	ENSBTAG00000013658
25	27143657	G	A	0,17	ENSBTAG00000003421
9	69189470	A	G	0,17	ENSBTAG00000017393
25	1327958	T	C	0,17	ENSBTAG00000002211
28	24556624	A	G	0,17	ENSBTAG00000014023
27	15307023	T	C	0,17	ENSBTAG00000021263
8	25340773	C	T	0,17	ENSBTAG00000002997
20	66719452	C	T	0,17	ENSBTAG00000015466
26	18661109	G	C	0,17	ENSBTAG00000011137
19	51244179	C	A	0,17	ENSBTAG00000017461
16	4721748	G	A	0,17	ENSBTAG00000020273
23	24568055	G	C	0,17	ENSBTAG00000025494
15	7712595	C	A	0,17	ENSBTAG00000011227
7	39352140	C	T	0,17	ENSBTAG00000017748
1	122932522	C	G	0,17	ENSBTAG00000022227
12	1527113	T	A	0,17	ENSBTAG00000009308
5	103843570	C	T	0,17	ENSBTAG00000013127
4	77879379	C	A	0,17	ENSBTAG00000012241
14	66032257	A	G	0,170	ENSBTAG00000001254
X	79602388	C	T	0,172	ENSBTAG00000045931
1	57752344	A	G	0,173	ENSBTAG00000009084
10	59813097	G	A	0,174	ENSBTAG00000011831
5	104193348	T	C	0,174	ENSBTAG00000014734
18	48282717	G	A	0,174	ENSBTAG00000023472
23	27463586	T	A	0,178	ENSBTAG00000019685
6	104673968	T	G	0,179	ENSBTAG00000046671
18	46821623	T	C	0,18	ENSBTAG00000000153
25	26565357	C	G	0,18	ENSBTAG00000021785
9	69513329	A	T	0,18	ENSBTAG00000040543
5	83186297	C	T	0,18	ENSBTAG00000005082
2	37026163	G	A	0,18	ENSBTAG00000020654
3	29628957	T	C	0,18	ENSBTAG00000003614
16	47645969	C	G	0,18	ENSBTAG00000008350
23	7569400	A	C	0,18	ENSBTAG00000038888
6	14425977	T	C	0,18	ENSBTAG00000003941
18	52152033	G	C	0,18	ENSBTAG00000001262
17	74880496	T	G	0,18	ENSBTAG00000021052
7	8930906	T	C	0,18	ENSBTAG00000043971
1	147891118	G	A	0,18	ENSBTAG00000011495
7	53417012	A	T	0,18	ENSBTAG00000001450
2	94382593	A	G	0,18	ENSBTAG00000046029
11	170507	T	C	0,18	ENSBTAG00000015965
5	74009001	T	C	0,18	ENSBTAG00000015595
1	71952197	G	A	0,18	ENSBTAG00000047856
19	56871679	C	T	0,18	ENSBTAG00000016128
13	38546690	G	C	0,18	ENSBTAG00000003425
19	22662054	T	A	0,18	ENSBTAG00000013393
19	27582251	A	G	0,18	ENSBTAG00000014881
5	57664486	T	C	0,18	ENSBTAG00000004021
8	104450334	T	C	0,18	ENSBTAG00000004499
1	58428983	T	C	0,18	ENSBTAG00000013909
5	101648161	G	A	0,18	ENSBTAG00000000310
7	6286315	A	G	0,18	ENSBTAG00000013614
20	13951955	G	A	0,18	ENSBTAG00000009514
4	19893218	A	C	0,18	ENSBTAG00000019750
8	59797737	G	A	0,18	ENSBTAG00000011397
16	66081220	C	T	0,18	ENSBTAG00000008004
13	70685237	C	T	0,18	ENSBTAG00000016279
1	125884368	G	C	0,18	ENSBTAG00000007933
22	49687771	T	C	0,18	ENSBTAG00000034796
20	10329103	A	G	0,18	ENSBTAG00000017011
22	52421040	C	T	0,18	ENSBTAG00000015839
11	38706691	G	A	0,18	ENSBTAG00000012394
6	37913396	T	A	0,18	ENSBTAG00000017704
3	110912748	T	C	0,18	ENSBTAG00000021023
1	6554502	G	A	0,18	ENSBTAG00000000201
1	131884320	A	G	0,18	ENSBTAG00000019952
29	37849582	A	G	0,18	ENSBTAG00000018364
7	33128404	G	A	0,18	ENSBTAG00000014320
19	15082486	G	C	0,18	ENSBTAG00000019723
23	26974393	A	G	0,18	ENSBTAG00000025424
1	69282250	C	A	0,18	ENSBTAG00000002640
8	60290021	T	C	0,182	ENSBTAG00000025868
10	44114242	A	G	0,184	ENSBTAG00000011225
17	18493662	C	T	0,184	ENSBTAG00000003581
21	69809751	A	G	0,184	ENSBTAG00000035998
19	35041127	A	G	0,184	ENSBTAG00000025046
4	107841605	T	C	0,187	ENSBTAG00000002554
15	75092936	C	A	0,187	ENSBTAG00000019644
10	57937731	G	C	0,188	ENSBTAG00000011022
18	34977283	G	A	0,19	ENSBTAG00000032427
22	51489663	A	G	0,19	ENSBTAG00000018928
12	48832275	A	G	0,19	ENSBTAG00000044007
1	127257294	G	A	0,19	ENSBTAG00000002232
14	46009677	C	T	0,19	ENSBTAG00000021743
22	44077926	T	C	0,19	ENSBTAG00000018433
6	108153578	C	A	0,19	ENSBTAG00000009744
6	84913090	T	C	0,19	ENSBTAG00000001323
29	46124117	C	T	0,19	ENSBTAG00000011809
13	23445360	A	G	0,19	ENSBTAG00000025968
18	18810723	G	A	0,19	ENSBTAG00000021575
6	72574323	A	G	0,19	ENSBTAG00000044044
18	49930138	T	C	0,19	ENSBTAG00000001400
9	23317217	G	A	0,19	ENSBTAG00000000676
11	88009463	T	G	0,19	ENSBTAG00000013063
3	8295159	T	C	0,19	ENSBTAG00000009215
3	8295159	T	C	0,19	ENSBTAG00000009213
9	35040781	C	T	0,19	ENSBTAG00000020018
7	13772031	T	C	0,19	ENSBTAG00000016213
3	8970237	G	C	0,19	ENSBTAG00000001197
18	63186895	T	C	0,19	ENSBTAG00000039932
11	9200575	C	T	0,19	ENSBTAG00000021731
15	55392541	A	G	0,19	ENSBTAG00000031777
3	58964103	T	G	0,19	ENSBTAG00000034776
7	39476329	C	G	0,19	ENSBTAG00000017451
7	102537676	C	G	0,19	ENSBTAG00000021445
19	11943194	T	C	0,19	ENSBTAG00000014278
28	27616455	T	C	0,19	ENSBTAG00000047119
13	58048082	C	T	0,19	ENSBTAG00000017475
13	58048082	C	T	0,19	ENSBTAG00000047223
4	97825748	G	A	0,19	ENSBTAG00000014112
15	38976959	T	C	0,19	ENSBTAG00000011905
28	41872262	C	T	0,19	ENSBTAG00000000231
17	35351469	T	A	0,19	ENSBTAG00000016147
14	79372871	C	T	0,19	ENSBTAG00000017733
3	20728145	G	A	0,19	ENSBTAG00000012495
17	73344409	G	A	0,19	ENSBTAG00000024708
22	48203843	G	A	0,19	ENSBTAG00000010863
17	45221710	G	T	0,19	ENSBTAG00000039316
12	19342246	C	T	0,19	ENSBTAG00000004850
23	25156032	T	C	0,193	ENSBTAG00000003359
2	44857179	G	C	0,194	ENSBTAG00000007239
5	4049906	A	G	0,195	ENSBTAG00000035083
X	13804937	C	T	0,195	ENSBTAG00000013671
29	8790154	T	C	0,197	ENSBTAG00000015177
3	49110316	A	T	0,197	ENSBTAG00000007101
8	59732855	T	C	0,198	ENSBTAG00000015000
1	59187738	A	G	0,2	ENSBTAG00000004977
1	74618212	G	A	0,2	ENSBTAG00000016305
1	111057943	A	G	0,2	ENSBTAG00000024643
1	117588109	G	T	0,2	ENSBTAG00000021703
1	136628458	A	C	0,2	ENSBTAG00000000905
1	140345425	T	G	0,2	ENSBTAG00000007462
10	6497969	A	G	0,2	ENSBTAG00000024878
10	17720385	T	C	0,2	ENSBTAG00000040208
10	79690963	A	G	0,2	ENSBTAG00000012900
10	86109758	G	T	0,2	ENSBTAG00000004218
11	20393958	G	C	0,2	ENSBTAG00000032905
11	28809663	T	C	0,2	ENSBTAG00000013734
11	104396844	G	T	0,2	ENSBTAG00000015093
11	106366528	G	A	0,2	ENSBTAG00000000933
12	16373496	C	G	0,2	ENSBTAG00000015994
12	21792909	G	A	0,2	ENSBTAG00000011654
12	75853479	C	T	0,2	ENSBTAG00000039714
13	55725291	G	A	0,2	ENSBTAG00000015058
14	21033321	G	C	0,2	ENSBTAG00000017016
14	24295635	C	G	0,2	ENSBTAG00000044050
14	66499062	G	A	0,2	ENSBTAG00000019793
15	5680312	G	A	0,2	ENSBTAG00000019309
15	37897486	G	C	0,2	ENSBTAG00000032782
15	47083815	G	A	0,2	ENSBTAG00000000697
15	53678640	A	G	0,2	ENSBTAG00000016497
15	57401175	C	T	0,2	ENSBTAG00000003955
15	79573558	G	A	0,2	ENSBTAG00000027275
16	1334630	G	C	0,2	ENSBTAG00000012349
16	2610552	C	T	0,2	ENSBTAG00000045895
16	4404988	T	C	0,2	ENSBTAG00000006685
16	51608553	T	C	0,2	ENSBTAG00000002464
16	65468089	C	T	0,2	ENSBTAG00000031238
16	77562055	T	C	0,2	ENSBTAG00000036365
17	29354439	T	C	0,2	ENSBTAG00000013611
17	47936906	T	G	0,2	ENSBTAG00000007047
17	54839603	T	C	0,2	ENSBTAG00000008464
17	60047662	C	T	0,2	ENSBTAG00000002023
17	62568909	G	A	0,2	ENSBTAG00000011384
17	70662007	C	T	0,2	ENSBTAG00000017738
17	71454665	A	G	0,2	ENSBTAG00000018084
17	73447704	C	T	0,2	ENSBTAG00000046900
17	74622552	C	G	0,2	ENSBTAG00000047526
18	1342388	C	A	0,2	ENSBTAG00000018244
18	34787312	C	G	0,2	ENSBTAG00000040413
18	46232631	T	C	0,2	ENSBTAG00000011887
18	63676898	A	G	0,2	ENSBTAG00000013247
19	21391719	G	A	0,2	ENSBTAG00000012040
19	24402616	A	G	0,2	ENSBTAG00000020000
19	27243366	T	C	0,2	ENSBTAG00000018316
19	33778522	T	G	0,2	ENSBTAG00000025078
19	51418399	T	C	0,2	ENSBTAG00000047760
19	54379451	G	A	0,2	ENSBTAG00000000920
19	56409616	T	C	0,2	ENSBTAG00000013556
19	57098288	T	C	0,2	ENSBTAG00000040111
2	4821530	T	C	0,2	ENSBTAG00000039803
2	18310308	G	T	0,2	ENSBTAG00000026986
2	28017423	C	T	0,2	ENSBTAG00000017162
2	29988040	C	A	0,2	ENSBTAG00000019137
2	30348927	C	T	0,2	ENSBTAG00000018520
2	86464332	T	C	0,2	ENSBTAG00000019116
2	116626090	G	A	0,2	ENSBTAG00000021325
2	119525214	G	C	0,2	ENSBTAG00000017431
2	126526037	C	G	0,2	ENSBTAG00000010253
2	127359106	C	T	0,2	ENSBTAG00000009631
20	4916731	G	C	0,2	ENSBTAG00000001823
20	24290927	G	A	0,2	ENSBTAG00000003200
21	19283104	A	G	0,2	ENSBTAG00000011213
21	20014142	G	A	0,2	ENSBTAG00000014762
21	20103767	A	G	0,2	ENSBTAG00000047729
21	22840905	T	C	0,2	ENSBTAG00000001616
21	27993581	G	A	0,2	ENSBTAG00000001639
21	30681009	A	G	0,2	ENSBTAG00000006868
21	33563339	T	C	0,2	ENSBTAG00000019506
22	12482257	T	C	0,2	ENSBTAG00000010477
22	44272585	A	G	0,2	ENSBTAG00000020802
22	49972278	G	A	0,2	ENSBTAG00000001874
22	59916491	C	T	0,2	ENSBTAG00000030941
23	47823044	C	T	0,2	ENSBTAG00000014587
25	625688	C	T	0,2	ENSBTAG00000002481
25	36512334	C	T	0,2	ENSBTAG00000003160
25	36945065	C	T	0,2	ENSBTAG00000016757
25	37330324	T	A	0,2	ENSBTAG00000019435
26	17012527	C	T	0,2	ENSBTAG00000011841
26	51618972	G	T	0,2	ENSBTAG00000003800
28	27079715	C	T	0,2	ENSBTAG00000021177
29	45113029	T	C	0,2	ENSBTAG00000014925
3	8685911	T	C	0,2	ENSBTAG00000022937
3	9950214	T	A	0,2	ENSBTAG00000010670
3	11993725	G	A	0,2	ENSBTAG00000038263
3	20746189	G	C	0,2	ENSBTAG00000001599
3	54421721	G	A	0,2	ENSBTAG00000038233
3	54587141	T	C	0,2	ENSBTAG00000037634
3	58564022	A	G	0,2	ENSBTAG00000021051
3	86504763	T	C	0,2	ENSBTAG00000000258
3	117629247	T	C	0,2	ENSBTAG00000000634
4	55645754	A	G	0,2	ENSBTAG00000032844
4	77250097	A	T	0,2	ENSBTAG00000008090
4	83308188	G	A	0,2	ENSBTAG00000000144
4	106517757	A	G	0,2	ENSBTAG00000031234
4	114910791	A	G	0,2	ENSBTAG00000046461
5	30097959	C	T	0,2	ENSBTAG00000008374
5	35174709	A	G	0,2	ENSBTAG00000026249
5	37326957	T	C	0,2	ENSBTAG00000045574
5	38674656	C	A	0,2	ENSBTAG00000015025
5	103141032	C	T	0,2	ENSBTAG00000039470
5	104428319	A	G	0,2	ENSBTAG00000004208
5	111078752	A	C	0,2	ENSBTAG00000007755
5	117779368	A	G	0,2	ENSBTAG00000008036
6	116239926	A	G	0,2	ENSBTAG00000019451
7	6476636	C	T	0,2	ENSBTAG00000033222
7	42028060	A	G	0,2	ENSBTAG00000001273
7	44729160	A	G	0,2	ENSBTAG00000016072
7	53603802	T	C	0,2	ENSBTAG00000045539
7	92586112	T	C	0,2	ENSBTAG00000006031
8	23208125	T	C	0,2	ENSBTAG00000047142
8	23287823	A	G	0,2	ENSBTAG00000033695
8	47014741	T	C	0,2	ENSBTAG00000007778
8	66383002	A	C	0,2	ENSBTAG00000006446
8	69941607	T	G	0,2	ENSBTAG00000012036
8	70354906	C	T	0,2	ENSBTAG00000014401
9	39811262	C	T	0,2	ENSBTAG00000016584
9	103976682	C	G	0,2	ENSBTAG00000007694
X	50952417	C	T	0,2	ENSBTAG00000021059
X	105150241	C	T	0,2	ENSBTAG00000012623
X	136682102	A	G	0,2	ENSBTAG00000010289
X	140173385	C	T	0,2	ENSBTAG00000046328
11	2573135	C	T	0,2	ENSBTAG00000042133
11	46350040	T	G	0,2	ENSBTAG00000010349
13	3452241	G	A	0,2	ENSBTAG00000008323
13	53618441	C	T	0,2	ENSBTAG00000045520
13	74442418	G	T	0,2	ENSBTAG00000005184
13	75567844	C	T	0,2	ENSBTAG00000020736
15	6918063	C	A	0,2	ENSBTAG00000015309
15	30017644	A	G	0,2	ENSBTAG00000046320
16	38158735	A	G	0,2	ENSBTAG00000011515
16	59181377	G	A	0,2	ENSBTAG00000018303
17	30334258	C	A	0,2	ENSBTAG00000012824
17	60900482	A	T	0,2	ENSBTAG00000001888
17	65447158	T	G	0,2	ENSBTAG00000003297
17	73597515	A	G	0,2	ENSBTAG00000021656
17	75046704	T	A	0,2	ENSBTAG00000006657
18	62896020	C	T	0,2	ENSBTAG00000045854
18	62910420	A	G	0,2	ENSBTAG00000048184
19	9775272	T	C	0,2	ENSBTAG00000010167
19	22115063	A	G	0,2	ENSBTAG00000004961
19	33816551	A	C	0,2	ENSBTAG00000003014
19	42651032	T	G	0,2	ENSBTAG00000011454
2	112699094	A	G	0,2	ENSBTAG00000011133
20	48943745	A	G	0,2	ENSBTAG00000002845
21	22703888	T	C	0,2	ENSBTAG00000001385
22	56999044	T	C	0,2	ENSBTAG00000015273
24	37910075	G	A	0,2	ENSBTAG00000026266
25	38511061	C	T	0,2	ENSBTAG00000003288
26	47001154	A	C	0,2	ENSBTAG00000021015
29	31113947	T	C	0,2	ENSBTAG00000047210
3	22078601	G	A	0,2	ENSBTAG00000017051
4	32079633	A	C	0,2	ENSBTAG00000019406
4	106661662	T	C	0,2	ENSBTAG00000031216
5	60669224	C	T	0,2	ENSBTAG00000016415
5	107052241	A	G	0,2	ENSBTAG00000013759
5	109547533	C	T	0,2	ENSBTAG00000009704
6	97585748	G	A	0,2	ENSBTAG00000017642
6	99834354	T	A	0,2	ENSBTAG00000046700
6	103972060	C	T	0,2	ENSBTAG00000031679
7	4711468	T	A	0,2	ENSBTAG00000015618
7	8391054	G	A	0,2	ENSBTAG00000039337
7	32141010	T	G	0,2	ENSBTAG00000031069
7	54224362	T	G	0,2	ENSBTAG00000047946
7	97475147	T	C	0,2	ENSBTAG00000007231
8	60682660	C	G	0,2	ENSBTAG00000038086
8	70935055	T	A	0,2	ENSBTAG00000047389
8	90640488	G	A	0,2	ENSBTAG00000011375
8	91925976	A	G	0,2	ENSBTAG00000021992
X	8662181	G	A	0,2	ENSBTAG00000018819
X	57919761	C	T	0,2	ENSBTAG00000019820
X	146612164	T	C	0,2	ENSBTAG00000020789
2	59143561	C	T	0,2	ENSBTAG00000001627
24	8846094	G	C	0,2	ENSBTAG00000034676
15	17647017	G	T	0,2	ENSBTAG00000003661
10	103185392	A	G	0,2	ENSBTAG00000006392
11	44507571	T	C	0,2	ENSBTAG00000000157
11	44724511	G	A	0,2	ENSBTAG00000032051
14	56969319	T	A	0,2	ENSBTAG00000044232
15	22489913	T	C	0,2	ENSBTAG00000020279
15	84007615	C	G	0,2	ENSBTAG00000001432
16	3836927	T	G	0,2	ENSBTAG00000020227
16	50823353	A	G	0,2	ENSBTAG00000020837
18	56491545	C	A	0,2	ENSBTAG00000014454
19	12231223	G	T	0,2	ENSBTAG00000034506
19	27894909	A	G	0,2	ENSBTAG00000031725
19	36223688	A	C	0,2	ENSBTAG00000004651
19	39247791	C	T	0,2	ENSBTAG00000001832
2	101882177	G	A	0,2	ENSBTAG00000018549
2	108202960	A	G	0,2	ENSBTAG00000020540
2	133152860	C	T	0,2	ENSBTAG00000046977
21	14304539	G	A	0,2	ENSBTAG00000027075
21	70829158	T	C	0,2	ENSBTAG00000007187
22	10652648	C	T	0,2	ENSBTAG00000021452
22	15153509	C	T	0,2	ENSBTAG00000016076
25	674231	A	G	0,2	ENSBTAG00000019743
25	42310313	T	G	0,2	ENSBTAG00000017701
26	10543014	T	C	0,2	ENSBTAG00000013368
27	40013801	G	C	0,2	ENSBTAG00000004593
28	33876279	C	T	0,2	ENSBTAG00000013259
29	2091830	C	T	0,2	ENSBTAG00000004081
29	45274451	T	C	0,2	ENSBTAG00000004343
3	98704996	A	G	0,2	ENSBTAG00000030553
3	99427430	T	G	0,2	ENSBTAG00000045643
3	110074376	A	G	0,2	ENSBTAG00000015969
4	56647488	G	A	0,2	ENSBTAG00000021182
5	56548946	G	C	0,2	ENSBTAG00000047650
5	85242380	C	T	0,2	ENSBTAG00000002972
5	97404191	T	A	0,2	ENSBTAG00000014288
5	104207394	C	T	0,2	ENSBTAG00000045460
7	3614713	C	G	0,2	ENSBTAG00000015144
7	46024724	T	C	0,2	ENSBTAG00000003671
7	82835838	A	G	0,2	ENSBTAG00000004657
8	60134687	T	C	0,2	ENSBTAG00000011403
8	70388358	G	A	0,2	ENSBTAG00000007369
8	71269306	C	G	0,2	ENSBTAG00000025830
18	57208742	T	C	0,2	ENSBTAG00000013107
15	74458115	A	T	0,2	ENSBTAG00000031299
18	15112673	G	C	0,2	ENSBTAG00000014818
2	106981717	A	G	0,2	ENSBTAG00000042880
20	13740420	A	G	0,2	ENSBTAG00000016903
21	55947719	C	A	0,2	ENSBTAG00000032132
22	52958957	G	A	0,2	ENSBTAG00000019841
22	58422364	A	G	0,2	ENSBTAG00000011896
23	30333262	A	G	0,2	ENSBTAG00000031874
25	3373418	T	C	0,2	ENSBTAG00000026400
27	14110989	T	C	0,2	ENSBTAG00000018863
29	1691398	G	A	0,2	ENSBTAG00000008530
3	42560488	T	G	0,2	ENSBTAG00000019026
5	27643331	T	C	0,2	ENSBTAG00000037791
5	108711993	T	C	0,2	ENSBTAG00000009050
5	113508376	A	G	0,2	ENSBTAG00000013173
7	40583714	T	G	0,2	ENSBTAG00000006371
X	111031427	G	A	0,2	ENSBTAG00000038156
10	21779602	C	A	0,2	ENSBTAG00000016381
10	37078681	A	G	0,2	ENSBTAG00000001694
13	65978290	C	T	0,2	ENSBTAG00000001640
15	19619449	C	G	0,2	ENSBTAG00000004130
15	53497850	A	G	0,2	ENSBTAG00000039050
17	18734310	T	A	0,2	ENSBTAG00000009110
17	71521542	T	C	0,2	ENSBTAG00000003393
20	55968258	A	C	0,2	ENSBTAG00000033565
23	27577189	A	G	0,2	ENSBTAG00000045577
26	18491675	C	T	0,2	ENSBTAG00000002191
3	16461601	A	C	0,2	ENSBTAG00000024487
3	19727735	T	G	0,2	ENSBTAG00000007281
7	14948083	A	G	0,2	ENSBTAG00000046808
7	83391311	A	C	0,2	ENSBTAG00000030259
9	57516447	G	A	0,2	ENSBTAG00000003743
X	55449039	T	C	0,2	ENSBTAG00000019417
12	53229681	T	C	0,2	ENSBTAG00000003511
13	54009374	A	G	0,2	ENSBTAG00000011638
13	60077525	A	T	0,2	ENSBTAG00000006639
15	83630795	A	C	0,2	ENSBTAG00000004046
17	70533200	A	G	0,2	ENSBTAG00000022036
20	40967154	T	C	0,2	ENSBTAG00000007665
27	16849833	A	G	0,2	ENSBTAG00000045531
27	32417552	A	T	0,2	ENSBTAG00000033381
28	6559147	C	A	0,2	ENSBTAG00000004515
28	42288947	G	A	0,2	ENSBTAG00000018499
4	67065286	T	G	0,2	ENSBTAG00000020931
5	57622296	A	G	0,2	ENSBTAG00000012636
23	15696947	G	A	0,2	ENSBTAG00000010101
3	55028615	G	A	0,2	ENSBTAG00000038500
9	25264138	A	T	0,2	ENSBTAG00000026704
X	38512030	A	G	0,2	ENSBTAG00000010948
11	72224636	C	G	0,2	ENSBTAG00000018156
16	43819168	T	C	0,2	ENSBTAG00000019818
14	46648042	T	A	0,2	ENSBTAG00000047330
3	102650605	G	A	0,2	ENSBTAG00000008690
4	114377907	C	T	0,2	ENSBTAG00000017680
6	20760976	C	T	0,2	ENSBTAG00000008797
8	76443129	A	G	0,2	ENSBTAG00000012385
1	33668467	A	G	0,2	ENSBTAG00000009219
1	66626319	G	C	0,2	ENSBTAG00000001920
1	143569134	T	G	0,2	ENSBTAG00000021253
10	60140800	G	A	0,2	ENSBTAG00000009911
10	76461121	T	C	0,2	ENSBTAG00000025450
11	13449485	C	T	0,2	ENSBTAG00000010623
11	101247174	C	T	0,2	ENSBTAG00000017473
14	18233308	A	G	0,2	ENSBTAG00000021156
15	75049611	T	G	0,2	ENSBTAG00000008465
16	33403393	G	A	0,2	ENSBTAG00000044066
17	65678585	C	T	0,2	ENSBTAG00000000031
18	54079727	G	C	0,2	ENSBTAG00000009337
18	60331161	C	T	0,2	ENSBTAG00000038674
18	63415745	G	A	0,2	ENSBTAG00000020062
19	14823503	A	C	0,2	ENSBTAG00000007191
19	42812581	G	T	0,2	ENSBTAG00000002657
2	121218065	C	A	0,2	ENSBTAG00000004603
20	35487462	C	T	0,2	ENSBTAG00000006697
21	41800267	A	G	0,2	ENSBTAG00000017565
22	12678783	A	G	0,2	ENSBTAG00000015483
23	10240272	C	T	0,2	ENSBTAG00000017617
23	22040496	T	G	0,2	ENSBTAG00000047591
23	27460294	A	G	0,2	ENSBTAG00000008833
25	3809670	T	C	0,2	ENSBTAG00000006590
26	22874498	C	T	0,2	ENSBTAG00000006014
29	44248455	G	A	0,2	ENSBTAG00000002039
3	9974526	A	G	0,2	ENSBTAG00000016698
3	19767923	T	C	0,2	ENSBTAG00000015369
3	26336906	G	A	0,2	ENSBTAG00000018203
4	30674141	C	T	0,2	ENSBTAG00000013078
4	113387727	A	G	0,2	ENSBTAG00000010219
5	104173293	A	C	0,2	ENSBTAG00000004541
5	107389190	A	G	0,2	ENSBTAG00000015875
5	112256580	T	C	0,2	ENSBTAG00000009624
5	121177878	C	T	0,2	ENSBTAG00000009297
7	26313620	A	G	0,2	ENSBTAG00000004860
8	75041878	A	G	0,2	ENSBTAG00000037986
9	61200716	G	T	0,2	ENSBTAG00000020713
X	92312635	A	G	0,2	ENSBTAG00000016096
10	3998156	A	G	0,2	ENSBTAG00000001895
8	103016447	G	C	0,2	ENSBTAG00000016073
13	45475867	G	A	0,2	ENSBTAG00000002685
28	5268810	A	G	0,2	ENSBTAG00000000942
15	76878732	T	C	0,2	ENSBTAG00000009611
4	31048994	G	A	0,2	ENSBTAG00000015539
2	26636107	T	C	0,2	ENSBTAG00000001093
7	14734893	T	G	0,2	ENSBTAG00000016077
18	35243931	T	C	0,2	ENSBTAG00000008860
26	34806223	G	T	0,2	ENSBTAG00000001242
10	36405730	T	G	0,2	ENSBTAG00000002921
14	31803218	A	G	0,2	ENSBTAG00000011614
14	33167855	G	T	0,2	ENSBTAG00000011205
18	26385038	C	T	0,2	ENSBTAG00000020781
2	4236369	T	G	0,2	ENSBTAG00000005444
2	25575646	A	T	0,2	ENSBTAG00000013218
22	51849513	C	G	0,2	ENSBTAG00000019096
23	10636845	C	T	0,2	ENSBTAG00000007514
23	27725164	T	C	0,2	ENSBTAG00000010166
23	29861881	T	G	0,2	ENSBTAG00000008349
28	44410273	C	T	0,2	ENSBTAG00000043162
29	46218442	C	G	0,2	ENSBTAG00000000292
3	120689533	T	C	0,2	ENSBTAG00000005168
4	94776656	A	T	0,2	ENSBTAG00000015588
5	41636291	T	G	0,2	ENSBTAG00000044176
6	26469669	T	G	0,2	ENSBTAG00000000197
6	90697063	A	C	0,2	ENSBTAG00000027513
6	108580763	T	C	0,2	ENSBTAG00000017296
7	2545968	A	G	0,2	ENSBTAG00000018673
19	33442358	T	C	0,2	ENSBTAG00000003802
27	6692750	T	A	0,2	ENSBTAG00000014143
13	75356494	T	C	0,2	ENSBTAG00000000958
2	127266875	A	G	0,2	ENSBTAG00000003235
18	53700438	T	C	0,2	ENSBTAG00000045708
3	49647536	A	G	0,2	ENSBTAG00000018010
25	7782715	C	T	0,2	ENSBTAG00000005455
1	22123698	T	A	0,2	ENSBTAG00000002623
13	44205047	C	T	0,2	ENSBTAG00000038260
13	46492284	C	G	0,2	ENSBTAG00000039356
16	3244888	C	G	0,2	ENSBTAG00000007693
23	27523519	A	G	0,2	ENSBTAG00000018343
24	22080825	T	C	0,2	ENSBTAG00000010255
3	20277190	T	C	0,2	ENSBTAG00000014984
3	54649524	T	C	0,2	ENSBTAG00000014529
3	86531458	G	A	0,2	ENSBTAG00000013693
3	94582196	G	A	0,2	ENSBTAG00000015896
4	13345334	G	T	0,2	ENSBTAG00000003773
4	71456360	G	C	0,2	ENSBTAG00000019342
5	86948429	T	C	0,2	ENSBTAG00000022360
5	120017531	G	A	0,2	ENSBTAG00000017925
8	96310414	A	G	0,2	ENSBTAG00000020661
8	105842497	T	C	0,2	ENSBTAG00000025782
9	66379943	T	C	0,2	ENSBTAG00000013591
10	88379649	T	C	0,2	ENSBTAG00000012005
3	27005679	A	G	0,2	ENSBTAG00000001246
4	33248244	C	T	0,2	ENSBTAG00000021535
4	44601733	G	T	0,2	ENSBTAG00000014161
15	54487494	G	A	0,2	ENSBTAG00000000770
4	86608453	C	T	0,2	ENSBTAG00000002940
1	1226934	T	C	0,2	ENSBTAG00000035175
23	32950973	C	T	0,2	ENSBTAG00000021902
11	61471397	C	G	0,2	ENSBTAG00000044173
11	106284963	G	A	0,2	ENSBTAG00000010520
19	41186035	C	T	0,2	ENSBTAG00000010384
19	42892478	A	G	0,2	ENSBTAG00000044019
26	22203249	C	T	0,2	ENSBTAG00000003576
8	83581471	G	A	0,2	ENSBTAG00000048213
7	51279740	T	C	0,2	ENSBTAG00000005288
19	17774756	T	C	0,2	ENSBTAG00000015527
23	50357487	T	C	0,2	ENSBTAG00000004093
11	28985198	T	C	0,2	ENSBTAG00000008987
16	53067154	C	T	0,2	ENSBTAG00000018724
16	56727914	G	A	0,2	ENSBTAG00000004362
18	43568670	C	A	0,2	ENSBTAG00000010403
19	42934504	A	G	0,2	ENSBTAG00000001195
25	1082793	C	T	0,2	ENSBTAG00000014126
5	101210356	C	T	0,2	ENSBTAG00000038461
7	6434821	T	C	0,2	ENSBTAG00000002447
8	37668777	C	T	0,2	ENSBTAG00000038698
23	28714484	T	A	0,2	ENSBTAG00000031792
3	114125763	T	C	0,2	ENSBTAG00000024726
21	31081210	A	G	0,2	ENSBTAG00000006231
X	5043998	T	A	0,2	ENSBTAG00000017184
15	57916524	A	G	0,2	ENSBTAG00000021855
5	113184999	G	A	0,2	ENSBTAG00000004009
3	34067345	G	A	0,2	ENSBTAG00000016643
18	1870827	T	C	0,2	ENSBTAG00000004766
4	61165469	A	T	0,2	ENSBTAG00000009218
1	95480516	C	T	0,2	ENSBTAG00000023814
18	12398136	G	A	0,2	ENSBTAG00000012446
18	47089522	A	G	0,2	ENSBTAG00000002398
5	77857578	C	G	0,2	ENSBTAG00000006734
12	32604974	T	C	0,2	ENSBTAG00000015614
X	40343605	T	A,G	0,2,1	ENSBTAG00000022314
7	40468849	A	G,T	0,2,2	ENSBTAG00000046034
23	28666090	A	G	0,20	ENSBTAG00000004490
19	5340016	G	C	0,20	ENSBTAG00000016078
20	26149599	A	G	0,20	ENSBTAG00000016525
29	29993858	T	G	0,20	ENSBTAG00000014122
13	43954421	T	C	0,20	ENSBTAG00000022564
29	41795136	A	G	0,20	ENSBTAG00000009486
23	17817196	C	A	0,20	ENSBTAG00000021066
8	112911821	T	C	0,20	ENSBTAG00000016235
13	68440726	C	T	0,20	ENSBTAG00000004039
7	21907922	C	T	0,20	ENSBTAG00000019988
19	45411717	A	G	0,20	ENSBTAG00000006052
9	71833415	T	C	0,20	ENSBTAG00000015094
14	23675424	A	G	0,20	ENSBTAG00000001174
4	8494720	A	G	0,20	ENSBTAG00000002107
16	9513691	A	G	0,20	ENSBTAG00000020953
11	32130211	A	G	0,20	ENSBTAG00000046199
11	99057061	A	C	0,20	ENSBTAG00000030567
18	50691362	A	C	0,20	ENSBTAG00000003166
2	89504217	C	T	0,20	ENSBTAG00000031579
7	20548443	C	G	0,20	ENSBTAG00000019966
1	10215468	C	A	0,20	ENSBTAG00000019542
18	12424584	A	G	0,20	ENSBTAG00000012465
11	106410569	T	C	0,20	ENSBTAG00000016148
13	16047705	C	T	0,20	ENSBTAG00000002836
13	74111157	T	C	0,20	ENSBTAG00000003257
17	9743040	G	A	0,20	ENSBTAG00000027182
8	92945288	C	T	0,20	ENSBTAG00000018445
24	43500292	C	T	0,20	ENSBTAG00000010547
25	9666404	C	T	0,20	ENSBTAG00000046840
7	4462052	G	A	0,20	ENSBTAG00000014114
8	76540935	A	G	0,20	ENSBTAG00000003323
4	96034901	T	C	0,20	ENSBTAG00000010452
5	102118299	C	G	0,20	ENSBTAG00000023635
5	61473857	T	C	0,20	ENSBTAG00000001894
23	28111820	C	G	0,20	ENSBTAG00000006966
21	45794814	C	A	0,20	ENSBTAG00000009681
25	37450987	G	A	0,20	ENSBTAG00000016190
19	7875389	T	C	0,20	ENSBTAG00000004449
1	82574147	T	C	0,20	ENSBTAG00000005212
29	43825163	A	G	0,20	ENSBTAG00000011467
25	26387907	A	G	0,20	ENSBTAG00000008633
6	37679790	C	A	0,203	ENSBTAG00000020541
27	25845529	T	C	0,203	ENSBTAG00000012691
18	48452092	C	G	0,208	ENSBTAG00000031641
17	58405886	C	T	0,209	ENSBTAG00000001303
7	17610189	G	A	0,209	ENSBTAG00000046837
5	57603823	C	T	0,21	ENSBTAG00000038896
16	52208625	A	G	0,21	ENSBTAG00000000212
15	81736304	A	G	0,21	ENSBTAG00000027516
14	45828192	T	G	0,21	ENSBTAG00000003339
10	89764797	T	C	0,21	ENSBTAG00000020480
6	20735547	C	T	0,21	ENSBTAG00000033648
3	3252357	A	T	0,21	ENSBTAG00000017852
3	24237085	A	G	0,21	ENSBTAG00000007767
11	100226992	T	G	0,21	ENSBTAG00000020305
29	12556177	A	G	0,21	ENSBTAG00000015277
14	60995354	C	G	0,21	ENSBTAG00000001649
29	46205158	A	G	0,21	ENSBTAG00000012072
21	33597017	T	C	0,21	ENSBTAG00000012219
X	130066187	A	G	0,21	ENSBTAG00000047699
28	16744083	C	T	0,21	ENSBTAG00000019164
22	16865523	C	A	0,21	ENSBTAG00000010835
10	7554525	T	A	0,21	ENSBTAG00000000897
7	16593688	A	C	0,21	ENSBTAG00000045893
2	129716231	A	G	0,21	ENSBTAG00000021620
X	96082920	G	A	0,21	ENSBTAG00000014945
8	38605046	T	C	0,21	ENSBTAG00000020815
17	475254	C	T	0,21	ENSBTAG00000005263
17	66628803	A	G	0,21	ENSBTAG00000011771
23	16405427	A	G	0,21	ENSBTAG00000000940
6	93633385	G	A	0,21	ENSBTAG00000000599
24	43323684	T	C	0,21	ENSBTAG00000010542
21	20872375	T	C	0,21	ENSBTAG00000001740
16	37838697	C	A	0,21	ENSBTAG00000002690
3	54839057	A	C	0,21	ENSBTAG00000038625
5	55842289	G	C	0,210	ENSBTAG00000017543
26	23546058	T	C	0,210	ENSBTAG00000021071
29	41175099	G	C	0,210	ENSBTAG00000011184
16	39887063	T	C	0,216	ENSBTAG00000001821
2	120228074	T	G	0,217	ENSBTAG00000002549
24	42332869	T	C	0,218	ENSBTAG00000017279
3	33805818	T	C	0,218	ENSBTAG00000017765
19	13525470	T	C	0,22	ENSBTAG00000000560
27	19018871	G	A	0,22	ENSBTAG00000010355
20	204664	A	C	0,22	ENSBTAG00000011895
9	77712943	T	C	0,22	ENSBTAG00000012299
2	136461494	A	C	0,22	ENSBTAG00000014221
6	79125553	G	C	0,22	ENSBTAG00000013918
22	16501842	G	C	0,22	ENSBTAG00000034005
21	34189548	T	C	0,22	ENSBTAG00000005845
20	22323611	T	C	0,22	ENSBTAG00000014248
14	48220127	T	C	0,22	ENSBTAG00000043996
18	56874786	T	G	0,22	ENSBTAG00000002580
2	122032503	C	A	0,22	ENSBTAG00000037902
13	52541823	T	C	0,22	ENSBTAG00000015379
1	41758980	A	G	0,22	ENSBTAG00000008346
1	84543246	C	A	0,22	ENSBTAG00000006552
29	26636145	C	T	0,22	ENSBTAG00000005147
26	24948255	G	C	0,22	ENSBTAG00000047450
25	34341958	A	G	0,22	ENSBTAG00000017939
25	39052533	A	G	0,22	ENSBTAG00000039782
13	58048043	T	C	0,22	ENSBTAG00000017475
13	58048043	T	C	0,22	ENSBTAG00000047223
9	81637142	A	G	0,22	ENSBTAG00000003496
26	17369267	C	T	0,22	ENSBTAG00000021357
27	19243241	C	G	0,22	ENSBTAG00000020468
19	30298847	G	A	0,22	ENSBTAG00000046919
9	96991945	C	T	0,22	ENSBTAG00000003938
3	10544458	A	G	0,22	ENSBTAG00000012887
1	1376884	T	C	0,220	ENSBTAG00000012899
10	103060082	A	G	0,221	ENSBTAG00000025644
16	31338462	A	C	0,223	ENSBTAG00000003804
25	36893748	A	G	0,224	ENSBTAG00000002871
1	118495619	T	C	0,224	ENSBTAG00000009106
28	44419446	C	T	0,229	ENSBTAG00000019565
21	19391641	G	A	0,23	ENSBTAG00000048156
7	41791994	T	C	0,23	ENSBTAG00000004815
5	45133605	A	G	0,23	ENSBTAG00000013496
19	53958697	A	C	0,23	ENSBTAG00000006277
8	83023897	C	T	0,23	ENSBTAG00000017195
10	30447580	A	G	0,23	ENSBTAG00000012712
15	84777993	A	G	0,23	ENSBTAG00000002260
5	32666094	G	A	0,23	ENSBTAG00000026819
5	43114835	C	T	0,23	ENSBTAG00000015296
17	68507058	T	C	0,23	ENSBTAG00000019280
27	14086166	A	G	0,23	ENSBTAG00000015874
5	28103275	T	C	0,23	ENSBTAG00000013843
10	45867237	G	A	0,23	ENSBTAG00000016823
11	95367185	T	C	0,23	ENSBTAG00000019470
16	44264156	G	A	0,23	ENSBTAG00000010401
11	101502546	A	C	0,23	ENSBTAG00000021205
1	71260263	G	A	0,23	ENSBTAG00000032719
5	112654813	A	C	0,23	ENSBTAG00000006204
29	46632448	G	A	0,23	ENSBTAG00000009584
2	122150152	T	C	0,23	ENSBTAG00000015104
12	18909491	G	A	0,23	ENSBTAG00000020681
18	55115047	A	G	0,23	ENSBTAG00000008203
23	7328922	G	A	0,23	ENSBTAG00000008191
17	74717725	G	A	0,23	ENSBTAG00000004284
10	93700662	G	A	0,23	ENSBTAG00000025308
24	43256645	C	G	0,23	ENSBTAG00000011250
13	42407564	T	C	0,23	ENSBTAG00000008908
5	113377758	T	A,G	0,23,2	ENSBTAG00000014265
14	63956180	G	A	0,231	ENSBTAG00000014396
13	66926817	A	G	0,232	ENSBTAG00000000528
25	1350405	T	G	0,232	ENSBTAG00000026415
8	112646945	A	C	0,235	ENSBTAG00000038375
11	14180225	A	G	0,237	ENSBTAG00000012519
3	798818	G	C	0,238	ENSBTAG00000020968
19	39948954	T	A	0,24	ENSBTAG00000011532
23	27279196	T	C	0,24	ENSBTAG00000005676
1	111318186	T	G	0,24	ENSBTAG00000003851
17	65602365	T	C	0,24	ENSBTAG00000006504
19	25637295	A	G	0,24	ENSBTAG00000007430
2	122020180	A	G	0,24	ENSBTAG00000020655
3	20759374	C	A	0,24	ENSBTAG00000006050
6	37526622	A	G	0,24	ENSBTAG00000010120
10	76249229	T	C	0,24	ENSBTAG00000004430
11	78975231	C	T	0,24	ENSBTAG00000015587
18	58079193	G	T	0,24	ENSBTAG00000014593
21	59126177	G	C	0,24	ENSBTAG00000007109
23	15686158	T	C	0,24	ENSBTAG00000010100
18	45886882	A	G	0,24	ENSBTAG00000002370
2	86426810	T	C	0,24	ENSBTAG00000004659
25	17407092	A	T	0,24	ENSBTAG00000019412
3	101733636	A	G	0,24	ENSBTAG00000019010
4	8566362	G	A	0,24	ENSBTAG00000027319
13	51838076	A	G	0,24	ENSBTAG00000008439
6	92967970	A	G	0,24	ENSBTAG00000010389
10	77181198	T	C	0,24	ENSBTAG00000001551
11	15068672	T	C	0,24	ENSBTAG00000027932
3	105949778	A	G	0,24	ENSBTAG00000015113
19	62311166	T	C	0,24	ENSBTAG00000001085
7	19792909	A	G	0,24	ENSBTAG00000001796
3	8770526	A	C	0,24	ENSBTAG00000046231
12	79437324	T	C	0,24	ENSBTAG00000032234
23	47328275	C	T	0,24	ENSBTAG00000046839
14	1629272	G	A	0,24	ENSBTAG00000007834
10	52835352	G	A	0,24	ENSBTAG00000008575
29	44067070	G	A	0,24	ENSBTAG00000010230
10	37670939	T	C	0,24	ENSBTAG00000032055
12	80538125	T	C	0,24	ENSBTAG00000004165
12	28637225	G	A	0,24	ENSBTAG00000000988
8	70064199	A	C	0,24	ENSBTAG00000010036
24	21744603	T	C	0,24	ENSBTAG00000011206
9	43793970	A	C	0,24	ENSBTAG00000017557
4	11918693	G	A	0,24	ENSBTAG00000038093
23	27453893	A	G	0,24	ENSBTAG00000008835
10	65766427	A	C	0,240	ENSBTAG00000014501
17	71040578	T	C	0,240	ENSBTAG00000000913
18	39301807	C	G	0,241	ENSBTAG00000019883
11	37201048	G	A	0,242	ENSBTAG00000006995
12	90588994	T	C	0,242	ENSBTAG00000020093
29	43704143	T	C	0,244	ENSBTAG00000007361
7	17752477	A	G	0,245	ENSBTAG00000004268
11	49305093	T	G	0,245	ENSBTAG00000020873
13	54608183	C	T	0,246	ENSBTAG00000031800
18	13030183	A	G	0,246	ENSBTAG00000011632
29	43157609	A	T	0,247	ENSBTAG00000047567
7	48391260	C	G	0,247	ENSBTAG00000016105
3	8309474	T	C	0,247	ENSBTAG00000002203
1	68469544	T	C	0,247	ENSBTAG00000023607
2	4818563	G	T	0,248	ENSBTAG00000006262
12	11625882	T	G	0,248	ENSBTAG00000034885
12	30022150	A	G	0,248	ENSBTAG00000008271
23	28101789	A	C	0,248	ENSBTAG00000006969
7	53447578	A	C	0,248	ENSBTAG00000015032
4	44236464	T	C	0,249	ENSBTAG00000009717
11	73336505	A	C	0,249	ENSBTAG00000000985
5	53988041	A	G	0,249	ENSBTAG00000021287
29	43623380	A	G	0,249	ENSBTAG00000001035
13	17381239	A	G	0,249	ENSBTAG00000008401
25	34779472	T	C	0,249	ENSBTAG00000009462
1	69802046	T	C	0,249	ENSBTAG00000013755
3	20804331	A	G	0,249	ENSBTAG00000046003
2	52363888	C	T	0,249	ENSBTAG00000012615
13	73637925	C	T	0,249	ENSBTAG00000002187
5	21037601	A	G	0,249	ENSBTAG00000001745
15	63662252	A	C	0,249	ENSBTAG00000047362
16	53076249	T	C	0,249	ENSBTAG00000018722
5	48563826	A	G	0,249	ENSBTAG00000044017
10	86770372	G	C	0,249	ENSBTAG00000005694
19	40128487	T	C	0,249	ENSBTAG00000030587
27	34894414	C	T	0,249	ENSBTAG00000033304
3	20771409	A	G	0,249	ENSBTAG00000038025
9	71382903	A	G	0,249	ENSBTAG00000017139
5	114358982	T	G	0,249	ENSBTAG00000019290
29	42578174	C	T	0,249	ENSBTAG00000015248
19	53979017	A	G	0,249	ENSBTAG00000006276
23	12483689	T	C	0,249	ENSBTAG00000012703
5	104244714	C	A	0,25	ENSBTAG00000014730
1	18950674	T	C	0,25	ENSBTAG00000004869
2	43575981	T	C	0,25	ENSBTAG00000047365
1	41745908	T	C	0,25	ENSBTAG00000047147
11	29248101	T	C	0,25	ENSBTAG00000032558
5	73980783	C	T	0,25	ENSBTAG00000015582
12	11490940	G	C	0,25	ENSBTAG00000012260
29	36807762	T	G	0,25	ENSBTAG00000016502
X	39517730	A	G	0,25	ENSBTAG00000020185
3	27430569	C	T	0,25	ENSBTAG00000046566
13	37197720	T	A	0,25	ENSBTAG00000007678
1	3082169	A	G	0,25	ENSBTAG00000018855
3	16309831	A	G	0,25	ENSBTAG00000013025
3	8889868	T	C	0,25	ENSBTAG00000010458
3	8250165	G	A	0,25	ENSBTAG00000040512
13	67838559	C	T	0,25	ENSBTAG00000014046
13	77576672	G	A	0,25	ENSBTAG00000015609
13	29840515	T	C	0,25	ENSBTAG00000010220
14	4235230	C	T	0,25	ENSBTAG00000013955
17	72064681	C	A	0,250	ENSBTAG00000031279
13	68128889	G	C	0,250	ENSBTAG00000031188
22	56986858	C	T	0,250	ENSBTAG00000015283
28	28123845	A	G	0,250	ENSBTAG00000021499
29	32359018	A	G	0,250	ENSBTAG00000002341
19	14775313	T	C	0,250	ENSBTAG00000010738
25	10288990	A	G	0,250	ENSBTAG00000005622
GJ060129.1	3742	G	A	0,250	ENSBTAG00000047418
11	78862563	A	G	0,250	ENSBTAG00000020894
29	37840437	G	T	0,250	ENSBTAG00000018362
3	116661014	A	G	0,250	ENSBTAG00000018424
10	20870669	T	C	0,250	ENSBTAG00000011934
10	44841887	T	C	0,250	ENSBTAG00000003043
16	64949322	T	C	0,250	ENSBTAG00000013631
29	50743873	C	G	0,250	ENSBTAG00000005144
3	21489190	T	C	0,250	ENSBTAG00000020060
1	136947406	T	C	0,250	ENSBTAG00000035556
28	7928014	G	A	0,250	ENSBTAG00000000562
15	74916344	A	C	0,250	ENSBTAG00000045822
1	147556018	G	A	0,250	ENSBTAG00000019269
6	96347502	T	C	0,250	ENSBTAG00000014324
X	39035909	A	G	0,250	ENSBTAG00000013046
4	50020142	C	G	0,250	ENSBTAG00000015366
2	89541794	A	G	0,250	ENSBTAG00000009725
16	1050255	A	G	0,250	ENSBTAG00000017834
18	55089184	A	C	0,250	ENSBTAG00000021192
5	28525176	C	A	0,250	ENSBTAG00000023471
20	8066393	T	G	0,250	ENSBTAG00000032705
11	38339198	G	T	0,250	ENSBTAG00000017448
8	49361291	A	T	0,250	ENSBTAG00000008103
22	21493377	C	G	0,250	ENSBTAG00000009863
1	154150140	A	G	0,250	ENSBTAG00000030592
14	9164237	T	C	0,250	ENSBTAG00000000711
2	91155700	G	C	0,250	ENSBTAG00000009859
2	107005982	G	T	0,250	ENSBTAG00000010386
20	4616970	G	A	0,250	ENSBTAG00000015955
22	50671129	T	C	0,250	ENSBTAG00000020645
X	100071885	A	G	0,250	ENSBTAG00000003418
10	28564232	G	A	0,250	ENSBTAG00000007385
10	45432323	T	C	0,250	ENSBTAG00000015806
11	73216006	G	A	0,250	ENSBTAG00000010083
14	20739055	T	G	0,250	ENSBTAG00000046307
15	65496668	C	T	0,250	ENSBTAG00000016744
19	56930535	G	A	0,250	ENSBTAG00000030169
2	61919808	A	C	0,250	ENSBTAG00000015169
20	23793021	A	G	0,250	ENSBTAG00000010526
25	38841305	A	G	0,250	ENSBTAG00000009233
25	39345507	T	C	0,250	ENSBTAG00000026199
27	41931058	T	A	0,250	ENSBTAG00000033080
29	45508443	T	C	0,250	ENSBTAG00000019700
4	31694080	C	G	0,250	ENSBTAG00000033806
5	75094995	A	G	0,250	ENSBTAG00000010402
5	95459836	T	C	0,250	ENSBTAG00000012370
7	15544782	G	C	0,250	ENSBTAG00000016988
8	76468798	A	G	0,250	ENSBTAG00000020105
MT	5718	G	A	0,250	ENSBTAG00000043561
X	3476025	G	C	0,250	ENSBTAG00000019552
27	14906831	A	G	0,250	ENSBTAG00000016486
27	14906831	A	G	0,250	ENSBTAG00000047857
11	47174411	C	T	0,250	ENSBTAG00000003408
3	93743417	A	G	0,250	ENSBTAG00000012514
5	97385087	G	C	0,250	ENSBTAG00000005868
15	45836470	T	C	0,250	ENSBTAG00000021483
18	46654526	T	A	0,250	ENSBTAG00000018598
23	47869855	C	T	0,250	ENSBTAG00000022731
18	50569860	C	T	0,250	ENSBTAG00000003871
2	133633097	A	G	0,250	ENSBTAG00000005140
19	43514341	A	G	0,250	ENSBTAG00000030333
15	47330990	T	C	0,250	ENSBTAG00000019754
7	1601891	T	G	0,250	ENSBTAG00000009389
1	72684096	C	T	0,250	ENSBTAG00000023600
18	55071339	C	T	0,250	ENSBTAG00000021191
8	75089450	A	G	0,250	ENSBTAG00000018373
MT	15510	T	C	0,250	ENSBTAG00000043550
17	54805988	T	C	0,26	ENSBTAG00000001593
23	30175895	G	A	0,26	ENSBTAG00000031871
25	34579830	T	C	0,26	ENSBTAG00000026275
6	87938257	G	T	0,26	ENSBTAG00000008577
11	100215486	A	G	0,26	ENSBTAG00000002837
26	35576540	A	C	0,26	ENSBTAG00000003062
13	27057132	A	C	0,26	ENSBTAG00000015072
18	54627211	T	G	0,26	ENSBTAG00000002676
29	47551031	C	A	0,26	ENSBTAG00000017514
7	109097453	T	C	0,26	ENSBTAG00000016515
3	8848400	A	G	0,26	ENSBTAG00000002947
10	4375946	C	T	0,26	ENSBTAG00000002357
23	47364154	C	T	0,26	ENSBTAG00000019234
GJ058430.1	38223	C	G	0,26	ENSBTAG00000021981
X	50500035	G	A	0,26	ENSBTAG00000047213
3	48401407	T	G	0,26	ENSBTAG00000021537
15	55170953	G	A	0,26	ENSBTAG00000015596
12	24256469	T	C	0,26	ENSBTAG00000012409
23	52099379	G	C	0,26	ENSBTAG00000027375
26	25825658	A	G	0,26	ENSBTAG00000020304
[truncated: 8,437 more rows]
