# Supplementary material for: Global transcriptome analysis identifies differentially expressed genes related to lipid metabolism in Wagyu and Holstein cattle
Source: Sci Rep. 2017 Jul 13;7:5278. doi: 10.1038/s41598-017-05702-5 (PMC5509646; doi:10.1038/s41598-017-05702-5)
Supplement: Supplementary file 7 — Table S6 [file 41598_2017_5702_MOESM7_ESM.xls]

## Sheet: action
SUID	ACTION_DIRECTION	ACTION_SCORE	ACTION_TYPE	edge-label	EDGE_UNIQUE_SUID	INITIAL_SOURCE_NAME	INITIAL_TARGET_NAME	interaction	INTERACTION_TYPE	Regulates Source	Regulates Target	SOURCE_NAME	SOURCE_SYMBOL_NAME	TARGET_NAME	TARGET_SYMBOL_NAME	UNIQUE_ID
4433	GENE_ACTS_AND_IS_ACTED_ON	0.952	activation	activation	4433	ENSBTAP00000001038	ENSBTAP00000019613	gene-gene	activation_v10.0	activation	activation	407170	KDR	282122	VEGFC	407170 (ACTION_SCORE) 282122
4873	GENE_IS_ACTED_ON	0.95	activation	activation	4873	ENSBTAP00000009415	ENSBTAP00000014865	gene-gene	activation_v10.0	activation		534961	C1QA	509968	C1QC	534961 (ACTION_SCORE) 509968
5419	GENE_IS_ACTED_ON	0.949	activation	activation	5419	ENSBTAP00000009415	ENSBTAP00000014871	gene-gene	activation_v10.0	activation		534961	C1QA	617435	C1QB	534961 (ACTION_SCORE) 617435
4878	GENE_ACTS_AND_IS_ACTED_ON	0.932	activation	activation	4878	ENSBTAP00000014865	ENSBTAP00000014871	gene-gene	activation_v10.0	activation	activation	509968	C1QC	617435	C1QB	509968 (ACTION_SCORE) 617435
3974	GENE_IS_ACTED_ON	0.9	activation	activation	3974	ENSBTAP00000022979	ENSBTAP00000029340	gene-gene	activation_v10.0	activation		280677	C3	ENSBTAP00000029340	ENSBTAP00000029340	280677 (ACTION_SCORE) ENSBTAP00000029340
4211	GENE_IS_ACTED_ON	0.9	activation	activation	4211	ENSBTAP00000023750	ENSBTAP00000028051	gene-gene	activation_v10.0	activation		281052	CD36	777769	SMARCD3	281052 (ACTION_SCORE) 777769
4226	GENE_IS_ACTED_ON	0.9	activation	activation	4226	ENSBTAP00000008357	ENSBTAP00000028051	gene-gene	activation_v10.0	activation		281103	CTGF	777769	SMARCD3	281103 (ACTION_SCORE) 777769
4228	GENE_ACTS_AND_IS_ACTED_ON	0.9	activation	activation	4228	ENSBTAP00000005080	ENSBTAP00000025657	gene-gene	activation_v10.0	activation	activation	281111	CYBA	282872	MMP2	281111 (ACTION_SCORE) 282872
4229	GENE_ACTS_AND_IS_ACTED_ON	0.9	activation	activation	4229	ENSBTAP00000025657	ENSBTAP00000026580	gene-gene	activation_v10.0	activation	activation	282872	MMP2	281112	CYBB	282872 (ACTION_SCORE) 281112
4706	GENE_IS_ACTED_ON	0.9	activation	activation	4706	ENSBTAP00000015713	ENSBTAP00000028051	gene-gene	activation_v10.0	activation		407767	HMGCS1	777769	SMARCD3	407767 (ACTION_SCORE) 777769
4919	GENE_IS_ACTED_ON	0.9	activation	activation	4919	ENSBTAP00000005684	ENSBTAP00000007749	gene-gene	activation_v10.0	activation		537161	ACSL1	511392	TGS1	537161 (ACTION_SCORE) 511392
4921	GENE_IS_ACTED_ON	0.9	activation	activation	4921	ENSBTAP00000007465	ENSBTAP00000007749	gene-gene	activation_v10.0	activation		540985	ME1	511392	TGS1	540985 (ACTION_SCORE) 511392
5064	GENE_IS_ACTED_ON	0.9	activation	activation	5064	ENSBTAP00000009800	ENSBTAP00000029340	gene-gene	activation_v10.0	activation		514076	CFB	ENSBTAP00000029340	ENSBTAP00000029340	514076 (ACTION_SCORE) ENSBTAP00000029340
5097	GENE_IS_ACTED_ON	0.9	activation	activation	5097	ENSBTAP00000005323	ENSBTAP00000010372	gene-gene	activation_v10.0	activation		514293	IDI1	539361	SREBF1	514293 (ACTION_SCORE) 539361
5449	GENE_IS_ACTED_ON	0.9	activation	activation	5449	ENSBTAP00000005684	ENSBTAP00000028051	gene-gene	activation_v10.0	activation		537161	ACSL1	777769	SMARCD3	537161 (ACTION_SCORE) 777769
5481	GENE_IS_ACTED_ON	0.9	activation	activation	5481	ENSBTAP00000010372	ENSBTAP00000028051	gene-gene	activation_v10.0	activation		539361	SREBF1	777769	SMARCD3	539361 (ACTION_SCORE) 777769
5550	GENE_IS_ACTED_ON	0.9	activation	activation	5550	ENSBTAP00000007465	ENSBTAP00000028051	gene-gene	activation_v10.0	activation		540985	ME1	777769	SMARCD3	540985 (ACTION_SCORE) 777769
3960	GENE_ACTS_AND_IS_ACTED_ON	0.8	activation	activation	3960	ENSBTAP00000022979	ENSBTAP00000042824	gene-gene	activation_v10.0	activation	activation	280677	C3	515440	C2	280677 (ACTION_SCORE) 515440
3967	GENE_ACTS_AND_IS_ACTED_ON	0.8	activation	activation	3967	ENSBTAP00000022979	ENSBTAP00000026308	gene-gene	activation_v10.0	activation	activation	280677	C3	540702	C3AR1	280677 (ACTION_SCORE) 540702
4131	GENE_ACTS_AND_IS_ACTED_ON	0.8	activation	activation	4131	ENSBTAP00000019865	ENSBTAP00000053771	gene-gene	activation_v10.0	activation	activation	280826	IL6	514720	OSMR	280826 (ACTION_SCORE) 514720
4139	GENE_ACTS_AND_IS_ACTED_ON	0.8	activation	activation	4139	ENSBTAP00000013754	ENSBTAP00000019865	gene-gene	activation_v10.0	activation	activation	539504	LIFR	280826	IL6	539504 (ACTION_SCORE) 280826
4142	GENE_ACTS_AND_IS_ACTED_ON	0.8	activation	activation	4142	ENSBTAP00000019853	ENSBTAP00000053771	gene-gene	activation_v10.0	activation	activation	280836	LEP	514720	OSMR	280836 (ACTION_SCORE) 514720
4143	GENE_ACTS_AND_IS_ACTED_ON	0.8	activation	activation	4143	ENSBTAP00000013754	ENSBTAP00000019853	gene-gene	activation_v10.0	activation	activation	539504	LIFR	280836	LEP	539504 (ACTION_SCORE) 280836
4207	GENE_ACTS_AND_IS_ACTED_ON	0.8	activation	activation	4207	ENSBTAP00000023750	ENSBTAP00000042078	gene-gene	activation_v10.0	activation	activation	281052	CD36	338092	THBS2	281052 (ACTION_SCORE) 338092
4210	GENE_ACTS_AND_IS_ACTED_ON	0.8	activation	activation	4210	ENSBTAP00000023750	ENSBTAP00000036460	gene-gene	activation_v10.0	activation	activation	281052	CD36	541281	THBS4	281052 (ACTION_SCORE) 541281
4245	GENE_ACTS_AND_IS_ACTED_ON	0.8	activation	activation	4245	ENSBTAP00000001038	ENSBTAP00000040651	gene-gene	activation_v10.0	activation	activation	407170	KDR	281160	FGF1	407170 (ACTION_SCORE) 281160
4246	GENE_ACTS_AND_IS_ACTED_ON	0.8	activation	activation	4246	ENSBTAP00000001080	ENSBTAP00000040651	gene-gene	activation_v10.0	activation	activation	512798	EPHA2	281160	FGF1	512798 (ACTION_SCORE) 281160
4436	GENE_ACTS_AND_IS_ACTED_ON	0.8	activation	activation	4436	ENSBTAP00000001080	ENSBTAP00000019613	gene-gene	activation_v10.0	activation	activation	512798	EPHA2	282122	VEGFC	512798 (ACTION_SCORE) 282122
4448	GENE_ACTS_AND_IS_ACTED_ON	0.8	activation	activation	4448	ENSBTAP00000016520	ENSBTAP00000020261	gene-gene	activation_v10.0	activation	activation	282491	BOLA-DMB	613384	CD74	282491 (ACTION_SCORE) 613384
4538	GENE_ACTS_AND_IS_ACTED_ON	0.8	activation	activation	4538	ENSBTAP00000001038	ENSBTAP00000046644	gene-gene	activation_v10.0	activation	activation	407170	KDR	287026	PLCB1	407170 (ACTION_SCORE) 287026
4539	GENE_ACTS_AND_IS_ACTED_ON	0.8	activation	activation	4539	ENSBTAP00000001080	ENSBTAP00000046644	gene-gene	activation_v10.0	activation	activation	512798	EPHA2	287026	PLCB1	512798 (ACTION_SCORE) 287026
4588	GENE_ACTS_AND_IS_ACTED_ON	0.8	activation	activation	4588	ENSBTAP00000020261	ENSBTAP00000022774	gene-gene	activation_v10.0	activation	activation	613384	CD74	327711	CTSS	613384 (ACTION_SCORE) 327711
4601	GENE_ACTS_AND_IS_ACTED_ON	0.8	activation	activation	4601	ENSBTAP00000015248	ENSBTAP00000019385	gene-gene	activation_v10.0	activation	activation	505964	MYL9	338037	MYLK	505964 (ACTION_SCORE) 338037
4607	GENE_ACTS_AND_IS_ACTED_ON	0.8	activation	activation	4607	ENSBTAP00000039219	ENSBTAP00000042078	gene-gene	activation_v10.0	activation	activation	511976	ITGA8	338092	THBS2	511976 (ACTION_SCORE) 338092
4609	GENE_ACTS_AND_IS_ACTED_ON	0.8	activation	activation	4609	ENSBTAP00000014810	ENSBTAP00000042078	gene-gene	activation_v10.0	activation	activation	529759	SDC1	338092	THBS2	529759 (ACTION_SCORE) 338092
4610	GENE_ACTS_AND_IS_ACTED_ON	0.8	activation	activation	4610	ENSBTAP00000022960	ENSBTAP00000042078	gene-gene	activation_v10.0	activation	activation	535043	ITGA6	338092	THBS2	535043 (ACTION_SCORE) 338092
4675	GENE_ACTS_AND_IS_ACTED_ON	0.8	activation	activation	4675	ENSBTAP00000001038	ENSBTAP00000046207	gene-gene	activation_v10.0	activation	activation	407170	KDR	525931	PDGFD	407170 (ACTION_SCORE) 525931
4698	GENE_ACTS_AND_IS_ACTED_ON	0.8	activation	activation	4698	ENSBTAP00000001038	ENSBTAP00000029073	gene-gene	activation_v10.0	activation	activation	407170	KDR	617915	ANGPT4	407170 (ACTION_SCORE) 617915
4867	GENE_ACTS_AND_IS_ACTED_ON	0.8	activation	activation	4867	ENSBTAP00000014865	ENSBTAP00000042824	gene-gene	activation_v10.0	activation	activation	509968	C1QC	515440	C2	509968 (ACTION_SCORE) 515440
4927	GENE_ACTS_AND_IS_ACTED_ON	0.8	activation	activation	4927	ENSBTAP00000019400	ENSBTAP00000039219	gene-gene	activation_v10.0	activation	activation	511602	COL4A5	511976	ITGA8	511602 (ACTION_SCORE) 511976
4930	GENE_ACTS_AND_IS_ACTED_ON	0.8	activation	activation	4930	ENSBTAP00000014810	ENSBTAP00000019400	gene-gene	activation_v10.0	activation	activation	529759	SDC1	511602	COL4A5	529759 (ACTION_SCORE) 511602
4931	GENE_ACTS_AND_IS_ACTED_ON	0.8	activation	activation	4931	ENSBTAP00000019400	ENSBTAP00000022960	gene-gene	activation_v10.0	activation	activation	511602	COL4A5	535043	ITGA6	511602 (ACTION_SCORE) 535043
4942	GENE_ACTS_AND_IS_ACTED_ON	0.8	activation	activation	4942	ENSBTAP00000018292	ENSBTAP00000039219	gene-gene	activation_v10.0	activation	activation	523526	COL4A6	511976	ITGA8	523526 (ACTION_SCORE) 511976
4945	GENE_ACTS_AND_IS_ACTED_ON	0.8	activation	activation	4945	ENSBTAP00000000752	ENSBTAP00000039219	gene-gene	activation_v10.0	activation	activation	540664	TNC	511976	ITGA8	540664 (ACTION_SCORE) 511976
4947	GENE_ACTS_AND_IS_ACTED_ON	0.8	activation	activation	4947	ENSBTAP00000036460	ENSBTAP00000039219	gene-gene	activation_v10.0	activation	activation	541281	THBS4	511976	ITGA8	541281 (ACTION_SCORE) 511976
4956	GENE_ACTS_AND_IS_ACTED_ON	0.8	activation	activation	4956	ENSBTAP00000039219	ENSBTAP00000053727	gene-gene	activation_v10.0	activation	activation	511976	ITGA8	ENSBTAP00000053727	ENSBTAP00000053727	511976 (ACTION_SCORE) ENSBTAP00000053727
4984	GENE_ACTS_AND_IS_ACTED_ON	0.8	activation	activation	4984	ENSBTAP00000001080	ENSBTAP00000046207	gene-gene	activation_v10.0	activation	activation	512798	EPHA2	525931	PDGFD	512798 (ACTION_SCORE) 525931
4996	GENE_ACTS_AND_IS_ACTED_ON	0.8	activation	activation	4996	ENSBTAP00000001080	ENSBTAP00000029073	gene-gene	activation_v10.0	activation	activation	512798	EPHA2	617915	ANGPT4	512798 (ACTION_SCORE) 617915
5180	GENE_ACTS_AND_IS_ACTED_ON	0.8	activation	activation	5180	ENSBTAP00000009415	ENSBTAP00000042824	gene-gene	activation_v10.0	activation	activation	534961	C1QA	515440	C2	534961 (ACTION_SCORE) 515440
5181	GENE_ACTS_AND_IS_ACTED_ON	0.8	activation	activation	5181	ENSBTAP00000014871	ENSBTAP00000042824	gene-gene	activation_v10.0	activation	activation	617435	C1QB	515440	C2	617435 (ACTION_SCORE) 515440
5294	GENE_ACTS_AND_IS_ACTED_ON	0.8	activation	activation	5294	ENSBTAP00000014810	ENSBTAP00000018292	gene-gene	activation_v10.0	activation	activation	529759	SDC1	523526	COL4A6	529759 (ACTION_SCORE) 523526
5295	GENE_ACTS_AND_IS_ACTED_ON	0.8	activation	activation	5295	ENSBTAP00000018292	ENSBTAP00000022960	gene-gene	activation_v10.0	activation	activation	523526	COL4A6	535043	ITGA6	523526 (ACTION_SCORE) 535043
5338	GENE_ACTS_AND_IS_ACTED_ON	0.8	activation	activation	5338	ENSBTAP00000000752	ENSBTAP00000014810	gene-gene	activation_v10.0	activation	activation	540664	TNC	529759	SDC1	540664 (ACTION_SCORE) 529759
5339	GENE_ACTS_AND_IS_ACTED_ON	0.8	activation	activation	5339	ENSBTAP00000014810	ENSBTAP00000036460	gene-gene	activation_v10.0	activation	activation	529759	SDC1	541281	THBS4	529759 (ACTION_SCORE) 541281
5423	GENE_ACTS_AND_IS_ACTED_ON	0.8	activation	activation	5423	ENSBTAP00000000752	ENSBTAP00000022960	gene-gene	activation_v10.0	activation	activation	540664	TNC	535043	ITGA6	540664 (ACTION_SCORE) 535043
5425	GENE_ACTS_AND_IS_ACTED_ON	0.8	activation	activation	5425	ENSBTAP00000022960	ENSBTAP00000036460	gene-gene	activation_v10.0	activation	activation	535043	ITGA6	541281	THBS4	535043 (ACTION_SCORE) 541281
5428	GENE_ACTS_AND_IS_ACTED_ON	0.8	activation	activation	5428	ENSBTAP00000022960	ENSBTAP00000053727	gene-gene	activation_v10.0	activation	activation	535043	ITGA6	ENSBTAP00000053727	ENSBTAP00000053727	535043 (ACTION_SCORE) ENSBTAP00000053727
4012	GENE_IS_ACTED_ON	0.665	activation	activation	4012	ENSBTAP00000005660	ENSBTAP00000019865	gene-gene	activation_v10.0	activation		280795	FOS	280826	IL6	280795 (ACTION_SCORE) 280826
5279	GENE_ACTS_AND_IS_ACTED_ON	0.657	activation	activation	5279	ENSBTAP00000009415	ENSBTAP00000016545	gene-gene	activation_v10.0	activation	activation	534961	C1QA	522347	MASP1	534961 (ACTION_SCORE) 522347
5207	GENE_ACTS_AND_IS_ACTED_ON	0.641	activation	activation	5207	ENSBTAP00000013680	ENSBTAP00000042093	gene-gene	activation_v10.0	activation	activation	518746	DLL4	788775	DLL1	518746 (ACTION_SCORE) 788775
4828	GENE_IS_ACTED_ON	0.605	activation	activation	4828	ENSBTAP00000001338	ENSBTAP00000003094	gene-gene	activation_v10.0	activation		508445	HCLS1	515834	TGFB1I1	508445 (ACTION_SCORE) 515834
4872	GENE_ACTS_AND_IS_ACTED_ON	0.95	association	association	4872	ENSBTAP00000009415	ENSBTAP00000014865	gene-gene	catalysis_v10.0	association	association	534961	C1QA	509968	C1QC	534961 (ACTION_SCORE) 509968
5418	GENE_ACTS_AND_IS_ACTED_ON	0.949	association	association	5418	ENSBTAP00000009415	ENSBTAP00000014871	gene-gene	catalysis_v10.0	association	association	534961	C1QA	617435	C1QB	534961 (ACTION_SCORE) 617435
4295	GENE_ACTS_AND_IS_ACTED_ON	0.932	association	association	4295	ENSBTAP00000007806	ENSBTAP00000019232	gene-gene	catalysis_v10.0	association	association	281408	PLAU	281375	SERPINE1	281408 (ACTION_SCORE) 281375
4876	GENE_IS_ACTED_ON	0.932	association	association	4876	ENSBTAP00000014865	ENSBTAP00000014871	gene-gene	catalysis_v10.0	association		509968	C1QC	617435	C1QB	509968 (ACTION_SCORE) 617435
3923	GENE_IS_ACTED_ON	0.9	association	association	3923	ENSBTAP00000018484	ENSBTAP00000022774	gene-gene	catalysis_v10.0	association		101903005	BOLA-DRB3	327711	CTSS	101903005 (ACTION_SCORE) 327711
3924	GENE_ACTS_AND_IS_ACTED_ON	0.9	association	association	3924	ENSBTAP00000014072	ENSBTAP00000018484	gene-gene	catalysis_v10.0	association	association	506214	BoLA DR-ALPHA	101903005	BOLA-DRB3	506214 (ACTION_SCORE) 101903005
3944	GENE_IS_ACTED_ON	0.9	association	association	3944	ENSBTAP00000028746	ENSBTAP00000035330	gene-gene	catalysis_v10.0	association		101909470	LMOD1	530050	MYH11	101909470 (ACTION_SCORE) 530050
3953	GENE_ACTS_AND_IS_ACTED_ON	0.9	association	association	3953	ENSBTAP00000009800	ENSBTAP00000022979	gene-gene	catalysis_v10.0	association	association	514076	CFB	280677	C3	514076 (ACTION_SCORE) 280677
3973	GENE_ACTS_AND_IS_ACTED_ON	0.9	association	association	3973	ENSBTAP00000022979	ENSBTAP00000029340	gene-gene	catalysis_v10.0	association	association	280677	C3	ENSBTAP00000029340	ENSBTAP00000029340	280677 (ACTION_SCORE) ENSBTAP00000029340
3983	GENE_IS_ACTED_ON	0.9	association	association	3983	ENSBTAP00000004562	ENSBTAP00000025657	gene-gene	catalysis_v10.0	association		280760	DCN	282872	MMP2	280760 (ACTION_SCORE) 282872
4467	GENE_ACTS_AND_IS_ACTED_ON	0.9	association	association	4467	ENSBTAP00000004836	ENSBTAP00000025217	gene-gene	catalysis_v10.0	association	association	282711	EPAS1	507699	HIF3A	282711 (ACTION_SCORE) 507699
4553	GENE_ACTS_AND_IS_ACTED_ON	0.9	association	association	4553	ENSBTAP00000028188	ENSBTAP00000054785	gene-gene	catalysis_v10.0	association	association	317655	MYH10	515118	RHOB	317655 (ACTION_SCORE) 515118
4586	GENE_IS_ACTED_ON	0.9	association	association	4586	ENSBTAP00000014072	ENSBTAP00000022774	gene-gene	catalysis_v10.0	association		506214	BoLA DR-ALPHA	327711	CTSS	506214 (ACTION_SCORE) 327711
4587	GENE_IS_ACTED_ON	0.9	association	association	4587	ENSBTAP00000020261	ENSBTAP00000022774	gene-gene	catalysis_v10.0	association		613384	CD74	327711	CTSS	613384 (ACTION_SCORE) 327711
4599	GENE_ACTS_AND_IS_ACTED_ON	0.9	association	association	4599	ENSBTAP00000015248	ENSBTAP00000019385	gene-gene	catalysis_v10.0	association	association	505964	MYL9	338037	MYLK	505964 (ACTION_SCORE) 338037
4623	GENE_IS_ACTED_ON	0.9	association	association	4623	ENSBTAP00000014091	ENSBTAP00000019327	gene-gene	catalysis_v10.0	association		509796	DPYSL3	407104	PLXNA4	509796 (ACTION_SCORE) 407104
4631	GENE_ACTS_AND_IS_ACTED_ON	0.9	association	association	4631	ENSBTAP00000019327	ENSBTAP00000026471	gene-gene	catalysis_v10.0	association	association	407104	PLXNA4	539369	NRP1	407104 (ACTION_SCORE) 539369
4748	GENE_IS_ACTED_ON	0.9	association	association	4748	ENSBTAP00000015248	ENSBTAP00000054785	gene-gene	catalysis_v10.0	association		505964	MYL9	515118	RHOB	505964 (ACTION_SCORE) 515118
4760	GENE_ACTS_AND_IS_ACTED_ON	0.9	association	association	4760	ENSBTAP00000015248	ENSBTAP00000035330	gene-gene	catalysis_v10.0	association	association	505964	MYL9	530050	MYH11	505964 (ACTION_SCORE) 530050
4837	GENE_IS_ACTED_ON	0.9	association	association	4837	ENSBTAP00000043654	ENSBTAP00000053314	gene-gene	catalysis_v10.0	association		527114	AGT	509484	ACE	527114 (ACTION_SCORE) 509484
4861	GENE_IS_ACTED_ON	0.9	association	association	4861	ENSBTAP00000014091	ENSBTAP00000026471	gene-gene	catalysis_v10.0	association		509796	DPYSL3	539369	NRP1	509796 (ACTION_SCORE) 539369
5126	GENE_ACTS_AND_IS_ACTED_ON	0.9	association	association	5126	ENSBTAP00000035330	ENSBTAP00000054785	gene-gene	catalysis_v10.0	association	association	530050	MYH11	515118	RHOB	530050 (ACTION_SCORE) 515118
5359	GENE_IS_ACTED_ON	0.9	association	association	5359	ENSBTAP00000020520	ENSBTAP00000035330	gene-gene	catalysis_v10.0	association		ENSBTAP00000020520	ENSBTAP00000020520	530050	MYH11	ENSBTAP00000020520 (ACTION_SCORE) 530050
4418	GENE_IS_ACTED_ON	0.801	association	association	4418	ENSBTAP00000006653	ENSBTAP00000017168	gene-gene	catalysis_v10.0	association		282092	TIMP1	282887	MMP15	282092 (ACTION_SCORE) 282887
5281	GENE_ACTS_AND_IS_ACTED_ON	0.657	association	association	5281	ENSBTAP00000009415	ENSBTAP00000016545	gene-gene	catalysis_v10.0	association	association	534961	C1QA	522347	MASP1	534961 (ACTION_SCORE) 522347
5666	GENE_ACTS_AND_IS_ACTED_ON	0.635	association	association	5666	ENSBTAP00000053003	ENSBTAP00000056061	gene-gene	catalysis_v10.0	association	association	ENSBTAP00000053003	ENSBTAP00000053003	ENSBTAP00000056061	ENSBTAP00000056061	ENSBTAP00000053003 (ACTION_SCORE) ENSBTAP00000056061
5659	GENE_ACTS_AND_IS_ACTED_ON	0.627	association	association	5659	ENSBTAP00000051846	ENSBTAP00000055964	gene-gene	catalysis_v10.0	association	association	ENSBTAP00000051846	ENSBTAP00000051846	ENSBTAP00000055964	ENSBTAP00000055964	ENSBTAP00000051846 (ACTION_SCORE) ENSBTAP00000055964
4685	GENE_ACTS_AND_IS_ACTED_ON	0.618	association	association	4685	ENSBTAP00000001038	ENSBTAP00000026471	gene-gene	catalysis_v10.0	association	association	407170	KDR	539369	NRP1	407170 (ACTION_SCORE) 539369
4600	GENE_IS_ACTED_ON	0.8	association	association	4600	ENSBTAP00000015248	ENSBTAP00000019385	gene-gene	ptmod_v10.0	association		505964	MYL9	338037	MYLK	505964 (ACTION_SCORE) 338037
4033	GENE_ACTS_AND_IS_ACTED_ON	0.794	association	association	4033	ENSBTAP00000005660	ENSBTAP00000015987	gene-gene	ptmod_v10.0	association	association	280795	FOS	514246	JUNB	280795 (ACTION_SCORE) 514246
5080	GENE_ACTS_AND_IS_ACTED_ON	0.606	association	association	5080	ENSBTAP00000010762	ENSBTAP00000015987	gene-gene	ptmod_v10.0	association	association	540819	FOSB	514246	JUNB	540819 (ACTION_SCORE) 514246
5159	GENE_ACTS_AND_IS_ACTED_ON	0.954	association	association	5159	ENSBTAP00000008809	ENSBTAP00000037804	gene-gene	reaction_v10.0	association	association	534165	EIF3E	515226	EIF3D	534165 (ACTION_SCORE) 515226
3926	GENE_ACTS_AND_IS_ACTED_ON	0.9	association	association	3926	ENSBTAP00000014072	ENSBTAP00000018484	gene-gene	reaction_v10.0	association	association	506214	BoLA DR-ALPHA	101903005	BOLA-DRB3	506214 (ACTION_SCORE) 101903005
3928	GENE_ACTS_AND_IS_ACTED_ON	0.9	association	association	3928	ENSBTAP00000018484	ENSBTAP00000020261	gene-gene	reaction_v10.0	association	association	101903005	BOLA-DRB3	613384	CD74	101903005 (ACTION_SCORE) 613384
3929	GENE_ACTS_AND_IS_ACTED_ON	0.9	association	association	3929	ENSBTAP00000007787	ENSBTAP00000018484	gene-gene	reaction_v10.0	association	association	ENSBTAP00000007787	ENSBTAP00000007787	101903005	BOLA-DRB3	ENSBTAP00000007787 (ACTION_SCORE) 101903005
3938	GENE_ACTS_AND_IS_ACTED_ON	0.9	association	association	3938	ENSBTAP00000028746	ENSBTAP00000043502	gene-gene	reaction_v10.0	association	association	101909470	LMOD1	497015	TPM2	101909470 (ACTION_SCORE) 497015
3942	GENE_ACTS_AND_IS_ACTED_ON	0.9	association	association	3942	ENSBTAP00000015248	ENSBTAP00000028746	gene-gene	reaction_v10.0	association	association	505964	MYL9	101909470	LMOD1	505964 (ACTION_SCORE) 101909470
3943	GENE_ACTS_AND_IS_ACTED_ON	0.9	association	association	3943	ENSBTAP00000028746	ENSBTAP00000035330	gene-gene	reaction_v10.0	association	association	101909470	LMOD1	530050	MYH11	101909470 (ACTION_SCORE) 530050
3946	GENE_ACTS_AND_IS_ACTED_ON	0.9	association	association	3946	ENSBTAP00000020520	ENSBTAP00000028746	gene-gene	reaction_v10.0	association	association	ENSBTAP00000020520	ENSBTAP00000020520	101909470	LMOD1	ENSBTAP00000020520 (ACTION_SCORE) 101909470
3952	GENE_ACTS_AND_IS_ACTED_ON	0.9	association	association	3952	ENSBTAP00000009800	ENSBTAP00000022979	gene-gene	reaction_v10.0	association	association	514076	CFB	280677	C3	514076 (ACTION_SCORE) 280677
3975	GENE_ACTS_AND_IS_ACTED_ON	0.9	association	association	3975	ENSBTAP00000022979	ENSBTAP00000029340	gene-gene	reaction_v10.0	association	association	280677	C3	ENSBTAP00000029340	ENSBTAP00000029340	280677 (ACTION_SCORE) ENSBTAP00000029340
3977	GENE_ACTS_AND_IS_ACTED_ON	0.9	association	association	3977	ENSBTAP00000008335	ENSBTAP00000026215	gene-gene	reaction_v10.0	association	association	280692	HP	533844	CD163	280692 (ACTION_SCORE) 533844
3988	GENE_ACTS_AND_IS_ACTED_ON	0.9	association	association	3988	ENSBTAP00000004562	ENSBTAP00000018329	gene-gene	reaction_v10.0	association	association	280760	DCN	518114	GPC1	280760 (ACTION_SCORE) 518114
3993	GENE_ACTS_AND_IS_ACTED_ON	0.9	association	association	3993	ENSBTAP00000004562	ENSBTAP00000014810	gene-gene	reaction_v10.0	association	association	280760	DCN	529759	SDC1	280760 (ACTION_SCORE) 529759
4000	GENE_ACTS_AND_IS_ACTED_ON	0.9	association	association	4000	ENSBTAP00000004562	ENSBTAP00000027192	gene-gene	reaction_v10.0	association	association	280760	DCN	615239	GPC3	280760 (ACTION_SCORE) 615239
4007	GENE_ACTS_AND_IS_ACTED_ON	0.9	association	association	4007	ENSBTAP00000007041	ENSBTAP00000043502	gene-gene	reaction_v10.0	association	association	280765	DES	497015	TPM2	280765 (ACTION_SCORE) 497015
4009	GENE_ACTS_AND_IS_ACTED_ON	0.9	association	association	4009	ENSBTAP00000007041	ENSBTAP00000015579	gene-gene	reaction_v10.0	association	association	280765	DES	513257	TCAP	280765 (ACTION_SCORE) 513257
4011	GENE_ACTS_AND_IS_ACTED_ON	0.9	association	association	4011	ENSBTAP00000007041	ENSBTAP00000019585	gene-gene	reaction_v10.0	association	association	280765	DES	780784	TMOD1	280765 (ACTION_SCORE) 780784
4174	GENE_ACTS_AND_IS_ACTED_ON	0.9	association	association	4174	ENSBTAP00000019232	ENSBTAP00000021638	gene-gene	reaction_v10.0	association	association	281375	SERPINE1	281035	SERPING1	281375 (ACTION_SCORE) 281035
4175	GENE_ACTS_AND_IS_ACTED_ON	0.9	association	association	4175	ENSBTAP00000006653	ENSBTAP00000021638	gene-gene	reaction_v10.0	association	association	282092	TIMP1	281035	SERPING1	282092 (ACTION_SCORE) 281035
4176	GENE_ACTS_AND_IS_ACTED_ON	0.9	association	association	4176	ENSBTAP00000019613	ENSBTAP00000021638	gene-gene	reaction_v10.0	association	association	282122	VEGFC	281035	SERPING1	282122 (ACTION_SCORE) 281035
4177	GENE_ACTS_AND_IS_ACTED_ON	0.9	association	association	4177	ENSBTAP00000021638	ENSBTAP00000035185	gene-gene	reaction_v10.0	association	association	281035	SERPING1	504526	GAS6	281035 (ACTION_SCORE) 504526
4179	GENE_ACTS_AND_IS_ACTED_ON	0.9	association	association	4179	ENSBTAP00000021638	ENSBTAP00000044864	gene-gene	reaction_v10.0	association	association	281035	SERPING1	516574	MMRN1	281035 (ACTION_SCORE) 516574
4189	GENE_ACTS_AND_IS_ACTED_ON	0.9	association	association	4189	ENSBTAP00000009559	ENSBTAP00000021638	gene-gene	reaction_v10.0	association	association	617881	F13A1	281035	SERPING1	617881 (ACTION_SCORE) 281035
4206	GENE_ACTS_AND_IS_ACTED_ON	0.9	association	association	4206	ENSBTAP00000023750	ENSBTAP00000044117	gene-gene	reaction_v10.0	association	association	281052	CD36	281486	SELP	281052 (ACTION_SCORE) 281486
4296	GENE_ACTS_AND_IS_ACTED_ON	0.9	association	association	4296	ENSBTAP00000006653	ENSBTAP00000019232	gene-gene	reaction_v10.0	association	association	282092	TIMP1	281375	SERPINE1	282092 (ACTION_SCORE) 281375
4297	GENE_ACTS_AND_IS_ACTED_ON	0.9	association	association	4297	ENSBTAP00000019232	ENSBTAP00000019613	gene-gene	reaction_v10.0	association	association	281375	SERPINE1	282122	VEGFC	281375 (ACTION_SCORE) 282122
4301	GENE_ACTS_AND_IS_ACTED_ON	0.9	association	association	4301	ENSBTAP00000019232	ENSBTAP00000035185	gene-gene	reaction_v10.0	association	association	281375	SERPINE1	504526	GAS6	281375 (ACTION_SCORE) 504526
4305	GENE_ACTS_AND_IS_ACTED_ON	0.9	association	association	4305	ENSBTAP00000019232	ENSBTAP00000044864	gene-gene	reaction_v10.0	association	association	281375	SERPINE1	516574	MMRN1	281375 (ACTION_SCORE) 516574
4306	GENE_ACTS_AND_IS_ACTED_ON	0.9	association	association	4306	ENSBTAP00000009559	ENSBTAP00000019232	gene-gene	reaction_v10.0	association	association	617881	F13A1	281375	SERPINE1	617881 (ACTION_SCORE) 281375
4355	GENE_ACTS_AND_IS_ACTED_ON	0.9	association	association	4355	ENSBTAP00000005078	ENSBTAP00000017497	gene-gene	reaction_v10.0	association	association	282116	VAMP2	281831	HSPA8	282116 (ACTION_SCORE) 281831
4379	GENE_ACTS_AND_IS_ACTED_ON	0.9	association	association	4379	ENSBTAP00000000398	ENSBTAP00000004994	gene-gene	reaction_v10.0	association	association	281908	MFAP5	281912	MFAP2	281908 (ACTION_SCORE) 281912
4384	GENE_IS_ACTED_ON	0.9	association	association	4384	ENSBTAP00000000398	ENSBTAP00000024122	gene-gene	reaction_v10.0	association		281908	MFAP5	535185	FBLN5	281908 (ACTION_SCORE) 535185
4386	GENE_IS_ACTED_ON	0.9	association	association	4386	ENSBTAP00000000398	ENSBTAP00000047522	gene-gene	reaction_v10.0	association		281908	MFAP5	ENSBTAP00000047522	ENSBTAP00000047522	281908 (ACTION_SCORE) ENSBTAP00000047522
4392	GENE_IS_ACTED_ON	0.9	association	association	4392	ENSBTAP00000004994	ENSBTAP00000024122	gene-gene	reaction_v10.0	association		281912	MFAP2	535185	FBLN5	281912 (ACTION_SCORE) 535185
4393	GENE_IS_ACTED_ON	0.9	association	association	4393	ENSBTAP00000004994	ENSBTAP00000047522	gene-gene	reaction_v10.0	association		281912	MFAP2	ENSBTAP00000047522	ENSBTAP00000047522	281912 (ACTION_SCORE) ENSBTAP00000047522
4404	GENE_ACTS_AND_IS_ACTED_ON	0.9	association	association	4404	ENSBTAP00000006653	ENSBTAP00000019613	gene-gene	reaction_v10.0	association	association	282092	TIMP1	282122	VEGFC	282092 (ACTION_SCORE) 282122
4419	GENE_ACTS_AND_IS_ACTED_ON	0.9	association	association	4419	ENSBTAP00000006653	ENSBTAP00000035185	gene-gene	reaction_v10.0	association	association	282092	TIMP1	504526	GAS6	282092 (ACTION_SCORE) 504526
4420	GENE_ACTS_AND_IS_ACTED_ON	0.9	association	association	4420	ENSBTAP00000006653	ENSBTAP00000044864	gene-gene	reaction_v10.0	association	association	282092	TIMP1	516574	MMRN1	282092 (ACTION_SCORE) 516574
4422	GENE_ACTS_AND_IS_ACTED_ON	0.9	association	association	4422	ENSBTAP00000006653	ENSBTAP00000009559	gene-gene	reaction_v10.0	association	association	282092	TIMP1	617881	F13A1	282092 (ACTION_SCORE) 617881
4435	GENE_ACTS_AND_IS_ACTED_ON	0.9	association	association	4435	ENSBTAP00000019613	ENSBTAP00000035185	gene-gene	reaction_v10.0	association	association	282122	VEGFC	504526	GAS6	282122 (ACTION_SCORE) 504526
4437	GENE_ACTS_AND_IS_ACTED_ON	0.9	association	association	4437	ENSBTAP00000019613	ENSBTAP00000044864	gene-gene	reaction_v10.0	association	association	282122	VEGFC	516574	MMRN1	282122 (ACTION_SCORE) 516574
4438	GENE_ACTS_AND_IS_ACTED_ON	0.9	association	association	4438	ENSBTAP00000009559	ENSBTAP00000019613	gene-gene	reaction_v10.0	association	association	617881	F13A1	282122	VEGFC	617881 (ACTION_SCORE) 282122
4465	GENE_ACTS_AND_IS_ACTED_ON	0.9	association	association	4465	ENSBTAP00000004836	ENSBTAP00000025217	gene-gene	reaction_v10.0	association	association	282711	EPAS1	507699	HIF3A	282711 (ACTION_SCORE) 507699
4500	GENE_ACTS_AND_IS_ACTED_ON	0.9	association	association	4500	ENSBTAP00000000849	ENSBTAP00000004686	gene-gene	reaction_v10.0	association	association	286805	ADAMTS5	507654	ADAMTSL4	286805 (ACTION_SCORE) 507654
4502	GENE_ACTS_AND_IS_ACTED_ON	0.9	association	association	4502	ENSBTAP00000019064	ENSBTAP00000019596	gene-gene	reaction_v10.0	association	association	512350	EIF2S3	286819	EIF4A2	512350 (ACTION_SCORE) 286819
4503	GENE_ACTS_AND_IS_ACTED_ON	0.9	association	association	4503	ENSBTAP00000019596	ENSBTAP00000037804	gene-gene	reaction_v10.0	association	association	286819	EIF4A2	515226	EIF3D	286819 (ACTION_SCORE) 515226
4511	GENE_ACTS_AND_IS_ACTED_ON	0.9	association	association	4511	ENSBTAP00000008809	ENSBTAP00000019596	gene-gene	reaction_v10.0	association	association	534165	EIF3E	286819	EIF4A2	534165 (ACTION_SCORE) 286819
4515	GENE_ACTS_AND_IS_ACTED_ON	0.9	association	association	4515	ENSBTAP00000019596	ENSBTAP00000024424	gene-gene	reaction_v10.0	association	association	286819	EIF4A2	ENSBTAP00000024424	ENSBTAP00000024424	286819 (ACTION_SCORE) ENSBTAP00000024424
4547	GENE_ACTS_AND_IS_ACTED_ON	0.9	association	association	4547	ENSBTAP00000015248	ENSBTAP00000028188	gene-gene	reaction_v10.0	association	association	505964	MYL9	317655	MYH10	505964 (ACTION_SCORE) 317655
4560	GENE_ACTS_AND_IS_ACTED_ON	0.9	association	association	4560	ENSBTAP00000028188	ENSBTAP00000035330	gene-gene	reaction_v10.0	association	association	317655	MYH10	530050	MYH11	317655 (ACTION_SCORE) 530050
4624	GENE_ACTS_AND_IS_ACTED_ON	0.9	association	association	4624	ENSBTAP00000014091	ENSBTAP00000019327	gene-gene	reaction_v10.0	association	association	509796	DPYSL3	407104	PLXNA4	509796 (ACTION_SCORE) 407104
4632	GENE_ACTS_AND_IS_ACTED_ON	0.9	association	association	4632	ENSBTAP00000019327	ENSBTAP00000026471	gene-gene	reaction_v10.0	association	association	407104	PLXNA4	539369	NRP1	407104 (ACTION_SCORE) 539369
4710	GENE_ACTS_AND_IS_ACTED_ON	0.9	association	association	4710	ENSBTAP00000015248	ENSBTAP00000043502	gene-gene	reaction_v10.0	association	association	505964	MYL9	497015	TPM2	505964 (ACTION_SCORE) 497015
4713	GENE_ACTS_AND_IS_ACTED_ON	0.9	association	association	4713	ENSBTAP00000015579	ENSBTAP00000043502	gene-gene	reaction_v10.0	association	association	513257	TCAP	497015	TPM2	513257 (ACTION_SCORE) 497015
4719	GENE_ACTS_AND_IS_ACTED_ON	0.9	association	association	4719	ENSBTAP00000035330	ENSBTAP00000043502	gene-gene	reaction_v10.0	association	association	530050	MYH11	497015	TPM2	530050 (ACTION_SCORE) 497015
4723	GENE_ACTS_AND_IS_ACTED_ON	0.9	association	association	4723	ENSBTAP00000019585	ENSBTAP00000043502	gene-gene	reaction_v10.0	association	association	780784	TMOD1	497015	TPM2	780784 (ACTION_SCORE) 497015
4730	GENE_ACTS_AND_IS_ACTED_ON	0.9	association	association	4730	ENSBTAP00000020520	ENSBTAP00000043502	gene-gene	reaction_v10.0	association	association	ENSBTAP00000020520	ENSBTAP00000020520	497015	TPM2	ENSBTAP00000020520 (ACTION_SCORE) 497015
4736	GENE_ACTS_AND_IS_ACTED_ON	0.9	association	association	4736	ENSBTAP00000035185	ENSBTAP00000044864	gene-gene	reaction_v10.0	association	association	504526	GAS6	516574	MMRN1	504526 (ACTION_SCORE) 516574
4737	GENE_ACTS_AND_IS_ACTED_ON	0.9	association	association	4737	ENSBTAP00000009559	ENSBTAP00000035185	gene-gene	reaction_v10.0	association	association	617881	F13A1	504526	GAS6	617881 (ACTION_SCORE) 504526
4758	GENE_ACTS_AND_IS_ACTED_ON	0.9	association	association	4758	ENSBTAP00000015248	ENSBTAP00000035330	gene-gene	reaction_v10.0	association	association	505964	MYL9	530050	MYH11	505964 (ACTION_SCORE) 530050
4766	GENE_ACTS_AND_IS_ACTED_ON	0.9	association	association	4766	ENSBTAP00000015248	ENSBTAP00000020520	gene-gene	reaction_v10.0	association	association	505964	MYL9	ENSBTAP00000020520	ENSBTAP00000020520	505964 (ACTION_SCORE) ENSBTAP00000020520
4768	GENE_ACTS_AND_IS_ACTED_ON	0.9	association	association	4768	ENSBTAP00000014072	ENSBTAP00000020261	gene-gene	reaction_v10.0	association	association	506214	BoLA DR-ALPHA	613384	CD74	506214 (ACTION_SCORE) 613384
4769	GENE_ACTS_AND_IS_ACTED_ON	0.9	association	association	4769	ENSBTAP00000007787	ENSBTAP00000014072	gene-gene	reaction_v10.0	association	association	ENSBTAP00000007787	ENSBTAP00000007787	506214	BoLA DR-ALPHA	ENSBTAP00000007787 (ACTION_SCORE) 506214
4860	GENE_ACTS_AND_IS_ACTED_ON	0.9	association	association	4860	ENSBTAP00000014091	ENSBTAP00000026471	gene-gene	reaction_v10.0	association	association	509796	DPYSL3	539369	NRP1	509796 (ACTION_SCORE) 539369
4922	GENE_ACTS_AND_IS_ACTED_ON	0.9	association	association	4922	ENSBTAP00000007749	ENSBTAP00000028051	gene-gene	reaction_v10.0	association	association	511392	TGS1	777769	SMARCD3	511392 (ACTION_SCORE) 777769
4936	GENE_ACTS_AND_IS_ACTED_ON	0.9	association	association	4936	ENSBTAP00000002084	ENSBTAP00000010372	gene-gene	reaction_v10.0	association	association	511899	INSIG1	539361	SREBF1	511899 (ACTION_SCORE) 539361
4965	GENE_ACTS_AND_IS_ACTED_ON	0.9	association	association	4965	ENSBTAP00000019064	ENSBTAP00000037804	gene-gene	reaction_v10.0	association	association	512350	EIF2S3	515226	EIF3D	512350 (ACTION_SCORE) 515226
4968	GENE_ACTS_AND_IS_ACTED_ON	0.9	association	association	4968	ENSBTAP00000008809	ENSBTAP00000019064	gene-gene	reaction_v10.0	association	association	534165	EIF3E	512350	EIF2S3	534165 (ACTION_SCORE) 512350
4970	GENE_ACTS_AND_IS_ACTED_ON	0.9	association	association	4970	ENSBTAP00000019064	ENSBTAP00000024424	gene-gene	reaction_v10.0	association	association	512350	EIF2S3	ENSBTAP00000024424	ENSBTAP00000024424	512350 (ACTION_SCORE) ENSBTAP00000024424
5004	GENE_ACTS_AND_IS_ACTED_ON	0.9	association	association	5004	ENSBTAP00000015579	ENSBTAP00000019585	gene-gene	reaction_v10.0	association	association	513257	TCAP	780784	TMOD1	513257 (ACTION_SCORE) 780784
5062	GENE_ACTS_AND_IS_ACTED_ON	0.9	association	association	5062	ENSBTAP00000009800	ENSBTAP00000029340	gene-gene	reaction_v10.0	association	association	514076	CFB	ENSBTAP00000029340	ENSBTAP00000029340	514076 (ACTION_SCORE) ENSBTAP00000029340
5096	GENE_IS_ACTED_ON	0.9	association	association	5096	ENSBTAP00000005323	ENSBTAP00000010372	gene-gene	reaction_v10.0	association		514293	IDI1	539361	SREBF1	514293 (ACTION_SCORE) 539361
5162	GENE_ACTS_AND_IS_ACTED_ON	0.9	association	association	5162	ENSBTAP00000024424	ENSBTAP00000037804	gene-gene	reaction_v10.0	association	association	ENSBTAP00000024424	ENSBTAP00000024424	515226	EIF3D	ENSBTAP00000024424 (ACTION_SCORE) 515226
5193	GENE_ACTS_AND_IS_ACTED_ON	0.9	association	association	5193	ENSBTAP00000009559	ENSBTAP00000044864	gene-gene	reaction_v10.0	association	association	617881	F13A1	516574	MMRN1	617881 (ACTION_SCORE) 516574
5195	GENE_ACTS_AND_IS_ACTED_ON	0.9	association	association	5195	ENSBTAP00000014810	ENSBTAP00000018329	gene-gene	reaction_v10.0	association	association	529759	SDC1	518114	GPC1	529759 (ACTION_SCORE) 518114
5197	GENE_ACTS_AND_IS_ACTED_ON	0.9	association	association	5197	ENSBTAP00000018329	ENSBTAP00000027192	gene-gene	reaction_v10.0	association	association	518114	GPC1	615239	GPC3	518114 (ACTION_SCORE) 615239
5209	GENE_ACTS_AND_IS_ACTED_ON	0.9	association	association	5209	ENSBTAP00000013680	ENSBTAP00000042093	gene-gene	reaction_v10.0	association	association	518746	DLL4	788775	DLL1	518746 (ACTION_SCORE) 788775
5340	GENE_ACTS_AND_IS_ACTED_ON	0.9	association	association	5340	ENSBTAP00000014810	ENSBTAP00000027192	gene-gene	reaction_v10.0	association	association	529759	SDC1	615239	GPC3	529759 (ACTION_SCORE) 615239
5360	GENE_ACTS_AND_IS_ACTED_ON	0.9	association	association	5360	ENSBTAP00000020520	ENSBTAP00000035330	gene-gene	reaction_v10.0	association	association	ENSBTAP00000020520	ENSBTAP00000020520	530050	MYH11	ENSBTAP00000020520 (ACTION_SCORE) 530050
5401	GENE_ACTS_AND_IS_ACTED_ON	0.9	association	association	5401	ENSBTAP00000008809	ENSBTAP00000024424	gene-gene	reaction_v10.0	association	association	534165	EIF3E	ENSBTAP00000024424	ENSBTAP00000024424	534165 (ACTION_SCORE) ENSBTAP00000024424
5506	GENE_ACTS_AND_IS_ACTED_ON	0.9	association	association	5506	ENSBTAP00000010765	ENSBTAP00000016242	gene-gene	reaction_v10.0	association	association	ENSBTAP00000010765	ENSBTAP00000010765	539882	TUBA1B	ENSBTAP00000010765 (ACTION_SCORE) 539882
4289	GENE_ACTS_AND_IS_ACTED_ON	0.894	association	association	4289	ENSBTAP00000007806	ENSBTAP00000019232	gene-gene	reaction_v10.0	association	association	281408	PLAU	281375	SERPINE1	281408 (ACTION_SCORE) 281375
4415	GENE_ACTS_AND_IS_ACTED_ON	0.801	association	association	4415	ENSBTAP00000006653	ENSBTAP00000017168	gene-gene	reaction_v10.0	association	association	282092	TIMP1	282887	MMP15	282092 (ACTION_SCORE) 282887
5280	GENE_ACTS_AND_IS_ACTED_ON	0.657	association	association	5280	ENSBTAP00000009415	ENSBTAP00000016545	gene-gene	reaction_v10.0	association	association	534961	C1QA	522347	MASP1	534961 (ACTION_SCORE) 522347
5667	GENE_ACTS_AND_IS_ACTED_ON	0.635	association	association	5667	ENSBTAP00000053003	ENSBTAP00000056061	gene-gene	reaction_v10.0	association	association	ENSBTAP00000053003	ENSBTAP00000053003	ENSBTAP00000056061	ENSBTAP00000056061	ENSBTAP00000053003 (ACTION_SCORE) ENSBTAP00000056061
5660	GENE_ACTS_AND_IS_ACTED_ON	0.627	association	association	5660	ENSBTAP00000051846	ENSBTAP00000055964	gene-gene	reaction_v10.0	association	association	ENSBTAP00000051846	ENSBTAP00000051846	ENSBTAP00000055964	ENSBTAP00000055964	ENSBTAP00000051846 (ACTION_SCORE) ENSBTAP00000055964
4684	GENE_ACTS_AND_IS_ACTED_ON	0.618	association	association	4684	ENSBTAP00000001038	ENSBTAP00000026471	gene-gene	reaction_v10.0	association	association	407170	KDR	539369	NRP1	407170 (ACTION_SCORE) 539369
4836	GENE_ACTS_AND_IS_ACTED_ON	0.684	inhibition	inhibition	4836	ENSBTAP00000043654	ENSBTAP00000053314	gene-gene	expression_v10.0	inhibition	inhibition	527114	AGT	509484	ACE	527114 (ACTION_SCORE) 509484
4683	GENE_ACTS_AND_IS_ACTED_ON	0.618	inhibition	inhibition	4683	ENSBTAP00000001038	ENSBTAP00000026471	gene-gene	expression_v10.0	inhibition	inhibition	407170	KDR	539369	NRP1	407170 (ACTION_SCORE) 539369
4290	GENE_IS_ACTED_ON	0.952	inhibition	inhibition	4290	ENSBTAP00000007806	ENSBTAP00000019232	gene-gene	inhibition_v10.0	inhibition		281408	PLAU	281375	SERPINE1	281408 (ACTION_SCORE) 281375
4416	GENE_ACTS_AND_IS_ACTED_ON	0.841	inhibition	inhibition	4416	ENSBTAP00000006653	ENSBTAP00000017168	gene-gene	inhibition_v10.0	inhibition	inhibition	282092	TIMP1	282887	MMP15	282092 (ACTION_SCORE) 282887
3814	GENE_ACTS_AND_IS_ACTED_ON	0.8	inhibition	inhibition	3814	ENSBTAP00000027023	ENSBTAP00000053650	gene-gene	inhibition_v10.0	inhibition	inhibition	100138150	PPP2R1B	537376	RYR2	100138150 (ACTION_SCORE) 537376
3964	GENE_ACTS_AND_IS_ACTED_ON	0.8	inhibition	inhibition	3964	ENSBTAP00000009178	ENSBTAP00000022979	gene-gene	inhibition_v10.0	inhibition	inhibition	518609	CD55	280677	C3	518609 (ACTION_SCORE) 280677
3972	GENE_ACTS_AND_IS_ACTED_ON	0.8	inhibition	inhibition	3972	ENSBTAP00000022979	ENSBTAP00000029340	gene-gene	inhibition_v10.0	inhibition	inhibition	280677	C3	ENSBTAP00000029340	ENSBTAP00000029340	280677 (ACTION_SCORE) ENSBTAP00000029340
4178	GENE_ACTS_AND_IS_ACTED_ON	0.8	inhibition	inhibition	4178	ENSBTAP00000014865	ENSBTAP00000021638	gene-gene	inhibition_v10.0	inhibition	inhibition	509968	C1QC	281035	SERPING1	509968 (ACTION_SCORE) 281035
4187	GENE_ACTS_AND_IS_ACTED_ON	0.8	inhibition	inhibition	4187	ENSBTAP00000009415	ENSBTAP00000021638	gene-gene	inhibition_v10.0	inhibition	inhibition	534961	C1QA	281035	SERPING1	534961 (ACTION_SCORE) 281035
4188	GENE_ACTS_AND_IS_ACTED_ON	0.8	inhibition	inhibition	4188	ENSBTAP00000014871	ENSBTAP00000021638	gene-gene	inhibition_v10.0	inhibition	inhibition	617435	C1QB	281035	SERPING1	617435 (ACTION_SCORE) 281035
5063	GENE_ACTS_AND_IS_ACTED_ON	0.8	inhibition	inhibition	5063	ENSBTAP00000009800	ENSBTAP00000029340	gene-gene	inhibition_v10.0	inhibition	inhibition	514076	CFB	ENSBTAP00000029340	ENSBTAP00000029340	514076 (ACTION_SCORE) ENSBTAP00000029340
4208	GENE_ACTS_ON	0.9	activation	activation	4208	ENSBTAP00000007749	ENSBTAP00000023750	gene-gene	activation_v10.0		activation	511392	TGS1	281052	CD36	511392 (ACTION_SCORE) 281052
4225	GENE_ACTS_ON	0.9	activation	activation	4225	ENSBTAP00000007749	ENSBTAP00000008357	gene-gene	activation_v10.0		activation	511392	TGS1	281103	CTGF	511392 (ACTION_SCORE) 281103
4476	GENE_ACTS_ON	0.9	activation	activation	4476	ENSBTAP00000007749	ENSBTAP00000053212	gene-gene	activation_v10.0		activation	511392	TGS1	282870	CYP1A1	511392 (ACTION_SCORE) 282870
4477	GENE_ACTS_ON	0.9	activation	activation	4477	ENSBTAP00000028051	ENSBTAP00000053212	gene-gene	activation_v10.0		activation	777769	SMARCD3	282870	CYP1A1	777769 (ACTION_SCORE) 282870
4702	GENE_ACTS_ON	0.9	activation	activation	4702	ENSBTAP00000007749	ENSBTAP00000015713	gene-gene	activation_v10.0		activation	511392	TGS1	407767	HMGCS1	511392 (ACTION_SCORE) 407767
4703	GENE_ACTS_ON	0.9	activation	activation	4703	ENSBTAP00000010372	ENSBTAP00000015713	gene-gene	activation_v10.0		activation	539361	SREBF1	407767	HMGCS1	539361 (ACTION_SCORE) 407767
4918	GENE_ACTS_ON	0.9	activation	activation	4918	ENSBTAP00000007749	ENSBTAP00000043654	gene-gene	activation_v10.0		activation	511392	TGS1	527114	AGT	511392 (ACTION_SCORE) 527114
4920	GENE_ACTS_ON	0.9	activation	activation	4920	ENSBTAP00000007749	ENSBTAP00000010372	gene-gene	activation_v10.0		activation	511392	TGS1	539361	SREBF1	511392 (ACTION_SCORE) 539361
5314	GENE_ACTS_ON	0.9	activation	activation	5314	ENSBTAP00000028051	ENSBTAP00000043654	gene-gene	activation_v10.0		activation	777769	SMARCD3	527114	AGT	777769 (ACTION_SCORE) 527114
5394	GENE_ACTS_ON	0.9	activation	activation	5394	ENSBTAP00000010372	ENSBTAP00000013967	gene-gene	activation_v10.0		activation	539361	SREBF1	533333	ELOVL6	539361 (ACTION_SCORE) 533333
5478	GENE_ACTS_ON	0.9	activation	activation	5478	ENSBTAP00000010372	ENSBTAP00000025201	gene-gene	activation_v10.0		activation	539361	SREBF1	615906	LSS	539361 (ACTION_SCORE) 615906
4613	GENE_ACTS_ON	0.8	activation	activation	4613	ENSBTAP00000001698	ENSBTAP00000013284	gene-gene	activation_v10.0		activation	338445	MAOB	407125	EGR1	338445 (ACTION_SCORE) 407125
4294	GENE_ACTS_ON	0.794	activation	activation	4294	ENSBTAP00000007806	ENSBTAP00000019232	gene-gene	activation_v10.0		activation	281408	PLAU	281375	SERPINE1	281408 (ACTION_SCORE) 281375
4338	GENE_ACTS_ON	0.741	activation	activation	4338	ENSBTAP00000043654	ENSBTAP00000055053	gene-gene	activation_v10.0		activation	527114	AGT	281607	AGTR1	527114 (ACTION_SCORE) 281607
4834	GENE_ACTS_ON	0.684	activation	activation	4834	ENSBTAP00000043654	ENSBTAP00000053314	gene-gene	activation_v10.0		activation	527114	AGT	509484	ACE	527114 (ACTION_SCORE) 509484
4160	GENE_ACTS_ON	0.603	activation	activation	4160	ENSBTAP00000002983	ENSBTAP00000014810	gene-gene	activation_v10.0		activation	280904	PTN	529759	SDC1	280904 (ACTION_SCORE) 529759
3941	GENE_ACTS_ON	0.9	association	association	3941	ENSBTAP00000015248	ENSBTAP00000028746	gene-gene	catalysis_v10.0		association	505964	MYL9	101909470	LMOD1	505964 (ACTION_SCORE) 101909470
4145	GENE_ACTS_ON	0.9	association	association	4145	ENSBTAP00000005868	ENSBTAP00000055245	gene-gene	catalysis_v10.0		association	444860	ST3GAL6	280884	OGN	444860 (ACTION_SCORE) 280884
4168	GENE_ACTS_ON	0.9	association	association	4168	ENSBTAP00000010802	ENSBTAP00000041860	gene-gene	catalysis_v10.0		association	508167	RRM2	280950	TXN	508167 (ACTION_SCORE) 280950
4266	GENE_ACTS_ON	0.9	association	association	4266	ENSBTAP00000001844	ENSBTAP00000018329	gene-gene	catalysis_v10.0		association	281195	GLCE	518114	GPC1	281195 (ACTION_SCORE) 518114
4267	GENE_ACTS_ON	0.9	association	association	4267	ENSBTAP00000001844	ENSBTAP00000014810	gene-gene	catalysis_v10.0		association	281195	GLCE	529759	SDC1	281195 (ACTION_SCORE) 529759
4268	GENE_ACTS_ON	0.9	association	association	4268	ENSBTAP00000001844	ENSBTAP00000027192	gene-gene	catalysis_v10.0		association	281195	GLCE	615239	GPC3	281195 (ACTION_SCORE) 615239
4495	GENE_ACTS_ON	0.9	association	association	4495	ENSBTAP00000025657	ENSBTAP00000053727	gene-gene	catalysis_v10.0		association	282872	MMP2	ENSBTAP00000053727	ENSBTAP00000053727	282872 (ACTION_SCORE) ENSBTAP00000053727
4709	GENE_ACTS_ON	0.9	association	association	4709	ENSBTAP00000015248	ENSBTAP00000043502	gene-gene	catalysis_v10.0		association	505964	MYL9	497015	TPM2	505964 (ACTION_SCORE) 497015
4718	GENE_ACTS_ON	0.9	association	association	4718	ENSBTAP00000035330	ENSBTAP00000043502	gene-gene	catalysis_v10.0		association	530050	MYH11	497015	TPM2	530050 (ACTION_SCORE) 497015
4747	GENE_ACTS_ON	0.9	association	association	4747	ENSBTAP00000033820	ENSBTAP00000054785	gene-gene	catalysis_v10.0		association	505940	ARHGEF2	515118	RHOB	505940 (ACTION_SCORE) 515118
4764	GENE_ACTS_ON	0.9	association	association	4764	ENSBTAP00000015248	ENSBTAP00000020520	gene-gene	catalysis_v10.0		association	505964	MYL9	ENSBTAP00000020520	ENSBTAP00000020520	505964 (ACTION_SCORE) ENSBTAP00000020520
4890	GENE_ACTS_ON	0.9	association	association	4890	ENSBTAP00000003283	ENSBTAP00000054785	gene-gene	catalysis_v10.0		association	510704	ARHGAP10	515118	RHOB	510704 (ACTION_SCORE) 515118
5309	GENE_ACTS_ON	0.9	association	association	5309	ENSBTAP00000002681	ENSBTAP00000043654	gene-gene	catalysis_v10.0		association	536741	MME	527114	AGT	536741 (ACTION_SCORE) 527114
5620	GENE_ACTS_ON	0.9	association	association	5620	ENSBTAP00000001218	ENSBTAP00000053727	gene-gene	catalysis_v10.0		association	ENSBTAP00000001218	ENSBTAP00000001218	ENSBTAP00000053727	ENSBTAP00000053727	ENSBTAP00000001218 (ACTION_SCORE) ENSBTAP00000053727
4165	GENE_ACTS_ON	0.627	association	association	4165	ENSBTAP00000011505	ENSBTAP00000041860	gene-gene	catalysis_v10.0		association	281998	PRDX3	280950	TXN	281998 (ACTION_SCORE) 280950
4337	GENE_ACTS_ON	0.741	inhibition	inhibition	4337	ENSBTAP00000043654	ENSBTAP00000055053	gene-gene	expression_v10.0		inhibition	527114	AGT	281607	AGTR1	527114 (ACTION_SCORE) 281607
4340	GENE_ACTS_ON	0.741	association	association	4340	ENSBTAP00000043654	ENSBTAP00000055053	gene-gene	ptmod_v10.0		association	527114	AGT	281607	AGTR1	527114 (ACTION_SCORE) 281607
4874	GENE_ACTS_ON	0.961	association	association	4874	ENSBTAP00000009415	ENSBTAP00000014865	gene-gene	reaction_v10.0		association	534961	C1QA	509968	C1QC	534961 (ACTION_SCORE) 509968
5420	GENE_ACTS_ON	0.961	association	association	5420	ENSBTAP00000009415	ENSBTAP00000014871	gene-gene	reaction_v10.0		association	534961	C1QA	617435	C1QB	534961 (ACTION_SCORE) 617435
3959	GENE_ACTS_ON	0.9	association	association	3959	ENSBTAP00000022979	ENSBTAP00000042824	gene-gene	reaction_v10.0		association	280677	C3	515440	C2	280677 (ACTION_SCORE) 515440
4704	GENE_ACTS_ON	0.9	association	association	4704	ENSBTAP00000010372	ENSBTAP00000015713	gene-gene	reaction_v10.0		association	539361	SREBF1	407767	HMGCS1	539361 (ACTION_SCORE) 407767
5393	GENE_ACTS_ON	0.9	association	association	5393	ENSBTAP00000010372	ENSBTAP00000013967	gene-gene	reaction_v10.0		association	539361	SREBF1	533333	ELOVL6	539361 (ACTION_SCORE) 533333
5435	GENE_NO_ACTION	0.9	association	association	5435	ENSBTAP00000024122	ENSBTAP00000047522	gene-gene	reaction_v10.0			535185	FBLN5	ENSBTAP00000047522	ENSBTAP00000047522	535185 (ACTION_SCORE) ENSBTAP00000047522
5470	GENE_NO_ACTION	0.9	association	association	5470	ENSBTAP00000015111	ENSBTAP00000026308	gene-gene	reaction_v10.0			539123	S1PR3	540702	C3AR1	539123 (ACTION_SCORE) 540702
5471	GENE_NO_ACTION	0.9	association	association	5471	ENSBTAP00000009464	ENSBTAP00000015111	gene-gene	reaction_v10.0			616732	CCL16	539123	S1PR3	616732 (ACTION_SCORE) 539123
5479	GENE_ACTS_ON	0.9	association	association	5479	ENSBTAP00000010372	ENSBTAP00000025201	gene-gene	reaction_v10.0		association	539361	SREBF1	615906	LSS	539361 (ACTION_SCORE) 615906

## Sheet: coexpression
#node1	node2	node1_string_internal_id	node2_string_internal_id	node1_external_id	node2_external_id	coexpression_score
C1QC	C1QA	2044427	2042238	9913.ENSBTAP00000014865	9913.ENSBTAP00000009415	0.949
C1QB	C1QA	2044429	2042238	9913.ENSBTAP00000014871	9913.ENSBTAP00000009415	0.836
JUNB	FOS	2044894	2040679	9913.ENSBTAP00000015987	9913.ENSBTAP00000005660	0.671
ENSBTAG00000039456	RPL17	2055102	2054642	9913.ENSBTAP00000051846	9913.ENSBTAP00000050222	0.975
MMP2	DCN	2048918	2040228	9913.ENSBTAP00000025657	9913.ENSBTAP00000004562	0.791
BOLA-DRB3	BOLA-DRA	2045916	2044146	9913.ENSBTAP00000018484	9913.ENSBTAP00000014072	0.842
EGR1	FOS	2043821	2040679	9913.ENSBTAP00000013284	9913.ENSBTAP00000005660	0.812
RPL17	LOC787803	2054642	2048411	9913.ENSBTAP00000050222	9913.ENSBTAP00000024424	0.964
ENSBTAG00000047029	RPL17	2057677	2054642	9913.ENSBTAP00000055964	9913.ENSBTAP00000050222	0.964
CD74	BOLA-DRA	2046678	2044146	9913.ENSBTAP00000020261	9913.ENSBTAP00000014072	0.869
HMGCS1	IDI1	2044767	2040535	9913.ENSBTAP00000015713	9913.ENSBTAP00000005323	0.877
C1QB	C1QC	2044429	2044427	9913.ENSBTAP00000014871	9913.ENSBTAP00000014865	0.79
CD74	BOLA-DRB3	2046678	2045916	9913.ENSBTAP00000020261	9913.ENSBTAP00000018484	0.841
ENSBTAG00000047029	ENSBTAG00000039456	2057677	2055102	9913.ENSBTAP00000055964	9913.ENSBTAP00000051846	0.9
BOLA-DQB	HLA-DQA1	2053077	2046460	9913.ENSBTAP00000043594	9913.ENSBTAP00000019800	0.819
HMGCS1	MSMO1	2044767	2039972	9913.ENSBTAP00000015713	9913.ENSBTAP00000003991	0.892
ENSBTAG00000039456	LOC787803	2055102	2048411	9913.ENSBTAP00000051846	9913.ENSBTAP00000024424	0.881
BOLA-DRB3	HLA-DMB	2045916	2045093	9913.ENSBTAP00000018484	9913.ENSBTAP00000016520	0.823
HLA-DMB	BOLA-DRA	2045093	2044146	9913.ENSBTAP00000016520	9913.ENSBTAP00000014072	0.796
IDI1	MSMO1	2040535	2039972	9913.ENSBTAP00000005323	9913.ENSBTAP00000003991	0.848
CD74	HLA-DMB	2046678	2045093	9913.ENSBTAP00000020261	9913.ENSBTAP00000016520	0.691
H1FX	H1F0	2054562	2054357	9913.ENSBTAP00000049910	9913.ENSBTAP00000049194	0.661
GLTSCR2	NSA2	2052347	2039970	9913.ENSBTAP00000040958	9913.ENSBTAP00000003989	0.722
TOP2A	TPX2	2056021	2054431	9913.ENSBTAP00000053858	9913.ENSBTAP00000049473	0.9
TOP2A	RRM2	2056021	2042819	9913.ENSBTAP00000053858	9913.ENSBTAP00000010802	0.661
LSS	HMGCS1	2048720	2044767	9913.ENSBTAP00000025201	9913.ENSBTAP00000015713	0.723
ENSBTAG00000047029	NSA2	2057677	2039970	9913.ENSBTAP00000055964	9913.ENSBTAP00000003989	0.627
LOC787803	NSA2	2048411	2039970	9913.ENSBTAP00000024424	9913.ENSBTAP00000003989	0.627
OGN	ASPN	2057119	2051338	9913.ENSBTAP00000055245	9913.ENSBTAP00000034926	0.816
IFI6	IFI27	2042459	2040021	9913.ENSBTAP00000009939	9913.ENSBTAP00000004093	0.829
CHORDC1	HSPH1	2045763	2041075	9913.ENSBTAP00000018100	9913.ENSBTAP00000006600	0.796
LOC539953	RRM2	2048280	2042819	9913.ENSBTAP00000024147	9913.ENSBTAP00000010802	0.631
ENSBTAG00000039456	NSA2	2055102	2039970	9913.ENSBTAP00000051846	9913.ENSBTAP00000003989	0.68
TOP2A	ANLN	2056021	2053098	9913.ENSBTAP00000053858	9913.ENSBTAP00000043678	0.663
FOSB	FOS	2042804	2040679	9913.ENSBTAP00000010762	9913.ENSBTAP00000005660	0.656
CCT6A	HSPH1	2042807	2041075	9913.ENSBTAP00000010765	9913.ENSBTAP00000006600	0.693
CSF1R	C1QA	2045272	2042238	9913.ENSBTAP00000016977	9913.ENSBTAP00000009415	0.692
HSPA4	CCT6A	2046932	2042807	9913.ENSBTAP00000020825	9913.ENSBTAP00000010765	0.661
C1QC	LOC504773	2044427	2043863	9913.ENSBTAP00000014865	9913.ENSBTAP00000013399	0.686
HCK	CD68	2054865	2038312	9913.ENSBTAP00000051020	9913.ENSBTAP00000000146	0.673
SPOCK2	SPARCL1	2050761	2040550	9913.ENSBTAP00000031285	9913.ENSBTAP00000005348	0.663
ADA	NSA2	2041212	2039970	9913.ENSBTAP00000006947	9913.ENSBTAP00000003989	0.682
TPX2	RRM2	2054431	2042819	9913.ENSBTAP00000049473	9913.ENSBTAP00000010802	0.663
PLK2	KPNA2	2047534	2044990	9913.ENSBTAP00000022307	9913.ENSBTAP00000016216	0.635
TPX2	ANLN	2054431	2053098	9913.ENSBTAP00000049473	9913.ENSBTAP00000043678	0.639

## Sheet: experimentally_determined
#node1	node2	node1_string_internal_id	node2_string_internal_id	node1_external_id	node2_external_id	experimentally_determined_interaction_score
SERPINE1	PLAU	2046215	2041577	9913.ENSBTAP00000019232	9913.ENSBTAP00000007806	0.9
NRP1	KDR	2049273	2038676	9913.ENSBTAP00000026471	9913.ENSBTAP00000001038	0.875
EIF3D	EIF3E	2051782	2042001	9913.ENSBTAP00000037804	9913.ENSBTAP00000008809	0.954
VEGFC	KDR	2046381	2038676	9913.ENSBTAP00000019613	9913.ENSBTAP00000001038	0.9
C1QC	C1QA	2044427	2042238	9913.ENSBTAP00000014865	9913.ENSBTAP00000009415	0.898
C1QB	C1QA	2044429	2042238	9913.ENSBTAP00000014871	9913.ENSBTAP00000009415	0.9
JUNB	FOS	2044894	2040679	9913.ENSBTAP00000015987	9913.ENSBTAP00000005660	0.899
ACE	AGT	2055648	2053092	9913.ENSBTAP00000053314	9913.ENSBTAP00000043654	0.684
TXN	TXNIP	2052601	2049382	9913.ENSBTAP00000041860	9913.ENSBTAP00000026724	0.702
C1QB	C1QC	2044429	2044427	9913.ENSBTAP00000014871	9913.ENSBTAP00000014865	0.818
ENSBTAG00000047029	ENSBTAG00000039456	2057677	2055102	9913.ENSBTAP00000055964	9913.ENSBTAP00000051846	0.627
CFH	C3	2050453	2047819	9913.ENSBTAP00000029340	9913.ENSBTAP00000022979	0.678
LSS	MSMO1	2048720	2039972	9913.ENSBTAP00000025201	9913.ENSBTAP00000003991	0.887
LOC539953	CDKN1A	2048280	2042892	9913.ENSBTAP00000024147	9913.ENSBTAP00000011001	0.843
CALCRL	RAMP2	2058209	2051296	9913.ENSBTAP00000056622	9913.ENSBTAP00000034674	0.898
MMP15	TIMP1	2045356	2041094	9913.ENSBTAP00000017168	9913.ENSBTAP00000006653	0.847
FGF1	S100A13	2052244	2050091	9913.ENSBTAP00000040651	9913.ENSBTAP00000028499	0.898
IGCGAMMA	IGLL1	2057294	2052531	9913.ENSBTAP00000055469	9913.ENSBTAP00000041617	0.9
TOP2A	SMARCD2	2056021	2049930	9913.ENSBTAP00000053858	9913.ENSBTAP00000028049	0.659
TOP2A	SMARCD3	2056021	2049931	9913.ENSBTAP00000053858	9913.ENSBTAP00000028051	0.659
TXN	PRDX3	2052601	2043101	9913.ENSBTAP00000041860	9913.ENSBTAP00000011505	0.627
FOS	DUSP10	2040679	2039216	9913.ENSBTAP00000005660	9913.ENSBTAP00000002265	0.816
CSE1L	KPNA2	2053979	2044990	9913.ENSBTAP00000047927	9913.ENSBTAP00000016216	0.631
ACTC1	HIP1	2041444	2038677	9913.ENSBTAP00000007504	9913.ENSBTAP00000001039	0.631
ACTC1	IQGAP2	2041444	2038745	9913.ENSBTAP00000007504	9913.ENSBTAP00000001190	0.621
LSS	PTGIS	2048720	2047948	9913.ENSBTAP00000025201	9913.ENSBTAP00000023313	0.634
ITGA8	ITGA6	2051994	2047811	9913.ENSBTAP00000039219	9913.ENSBTAP00000022960	0.717
SRXN1	PRDX3	2044278	2043101	9913.ENSBTAP00000014499	9913.ENSBTAP00000011505	0.658
CD276	F3	2049198	2042206	9913.ENSBTAP00000026300	9913.ENSBTAP00000009341	0.68
CTTNBP2	CCT6A	2050139	2042807	9913.ENSBTAP00000028619	9913.ENSBTAP00000010765	0.658
GSPT1	HIP1	2040274	2038677	9913.ENSBTAP00000004656	9913.ENSBTAP00000001039	0.655
EIF3D	RRAS2	2051782	2044813	9913.ENSBTAP00000037804	9913.ENSBTAP00000015794	0.632
EIF2S3	HSD17B12	2046144	2038289	9913.ENSBTAP00000019064	9913.ENSBTAP00000000096	0.647
RRAS2	EIF3E	2044813	2042001	9913.ENSBTAP00000015794	9913.ENSBTAP00000008809	0.628
UTY	OAS1X	2057757	2052765	9913.ENSBTAP00000056061	9913.ENSBTAP00000042418	0.635
UTY	UBC	2057757	2055488	9913.ENSBTAP00000056061	9913.ENSBTAP00000053003	0.635
PLIN2	PPP4R2	2041451	2039461	9913.ENSBTAP00000007519	9913.ENSBTAP00000002784	0.633
RASSF3	MAP1B	2046910	2039354	9913.ENSBTAP00000020781	9913.ENSBTAP00000002548	0.628
CCT6A	ME1	2042807	2041427	9913.ENSBTAP00000010765	9913.ENSBTAP00000007465	0.627

## Sheet: automated_textmining
#node1	node2	node1_string_internal_id	node2_string_internal_id	node1_external_id	node2_external_id	automated_textmining_score
SERPINE1	PLAU	2046215	2041577	9913.ENSBTAP00000019232	9913.ENSBTAP00000007806	0.917
NRP1	KDR	2049273	2038676	9913.ENSBTAP00000026471	9913.ENSBTAP00000001038	0.864
EIF3D	EIF3E	2051782	2042001	9913.ENSBTAP00000037804	9913.ENSBTAP00000008809	0.801
VEGFC	KDR	2046381	2038676	9913.ENSBTAP00000019613	9913.ENSBTAP00000001038	0.838
C1QB	C1QA	2044429	2042238	9913.ENSBTAP00000014871	9913.ENSBTAP00000009415	0.837
JUNB	FOS	2044894	2040679	9913.ENSBTAP00000015987	9913.ENSBTAP00000005660	0.836
ACE	AGT	2055648	2053092	9913.ENSBTAP00000053314	9913.ENSBTAP00000043654	0.864
MMP2	DCN	2048918	2040228	9913.ENSBTAP00000025657	9913.ENSBTAP00000004562	0.652
AGTR1	AGT	2056966	2053092	9913.ENSBTAP00000055053	9913.ENSBTAP00000043654	0.678
BOLA-DRB3	BOLA-DRA	2045916	2044146	9913.ENSBTAP00000018484	9913.ENSBTAP00000014072	0.74
EGR1	FOS	2043821	2040679	9913.ENSBTAP00000013284	9913.ENSBTAP00000005660	0.945
SREBF1	INSIG1	2042633	2039136	9913.ENSBTAP00000010372	9913.ENSBTAP00000002084	0.864
MYLK	MYL9	2046278	2044574	9913.ENSBTAP00000019385	9913.ENSBTAP00000015248	0.819
ELOVL6	SREBF1	2044089	2042633	9913.ENSBTAP00000013967	9913.ENSBTAP00000010372	0.891
TXN	TXNIP	2052601	2049382	9913.ENSBTAP00000041860	9913.ENSBTAP00000026724	0.657
IL6	FOS	2046490	2040679	9913.ENSBTAP00000019865	9913.ENSBTAP00000005660	0.83
HMGCS1	IDI1	2044767	2040535	9913.ENSBTAP00000015713	9913.ENSBTAP00000005323	0.893
NRP1	PLXNA4	2049273	2046261	9913.ENSBTAP00000026471	9913.ENSBTAP00000019327	0.737
PPARG	LEP	2052517	2046483	9913.ENSBTAP00000041555	9913.ENSBTAP00000019853	0.84
PPARG	CD36	2052517	2048128	9913.ENSBTAP00000041555	9913.ENSBTAP00000023750	0.842
SERPINE1	TIMP1	2046215	2041094	9913.ENSBTAP00000019232	9913.ENSBTAP00000006653	0.817
CYBB	CYBA	2049326	2040443	9913.ENSBTAP00000026580	9913.ENSBTAP00000005080	0.794
THBS2	CD36	2052656	2048128	9913.ENSBTAP00000042078	9913.ENSBTAP00000023750	0.892
IL6	LEP	2046490	2046483	9913.ENSBTAP00000019865	9913.ENSBTAP00000019853	0.902
MYH11	MYL9	2051406	2044574	9913.ENSBTAP00000035330	9913.ENSBTAP00000015248	0.69
MYH10	MYL9	2049982	2044574	9913.ENSBTAP00000028188	9913.ENSBTAP00000015248	0.672
TUBB2A	TUBA1B	2050695	2044998	9913.ENSBTAP00000030869	9913.ENSBTAP00000016242	0.728
COL4A5	COL4A6	2046281	2045845	9913.ENSBTAP00000019400	9913.ENSBTAP00000018292	0.914
LSS	MSMO1	2048720	2039972	9913.ENSBTAP00000025201	9913.ENSBTAP00000003991	0.616
C3	CD55	2047819	2042149	9913.ENSBTAP00000022979	9913.ENSBTAP00000009178	0.745
MMP2	TIMP1	2048918	2041094	9913.ENSBTAP00000025657	9913.ENSBTAP00000006653	0.968
CHL1	NRP1	2050859	2049273	9913.ENSBTAP00000032011	9913.ENSBTAP00000026471	0.7
MFAP2	MFAP5	2040413	2038407	9913.ENSBTAP00000004994	9913.ENSBTAP00000000398	0.892
RHOB	MYL9	2056757	2044574	9913.ENSBTAP00000054785	9913.ENSBTAP00000015248	0.681
PPARG	FABP4	2052517	2038277	9913.ENSBTAP00000041555	9913.ENSBTAP00000000079	0.709
DLL1	DLL4	2052661	2043978	9913.ENSBTAP00000042093	9913.ENSBTAP00000013680	0.894
HMGCS1	MSMO1	2044767	2039972	9913.ENSBTAP00000015713	9913.ENSBTAP00000003991	0.728
DHCR24	MSMO1	2040882	2039972	9913.ENSBTAP00000006153	9913.ENSBTAP00000003991	0.65
Bt.107048	MFAP2	2053862	2040413	9913.ENSBTAP00000047522	9913.ENSBTAP00000004994	0.656
PPARG	SREBF1	2052517	2042633	9913.ENSBTAP00000041555	9913.ENSBTAP00000010372	0.656
HIF3A	EPAS1	2048727	2040348	9913.ENSBTAP00000025217	9913.ENSBTAP00000004836	0.777
IDI1	MSMO1	2040535	2039972	9913.ENSBTAP00000005323	9913.ENSBTAP00000003991	0.735
TPM1	ACTC1	2043728	2041444	9913.ENSBTAP00000013077	9913.ENSBTAP00000007504	0.669
LOC539953	CDKN1A	2048280	2042892	9913.ENSBTAP00000024147	9913.ENSBTAP00000011001	0.7
MMP15	TIMP1	2045356	2041094	9913.ENSBTAP00000017168	9913.ENSBTAP00000006653	0.649
ACTA2	CNN1	2046305	2044437	9913.ENSBTAP00000019461	9913.ENSBTAP00000014883	0.826
RHOB	FOS	2056757	2040679	9913.ENSBTAP00000054785	9913.ENSBTAP00000005660	0.89
ACAT1	ACAA2	2045337	2039853	9913.ENSBTAP00000017122	9913.ENSBTAP00000003716	0.691
AGT	FOS	2053092	2040679	9913.ENSBTAP00000043654	9913.ENSBTAP00000005660	0.853
MMP2	RECK	2048918	2038280	9913.ENSBTAP00000025657	9913.ENSBTAP00000000084	0.796
NR4A2	NR4A1	2040316	2038516	9913.ENSBTAP00000004758	9913.ENSBTAP00000000648	0.87
FGF1	KDR	2052244	2038676	9913.ENSBTAP00000040651	9913.ENSBTAP00000001038	0.66
THBS4	CD36	2051574	2048128	9913.ENSBTAP00000036460	9913.ENSBTAP00000023750	0.653
GPC3	GPC1	2049570	2045858	9913.ENSBTAP00000027192	9913.ENSBTAP00000018329	0.621
EGR1	ATF3	2043821	2042998	9913.ENSBTAP00000013284	9913.ENSBTAP00000011265	0.89
CYP1A1	CYP1B1	2055577	2044070	9913.ENSBTAP00000053212	9913.ENSBTAP00000013922	0.959
GLTSCR2	NSA2	2052347	2039970	9913.ENSBTAP00000040958	9913.ENSBTAP00000003989	0.721
THBS2	THBS4	2052656	2051574	9913.ENSBTAP00000042078	9913.ENSBTAP00000036460	0.894
PCOLCE2	Bt.48679	2047124	2038758	9913.ENSBTAP00000021330	9913.ENSBTAP00000001218	0.7
NR4A3	NR4A1	2039300	2038516	9913.ENSBTAP00000002429	9913.ENSBTAP00000000648	0.839
NR4A2	NR4A3	2040316	2039300	9913.ENSBTAP00000004758	9913.ENSBTAP00000002429	0.865
JUNB	FOSB	2044894	2042804	9913.ENSBTAP00000015987	9913.ENSBTAP00000010762	0.643
SERPINE2	PLAU	2043092	2041577	9913.ENSBTAP00000011485	9913.ENSBTAP00000007806	0.888
DQA	BOLA-DRB3	2046522	2045916	9913.ENSBTAP00000019939	9913.ENSBTAP00000018484	0.902
LDLR	SREBF1	2045033	2042633	9913.ENSBTAP00000016342	9913.ENSBTAP00000010372	0.796
PTGER4	PTGS2	2046518	2046031	9913.ENSBTAP00000019930	9913.ENSBTAP00000018774	0.904
FLNA	FLNC	2050590	2041758	9913.ENSBTAP00000030179	9913.ENSBTAP00000008207	0.829
CYP1B1	AHR	2044070	2042557	9913.ENSBTAP00000013922	9913.ENSBTAP00000010187	0.902
TPM2	TPM1	2053059	2043728	9913.ENSBTAP00000043502	9913.ENSBTAP00000013077	0.82
EDN1	FOS	2042744	2040679	9913.ENSBTAP00000010649	9913.ENSBTAP00000005660	0.782
UTY	DDX3Y	2057757	2056050	9913.ENSBTAP00000056061	9913.ENSBTAP00000053899	0.892
HLA-DOB	HLA-DQA1	2057326	2046460	9913.ENSBTAP00000055511	9913.ENSBTAP00000019800	0.749
JUNB	ATF3	2044894	2042998	9913.ENSBTAP00000015987	9913.ENSBTAP00000011265	0.642
EGR1	MAOB	2043821	2038974	9913.ENSBTAP00000013284	9913.ENSBTAP00000001698	0.886
CD36	SREBF1	2048128	2042633	9913.ENSBTAP00000023750	9913.ENSBTAP00000010372	0.89
TOP2A	RRM2	2056021	2042819	9913.ENSBTAP00000053858	9913.ENSBTAP00000010802	0.678
PLAU	FOS	2041577	2040679	9913.ENSBTAP00000007806	9913.ENSBTAP00000005660	0.756
TXN	PRDX3	2052601	2043101	9913.ENSBTAP00000041860	9913.ENSBTAP00000011505	0.622
MASP1	C1QA	2045103	2042238	9913.ENSBTAP00000016545	9913.ENSBTAP00000009415	0.662
CSE1L	KPNA2	2053979	2044990	9913.ENSBTAP00000047927	9913.ENSBTAP00000016216	0.662
IRF1	CDKN1A	2052559	2042892	9913.ENSBTAP00000041732	9913.ENSBTAP00000011001	0.776
MMP2	PLAU	2048918	2041577	9913.ENSBTAP00000025657	9913.ENSBTAP00000007806	0.72
ACTC1	HIP1	2041444	2038677	9913.ENSBTAP00000007504	9913.ENSBTAP00000001039	0.662
DQA	HLA-DMB	2046522	2045093	9913.ENSBTAP00000019939	9913.ENSBTAP00000016520	0.671
ACTC1	IQGAP2	2041444	2038745	9913.ENSBTAP00000007504	9913.ENSBTAP00000001190	0.661
NOS3	EDN1	2048026	2042744	9913.ENSBTAP00000023515	9913.ENSBTAP00000010649	0.864
CD36	CD68	2048128	2038312	9913.ENSBTAP00000023750	9913.ENSBTAP00000000146	0.863
GSN	ACTC1	2049301	2041444	9913.ENSBTAP00000026534	9913.ENSBTAP00000007504	0.621
MYH11	ACTA2	2051406	2046305	9913.ENSBTAP00000035330	9913.ENSBTAP00000019461	0.808
CYP1A1	AHR	2055577	2042557	9913.ENSBTAP00000053212	9913.ENSBTAP00000010187	0.861
NOS3	JUNB	2048026	2044894	9913.ENSBTAP00000023515	9913.ENSBTAP00000015987	0.699
SERPINE1	EGR1	2046215	2043821	9913.ENSBTAP00000019232	9913.ENSBTAP00000013284	0.858
LSS	IDI1	2048720	2040535	9913.ENSBTAP00000025201	9913.ENSBTAP00000005323	0.668
EPAS1	KDR	2040348	2038676	9913.ENSBTAP00000004836	9913.ENSBTAP00000001038	0.708
AGT	CYBA	2053092	2040443	9913.ENSBTAP00000043654	9913.ENSBTAP00000005080	0.853
NOS3	EPAS1	2048026	2040348	9913.ENSBTAP00000023515	9913.ENSBTAP00000004836	0.656
EDN1	EPAS1	2042744	2040348	9913.ENSBTAP00000010649	9913.ENSBTAP00000004836	0.655
CR2	C3	2056604	2047819	9913.ENSBTAP00000054595	9913.ENSBTAP00000022979	0.657
RHOB	TGFB1I1	2056757	2039587	9913.ENSBTAP00000054785	9913.ENSBTAP00000003094	0.643
THBS2	MMP2	2052656	2048918	9913.ENSBTAP00000042078	9913.ENSBTAP00000025657	0.785
MYH11	ACTC1	2051406	2041444	9913.ENSBTAP00000035330	9913.ENSBTAP00000007504	0.748
CD36	LDLR	2048128	2045033	9913.ENSBTAP00000023750	9913.ENSBTAP00000016342	0.835
EGR1	CDKN1A	2043821	2042892	9913.ENSBTAP00000013284	9913.ENSBTAP00000011001	0.846
SERPINE1	EPAS1	2046215	2040348	9913.ENSBTAP00000019232	9913.ENSBTAP00000004836	0.684
FOS	MT1A	2040679	2039140	9913.ENSBTAP00000005660	9913.ENSBTAP00000002092	0.708
AGT	SERPINE1	2053092	2046215	9913.ENSBTAP00000043654	9913.ENSBTAP00000019232	0.838
RHOB	CDKN1A	2056757	2042892	9913.ENSBTAP00000054785	9913.ENSBTAP00000011001	0.603
ACE	NOS3	2055648	2048026	9913.ENSBTAP00000053314	9913.ENSBTAP00000023515	0.836
NOS3	KDR	2048026	2038676	9913.ENSBTAP00000023515	9913.ENSBTAP00000001038	0.63
AGT	NOS3	2053092	2048026	9913.ENSBTAP00000043654	9913.ENSBTAP00000023515	0.834
IL6	ATF3	2046490	2042998	9913.ENSBTAP00000019865	9913.ENSBTAP00000011265	0.712
LPIN1	ACSL1	2052357	2040693	9913.ENSBTAP00000040997	9913.ENSBTAP00000005684	0.829
LPIN1	SREBF1	2052357	2042633	9913.ENSBTAP00000040997	9913.ENSBTAP00000010372	0.827
DLL4	HEY2	2043978	2038757	9913.ENSBTAP00000013680	9913.ENSBTAP00000001214	0.827
LEP	SERPINE1	2046483	2046215	9913.ENSBTAP00000019853	9913.ENSBTAP00000019232	0.826
AGT	CCL2	2053092	2043765	9913.ENSBTAP00000043654	9913.ENSBTAP00000013146	0.604
LEP	SREBF1	2046483	2042633	9913.ENSBTAP00000019853	9913.ENSBTAP00000010372	0.824
CDKN1A	CDKN2B	2042892	2039404	9913.ENSBTAP00000011001	9913.ENSBTAP00000002652	0.766
LEP	FOS	2046483	2040679	9913.ENSBTAP00000019853	9913.ENSBTAP00000005660	0.825
AGT	CCL8	2053092	2046021	9913.ENSBTAP00000043654	9913.ENSBTAP00000018757	0.604
CCL2	FOS	2043765	2040679	9913.ENSBTAP00000013146	9913.ENSBTAP00000005660	0.601
CCL8	FOS	2046021	2040679	9913.ENSBTAP00000018757	9913.ENSBTAP00000005660	0.601
EEF1A2	ACTC1	2050262	2041444	9913.ENSBTAP00000028899	9913.ENSBTAP00000007504	0.683
PTGER4	EGR1	2046518	2043821	9913.ENSBTAP00000019930	9913.ENSBTAP00000013284	0.823
SEC22B	VAMP2	2042540	2040441	9913.ENSBTAP00000010141	9913.ENSBTAP00000005078	0.688
S1PR3	KDR	2044517	2038676	9913.ENSBTAP00000015111	9913.ENSBTAP00000001038	0.615
EGR1	F3	2043821	2042206	9913.ENSBTAP00000013284	9913.ENSBTAP00000009341	0.819
EGR1	NAB1	2043821	2038382	9913.ENSBTAP00000013284	9913.ENSBTAP00000000331	0.773
VCAM1	NOS3	2052638	2048026	9913.ENSBTAP00000042029	9913.ENSBTAP00000023515	0.816
IL6	SERPINE1	2046490	2046215	9913.ENSBTAP00000019865	9913.ENSBTAP00000019232	0.816
IL6	EDN1	2046490	2042744	9913.ENSBTAP00000019865	9913.ENSBTAP00000010649	0.816
MMP2	SERPINE1	2048918	2046215	9913.ENSBTAP00000025657	9913.ENSBTAP00000019232	0.807
VCAM1	EDN1	2052638	2042744	9913.ENSBTAP00000042029	9913.ENSBTAP00000010649	0.81
EGR1	FOSB	2043821	2042804	9913.ENSBTAP00000013284	9913.ENSBTAP00000010762	0.709
HPGD	PTGS2	2049498	2046031	9913.ENSBTAP00000027024	9913.ENSBTAP00000018774	0.804
POSTN	MMP2	2057438	2048918	9913.ENSBTAP00000055657	9913.ENSBTAP00000025657	0.787
SPEG	TCAP	2057067	2044710	9913.ENSBTAP00000055177	9913.ENSBTAP00000015579	0.637
DLL4	KDR	2043978	2038676	9913.ENSBTAP00000013680	9913.ENSBTAP00000001038	0.8
SLC2A3	EPAS1	2052203	2040348	9913.ENSBTAP00000040493	9913.ENSBTAP00000004836	0.688
CNN1	ACTC1	2044437	2041444	9913.ENSBTAP00000014883	9913.ENSBTAP00000007504	0.708
DSTN	ACTC1	2046799	2041444	9913.ENSBTAP00000020512	9913.ENSBTAP00000007504	0.683
MMP2	CTGF	2048918	2041813	9913.ENSBTAP00000025657	9913.ENSBTAP00000008357	0.791
SLC2A3	HIF3A	2052203	2048727	9913.ENSBTAP00000040493	9913.ENSBTAP00000025217	0.671
TF	EPAS1	2042301	2040348	9913.ENSBTAP00000009564	9913.ENSBTAP00000004836	0.611
HIF3A	TF	2048727	2042301	9913.ENSBTAP00000025217	9913.ENSBTAP00000009564	0.611
PTX3	C1QA	2043245	2042238	9913.ENSBTAP00000011863	9913.ENSBTAP00000009415	0.75
NOS3	IL6	2048026	2046490	9913.ENSBTAP00000023515	9913.ENSBTAP00000019865	0.782
AGTR1	NOS3	2056966	2048026	9913.ENSBTAP00000055053	9913.ENSBTAP00000023515	0.75
MMP2	TNC	2048918	2038557	9913.ENSBTAP00000025657	9913.ENSBTAP00000000752	0.747
TPM2	DSTN	2053059	2046799	9913.ENSBTAP00000043502	9913.ENSBTAP00000020512	0.694
MMP2	KDR	2048918	2038676	9913.ENSBTAP00000025657	9913.ENSBTAP00000001038	0.778
IL6	PTGS2	2046490	2046031	9913.ENSBTAP00000019865	9913.ENSBTAP00000018774	0.737
PPARG	LPIN1	2052517	2052357	9913.ENSBTAP00000041555	9913.ENSBTAP00000040997	0.776
MYH11	CNN1	2051406	2044437	9913.ENSBTAP00000035330	9913.ENSBTAP00000014883	0.754
LGALS1	ITIH4	2046588	2042620	9913.ENSBTAP00000020080	9913.ENSBTAP00000010330	0.775
MMP2	IL6	2048918	2046490	9913.ENSBTAP00000025657	9913.ENSBTAP00000019865	0.772
CTGF	DCN	2041813	2040228	9913.ENSBTAP00000008357	9913.ENSBTAP00000004562	0.746
NFIL3	PTGS2	2048068	2046031	9913.ENSBTAP00000023618	9913.ENSBTAP00000018774	0.741
LOC504773	IFI27	2043863	2040021	9913.ENSBTAP00000013399	9913.ENSBTAP00000004093	0.769
EGR1	TIMP1	2043821	2041094	9913.ENSBTAP00000013284	9913.ENSBTAP00000006653	0.767
PPARG	SERPINE1	2052517	2046215	9913.ENSBTAP00000041555	9913.ENSBTAP00000019232	0.767
ITGA8	ITGA6	2051994	2047811	9913.ENSBTAP00000039219	9913.ENSBTAP00000022960	0.674
MFAP2	DCN	2040413	2040228	9913.ENSBTAP00000004994	9913.ENSBTAP00000004562	0.712
PPARG	FOS	2052517	2040679	9913.ENSBTAP00000041555	9913.ENSBTAP00000005660	0.745
ACSS2	SREBF1	2045592	2042633	9913.ENSBTAP00000017694	9913.ENSBTAP00000010372	0.765
IRF1	PTGS2	2052559	2046031	9913.ENSBTAP00000041732	9913.ENSBTAP00000018774	0.745
PPARG	PTGS2	2052517	2046031	9913.ENSBTAP00000041555	9913.ENSBTAP00000018774	0.765
PTGS2	EGR1	2046031	2043821	9913.ENSBTAP00000018774	9913.ENSBTAP00000013284	0.75
SAA3	HP	2055094	2041804	9913.ENSBTAP00000051820	9913.ENSBTAP00000008335	0.678
IL6	TIMP1	2046490	2041094	9913.ENSBTAP00000019865	9913.ENSBTAP00000006653	0.762
UCHL1	HSPA8	2053192	2045506	9913.ENSBTAP00000044075	9913.ENSBTAP00000017497	0.669
SERPINE1	NR4A1	2046215	2038516	9913.ENSBTAP00000019232	9913.ENSBTAP00000000648	0.731
POSTN	TNC	2057438	2038557	9913.ENSBTAP00000055657	9913.ENSBTAP00000000752	0.737
ACTA2	TAGLN	2046305	2042260	9913.ENSBTAP00000019461	9913.ENSBTAP00000009469	0.642
MYLK	HCLS1	2046278	2038814	9913.ENSBTAP00000019385	9913.ENSBTAP00000001338	0.652
CD36	LEP	2048128	2046483	9913.ENSBTAP00000023750	9913.ENSBTAP00000019853	0.754
DSTN	ACTA2	2046799	2046305	9913.ENSBTAP00000020512	9913.ENSBTAP00000019461	0.621
ACE	SERPINE1	2055648	2046215	9913.ENSBTAP00000053314	9913.ENSBTAP00000019232	0.736
NOS3	LEP	2048026	2046483	9913.ENSBTAP00000023515	9913.ENSBTAP00000019853	0.75
EDN1	CTGF	2042744	2041813	9913.ENSBTAP00000010649	9913.ENSBTAP00000008357	0.75
AGT	PTGS2	2053092	2046031	9913.ENSBTAP00000043654	9913.ENSBTAP00000018774	0.75
LDLR	EGR1	2045033	2043821	9913.ENSBTAP00000016342	9913.ENSBTAP00000013284	0.749
SFRP2	Bt.48679	2050527	2038758	9913.ENSBTAP00000029837	9913.ENSBTAP00000001218	0.716
AGT	SERPINE2	2053092	2043092	9913.ENSBTAP00000043654	9913.ENSBTAP00000011485	0.749
MMP2	EDN1	2048918	2042744	9913.ENSBTAP00000025657	9913.ENSBTAP00000010649	0.748
MMP2	NOS3	2048918	2048026	9913.ENSBTAP00000025657	9913.ENSBTAP00000023515	0.748
PTGS2	F3	2046031	2042206	9913.ENSBTAP00000018774	9913.ENSBTAP00000009341	0.747
AGT	IL6	2053092	2046490	9913.ENSBTAP00000043654	9913.ENSBTAP00000019865	0.747
LEP	EDN1	2046483	2042744	9913.ENSBTAP00000019853	9913.ENSBTAP00000010649	0.747
DSTN	TPM1	2046799	2043728	9913.ENSBTAP00000020512	9913.ENSBTAP00000013077	0.647
EGR1	CTGF	2043821	2041813	9913.ENSBTAP00000013284	9913.ENSBTAP00000008357	0.745
EGR1	NR4A1	2043821	2038516	9913.ENSBTAP00000013284	9913.ENSBTAP00000000648	0.645
ACTC1	GSPT1	2041444	2040274	9913.ENSBTAP00000007504	9913.ENSBTAP00000004656	0.643
SLIT3	EPHA2	2053698	2038698	9913.ENSBTAP00000046486	9913.ENSBTAP00000001080	0.723
AGT	TIMP1	2053092	2041094	9913.ENSBTAP00000043654	9913.ENSBTAP00000006653	0.743
FGF1	EGR1	2052244	2043821	9913.ENSBTAP00000040651	9913.ENSBTAP00000013284	0.734
DUOX2	CYBA	2047241	2040443	9913.ENSBTAP00000021603	9913.ENSBTAP00000005080	0.716
CNTN1	TNC	2052908	2038557	9913.ENSBTAP00000042896	9913.ENSBTAP00000000752	0.699
MMP2	ATF3	2048918	2042998	9913.ENSBTAP00000025657	9913.ENSBTAP00000011265	0.721
GRP	FOS	2040943	2040679	9913.ENSBTAP00000006297	9913.ENSBTAP00000005660	0.737
EGR1	SERPINE2	2043821	2043092	9913.ENSBTAP00000013284	9913.ENSBTAP00000011485	0.736
PPARG	CTGF	2052517	2041813	9913.ENSBTAP00000041555	9913.ENSBTAP00000008357	0.735
BTG2	IL6	2046944	2046490	9913.ENSBTAP00000020860	9913.ENSBTAP00000019865	0.735
SPEG	MYL9	2057067	2044574	9913.ENSBTAP00000055177	9913.ENSBTAP00000015248	0.644
POSTN	Bt.48679	2057438	2038758	9913.ENSBTAP00000055657	9913.ENSBTAP00000001218	0.735
FOSB	FOS	2042804	2040679	9913.ENSBTAP00000010762	9913.ENSBTAP00000005660	0.966
IL6	KDR	2046490	2038676	9913.ENSBTAP00000019865	9913.ENSBTAP00000001038	0.734
CDKN1A	SREBF1	2042892	2042633	9913.ENSBTAP00000011001	9913.ENSBTAP00000010372	0.734
LEP	TIMP1	2046483	2041094	9913.ENSBTAP00000019853	9913.ENSBTAP00000006653	0.733
AGT	MMP2	2053092	2048918	9913.ENSBTAP00000043654	9913.ENSBTAP00000025657	0.726
CCL21	PDPN	2051104	2039257	9913.ENSBTAP00000033580	9913.ENSBTAP00000002341	0.732
MMP2	LEP	2048918	2046483	9913.ENSBTAP00000025657	9913.ENSBTAP00000019853	0.73
FOS	NR4A1	2040679	2038516	9913.ENSBTAP00000005660	9913.ENSBTAP00000000648	0.674
PTX3	F3	2043245	2042206	9913.ENSBTAP00000011863	9913.ENSBTAP00000009341	0.7
WFS1	HHEX	2057970	2046083	9913.ENSBTAP00000056322	9913.ENSBTAP00000018899	0.729
HAS2	TIMP1	2049287	2041094	9913.ENSBTAP00000026503	9913.ENSBTAP00000006653	0.729
LGALS1	TNC	2046588	2038557	9913.ENSBTAP00000020080	9913.ENSBTAP00000000752	0.7
IL6	CDKN1A	2046490	2042892	9913.ENSBTAP00000019865	9913.ENSBTAP00000011001	0.728
ADAMTS4	TNC	2045539	2038557	9913.ENSBTAP00000017583	9913.ENSBTAP00000000752	0.7
IL6	ADAMTS4	2046490	2045539	9913.ENSBTAP00000019865	9913.ENSBTAP00000017583	0.7
CD82	TIMP1	2041542	2041094	9913.ENSBTAP00000007723	9913.ENSBTAP00000006653	0.725
HCK	ITIH4	2054865	2042620	9913.ENSBTAP00000051020	9913.ENSBTAP00000010330	0.656
VCAM1	LEP	2052638	2046483	9913.ENSBTAP00000042029	9913.ENSBTAP00000019853	0.723
CD36	FABP4	2048128	2038277	9913.ENSBTAP00000023750	9913.ENSBTAP00000000079	0.704
IL6	CSF1R	2046490	2045272	9913.ENSBTAP00000019865	9913.ENSBTAP00000016977	0.723
EGR1	EDN1	2043821	2042744	9913.ENSBTAP00000013284	9913.ENSBTAP00000010649	0.723
IL6	CTGF	2046490	2041813	9913.ENSBTAP00000019865	9913.ENSBTAP00000008357	0.722
IRF1	CTSS	2052559	2047730	9913.ENSBTAP00000041732	9913.ENSBTAP00000022774	0.71
DCN	KDR	2040228	2038676	9913.ENSBTAP00000004562	9913.ENSBTAP00000001038	0.7
IL6	ITIH4	2046490	2042620	9913.ENSBTAP00000019865	9913.ENSBTAP00000010330	0.721
PPARG	PLIN2	2052517	2041451	9913.ENSBTAP00000041555	9913.ENSBTAP00000007519	0.721
PPARG	AHR	2052517	2042557	9913.ENSBTAP00000041555	9913.ENSBTAP00000010187	0.7
RHOB	DUSP10	2056757	2039216	9913.ENSBTAP00000054785	9913.ENSBTAP00000002265	0.689
HHEX	KDR	2046083	2038676	9913.ENSBTAP00000018899	9913.ENSBTAP00000001038	0.721
AGTR1	FOS	2056966	2040679	9913.ENSBTAP00000055053	9913.ENSBTAP00000005660	0.719
GADD45B	IL6	2051460	2046490	9913.ENSBTAP00000035670	9913.ENSBTAP00000019865	0.719
AHR	FOS	2042557	2040679	9913.ENSBTAP00000010187	9913.ENSBTAP00000005660	0.719
AGT	KDR	2053092	2038676	9913.ENSBTAP00000043654	9913.ENSBTAP00000001038	0.711
LEP	CYP1B1	2046483	2044070	9913.ENSBTAP00000019853	9913.ENSBTAP00000013922	0.717
VCAM1	IRF1	2052638	2052559	9913.ENSBTAP00000042029	9913.ENSBTAP00000041732	0.717
LEP	EGR1	2046483	2043821	9913.ENSBTAP00000019853	9913.ENSBTAP00000013284	0.716
CDKN1A	DCN	2042892	2040228	9913.ENSBTAP00000011001	9913.ENSBTAP00000004562	0.7
THBS2	TIMP1	2052656	2041094	9913.ENSBTAP00000042078	9913.ENSBTAP00000006653	0.689
MYH11	KIF5B	2051406	2051143	9913.ENSBTAP00000035330	9913.ENSBTAP00000033805	0.629
THBS2	DCN	2052656	2040228	9913.ENSBTAP00000042078	9913.ENSBTAP00000004562	0.652
HPGD	NFIL3	2049498	2048068	9913.ENSBTAP00000027024	9913.ENSBTAP00000023618	0.712
AGTR1	PPARG	2056966	2052517	9913.ENSBTAP00000055053	9913.ENSBTAP00000041555	0.712
PPP1R14A	EDN1	2050853	2042744	9913.ENSBTAP00000031949	9913.ENSBTAP00000010649	0.712
MMP2	CYP1B1	2048918	2044070	9913.ENSBTAP00000025657	9913.ENSBTAP00000013922	0.71
NUPR1	EGR1	2048214	2043821	9913.ENSBTAP00000023981	9913.ENSBTAP00000013284	0.709
SREBF1	NR4A1	2042633	2038516	9913.ENSBTAP00000010372	9913.ENSBTAP00000000648	0.71
PTN	KDR	2039552	2038676	9913.ENSBTAP00000002983	9913.ENSBTAP00000001038	0.709
NR4A2	PTN	2040316	2039552	9913.ENSBTAP00000004758	9913.ENSBTAP00000002983	0.709
EIF4EBP1	EGR1	2052048	2043821	9913.ENSBTAP00000039615	9913.ENSBTAP00000013284	0.709
PTGS2	EDN1	2046031	2042744	9913.ENSBTAP00000018774	9913.ENSBTAP00000010649	0.709
THBS2	CYP1B1	2052656	2044070	9913.ENSBTAP00000042078	9913.ENSBTAP00000013922	0.709
CTSS	CDKN1A	2047730	2042892	9913.ENSBTAP00000022774	9913.ENSBTAP00000011001	0.709
CD36	EDN1	2048128	2042744	9913.ENSBTAP00000023750	9913.ENSBTAP00000010649	0.709
LGALS1	FOSB	2046588	2042804	9913.ENSBTAP00000020080	9913.ENSBTAP00000010762	0.708
FOS	TGFB1I1	2040679	2039587	9913.ENSBTAP00000005660	9913.ENSBTAP00000003094	0.709
MMP2	EGR1	2048918	2043821	9913.ENSBTAP00000025657	9913.ENSBTAP00000013284	0.707
MEOX1	CDKN1A	2054067	2042892	9913.ENSBTAP00000048217	9913.ENSBTAP00000011001	0.708
RND3	EIF4EBP1	2052986	2052048	9913.ENSBTAP00000043224	9913.ENSBTAP00000039615	0.699
SREBF1	FABP4	2042633	2038277	9913.ENSBTAP00000010372	9913.ENSBTAP00000000079	0.706
FBLN5	KLF9	2048271	2047236	9913.ENSBTAP00000024122	9913.ENSBTAP00000021593	0.705
CD209	CD68	2042320	2038312	9913.ENSBTAP00000009621	9913.ENSBTAP00000000146	0.704
MMP2	SERPINE2	2048918	2043092	9913.ENSBTAP00000025657	9913.ENSBTAP00000011485	0.694
PSTPIP2	HLA-DQA1	2054247	2046460	9913.ENSBTAP00000048842	9913.ENSBTAP00000019800	0.701
SLC39A14	IL6	2048893	2046490	9913.ENSBTAP00000025599	9913.ENSBTAP00000019865	0.7
SLIT3	IRX3	2053698	2044916	9913.ENSBTAP00000046486	9913.ENSBTAP00000016022	0.7
EIF4EBP1	LEP	2052048	2046483	9913.ENSBTAP00000039615	9913.ENSBTAP00000019853	0.7
VCAM1	CSF1R	2052638	2045272	9913.ENSBTAP00000042029	9913.ENSBTAP00000016977	0.7
IL6	AHR	2046490	2042557	9913.ENSBTAP00000019865	9913.ENSBTAP00000010187	0.7
IL6	IGFBP4	2046490	2043034	9913.ENSBTAP00000019865	9913.ENSBTAP00000011361	0.7
AGT	EGR1	2053092	2043821	9913.ENSBTAP00000043654	9913.ENSBTAP00000013284	0.7
EDN1	EPHA2	2042744	2038698	9913.ENSBTAP00000010649	9913.ENSBTAP00000001080	0.7
SERPINE2	NR4A1	2043092	2038516	9913.ENSBTAP00000011485	9913.ENSBTAP00000000648	0.7
IDO1	AHR	2049687	2042557	9913.ENSBTAP00000027449	9913.ENSBTAP00000010187	0.7
HK2	SREBF1	2055590	2042633	9913.ENSBTAP00000053231	9913.ENSBTAP00000010372	0.7
IL6	VEGFC	2046490	2046381	9913.ENSBTAP00000019865	9913.ENSBTAP00000019613	0.7
PTGER4	VEGFC	2046518	2046381	9913.ENSBTAP00000019930	9913.ENSBTAP00000019613	0.7
PTAFR	CD36	2051894	2048128	9913.ENSBTAP00000038567	9913.ENSBTAP00000023750	0.7
TXN	EDN1	2052601	2042744	9913.ENSBTAP00000041860	9913.ENSBTAP00000010649	0.7
EDN1	TNC	2042744	2038557	9913.ENSBTAP00000010649	9913.ENSBTAP00000000752	0.7
Bt.97040	TFE3	2057294	2042984	9913.ENSBTAP00000055469	9913.ENSBTAP00000011237	0.7
LGALS1	HP	2046588	2041804	9913.ENSBTAP00000020080	9913.ENSBTAP00000008335	0.7
LYVE1	NR4A1	2038688	2038516	9913.ENSBTAP00000001061	9913.ENSBTAP00000000648	0.7
RHOB	FLNA	2056757	2050590	9913.ENSBTAP00000054785	9913.ENSBTAP00000030179	0.684
AGT	EIF4EBP1	2053092	2052048	9913.ENSBTAP00000043654	9913.ENSBTAP00000039615	0.7
EGR1	GRP	2043821	2040943	9913.ENSBTAP00000013284	9913.ENSBTAP00000006297	0.7
POSTN	VEGFC	2057438	2046381	9913.ENSBTAP00000055657	9913.ENSBTAP00000019613	0.699
VEGFC	ADAMTS1	2046381	2038638	9913.ENSBTAP00000019613	9913.ENSBTAP00000000944	0.699
PPARG	PANK3	2052517	2044805	9913.ENSBTAP00000041555	9913.ENSBTAP00000015780	0.699
AGT	SREBF1	2053092	2042633	9913.ENSBTAP00000043654	9913.ENSBTAP00000010372	0.699
F3	CLK1	2042206	2041288	9913.ENSBTAP00000009341	9913.ENSBTAP00000007115	0.699
IL6	NMB	2046490	2039026	9913.ENSBTAP00000019865	9913.ENSBTAP00000001825	0.699
PEPD	NOS3	2052848	2048026	9913.ENSBTAP00000042663	9913.ENSBTAP00000023515	0.699
TNFRSF12A	EDN1	2044914	2042744	9913.ENSBTAP00000016020	9913.ENSBTAP00000010649	0.699
IDO1	MME	2049687	2039418	9913.ENSBTAP00000027449	9913.ENSBTAP00000002681	0.699
PEPD	PTGS2	2052848	2046031	9913.ENSBTAP00000042663	9913.ENSBTAP00000018774	0.699
PLN	ATF3	2045364	2042998	9913.ENSBTAP00000017182	9913.ENSBTAP00000011265	0.699
Bt.22869	NR4A2	2057688	2040316	9913.ENSBTAP00000055977	9913.ENSBTAP00000004758	0.699
AGT	GAS6	2053092	2051379	9913.ENSBTAP00000043654	9913.ENSBTAP00000035185	0.699
FGL1	IL6	2047215	2046490	9913.ENSBTAP00000021534	9913.ENSBTAP00000019865	0.699
AGT	SPRY1	2053092	2050028	9913.ENSBTAP00000043654	9913.ENSBTAP00000028307	0.699
CSF1R	DHCR24	2045272	2040882	9913.ENSBTAP00000016977	9913.ENSBTAP00000006153	0.699
EGR1	CACNA1H	2043821	2043703	9913.ENSBTAP00000013284	9913.ENSBTAP00000012991	0.699
ATF3	CD82	2042998	2041542	9913.ENSBTAP00000011265	9913.ENSBTAP00000007723	0.699
SLC29A1	NOS3	2051483	2048026	9913.ENSBTAP00000035821	9913.ENSBTAP00000023515	0.699
CCL21	PHYH	2051104	2042535	9913.ENSBTAP00000033580	9913.ENSBTAP00000010126	0.699
HCLS1	HIP1	2038814	2038677	9913.ENSBTAP00000001338	9913.ENSBTAP00000001039	0.675
NOS3	HSPA4	2048026	2046932	9913.ENSBTAP00000023515	9913.ENSBTAP00000020825	0.627
TUBB2A	ACTC1	2050695	2041444	9913.ENSBTAP00000030869	9913.ENSBTAP00000007504	0.624
PTGS2	EPAS1	2046031	2040348	9913.ENSBTAP00000018774	9913.ENSBTAP00000004836	0.646
OGN	PRKAR2A	2057119	2046078	9913.ENSBTAP00000055245	9913.ENSBTAP00000018886	0.6
KIF5B	MYH10	2051143	2049982	9913.ENSBTAP00000033805	9913.ENSBTAP00000028188	0.601
MXRA5	PRKAR2A	2050533	2046078	9913.ENSBTAP00000029877	9913.ENSBTAP00000018886	0.6
PRKAR2A	DCN	2046078	2040228	9913.ENSBTAP00000018886	9913.ENSBTAP00000004562	0.6
ASPN	PRKAR2A	2051338	2046078	9913.ENSBTAP00000034926	9913.ENSBTAP00000018886	0.6
PRKAR2A	PODN	2046078	2045128	9913.ENSBTAP00000018886	9913.ENSBTAP00000016614	0.6
IL6	CCL2	2046490	2043765	9913.ENSBTAP00000019865	9913.ENSBTAP00000013146	0.648
RHOB	FLNC	2056757	2041758	9913.ENSBTAP00000054785	9913.ENSBTAP00000008207	0.67
Bt.107048	DCN	2053862	2040228	9913.ENSBTAP00000047522	9913.ENSBTAP00000004562	0.655
EGR1	CDKN2B	2043821	2039404	9913.ENSBTAP00000013284	9913.ENSBTAP00000002652	0.653
Bt.35480	HCLS1	2050139	2038814	9913.ENSBTAP00000028619	9913.ENSBTAP00000001338	0.653
PPP1R3C	P4HA3	2046439	2041933	9913.ENSBTAP00000019753	9913.ENSBTAP00000008644	0.681
EEF1A2	ZBTB16	2050262	2044468	9913.ENSBTAP00000028899	9913.ENSBTAP00000014968	0.652
VCAM1	CCL2	2052638	2043765	9913.ENSBTAP00000042029	9913.ENSBTAP00000013146	0.648
DLL1	HEY2	2052661	2038757	9913.ENSBTAP00000042093	9913.ENSBTAP00000001214	0.681
HSPA4	FOS	2046932	2040679	9913.ENSBTAP00000020825	9913.ENSBTAP00000005660	0.672
LMOD1	SMTN	2050197	2039994	9913.ENSBTAP00000028746	9913.ENSBTAP00000004034	0.68
FKBP5	PHYH	2056420	2042535	9913.ENSBTAP00000054371	9913.ENSBTAP00000010126	0.652
THBS4	COL4A6	2051574	2045845	9913.ENSBTAP00000036460	9913.ENSBTAP00000018292	0.66
EMP2	CLDN15	2042252	2038423	9913.ENSBTAP00000009444	9913.ENSBTAP00000000450	0.677
GSN	CPZ	2049301	2046417	9913.ENSBTAP00000026534	9913.ENSBTAP00000019695	0.677
THBS4	COL4A5	2051574	2046281	9913.ENSBTAP00000036460	9913.ENSBTAP00000019400	0.657
PTAFR	PTPRU	2051894	2045318	9913.ENSBTAP00000038567	9913.ENSBTAP00000017076	0.674
SLC2A3	SLC16A7	2052203	2050050	9913.ENSBTAP00000040493	9913.ENSBTAP00000028361	0.672
RAB3B	VAMP2	2041246	2040441	9913.ENSBTAP00000007019	9913.ENSBTAP00000005078	0.672
THBS2	COL4A5	2052656	2046281	9913.ENSBTAP00000042078	9913.ENSBTAP00000019400	0.647
TSPAN15	TSPAN12	2050762	2046744	9913.ENSBTAP00000031290	9913.ENSBTAP00000020385	0.671
MMP2	TAGLN	2048918	2042260	9913.ENSBTAP00000025657	9913.ENSBTAP00000009469	0.671
RRAS2	FOS	2044813	2040679	9913.ENSBTAP00000015794	9913.ENSBTAP00000005660	0.671
ANLN	MYL9	2053098	2044574	9913.ENSBTAP00000043678	9913.ENSBTAP00000015248	0.671
MMP2	EPAS1	2048918	2040348	9913.ENSBTAP00000025657	9913.ENSBTAP00000004836	0.666
CTGF	EPAS1	2041813	2040348	9913.ENSBTAP00000008357	9913.ENSBTAP00000004836	0.665
RHOB	NOS3	2056757	2048026	9913.ENSBTAP00000054785	9913.ENSBTAP00000023515	0.639
IRF1	SLC11A1	2052559	2046839	9913.ENSBTAP00000041732	9913.ENSBTAP00000020627	0.665
ACSL1	FABP4	2040693	2038277	9913.ENSBTAP00000005684	9913.ENSBTAP00000000079	0.658
AGT	CYBB	2053092	2049326	9913.ENSBTAP00000043654	9913.ENSBTAP00000026580	0.657
AGT	ICAM3	2053092	2046965	9913.ENSBTAP00000043654	9913.ENSBTAP00000020903	0.656
AGTR1	ACE	2056966	2055648	9913.ENSBTAP00000055053	9913.ENSBTAP00000053314	0.656
THBS2	COL4A6	2052656	2045845	9913.ENSBTAP00000042078	9913.ENSBTAP00000018292	0.634
PLCB1	ATP1A2	2053728	2053623	9913.ENSBTAP00000046644	9913.ENSBTAP00000046095	0.653
MMP2	CCL8	2048918	2046021	9913.ENSBTAP00000025657	9913.ENSBTAP00000018757	0.602
CTGF	ACTC1	2041813	2041444	9913.ENSBTAP00000008357	9913.ENSBTAP00000007504	0.635
MMP2	CCL2	2048918	2043765	9913.ENSBTAP00000025657	9913.ENSBTAP00000013146	0.602
ICAM3	FOS	2046965	2040679	9913.ENSBTAP00000020903	9913.ENSBTAP00000005660	0.652
CALCRL	CPZ	2058209	2046417	9913.ENSBTAP00000056622	9913.ENSBTAP00000019695	0.652
LDLR	CD68	2045033	2038312	9913.ENSBTAP00000016342	9913.ENSBTAP00000000146	0.652
HSPA8	HSPH1	2045506	2041075	9913.ENSBTAP00000017497	9913.ENSBTAP00000006600	0.604
LPIN1	ACSS2	2052357	2045592	9913.ENSBTAP00000040997	9913.ENSBTAP00000017694	0.651
SPEG	SYNPO2	2057067	2041851	9913.ENSBTAP00000055177	9913.ENSBTAP00000008434	0.65
MMP2	ADAMTS4	2048918	2045539	9913.ENSBTAP00000025657	9913.ENSBTAP00000017583	0.65
ANLN	TUBA1B	2053098	2044998	9913.ENSBTAP00000043678	9913.ENSBTAP00000016242	0.649
VCAM1	ICAM3	2052638	2046965	9913.ENSBTAP00000042029	9913.ENSBTAP00000020903	0.649
UCHL1	CDKN2B	2053192	2039404	9913.ENSBTAP00000044075	9913.ENSBTAP00000002652	0.617
NOS3	ICAM3	2048026	2046965	9913.ENSBTAP00000023515	9913.ENSBTAP00000020903	0.648
MMP2	DLL4	2048918	2043978	9913.ENSBTAP00000025657	9913.ENSBTAP00000013680	0.647
ICAM3	IL6	2046965	2046490	9913.ENSBTAP00000020903	9913.ENSBTAP00000019865	0.648
VCAM1	CCL8	2052638	2046021	9913.ENSBTAP00000042029	9913.ENSBTAP00000018757	0.648
IL6	CCL8	2046490	2046021	9913.ENSBTAP00000019865	9913.ENSBTAP00000018757	0.648
ARHGEF2	HLA-DQA1	2051146	2046460	9913.ENSBTAP00000033820	9913.ENSBTAP00000019800	0.648
HSPA4	HSPA8	2046932	2045506	9913.ENSBTAP00000020825	9913.ENSBTAP00000017497	0.708
CD163	CD36	2049161	2048128	9913.ENSBTAP00000026215	9913.ENSBTAP00000023750	0.635
HSPH1	FOS	2041075	2040679	9913.ENSBTAP00000006600	9913.ENSBTAP00000005660	0.636
THBS2	LGALS1	2052656	2046588	9913.ENSBTAP00000042078	9913.ENSBTAP00000020080	0.644
CCL8	F3	2046021	2042206	9913.ENSBTAP00000018757	9913.ENSBTAP00000009341	0.643
CCL2	F3	2043765	2042206	9913.ENSBTAP00000013146	9913.ENSBTAP00000009341	0.643
PDXP	ZFAND5	2045088	2043465	9913.ENSBTAP00000016505	9913.ENSBTAP00000012394	0.641
ADAMTS4	TIMP1	2045539	2041094	9913.ENSBTAP00000017583	9913.ENSBTAP00000006653	0.641
VCAM1	CDH2	2052638	2050004	9913.ENSBTAP00000042029	9913.ENSBTAP00000028238	0.64
SCN8A	MAP1B	2055540	2039354	9913.ENSBTAP00000053165	9913.ENSBTAP00000002548	0.609
ICAM3	EDN1	2046965	2042744	9913.ENSBTAP00000020903	9913.ENSBTAP00000010649	0.639
FGF1	ACTC1	2052244	2041444	9913.ENSBTAP00000040651	9913.ENSBTAP00000007504	0.636
HMGB2	EGR1	2046600	2043821	9913.ENSBTAP00000020096	9913.ENSBTAP00000013284	0.609
RHOB	EDN1	2056757	2042744	9913.ENSBTAP00000054785	9913.ENSBTAP00000010649	0.636
TMOD1	P4HA3	2046367	2041933	9913.ENSBTAP00000019585	9913.ENSBTAP00000008644	0.633
CYP1A1	TXN	2055577	2052601	9913.ENSBTAP00000053212	9913.ENSBTAP00000041860	0.633
PPARG	TXNIP	2052517	2049382	9913.ENSBTAP00000041555	9913.ENSBTAP00000026724	0.631
CD163	IL6	2049161	2046490	9913.ENSBTAP00000026215	9913.ENSBTAP00000019865	0.631
TXNIP	NOS3	2049382	2048026	9913.ENSBTAP00000026724	9913.ENSBTAP00000023515	0.631
EEF1A2	EGR1	2050262	2043821	9913.ENSBTAP00000028899	9913.ENSBTAP00000013284	0.614
EEF1A2	FOS	2050262	2040679	9913.ENSBTAP00000028899	9913.ENSBTAP00000005660	0.619
NOS3	AOX1	2048026	2043641	9913.ENSBTAP00000023515	9913.ENSBTAP00000012827	0.63
GAS1	SPRY1	2056359	2050028	9913.ENSBTAP00000054293	9913.ENSBTAP00000028307	0.629
CYBB	PTGER4	2049326	2046518	9913.ENSBTAP00000026580	9913.ENSBTAP00000019930	0.629
AGTR1	RHOB	2056966	2056757	9913.ENSBTAP00000055053	9913.ENSBTAP00000054785	0.617
DPYSL3	CHRNA3	2044151	2040014	9913.ENSBTAP00000014091	9913.ENSBTAP00000004070	0.629
IRF1	MMP2	2052559	2048918	9913.ENSBTAP00000041732	9913.ENSBTAP00000025657	0.627
MMP15	EGR1	2045356	2043821	9913.ENSBTAP00000017168	9913.ENSBTAP00000013284	0.626
SCRN1	TMCC3	2047233	2046164	9913.ENSBTAP00000021588	9913.ENSBTAP00000019113	0.626
TSC22D3	NAA15	2056531	2053490	9913.ENSBTAP00000054509	9913.ENSBTAP00000045426	0.625
EIF4EBP1	SREBF1	2052048	2042633	9913.ENSBTAP00000039615	9913.ENSBTAP00000010372	0.624
ATF3	FOS	2042998	2040679	9913.ENSBTAP00000011265	9913.ENSBTAP00000005660	0.722
TXN	MMP2	2052601	2048918	9913.ENSBTAP00000041860	9913.ENSBTAP00000025657	0.621
IL6	MMP15	2046490	2045356	9913.ENSBTAP00000019865	9913.ENSBTAP00000017168	0.619
MMP15	FOS	2045356	2040679	9913.ENSBTAP00000017168	9913.ENSBTAP00000005660	0.618
NOS3	EGR1	2048026	2043821	9913.ENSBTAP00000023515	9913.ENSBTAP00000013284	0.618
RHOB	PTGS2	2056757	2046031	9913.ENSBTAP00000054785	9913.ENSBTAP00000018774	0.617
FGF1	HCLS1	2052244	2038814	9913.ENSBTAP00000040651	9913.ENSBTAP00000001338	0.617
PDGFD	MMP2	2053638	2048918	9913.ENSBTAP00000046207	9913.ENSBTAP00000025657	0.618
CYP1A1	IL6	2055577	2046490	9913.ENSBTAP00000053212	9913.ENSBTAP00000019865	0.617
FGF1	MMP15	2052244	2045356	9913.ENSBTAP00000040651	9913.ENSBTAP00000017168	0.617
HCK	PCDH18	2054865	2046851	9913.ENSBTAP00000051020	9913.ENSBTAP00000020655	0.602
MAP2K3	NMB	2044096	2039026	9913.ENSBTAP00000013983	9913.ENSBTAP00000001825	0.612
EEF1A2	FOSB	2050262	2042804	9913.ENSBTAP00000028899	9913.ENSBTAP00000010762	0.602
TXN	DPYSL3	2052601	2044151	9913.ENSBTAP00000041860	9913.ENSBTAP00000014091	0.602
EPAS1	RECK	2040348	2038280	9913.ENSBTAP00000004836	9913.ENSBTAP00000000084	0.61
THBS2	LEP	2052656	2046483	9913.ENSBTAP00000042078	9913.ENSBTAP00000019853	0.61
PPARG	ICAM3	2052517	2046965	9913.ENSBTAP00000041555	9913.ENSBTAP00000020903	0.609
AGT	HSPA4	2053092	2046932	9913.ENSBTAP00000043654	9913.ENSBTAP00000020825	0.609
ICAM3	LEP	2046965	2046483	9913.ENSBTAP00000020903	9913.ENSBTAP00000019853	0.609
CDKN1A	RRM2	2042892	2042819	9913.ENSBTAP00000011001	9913.ENSBTAP00000010802	0.607
LGALS1	TF	2046588	2042301	9913.ENSBTAP00000020080	9913.ENSBTAP00000009564	0.608
XPC	EPAS1	2042343	2040348	9913.ENSBTAP00000009683	9913.ENSBTAP00000004836	0.606
SLC40A1	SLC11A1	2053472	2046839	9913.ENSBTAP00000045304	9913.ENSBTAP00000020627	0.605
HSPA4	MME	2046932	2039418	9913.ENSBTAP00000020825	9913.ENSBTAP00000002681	0.606
DDX3Y	CDKN1A	2056050	2042892	9913.ENSBTAP00000053899	9913.ENSBTAP00000011001	0.604
PTGS2	MT1A	2046031	2039140	9913.ENSBTAP00000018774	9913.ENSBTAP00000002092	0.605
NRP1	VAMP2	2049273	2040441	9913.ENSBTAP00000026471	9913.ENSBTAP00000005078	0.604
AGTR1	CD74	2056966	2046678	9913.ENSBTAP00000055053	9913.ENSBTAP00000020261	0.604
SERPINE2	EPAS1	2043092	2040348	9913.ENSBTAP00000011485	9913.ENSBTAP00000004836	0.603
LEP	MMP15	2046483	2045356	9913.ENSBTAP00000019853	9913.ENSBTAP00000017168	0.603
ACE	EDN1	2055648	2042744	9913.ENSBTAP00000053314	9913.ENSBTAP00000010649	0.603
MMP15	TGFBI	2045356	2043522	9913.ENSBTAP00000017168	9913.ENSBTAP00000012519	0.603
LBP	ACAT2	2047585	2039833	9913.ENSBTAP00000022428	9913.ENSBTAP00000003660	0.602
RHOB	TNC	2056757	2038557	9913.ENSBTAP00000054785	9913.ENSBTAP00000000752	0.602
FLNA	TUBA1B	2050590	2044998	9913.ENSBTAP00000030179	9913.ENSBTAP00000016242	0.602
ICAM3	ITIH4	2046965	2042620	9913.ENSBTAP00000020903	9913.ENSBTAP00000010330	0.602
TUBA1B	FLNC	2044998	2041758	9913.ENSBTAP00000016242	9913.ENSBTAP00000008207	0.602
PPARG	CCL8	2052517	2046021	9913.ENSBTAP00000041555	9913.ENSBTAP00000018757	0.602
PPARG	CCL2	2052517	2043765	9913.ENSBTAP00000041555	9913.ENSBTAP00000013146	0.602
EEF1A2	JUNB	2050262	2044894	9913.ENSBTAP00000028899	9913.ENSBTAP00000015987	0.602
BPI	ACAT2	2045987	2039833	9913.ENSBTAP00000018669	9913.ENSBTAP00000003660	0.602
CDKN1A	ALDH1L2	2042892	2041790	9913.ENSBTAP00000011001	9913.ENSBTAP00000008298	0.602
CCL8	CTGF	2046021	2041813	9913.ENSBTAP00000018757	9913.ENSBTAP00000008357	0.601
CYBB	IL6	2049326	2046490	9913.ENSBTAP00000026580	9913.ENSBTAP00000019865	0.601
CCL2	CTGF	2043765	2041813	9913.ENSBTAP00000013146	9913.ENSBTAP00000008357	0.601
RHOB	VCAM1	2056757	2052638	9913.ENSBTAP00000054785	9913.ENSBTAP00000042029	0.601
ICAM3	CSF1R	2046965	2045272	9913.ENSBTAP00000020903	9913.ENSBTAP00000016977	0.601
NOS3	SERPINE1	2048026	2046215	9913.ENSBTAP00000023515	9913.ENSBTAP00000019232	0.6
NOS3	SERPINE2	2048026	2043092	9913.ENSBTAP00000023515	9913.ENSBTAP00000011485	0.6
LGALS1	MMP15	2046588	2045356	9913.ENSBTAP00000020080	9913.ENSBTAP00000017168	0.6
OGN	DCN	2057119	2040228	9913.ENSBTAP00000055245	9913.ENSBTAP00000004562	0.623
DDX3Y	EIF4A2	2056050	2046372	9913.ENSBTAP00000053899	9913.ENSBTAP00000019596	0.653
