# Supplementary material for: Global transcriptome analysis identifies differentially expressed genes related to lipid metabolism in Wagyu and Holstein cattle
Source: Sci Rep. 2017 Jul 13;7:5278. doi: 10.1038/s41598-017-05702-5 (PMC5509646; doi:10.1038/s41598-017-05702-5)
Supplement: Supplementary file 8 — Table S7 [file 41598_2017_5702_MOESM8_ESM.xls]

## Sheet: Sheet1
	Wagyu	Holstein	Forward primer	Reverse primer	Significant
PPARγ	2.9282±0.0203	1.0002±0.0238	CCACCAACTTTGGGATCAG	ATAGTGCGGAGTGGAAATG	***
FABP4	1.4643±0.0295	1.0000±0.0080	ATGAATGGTGTCACTGCC	CAACGTATCCAGCAGAAAGTC	***
IL6	2.7262±0.0579	1.0000±0.0120	GCCTGAGAGCTATTCGGA	CATAAGTTGTGTGCCCAGTG	***
EGR1	2.0489±0.1155	1.0001±0.0184	CCTTGCTCCCTTCAATGCTA	AATCCATGGCACAGACAC	**	p<0.05	*
ACAT2	5.3148±0.0368	1.0001±0.0208	CTGCCCAACAGCTAATTCG	TCCACCCTCACTTTGGTC	***	p<0.01	**
LPIN1	0.0979±0.0104	1.0001±0.0212	CCACCAGAATAAAGCATGAGT	GTCTTCTTGTAGCTGACGC	***	p<0.001	***
